# Supplementary material for: Proteome analysis of the Mycobacterium tuberculosis Beijing B0/W148 cluster
Source: Sci Rep. 2016 Jun 30;6:28985. doi: 10.1038/srep28985 (PMC4928086; doi:10.1038/srep28985)
Supplement: Supplementary Information [file srep28985-s2.xls]

## Sheet: H37Rv_1
Table S1. Mascot protein identification
Strain	Rep	PID	Accession	Synonym	Gene	Description	Functional category	Final Localization	Unique peptides	Protein coverage	Protein score
H37Rv	1	15609661	gi|15609661|ref|NP_217040.1|	Rv2524c	fas	fatty acid synthase [Mycobacterium tuberculosis H37Rv]	Lipid metabolism	Cytoplasmic Membrane	60	0.341805	3571.51
H37Rv	1	15610936	gi|15610936|ref|NP_218317.1|	Rv3800c	pks13	polyketide synthase [Mycobacterium tuberculosis H37Rv]	Lipid metabolism	Cytoplasmic Membrane	45	0.452972	3302.46
H37Rv	1	15608321	gi|15608321|ref|NP_215697.1|	Rv1181	pks4	polyketide beta-ketoacyl synthase [Mycobacterium tuberculosis H37Rv]	Lipid metabolism	Cytoplasmic Membrane	42	0.442478	3073.98
H37Rv	1	15610077	gi|15610077|ref|NP_217456.1|	Rv2940c	mas	multifunctional mycocerosic acid synthase [Mycobacterium tuberculosis H37Rv]	Lipid metabolism	Cytoplasmic Membrane	38	0.284699	2811.4
H37Rv	1	15607807	gi|15607807|ref|NP_215181.1|	Rv0667	rpoB	DNA-directed RNA polymerase subunit beta [Mycobacterium tuberculosis H37Rv]	Information pathways	Cytoplasmic	36	0.50256	2585.75
H37Rv	1	15607581	gi|15607581|ref|NP_214954.1|	Rv0440	groEL2	molecular chaperone GroEL [Mycobacterium tuberculosis H37Rv]	virulence, detoxification, adaptation	Cytoplasmic	34	0.777778	3085.84
H37Rv	1	15608273	gi|15608273|ref|NP_215649.1|	Rv1133c	metE	5-methyltetrahydropteroyltriglutamate--homocysteine methyltransferase [Mycobacterium tuberculosis H37Rv]	Intermediary metabolism and respiration	Cytoplasmic	31	0.507246	2196.67
H37Rv	1	57117131	gi|57117131|ref|YP_177995.1|	Rv3596c	clpC1	ATP-dependent protease ATP-binding subunit ClpC [Mycobacterium tuberculosis H37Rv]	Intermediary metabolism and respiration	Cytoplasmic	30	0.502358	1918.44
H37Rv	1	15607425	gi|15607425|ref|NP_214798.1|	Rv0284	eccC3	ESX-3 secretion system protein EccC3 [Mycobacterium tuberculosis H37Rv]	cell wall and cell processes	Cytoplasmic Membrane	29	0.378947	2073.54
H37Rv	1	15608613	gi|15608613|ref|NP_215991.1|	Rv1475c	acn	iron-regulated aconitate hydratase [Mycobacterium tuberculosis H37Rv]	Intermediary metabolism and respiration	Cytoplasmic	27	0.464475	1992.19
H37Rv	1	15610961	gi|15610961|ref|NP_218342.1|	Rv3825c	pks2	phthioceranic/hydroxyphthioceranic acid synthase [Mycobacterium tuberculosis H37Rv]	Lipid metabolism	Cytoplasmic Membrane	27	0.239887	1901.85
H37Rv	1	15607491	gi|15607491|ref|NP_214864.1|	Rv0350	dnaK	chaperone protein DnaK [Mycobacterium tuberculosis H37Rv]	virulence, detoxification, adaptation	Cytoplasmic	25	0.632	2261.23
H37Rv	1	15607825	gi|15607825|ref|NP_215199.1|	Rv0685	tuf	elongation factor Tu [Mycobacterium tuberculosis H37Rv]	Information pathways	Cytoplasmic	24	0.84596	2045.95
H37Rv	1	161352467	gi|161352467|ref|NP_215764.2|	Rv1248c	-	multifunctional 2-oxoglutarate dehydrogenase E1 component /2-oxoglutarate dehydrogenase dihydrolipoyllysine-residue succinyltransferase [Mycobacterium tuberculosis H37Rv]	Intermediary metabolism and respiration	Cytoplasmic	24	0.29407	1410.81
H37Rv	1	15609167	gi|15609167|ref|NP_216546.1|	Rv2030c	-	hypothetical protein Rv2030c [Mycobacterium tuberculosis H37Rv]	Intermediary metabolism and respiration	Cytoplasmic	24	0.461087	1474.77
H37Rv	1	57116768	gi|57116768|ref|YP_177746.1|	Rv0684	fusA1	elongation factor G [Mycobacterium tuberculosis H37Rv]	Information pathways	Cytoplasmic	23	0.624822	1712.44
H37Rv	1	15609009	gi|15609009|ref|NP_216388.1|	Rv1872c	lldD2	L-lactate dehydrogenase [Mycobacterium tuberculosis H37Rv]	Intermediary metabolism and respiration	Cytoplasmic Membrane	23	0.68599	1586.35
H37Rv	1	15607383	gi|15607383|ref|NP_214756.1|	Rv0242c	fabG4	3-oxoacyl-ACP reductase FabG [Mycobacterium tuberculosis H37Rv]	Lipid metabolism	Cytoplasmic	22	0.788546	1879.57
H37Rv	1	15608448	gi|15608448|ref|NP_215824.1|	Rv1308	atpA	ATP synthase subunit alpha [Mycobacterium tuberculosis H37Rv]	Intermediary metabolism and respiration	Cytoplasmic	22	0.542805	1687.07
H37Rv	1	15608450	gi|15608450|ref|NP_215826.1|	Rv1310	atpD	ATP synthase subunit beta [Mycobacterium tuberculosis H37Rv]	Intermediary metabolism and respiration	Cytoplasmic Membrane	22	0.6893	1687.98
H37Rv	1	15610072	gi|15610072|ref|NP_217451.1|	Rv2935	ppsE	phthiocerol synthesis polyketide synthase type I PpsE [Mycobacterium tuberculosis H37Rv]	Lipid metabolism	Cytoplasmic Membrane	21	0.22043	1284.81
H37Rv	1	15610553	gi|15610553|ref|NP_217934.1|	Rv3417c	groEL1	chaperonin GroEL [Mycobacterium tuberculosis H37Rv]	virulence, detoxification, adaptation	Cytoplasmic	21	0.580705	1846.74
H37Rv	1	15610070	gi|15610070|ref|NP_217449.1|	Rv2933	ppsC	phthiocerol synthesis polyketide synthase type I PpsC [Mycobacterium tuberculosis H37Rv]	Lipid metabolism	Cytoplasmic Membrane	20	0.164534	1199.75
H37Rv	1	15610421	gi|15610421|ref|NP_217802.1|	Rv3285	accA3	bifunctional protein acetyl-/propionyl-CoA carboxylase subunit alpha AccA [Mycobacterium tuberculosis H37Rv]	Lipid metabolism	Cytoplasmic	20	0.493333	1592.18
H37Rv	1	15607148	gi|15607148|ref|NP_214520.1|	Rv0006	gyrA	DNA gyrase subunit A [Mycobacterium tuberculosis H37Rv]	Information pathways	Cytoplasmic	19	0.281623	1017.59
H37Rv	1	15607411	gi|15607411|ref|NP_214784.1|	Rv0270	fadD2	fatty-acid--CoA ligase FadD2 [Mycobacterium tuberculosis H37Rv]	Lipid metabolism	Cytoplasmic	19	0.541071	1581.4
H37Rv	1	15607525	gi|15607525|ref|NP_214898.1|	Rv0384c	clpB	chaperone protein ClpB [Mycobacterium tuberculosis H37Rv]	virulence, detoxification, adaptation	Cytoplasmic	19	0.336085	1186.75
H37Rv	1	57116872	gi|57116872|ref|YP_177816.1|	Rv1479	moxR1	transcriptional regulator MoxR1 [Mycobacterium tuberculosis H37Rv]	Regulatory proteins	Cytoplasmic	19	0.700265	1188.21
H37Rv	1	57117042	gi|57117042|ref|YP_177916.1|	Rv2996c	serA1	D-3-phosphoglycerate dehydrogenase [Mycobacterium tuberculosis H37Rv]	Intermediary metabolism and respiration	Cytoplasmic	19	0.589015	1496.1
H37Rv	1	57116786	gi|57116786|ref|YP_177758.1|	Rv0824c	desA1	acyl-ACP desaturase DesA [Mycobacterium tuberculosis H37Rv]	Lipid metabolism	Cytoplasmic	18	0.710059	1198.89
H37Rv	1	15608036	gi|15608036|ref|NP_215411.1|	Rv0896	gltA2	citrate synthase 1 [Mycobacterium tuberculosis H37Rv]	Intermediary metabolism and respiration	Cytoplasmic	18	0.563805	1211.72
H37Rv	1	15608531	gi|15608531|ref|NP_215908.1|	Rv1392	metK	S-adenosylmethionine synthetase [Mycobacterium tuberculosis H37Rv]	Intermediary metabolism and respiration	Cytoplasmic	18	0.610422	1341.16
H37Rv	1	15608974	gi|15608974|ref|NP_216353.1|	Rv1837c	glcB	malate synthase [Mycobacterium tuberculosis H37Rv]	Intermediary metabolism and respiration	Cytoplasmic	18	0.415655	1391.6
H37Rv	1	15609296	gi|15609296|ref|NP_216675.1|	Rv2159c	-	hypothetical protein Rv2159c [Mycobacterium tuberculosis H37Rv]	Intermediary metabolism and respiration	Cytoplasmic Membrane	18	0.639535	1364.13
H37Rv	1	15610165	gi|15610165|ref|NP_217544.1|	Rv3028c	fixB	electron transfer flavoprotein subunit alpha [Mycobacterium tuberculosis H37Rv]	Intermediary metabolism and respiration	Cytoplasmic	18	0.902516	1624.6
H37Rv	1	15609920	gi|15609920|ref|NP_217299.1|	Rv2783c	gpsI	bifunctional guanosine pentaphosphate synthetase/polyribonucleotide nucleotidyltransferase [Mycobacterium tuberculosis H37Rv]	Information pathways	Cytoplasmic	17	0.37633	1112.69
H37Rv	1	15608013	gi|15608013|ref|NP_215388.1|	Rv0873	fadE10	acyl-CoA dehydrogenase FadE10 [Mycobacterium tuberculosis H37Rv]	Lipid metabolism	Cytoplasmic	16	0.367692	1144.71
H37Rv	1	15609436	gi|15609436|ref|NP_216815.1|	Rv2299c	htpG	chaperone protein HtpG [Mycobacterium tuberculosis H37Rv]	virulence, detoxification, adaptation	Cytoplasmic	16	0.326121	993.8
H37Rv	1	15610384	gi|15610384|ref|NP_217765.1|	Rv3248c	sahH	adenosylhomocysteinase [Mycobacterium tuberculosis H37Rv]	Intermediary metabolism and respiration	Cytoplasmic	16	0.353535	1012.43
H37Rv	1	15610593	gi|15610593|ref|NP_217974.1|	Rv3457c	rpoA	DNA-directed RNA polymerase subunit alpha [Mycobacterium tuberculosis H37Rv]	Information pathways	Cytoplasmic	16	0.478386	1155.7
H37Rv	1	15607389	gi|15607389|ref|NP_214762.1|	Rv0248c	-	succinate dehydrogenase flavoprotein subunit [Mycobacterium tuberculosis H37Rv]	Intermediary metabolism and respiration	Cytoplasmic Membrane	15	0.360681	1054.87
H37Rv	1	15608575	gi|15608575|ref|NP_215953.1|	Rv1437	pgk	phosphoglycerate kinase [Mycobacterium tuberculosis H37Rv]	Intermediary metabolism and respiration	Cytoplasmic	15	0.631068	987.21
H37Rv	1	15608674	gi|15608674|ref|NP_216052.1|	Rv1536	ileS	isoleucine--tRNA ligase [Mycobacterium tuberculosis H37Rv]	Information pathways	Cytoplasmic	15	0.215178	854.92
H37Rv	1	15608821	gi|15608821|ref|NP_216199.1|	Rv1683	-	bifunctional long-chain acyl-CoA synthase/lipase [Mycobacterium tuberculosis H37Rv]	Lipid metabolism	Cytoplasmic	15	0.231231	1004.39
H37Rv	1	448824769	gi|448824769|ref|NP_216441.2|	Rv1925	fadD31	fatty-acid--CoA ligase FadD31 [Mycobacterium tuberculosis H37Rv]	Lipid metabolism	Cytoplasmic	15	0.409677	984.71
H37Rv	1	15609324	gi|15609324|ref|NP_216703.1|	Rv2187	fadD15	long-chain-fatty-acid--CoA ligase FadD15 [Mycobacterium tuberculosis H37Rv]	Lipid metabolism	Cytoplasmic	15	0.343333	1015.09
H37Rv	1	15609382	gi|15609382|ref|NP_216761.1|	Rv2245	kasA	3-oxoacyl-ACP synthase 1 [Mycobacterium tuberculosis H37Rv]	Lipid metabolism	Cytoplasmic Membrane	15	0.675481	1213.85
H37Rv	1	15610266	gi|15610266|ref|NP_217646.1|	Rv3130c	tgs1	diacyglycerol O-acyltransferase [Mycobacterium tuberculosis H37Rv]	Lipid metabolism	Cytoplasmic	15	0.434125	950.14
H37Rv	1	15610782	gi|15610782|ref|NP_218163.1|	Rv3646c	topA	DNA topoisomerase I [Mycobacterium tuberculosis H37Rv]	Information pathways	Cytoplasmic	15	0.284797	845.23
H37Rv	1	15607208	gi|15607208|ref|NP_214580.1|	Rv0066c	icd2	isocitrate dehydrogenase [Mycobacterium tuberculosis H37Rv]	Intermediary metabolism and respiration	Cytoplasmic	14	0.348993	873.21
H37Rv	1	15607290	gi|15607290|ref|NP_214662.1|	Rv0148	-	short-chain type dehydrogenase/reductase [Mycobacterium tuberculosis H37Rv]	Intermediary metabolism and respiration	Cytoplasmic	14	0.758741	1177.52
H37Rv	1	15608301	gi|15608301|ref|NP_215677.1|	Rv1161	narG	nitrate reductase subunit alpha [Mycobacterium tuberculosis H37Rv]	Intermediary metabolism and respiration	Cytoplasmic Membrane	14	0.189123	795.98
H37Rv	1	15608767	gi|15608767|ref|NP_216145.1|	Rv1629	polA	DNA polymerase I [Mycobacterium tuberculosis H37Rv]	Information pathways	Cytoplasmic	14	0.238938	612.42
H37Rv	1	15609692	gi|15609692|ref|NP_217071.1|	Rv2555c	alaS	alanine--tRNA ligase [Mycobacterium tuberculosis H37Rv]	Information pathways	Cytoplasmic	14	0.21792	769.56
H37Rv	1	15610088	gi|15610088|ref|NP_217467.1|	Rv2951c	-	phthiodiolone/phenolphthiodiolone dimycocerosates ketoreductase [Mycobacterium tuberculosis H37Rv]	Intermediary metabolism and respiration	Cytoplasmic	14	0.514436	856.11
H37Rv	1	15607423	gi|15607423|ref|NP_214796.1|	Rv0282	eccA3	ESX-3 secretion system protein EccA [Mycobacterium tuberculosis H37Rv]	cell wall and cell processes	Cytoplasmic	13	0.369255	840.44
H37Rv	1	15608214	gi|15608214|ref|NP_215590.1|	Rv1074c	fadA3	beta-ketoacyl CoA thiolase FadA [Mycobacterium tuberculosis H37Rv]	Lipid metabolism	Cytoplasmic	13	0.535802	1160.35
H37Rv	1	57116820	gi|57116820|ref|YP_177782.1|	Rv1077	cbs	cystathionine beta-synthase [Mycobacterium tuberculosis H37Rv]	Intermediary metabolism and respiration	Cytoplasmic	13	0.375	655.34
H37Rv	1	15608346	gi|15608346|ref|NP_215722.1|	Rv1206	fadD6	fatty-acid--CoA ligase FadD6 [Mycobacterium tuberculosis H37Rv]	Lipid metabolism	Cytoplasmic	13	0.301508	765.46
H37Rv	1	15608437	gi|15608437|ref|NP_215813.1|	Rv1297	rho	transcription termination factor Rho [Mycobacterium tuberculosis H37Rv]	Information pathways	Cytoplasmic	13	0.274086	959.28
H37Rv	1	57116994	gi|57116994|ref|YP_177885.1|	Rv2467	pepN	aminopeptidase PepN [Mycobacterium tuberculosis H37Rv]	Intermediary metabolism and respiration	Cytoplasmic	13	0.275261	812.98
H37Rv	1	15609766	gi|15609766|ref|NP_217145.1|	Rv2629	-	hypothetical protein Rv2629 [Mycobacterium tuberculosis H37Rv]	conserved hypotheticals	Cytoplasmic	13	0.516043	849.63
H37Rv	1	15609858	gi|15609858|ref|NP_217237.1|	Rv2721c	-	transmembrane alanine/glycine-rich protein [Mycobacterium tuberculosis H37Rv]	cell wall and cell processes	Cellwall	13	0.404864	925.54
H37Rv	1	15610104	gi|15610104|ref|NP_217483.1|	Rv2967c	pca	pyruvate carboxylase [Mycobacterium tuberculosis H37Rv]	Intermediary metabolism and respiration	Cytoplasmic	13	0.237799	963.37
H37Rv	1	15610410	gi|15610410|ref|NP_217791.1|	Rv3274c	fadE25	acyl-CoA dehydrogenase FadE25 [Mycobacterium tuberculosis H37Rv]	Lipid metabolism	Cytoplasmic	13	0.521851	980.41
H37Rv	1	448824735	gi|448824735|ref|NP_214519.2|	Rv0005	gyrB	DNA gyrase subunit B [Mycobacterium tuberculosis H37Rv]	Information pathways	Cytoplasmic	12	0.272593	630.51
H37Rv	1	15607385	gi|15607385|ref|NP_214758.1|	Rv0244c	fadE5	acyl-CoA dehydrogenase FadE5 [Mycobacterium tuberculosis H37Rv]	Lipid metabolism	Cytoplasmic	12	0.378069	909.63
H37Rv	1	15607753	gi|15607753|ref|NP_215127.1|	Rv0613c	-	hypothetical protein Rv0613c [Mycobacterium tuberculosis H37Rv]	conserved hypotheticals	Cytoplasmic	12	0.236257	738.07
H37Rv	1	15608071	gi|15608071|ref|NP_215446.1|	Rv0931c	pknD	serine/threonine-protein kinase PknD [Mycobacterium tuberculosis H37Rv]	Regulatory proteins	Cytoplasmic Membrane	12	0.402108	959.16
H37Rv	1	15608157	gi|15608157|ref|NP_215533.1|	Rv1017c	prsA	ribose-phosphate pyrophosphokinase [Mycobacterium tuberculosis H37Rv]	Intermediary metabolism and respiration	Cytoplasmic	12	0.441718	568.96
H37Rv	1	15608587	gi|15608587|ref|NP_215965.1|	Rv1449c	tkt	transketolase [Mycobacterium tuberculosis H37Rv]	Intermediary metabolism and respiration	Cytoplasmic	12	0.294286	810.43
H37Rv	1	15609599	gi|15609599|ref|NP_216978.1|	Rv2462c	tig	trigger factor [Mycobacterium tuberculosis H37Rv]	cell wall and cell processes	Cytoplasmic	12	0.491416	1043.19
H37Rv	1	57117019	gi|57117019|ref|YP_177903.1|	Rv2744c	35kd_ag	alanine-rich protein [Mycobacterium tuberculosis H37Rv]	Insertion seqs and phages	Cytoplasmic	12	0.592593	992.72
H37Rv	1	15609976	gi|15609976|ref|NP_217355.1|	Rv2839c	infB	translation initiation factor IF-2 [Mycobacterium tuberculosis H37Rv]	Information pathways	Cytoplasmic	12	0.205556	785.42
H37Rv	1	15610069	gi|15610069|ref|NP_217448.1|	Rv2932	ppsB	phthiocerol synthesis polyketide synthase type I PpsB [Mycobacterium tuberculosis H37Rv]	Lipid metabolism	Cytoplasmic Membrane	12	0.151495	643.21
H37Rv	1	15610188	gi|15610188|ref|NP_217567.1|	Rv3051c	nrdE	ribonucleoside-diphosphate reductase subunit alpha [Mycobacterium tuberculosis H37Rv]	Information pathways	Cytoplasmic	12	0.239538	635.39
H37Rv	1	15610329	gi|15610329|ref|NP_217709.1|	Rv3193c	-	transmembrane protein [Mycobacterium tuberculosis H37Rv]	cell wall and cell processes	Cytoplasmic Membrane	12	0.199597	870.05
H37Rv	1	15607312	gi|15607312|ref|NP_214685.1|	Rv0171	mce1C	Mce family protein Mce1C [Mycobacterium tuberculosis H37Rv]	virulence, detoxification, adaptation	Cytoplasmic	11	0.376699	734.35
H37Rv	1	15607313	gi|15607313|ref|NP_214686.1|	Rv0172	mce1D	Mce family protein Mce1D [Mycobacterium tuberculosis H37Rv]	virulence, detoxification, adaptation	Unknown	11	0.311321	767.29
H37Rv	1	15607314	gi|15607314|ref|NP_214687.1|	Rv0173	lprK	Mce family lipoprotein LprK [Mycobacterium tuberculosis H37Rv]	cell wall and cell processes	Cytoplasmic Membrane	11	0.4	756.04
H37Rv	1	15607787	gi|15607787|ref|NP_215161.1|	Rv0647c	-	hypothetical protein Rv0647c [Mycobacterium tuberculosis H37Rv]	Intermediary metabolism and respiration	Cytoplasmic Membrane	11	0.336066	635.2
H37Rv	1	15608091	gi|15608091|ref|NP_215466.1|	Rv0951	sucC	succinyl-CoA ligase subunit beta [Mycobacterium tuberculosis H37Rv]	Intermediary metabolism and respiration	Cytoplasmic	11	0.447028	631.98
H37Rv	1	15608234	gi|15608234|ref|NP_215610.1|	Rv1094	desA2	acyl-ACP desaturase DesA [Mycobacterium tuberculosis H37Rv]	Lipid metabolism	Cytoplasmic	11	0.538182	1020.91
H37Rv	1	15608238	gi|15608238|ref|NP_215614.1|	Rv1098c	fum	fumarate hydratase [Mycobacterium tuberculosis H37Rv]	Intermediary metabolism and respiration	Cytoplasmic	11	0.329114	750.91
H37Rv	1	57116856	gi|57116856|ref|YP_177804.1|	Rv1384	carB	carbamoyl-phosphate synthase large subunit [Mycobacterium tuberculosis H37Rv]	Intermediary metabolism and respiration	Unknown	11	0.15426	556.69
H37Rv	1	15608574	gi|15608574|ref|NP_215952.1|	Rv1436	gap	glyceraldehyde 3-phosphate dehydrogenase [Mycobacterium tuberculosis H37Rv]	Intermediary metabolism and respiration	Cytoplasmic	11	0.575221	844.52
H37Rv	1	15608626	gi|15608626|ref|NP_216004.1|	Rv1488	-	hypothetical protein Rv1488 [Mycobacterium tuberculosis H37Rv]	cell wall and cell processes	Cytoplasmic Membrane	11	0.401575	724.9
H37Rv	1	15608776	gi|15608776|ref|NP_216154.1|	Rv1638	uvrA	excinuclease ABC subunit UvrA [Mycobacterium tuberculosis H37Rv]	Information pathways	Cytoplasmic	11	0.143004	365.39
H37Rv	1	15608958	gi|15608958|ref|NP_216337.1|	Rv1821	secA2	protein translocase subunit SecA [Mycobacterium tuberculosis H37Rv]	cell wall and cell processes	Cytoplasmic	11	0.236386	797.7
H37Rv	1	15609592	gi|15609592|ref|NP_216971.1|	Rv2455c	-	2-oxoglutarate oxidoreductase subunit KorA [Mycobacterium tuberculosis H37Rv]	Intermediary metabolism and respiration	Cytoplasmic	11	0.290965	580.6
H37Rv	1	15609727	gi|15609727|ref|NP_217106.1|	Rv2590	fadD9	fatty-acid--CoA ligase FadD9 [Mycobacterium tuberculosis H37Rv]	Lipid metabolism	Cytoplasmic	11	0.135274	563.86
H37Rv	1	15609760	gi|15609760|ref|NP_217139.1|	Rv2623	TB31.7	universal stress protein [Mycobacterium tuberculosis H37Rv]	virulence, detoxification, adaptation	Cytoplasmic	11	0.511785	878.3
H37Rv	1	15610026	gi|15610026|ref|NP_217405.1|	Rv2889c	tsf	elongation factor EF-Ts [Mycobacterium tuberculosis H37Rv]	Information pathways	Cytoplasmic	11	0.505535	965.95
H37Rv	1	57117036	gi|57117036|ref|NP_217438.2|	Rv2922c	smc	chromosome partition protein Smc [Mycobacterium tuberculosis H37Rv]	cell wall and cell processes	Cytoplasmic	11	0.161826	649
H37Rv	1	15610264	gi|15610264|ref|NP_217643.1|	Rv3127	-	hypothetical protein Rv3127 [Mycobacterium tuberculosis H37Rv]	conserved hypotheticals	Cytoplasmic	11	0.517442	855.83
H37Rv	1	448824818	gi|448824818|ref|NP_218237.3|	Rv3720	-	fatty acid synthase [Mycobacterium tuberculosis H37Rv]	Lipid metabolism	Cytoplasmic	11	0.4	622.51
H37Rv	1	15610910	gi|15610910|ref|NP_218291.1|	Rv3774	echA21	enoyl-CoA hydratase EchA21 [Mycobacterium tuberculosis H37Rv]	Lipid metabolism	Unknown	11	0.620438	706.55
H37Rv	1	15607297	gi|15607297|ref|NP_214669.1|	Rv0155	pntAa	NAD(P) transhydrogenase subunit alpha PntAa [Mycobacterium tuberculosis H37Rv]	Intermediary metabolism and respiration	Cytoplasmic Membrane	10	0.428962	783.78
H37Rv	1	15607352	gi|15607352|ref|NP_214725.1|	Rv0211	pckA	phosphoenolpyruvate carboxykinase [Mycobacterium tuberculosis H37Rv]	Intermediary metabolism and respiration	Cytoplasmic	10	0.234323	601.01
H37Rv	1	15607424	gi|15607424|ref|NP_214797.1|	Rv0283	eccB3	ESX-3 secretion system protein EccB3 [Mycobacterium tuberculosis H37Rv]	cell wall and cell processes	Cytoplasmic Membrane	10	0.301115	585.25
H37Rv	1	15607504	gi|15607504|ref|NP_214877.1|	Rv0363c	fba	fructose-bisphosphate aldolase [Mycobacterium tuberculosis H37Rv]	Intermediary metabolism and respiration	Cytoplasmic	10	0.514535	672.76
H37Rv	1	57116735	gi|57116735|ref|YP_177729.1|	Rv0469	umaA	mycolic acid synthase UmaA [Mycobacterium tuberculosis H37Rv]	Lipid metabolism	Cytoplasmic	10	0.43007	596.54
H37Rv	1	15607847	gi|15607847|ref|NP_215221.1|	Rv0707	rpsC	30S ribosomal protein S3 [Mycobacterium tuberculosis H37Rv]	Information pathways	Cytoplasmic	10	0.40146	529.97
H37Rv	1	15607971	gi|15607971|ref|NP_215346.1|	Rv0831c	-	hypothetical protein Rv0831c [Mycobacterium tuberculosis H37Rv]	conserved hypotheticals	Unknown	10	0.487085	656.41
H37Rv	1	15607999	gi|15607999|ref|NP_215374.1|	Rv0859	-	acyltransferase [Mycobacterium tuberculosis H37Rv]	Lipid metabolism	Cytoplasmic	10	0.439206	731.67
H37Rv	1	448824753	gi|448824753|ref|YP_177787.3|	Rv1093	glyA1	serine hydroxymethyltransferase [Mycobacterium tuberculosis H37Rv]	Intermediary metabolism and respiration	Cytoplasmic	10	0.406103	847.98
H37Rv	1	15608586	gi|15608586|ref|NP_215964.1|	Rv1448c	tal	transaldolase [Mycobacterium tuberculosis H37Rv]	Intermediary metabolism and respiration	Cytoplasmic	10	0.402145	604.1
H37Rv	1	15608659	gi|15608659|ref|NP_216037.1|	Rv1521	fadD25	fatty-acid--CoA ligase FadD25 [Mycobacterium tuberculosis H37Rv]	Lipid metabolism	Cytoplasmic	10	0.22813	551.27
H37Rv	1	15608909	gi|15608909|ref|NP_216287.1|	Rv1771	-	L-gulono-1,4-lactone dehydrogenase [Mycobacterium tuberculosis H37Rv]	Intermediary metabolism and respiration	Cytoplasmic	10	0.418224	848.7
H37Rv	1	15609169	gi|15609169|ref|NP_216548.1|	Rv2032	acg	NAD(P)H nitroreductase acg [Mycobacterium tuberculosis H37Rv]	Lipid metabolism	Cytoplasmic	10	0.416918	796.73
H37Rv	1	15609350	gi|15609350|ref|NP_216729.1|	Rv2213	pepB	cytosol aminopeptidase [Mycobacterium tuberculosis H37Rv]	Intermediary metabolism and respiration	Cytoplasmic	10	0.376699	683.64
H37Rv	1	15609435	gi|15609435|ref|NP_216814.1|	Rv2298	-	oxidoreductase [Mycobacterium tuberculosis H37Rv]	Intermediary metabolism and respiration	Cytoplasmic	10	0.430341	584.1
H37Rv	1	15610166	gi|15610166|ref|NP_217545.1|	Rv3029c	fixA	electron transfer flavoprotein subunit beta [Mycobacterium tuberculosis H37Rv]	Intermediary metabolism and respiration	Cytoplasmic	10	0.537594	711.11
H37Rv	1	15610297	gi|15610297|ref|NP_217677.1|	Rv3161c	-	dioxygenase [Mycobacterium tuberculosis H37Rv]	Intermediary metabolism and respiration	Unknown	10	0.340314	511.16
H37Rv	1	15610360	gi|15610360|ref|NP_217740.1|	Rv3224	-	iron-regulated short-chain dehydrogenase/reductase [Mycobacterium tuberculosis H37Rv]	Intermediary metabolism and respiration	Cytoplasmic	10	0.425532	724.12
H37Rv	1	15610532	gi|15610532|ref|NP_217913.1|	Rv3396c	guaA	GMP synthase [Mycobacterium tuberculosis H37Rv]	Intermediary metabolism and respiration	Cytoplasmic	10	0.339048	668.66
H37Rv	1	15610995	gi|15610995|ref|NP_218376.1|	Rv3859c	gltB	glutamate synthase large subunit [Mycobacterium tuberculosis H37Rv]	Intermediary metabolism and respiration	Cytoplasmic Membrane	10	0.0798952	457.43
H37Rv	1	15607372	gi|15607372|ref|NP_214745.1|	Rv0231	fadE4	acyl-CoA dehydrogenase FadE4 [Mycobacterium tuberculosis H37Rv]	Lipid metabolism	Cytoplasmic	9	0.235915	540.67
H37Rv	1	15607603	gi|15607603|ref|NP_214976.1|	Rv0462	lpdC	dihydrolipoamide dehydrogenase [Mycobacterium tuberculosis H37Rv]	Intermediary metabolism and respiration	Cytoplasmic	9	0.306034	756.1
H37Rv	1	15607720	gi|15607720|ref|NP_215094.1|	Rv0580c	-	hypothetical protein Rv0580c [Mycobacterium tuberculosis H37Rv]	conserved hypotheticals	Cytoplasmic Membrane	9	0.582822	570.51
H37Rv	1	15607783	gi|15607783|ref|NP_215157.1|	Rv0643c	mmaA3	methoxy mycolic acid synthase MmaA3 [Mycobacterium tuberculosis H37Rv]	Lipid metabolism	Cytoplasmic	9	0.464164	598.17
H37Rv	1	15607864	gi|15607864|ref|NP_215238.1|	Rv0724	sppA	protease IV SppA [Mycobacterium tuberculosis H37Rv]	cell wall and cell processes	Cytoplasmic Membrane	9	0.224719	677.62
H37Rv	1	57116779	gi|57116779|ref|YP_177754.1|	Rv0761c	adhB	alcohol dehydrogenase B [Mycobacterium tuberculosis H37Rv]	Intermediary metabolism and respiration	Cytoplasmic	9	0.386667	713.21
H37Rv	1	15608325	gi|15608325|ref|NP_215701.1|	Rv1185c	fadD21	fatty-acid--CoA ligase FadD21 [Mycobacterium tuberculosis H37Rv]	Lipid metabolism	Cytoplasmic	9	0.269896	446.77
H37Rv	1	15608447	gi|15608447|ref|NP_215823.1|	Rv1307	atpH	ATP synthase subunit b/delta [Mycobacterium tuberculosis H37Rv]	Intermediary metabolism and respiration	Cytoplasmic	9	0.352018	649.76
H37Rv	1	15608449	gi|15608449|ref|NP_215825.1|	Rv1309	atpG	ATP synthase subunit gamma [Mycobacterium tuberculosis H37Rv]	Intermediary metabolism and respiration	Cytoplasmic	9	0.354098	647.49
H37Rv	1	15608734	gi|15608734|ref|NP_216112.1|	Rv1596	nadC	nicotinate-nucleotide pyrophosphatase [Mycobacterium tuberculosis H37Rv]	Intermediary metabolism and respiration	Cytoplasmic	9	0.512281	496.27
H37Rv	1	15608889	gi|15608889|ref|NP_216267.1|	Rv1751	-	oxidoreductase [Mycobacterium tuberculosis H37Rv]	Intermediary metabolism and respiration	Cytoplasmic	9	0.208696	461.07
H37Rv	1	15609133	gi|15609133|ref|NP_216512.1|	Rv1996	-	universal stress protein [Mycobacterium tuberculosis H37Rv]	virulence, detoxification, adaptation	Cytoplasmic Membrane	9	0.422713	647.22
H37Rv	1	15609585	gi|15609585|ref|NP_216964.1|	Rv2448c	valS	valine--tRNA ligase [Mycobacterium tuberculosis H37Rv]	Information pathways	Cytoplasmic	9	0.172374	639.74
H37Rv	1	57117000	gi|57117000|ref|YP_177889.1|	Rv2531c	-	amino acid decarboxylase [Mycobacterium tuberculosis H37Rv]	Intermediary metabolism and respiration	Cytoplasmic	9	0.158395	579.21
H37Rv	1	15609764	gi|15609764|ref|NP_217143.1|	Rv2627c	-	hypothetical protein Rv2627c [Mycobacterium tuberculosis H37Rv]	conserved hypotheticals	Cytoplasmic	9	0.324455	589.13
H37Rv	1	15610005	gi|15610005|ref|NP_217384.1|	Rv2868c	gcpE	4-hydroxy-3-methylbut-2-en-1-yl diphosphate synthase [Mycobacterium tuberculosis H37Rv]	Intermediary metabolism and respiration	Cytoplasmic	9	0.410853	651.68
H37Rv	1	448824796	gi|448824796|ref|NP_217517.3|	Rv3001c	ilvC	ketol-acid reductoisomerase [Mycobacterium tuberculosis H37Rv]	Intermediary metabolism and respiration	Cytoplasmic	9	0.339339	691.2
H37Rv	1	15610382	gi|15610382|ref|NP_217763.1|	Rv3246c	mtrA	two component DNA-binding response regulator MtrA [Mycobacterium tuberculosis H37Rv]	Regulatory proteins	Cytoplasmic	9	0.587719	651.6
H37Rv	1	15610645	gi|15610645|ref|NP_218026.1|	Rv3509c	ilvX	acetohydroxyacid synthase large subunit [Mycobacterium tuberculosis H37Rv]	Intermediary metabolism and respiration	Cytoplasmic Membrane	9	0.264078	548.92
H37Rv	1	57117158	gi|57117158|ref|NP_218316.2|	Rv3799c	accD4	propionyl-CoA carboxylase subunit beta AccD [Mycobacterium tuberculosis H37Rv]	Lipid metabolism	Cytoplasmic	9	0.262452	425.73
H37Rv	1	15611004	gi|15611004|ref|NP_218385.1|	Rv3868	eccA1	ESX-1 secretion system protein EccA1 [Mycobacterium tuberculosis H37Rv]	cell wall and cell processes	Cytoplasmic	9	0.226876	557.99
H37Rv	1	15607269	gi|15607269|ref|NP_214641.1|	Rv0127	mak	maltokinase [Mycobacterium tuberculosis H37Rv]	virulence, detoxification, adaptation	Cytoplasmic	8	0.252747	375.37
H37Rv	1	15607289	gi|15607289|ref|NP_214661.1|	Rv0147	-	aldehyde dehydrogenase [Mycobacterium tuberculosis H37Rv]	Intermediary metabolism and respiration	Cytoplasmic	8	0.290514	508.96
H37Rv	1	15607296	gi|15607296|ref|NP_214668.1|	Rv0154c	fadE2	acyl-CoA dehydrogenase FadE2 [Mycobacterium tuberculosis H37Rv]	Lipid metabolism	Cytoplasmic	8	0.347395	420.95
H37Rv	1	15607315	gi|15607315|ref|NP_214688.1|	Rv0174	mce1F	Mce family protein Mce1F [Mycobacterium tuberculosis H37Rv]	virulence, detoxification, adaptation	Unknown	8	0.316505	793.28
H37Rv	1	15607483	gi|15607483|ref|NP_214856.1|	Rv0342	iniA	isoniazid inductible protein IniA [Mycobacterium tuberculosis H37Rv]	cell wall and cell processes	Cytoplasmic	8	0.198437	483.54
H37Rv	1	57116747	gi|57116747|ref|YP_177733.1|	Rv0511	hemD	uroporphyrin-III C-methyltransferase [Mycobacterium tuberculosis H37Rv]	Intermediary metabolism and respiration	Cytoplasmic	8	0.267257	519.86
H37Rv	1	15607782	gi|15607782|ref|NP_215156.1|	Rv0642c	mmaA4	hydroxymycolate synthase MmaA4 [Mycobacterium tuberculosis H37Rv]	Lipid metabolism	Cytoplasmic	8	0.392027	523.32
H37Rv	1	15608092	gi|15608092|ref|NP_215467.1|	Rv0952	sucD	succinyl-CoA ligase subunit alpha [Mycobacterium tuberculosis H37Rv]	Intermediary metabolism and respiration	Unknown	8	0.442244	681.46
H37Rv	1	15608319	gi|15608319|ref|NP_215695.1|	Rv1179c	-	hypothetical protein Rv1179c [Mycobacterium tuberculosis H37Rv]	Information pathways	Cytoplasmic Membrane	8	0.169329	414.03
H37Rv	1	15608331	gi|15608331|ref|NP_215707.1|	Rv1191	-	hypothetical protein Rv1191 [Mycobacterium tuberculosis H37Rv]	Intermediary metabolism and respiration	Cytoplasmic Membrane	8	0.309211	420.24
H37Rv	1	15608665	gi|15608665|ref|NP_216043.1|	Rv1527c	pks5	polyketide synthase [Mycobacterium tuberculosis H37Rv]	Lipid metabolism	Unknown	8	0.0555028	440.9
H37Rv	1	15608681	gi|15608681|ref|NP_216059.1|	Rv1543	-	oxidoreductase [Mycobacterium tuberculosis H37Rv]	Lipid metabolism	Cytoplasmic	8	0.369501	654.06
H37Rv	1	15608682	gi|15608682|ref|NP_216060.1|	Rv1544	-	ketoacyl reductase [Mycobacterium tuberculosis H37Rv]	Lipid metabolism	Cytoplasmic	8	0.426966	495.49
H37Rv	1	15609168	gi|15609168|ref|NP_216547.1|	Rv2031c	hspX	alpha-crystallin [Mycobacterium tuberculosis H37Rv]	virulence, detoxification, adaptation	Cellwall	8	0.701389	613.51
H37Rv	1	15609266	gi|15609266|ref|NP_216645.1|	Rv2129c	-	oxidoreductase [Mycobacterium tuberculosis H37Rv]	Intermediary metabolism and respiration	Cytoplasmic	8	0.303754	524.55
H37Rv	1	15609322	gi|15609322|ref|NP_216701.1|	Rv2185c	TB16.3	hypothetical protein Rv2185c [Mycobacterium tuberculosis H37Rv]	Intermediary metabolism and respiration	Cytoplasmic	8	0.75	533.63
H37Rv	1	15609347	gi|15609347|ref|NP_216726.1|	Rv2210c	ilvE	branched-chain amino acid aminotransferase [Mycobacterium tuberculosis H37Rv]	Intermediary metabolism and respiration	Cytoplasmic	8	0.361413	440.17
H37Rv	1	15609431	gi|15609431|ref|NP_216810.1|	Rv2294	-	cystathionine beta-lyase [Mycobacterium tuberculosis H37Rv]	Intermediary metabolism and respiration	Cytoplasmic	8	0.331695	532.25
H37Rv	1	15609591	gi|15609591|ref|NP_216970.1|	Rv2454c	-	2-oxoglutarate oxidoreductase subunit KorB [Mycobacterium tuberculosis H37Rv]	Intermediary metabolism and respiration	Cytoplasmic	8	0.402145	638.04
H37Rv	1	15610027	gi|15610027|ref|NP_217406.1|	Rv2890c	rpsB	30S ribosomal protein S2 [Mycobacterium tuberculosis H37Rv]	Information pathways	Cytoplasmic	8	0.324042	474.22
H37Rv	1	15610053	gi|15610053|ref|NP_217432.1|	Rv2916c	ffh	signal recognition particle protein [Mycobacterium tuberculosis H37Rv]	cell wall and cell processes	Cytoplasmic Membrane	8	0.268571	608.4
H37Rv	1	15610071	gi|15610071|ref|NP_217450.1|	Rv2934	ppsD	phthiocerol synthesis polyketide synthase type I PpsD [Mycobacterium tuberculosis H37Rv]	Lipid metabolism	Cytoplasmic Membrane	8	0.104543	583.79
H37Rv	1	15610078	gi|15610078|ref|NP_217457.1|	Rv2941	fadD28	long-chain-fatty-acid--AMP ligase FadD28 [Mycobacterium tuberculosis H37Rv]	Lipid metabolism	Cytoplasmic	8	0.208621	457.31
H37Rv	1	15610090	gi|15610090|ref|NP_217469.1|	Rv2953	-	trans-acting enoyl reductase [Mycobacterium tuberculosis H37Rv]	Lipid metabolism	Unknown	8	0.299043	519.3
H37Rv	1	15610146	gi|15610146|ref|NP_217525.1|	Rv3009c	gatB	aspartyl/glutamyl-tRNA(Asn/Gln) amidotransferase subunit B [Mycobacterium tuberculosis H37Rv]	Information pathways	Cytoplasmic	8	0.235756	482.84
H37Rv	1	448824799	gi|448824799|ref|NP_217647.3|	Rv3131	-	NAD(P)H nitroreductase [Mycobacterium tuberculosis H37Rv]	Intermediary metabolism and respiration	Cytoplasmic Membrane	8	0.433735	605.38
H37Rv	1	15610416	gi|15610416|ref|NP_217797.1|	Rv3280	accD5	propionyl-CoA carboxylase subunit beta [Mycobacterium tuberculosis H37Rv]	Lipid metabolism	Cytoplasmic	8	0.222628	531.96
H37Rv	1	15610537	gi|15610537|ref|NP_217918.1|	Rv3401	-	glycosyl hydrolase [Mycobacterium tuberculosis H37Rv]	Intermediary metabolism and respiration	Cytoplasmic	8	0.151399	581.03
H37Rv	1	15610554	gi|15610554|ref|NP_217935.1|	Rv3418c	groES	chaperonin GroES [Mycobacterium tuberculosis H37Rv]	virulence, detoxification, adaptation	Cytoplasmic	8	0.9	590.52
H37Rv	1	15610594	gi|15610594|ref|NP_217975.1|	Rv3458c	rpsD	30S ribosomal protein S4 [Mycobacterium tuberculosis H37Rv]	Information pathways	Cytoplasmic	8	0.477612	462.27
H37Rv	1	15610844	gi|15610844|ref|NP_218225.1|	Rv3708c	asd	aspartate-semialdehyde dehydrogenase [Mycobacterium tuberculosis H37Rv]	Intermediary metabolism and respiration	Cytoplasmic	8	0.446377	576.36
H37Rv	1	15610855	gi|15610855|ref|NP_218236.1|	Rv3719	-	hypothetical protein Rv3719 [Mycobacterium tuberculosis H37Rv]	Intermediary metabolism and respiration	Unknown	8	0.251064	428.4
H37Rv	1	15607178	gi|15607178|ref|NP_214550.1|	Rv0036c	-	hypothetical protein Rv0036c [Mycobacterium tuberculosis H37Rv]	conserved hypotheticals	Cytoplasmic Membrane	7	0.396887	379.14
H37Rv	1	15607230	gi|15607230|ref|NP_214602.1|	Rv0088	-	polyketide cyclase/dehydrase [Mycobacterium tuberculosis H37Rv]	Lipid metabolism	Unknown	7	0.419643	532.84
H37Rv	1	15607288	gi|15607288|ref|NP_214660.1|	Rv0146	-	S-adenosylmethionine-dependent methyltransferase [Mycobacterium tuberculosis H37Rv]	Lipid metabolism	Cytoplasmic	7	0.348387	427.17
H37Rv	1	57116701	gi|57116701|ref|YP_177701.1|	Rv0169	mce1A	Mce family protein Mce1A [Mycobacterium tuberculosis H37Rv]	virulence, detoxification, adaptation	Cytoplasmic Membrane	7	0.297357	689.49
H37Rv	1	57116704	gi|57116704|ref|NP_216247.2|	Rv0234c	gabD1	succinate-semialdehyde dehydrogenase [Mycobacterium tuberculosis H37Rv]	Intermediary metabolism and respiration	Cytoplasmic	7	0.246575	567.92
H37Rv	1	57116724	gi|57116724|ref|YP_177719.1|	Rv0352	dnaJ1	chaperone protein DnaJ [Mycobacterium tuberculosis H37Rv]	virulence, detoxification, adaptation	Cytoplasmic	7	0.308861	505.88
H37Rv	1	15607599	gi|15607599|ref|NP_214972.1|	Rv0458	-	aldehyde dehydrogenase [Mycobacterium tuberculosis H37Rv]	Intermediary metabolism and respiration	Cytoplasmic	7	0.218935	406.61
H37Rv	1	15607620	gi|15607620|ref|NP_214993.1|	Rv0479c	-	membrane protein [Mycobacterium tuberculosis H37Rv]	cell wall and cell processes	Unknown	7	0.405172	584.36
H37Rv	1	15607644	gi|15607644|ref|NP_215017.1|	Rv0503c	cmaA2	cyclopropane mycolic acid synthase [Mycobacterium tuberculosis H37Rv]	Lipid metabolism	Cytoplasmic	7	0.384106	448.4
H37Rv	1	15607702	gi|15607702|ref|NP_215076.1|	Rv0562	grcC1	polyprenyl-diphosphate synthase GrcC [Mycobacterium tuberculosis H37Rv]	Intermediary metabolism and respiration	Cytoplasmic	7	0.38806	285.27
H37Rv	1	15607779	gi|15607779|ref|NP_215153.1|	Rv0639	nusG	transcription termination/antitermination protein NusG [Mycobacterium tuberculosis H37Rv]	Information pathways	Unknown	7	0.357143	303.15
H37Rv	1	15607781	gi|15607781|ref|NP_215155.1|	Rv0641	rplA	50S ribosomal protein L1 [Mycobacterium tuberculosis H37Rv]	Information pathways	Cytoplasmic	7	0.340426	390.98
H37Rv	1	15607791	gi|15607791|ref|NP_215165.1|	Rv0651	rplJ	50S ribosomal protein L10 [Mycobacterium tuberculosis H37Rv]	Information pathways	Cytoplasmic	7	0.52809	394.16
H37Rv	1	15607812	gi|15607812|ref|NP_215186.1|	Rv0672	fadE8	acyl-CoA dehydrogenase FadE8 [Mycobacterium tuberculosis H37Rv]	Lipid metabolism	Cytoplasmic	7	0.201107	326.18
H37Rv	1	15608086	gi|15608086|ref|NP_215461.1|	Rv0946c	pgi	glucose-6-phosphate isomerase [Mycobacterium tuberculosis H37Rv]	Intermediary metabolism and respiration	Cytoplasmic	7	0.220615	454.64
H37Rv	1	15608097	gi|15608097|ref|NP_215472.1|	Rv0957	purH	bifunctional phosphoribosylaminoimidazolecarboxamide formyltransferase/inosinemonophosphate cyclohydrolase [Mycobacterium tuberculosis H37Rv]	Intermediary metabolism and respiration	Cytoplasmic	7	0.260038	401.19
H37Rv	1	15608146	gi|15608146|ref|NP_215522.1|	Rv1006	-	hypothetical protein Rv1006 [Mycobacterium tuberculosis H37Rv]	conserved hypotheticals	Unknown	7	0.241623	445.05
H37Rv	1	15608385	gi|15608385|ref|NP_215761.1|	Rv1245c	-	short-chain type dehydrogenase/reductase [Mycobacterium tuberculosis H37Rv]	Intermediary metabolism and respiration	Cytoplasmic	7	0.322464	397.17
H37Rv	1	15608435	gi|15608435|ref|NP_215811.1|	Rv1295	thrC	threonine synthase [Mycobacterium tuberculosis H37Rv]	Intermediary metabolism and respiration	Cytoplasmic	7	0.322222	431.88
H37Rv	1	15608751	gi|15608751|ref|NP_216129.1|	Rv1613	trpA	tryptophan synthase subunit alpha [Mycobacterium tuberculosis H37Rv]	Intermediary metabolism and respiration	Unknown	7	0.392593	464.15
H37Rv	1	15609234	gi|15609234|ref|NP_216613.1|	Rv2097c	pafA	proteasome accessory factor PafA [Mycobacterium tuberculosis H37Rv]	Intermediary metabolism and respiration	Cytoplasmic	7	0.214602	402.21
H37Rv	1	15609339	gi|15609339|ref|NP_216718.1|	Rv2202c	adoK	adenosine kinase [Mycobacterium tuberculosis H37Rv]	Intermediary metabolism and respiration	Unknown	7	0.382716	387.7
H37Rv	1	15609358	gi|15609358|ref|NP_216737.1|	Rv2221c	glnE	glutamate-ammonia-ligase adenylyltransferase [Mycobacterium tuberculosis H37Rv]	Intermediary metabolism and respiration	Cytoplasmic	7	0.105634	241.65
H37Rv	1	15609381	gi|15609381|ref|NP_216760.1|	Rv2244	acpM	meromycolate extension acyl carrier protein [Mycobacterium tuberculosis H37Rv]	Lipid metabolism	Cytoplasmic	7	0.678261	478.14
H37Rv	1	15609384	gi|15609384|ref|NP_216763.1|	Rv2247	accD6	acetyl-/propionyl-CoA carboxylase subunit beta [Mycobacterium tuberculosis H37Rv]	Lipid metabolism	Cytoplasmic	7	0.205074	413.39
H37Rv	1	15609433	gi|15609433|ref|NP_216812.1|	Rv2296	-	haloalkane dehalogenase [Mycobacterium tuberculosis H37Rv]	Intermediary metabolism and respiration	Cytoplasmic	7	0.403333	623.27
H37Rv	1	15609500	gi|15609500|ref|NP_216879.1|	Rv2363	amiA2	amidase [Mycobacterium tuberculosis H37Rv]	Intermediary metabolism and respiration	Cytoplasmic	7	0.262397	247.87
H37Rv	1	15609528	gi|15609528|ref|NP_216907.1|	Rv2391	sirA	sulfite reductase [Mycobacterium tuberculosis H37Rv]	Intermediary metabolism and respiration	Cytoplasmic	7	0.20071	375.29
H37Rv	1	15609548	gi|15609548|ref|NP_216927.1|	Rv2411c	-	hypothetical protein Rv2411c [Mycobacterium tuberculosis H37Rv]	Intermediary metabolism and respiration	Cytoplasmic	7	0.214156	348.75
H37Rv	1	15609564	gi|15609564|ref|NP_216943.1|	Rv2427c	proA	gamma-glutamyl phosphate reductase [Mycobacterium tuberculosis H37Rv]	Intermediary metabolism and respiration	Cytoplasmic	7	0.2	283.13
H37Rv	1	15609700	gi|15609700|ref|NP_217079.1|	Rv2563	-	glutamine ABC transporter permease [Mycobacterium tuberculosis H37Rv]	cell wall and cell processes	Cytoplasmic Membrane	7	0.366762	493.29
H37Rv	1	15609743	gi|15609743|ref|NP_217122.1|	Rv2606c	snzP	pyridoxine biosynthesis protein [Mycobacterium tuberculosis H37Rv]	Intermediary metabolism and respiration	Cytoplasmic	7	0.367893	522.18
H37Rv	1	15609761	gi|15609761|ref|NP_217140.1|	Rv2624c	-	universal stress protein [Mycobacterium tuberculosis H37Rv]	virulence, detoxification, adaptation	Cytoplasmic	7	0.352941	510.3
H37Rv	1	15610107	gi|15610107|ref|NP_217486.1|	Rv2970c	lipN	lipase/esterase LipN [Mycobacterium tuberculosis H37Rv]	Intermediary metabolism and respiration	Cytoplasmic	7	0.329787	530.96
H37Rv	1	15610123	gi|15610123|ref|NP_217502.1|	Rv2986c	hupB	DNA-binding protein HU [Mycobacterium tuberculosis H37Rv]	Information pathways	Cytoplasmic	7	0.299065	485.34
H37Rv	1	15610182	gi|15610182|ref|NP_217561.1|	Rv3045	adhC	NADP-dependent alcohol dehydrogenase [Mycobacterium tuberculosis H37Rv]	Intermediary metabolism and respiration	Cytoplasmic	7	0.277457	476.44
H37Rv	1	15610409	gi|15610409|ref|NP_217790.1|	Rv3273	-	transmembrane carbonic anhydrase [Mycobacterium tuberculosis H37Rv]	Intermediary metabolism and respiration	Cytoplasmic Membrane	7	0.145288	619.54
H37Rv	1	15610547	gi|15610547|ref|NP_217928.1|	Rv3411c	guaB2	inosine-5~-monophosphate dehydrogenase [Mycobacterium tuberculosis H37Rv]	Intermediary metabolism and respiration	Unknown	7	0.185255	473.52
H37Rv	1	15610815	gi|15610815|ref|NP_218196.1|	Rv3679	-	anion transporter ATPase [Mycobacterium tuberculosis H37Rv]	cell wall and cell processes	Cytoplasmic	7	0.305882	490.26
H37Rv	1	15610977	gi|15610977|ref|NP_218358.1|	Rv3841	bfrB	bacterioferritin BfrB [Mycobacterium tuberculosis H37Rv]	Intermediary metabolism and respiration	Cytoplasmic	7	0.38674	502.82
H37Rv	1	15607144	gi|15607144|ref|NP_214516.1|	Rv0002	dnaN	DNA polymerase III subunit beta [Mycobacterium tuberculosis H37Rv]	Information pathways	Cytoplasmic	6	0.208955	414.31
H37Rv	1	15607262	gi|15607262|ref|NP_214634.1|	Rv0120c	fusA2	elongation factor G [Mycobacterium tuberculosis H37Rv]	Information pathways	Cytoplasmic	6	0.138655	421.91
H37Rv	1	15607321	gi|15607321|ref|NP_214694.1|	Rv0180c	-	transmembrane protein [Mycobacterium tuberculosis H37Rv]	cell wall and cell processes	Cytoplasmic Membrane	6	0.183628	311.77
H37Rv	1	15607364	gi|15607364|ref|NP_214737.1|	Rv0223c	-	aldehyde dehydrogenase [Mycobacterium tuberculosis H37Rv]	Intermediary metabolism and respiration	Cytoplasmic	6	0.209446	303.73
H37Rv	1	15607541	gi|15607541|ref|NP_214914.1|	Rv0400c	fadE7	acyl-CoA dehydrogenase FadE7 [Mycobacterium tuberculosis H37Rv]	Lipid metabolism	Cytoplasmic	6	0.217722	320.43
H37Rv	1	15607551	gi|15607551|ref|NP_214924.1|	Rv0410c	pknG	serine/threonine-protein kinase PknG [Mycobacterium tuberculosis H37Rv]	Regulatory proteins	Cytoplasmic Membrane	6	0.102667	346.73
H37Rv	1	15607576	gi|15607576|ref|NP_214949.1|	Rv0435c	-	ATPase [Mycobacterium tuberculosis H37Rv]	cell wall and cell processes	Cytoplasmic Membrane	6	0.173077	250.04
H37Rv	1	15607616	gi|15607616|ref|NP_214989.1|	Rv0475	hbhA	heparin binding hemagglutinin HbhA [Mycobacterium tuberculosis H37Rv]	cell wall and cell processes	Cellwall	6	0.366834	551.55
H37Rv	1	15607664	gi|15607664|ref|NP_215038.1|	Rv0524	hemL	glutamate-1-semialdehyde 2,1-aminomutase [Mycobacterium tuberculosis H37Rv]	Intermediary metabolism and respiration	Cytoplasmic	6	0.290043	497.01
H37Rv	1	15607710	gi|15607710|ref|NP_215084.1|	Rv0570	nrdZ	vitamin B12-dependent ribonucleoside-diphosphate reductase [Mycobacterium tuberculosis H37Rv]	Information pathways	Cytoplasmic	6	0.106936	338.5
H37Rv	1	15607711	gi|15607711|ref|NP_215085.1|	Rv0571c	-	hypothetical protein Rv0571c [Mycobacterium tuberculosis H37Rv]	Intermediary metabolism and respiration	Cytoplasmic	6	0.191874	312.4
H37Rv	1	15607792	gi|15607792|ref|NP_215166.1|	Rv0652	rplL	50S ribosomal protein L7/L12 [Mycobacterium tuberculosis H37Rv]	Information pathways	Cytoplasmic	6	0.446154	330.4
H37Rv	1	15607795	gi|15607795|ref|NP_215169.1|	Rv0655	mkl	ribonucleotide ABC transporter ATP-binding protein [Mycobacterium tuberculosis H37Rv]	cell wall and cell processes	Cytoplasmic Membrane	6	0.264624	243
H37Rv	1	15607823	gi|15607823|ref|NP_215197.1|	Rv0683	rpsG	30S ribosomal protein S7 [Mycobacterium tuberculosis H37Rv]	Information pathways	Cytoplasmic	6	0.525641	314.14
H37Rv	1	15607842	gi|15607842|ref|NP_215216.1|	Rv0702	rplD	50S ribosomal protein L4 [Mycobacterium tuberculosis H37Rv]	Information pathways	Cytoplasmic	6	0.313901	393.58
H37Rv	1	15607859	gi|15607859|ref|NP_215233.1|	Rv0719	rplF	50S ribosomal protein L6 [Mycobacterium tuberculosis H37Rv]	Information pathways	Cytoplasmic	6	0.553073	458.94
H37Rv	1	15607920	gi|15607920|ref|NP_215294.1|	Rv0780	purC	phosphoribosylaminoimidazole-succinocarboxamide synthase [Mycobacterium tuberculosis H37Rv]	Intermediary metabolism and respiration	Cytoplasmic	6	0.292929	311.21
H37Rv	1	15608029	gi|15608029|ref|NP_215404.1|	Rv0889c	citA	citrate synthase 2 [Mycobacterium tuberculosis H37Rv]	Intermediary metabolism and respiration	Cytoplasmic	6	0.262735	368.68
H37Rv	1	15608045	gi|15608045|ref|NP_215420.1|	Rv0905	echA6	enoyl-CoA hydratase EchA6 [Mycobacterium tuberculosis H37Rv]	Lipid metabolism	Cytoplasmic	6	0.349794	575.86
H37Rv	1	15608211	gi|15608211|ref|NP_215587.1|	Rv1071c	echA9	enoyl-CoA hydratase EchA9 [Mycobacterium tuberculosis H37Rv]	Lipid metabolism	Cytoplasmic	6	0.286957	424.37
H37Rv	1	15608284	gi|15608284|ref|NP_215660.1|	Rv1144	-	oxidoreductase [Mycobacterium tuberculosis H37Rv]	Intermediary metabolism and respiration	Cytoplasmic	6	0.468	402.93
H37Rv	1	15608320	gi|15608320|ref|NP_215696.1|	Rv1180	pks3	polyketide beta-ketoacyl synthase [Mycobacterium tuberculosis H37Rv]	Lipid metabolism	Cytoplasmic Membrane	6	0.17418	386.03
H37Rv	1	15608372	gi|15608372|ref|NP_215748.1|	Rv1232c	-	hypothetical protein Rv1232c [Mycobacterium tuberculosis H37Rv]	cell wall and cell processes	Cytoplasmic	6	0.310345	421.21
H37Rv	1	15608622	gi|15608622|ref|NP_216000.1|	Rv1484	inhA	NADH-dependent enoyl-[ACP] reductase [Mycobacterium tuberculosis H37Rv]	Lipid metabolism	Cytoplasmic Membrane	6	0.423792	501.39
H37Rv	1	15608747	gi|15608747|ref|NP_216125.1|	Rv1609	trpE	anthranilate synthase component I [Mycobacterium tuberculosis H37Rv]	Intermediary metabolism and respiration	Cytoplasmic	6	0.195736	257.78
H37Rv	1	15608750	gi|15608750|ref|NP_216128.1|	Rv1612	trpB	tryptophan synthase subunit beta [Mycobacterium tuberculosis H37Rv]	Intermediary metabolism and respiration	Cytoplasmic	6	0.219512	428.36
H37Rv	1	15608764	gi|15608764|ref|NP_216142.1|	Rv1626	-	two-component system transcriptional regulator [Mycobacterium tuberculosis H37Rv]	Regulatory proteins	Cytoplasmic	6	0.4	430.58
H37Rv	1	15608792	gi|15608792|ref|NP_216170.1|	Rv1654	argB	acetylglutamate kinase [Mycobacterium tuberculosis H37Rv]	Intermediary metabolism and respiration	Cytoplasmic	6	0.346939	362.32
H37Rv	1	15608970	gi|15608970|ref|NP_216349.1|	Rv1833c	-	haloalkane dehalogenase [Mycobacterium tuberculosis H37Rv]	Intermediary metabolism and respiration	Cytoplasmic	6	0.286713	376.46
H37Rv	1	15609282	gi|15609282|ref|NP_216661.1|	Rv2145c	wag31	cell wall synthesis protein Wag31 [Mycobacterium tuberculosis H37Rv]	cell wall and cell processes	Cytoplasmic	6	0.380769	356
H37Rv	1	15609287	gi|15609287|ref|NP_216666.1|	Rv2150c	ftsZ	cell division protein FtsZ [Mycobacterium tuberculosis H37Rv]	cell wall and cell processes	Cytoplasmic	6	0.295515	375.52
H37Rv	1	15609315	gi|15609315|ref|NP_216694.1|	Rv2178c	aroG	phospho-2-dehydro-3-deoxyheptonate aldolase AroG [Mycobacterium tuberculosis H37Rv]	Intermediary metabolism and respiration	Cytoplasmic	6	0.218615	393.12
H37Rv	1	15609332	gi|15609332|ref|NP_216711.1|	Rv2195	qcrA	ubiquinol-cytochrome C reductase rieske iron-sulfur subunit [Mycobacterium tuberculosis H37Rv]	Intermediary metabolism and respiration	Cytoplasmic Membrane	6	0.212121	395.96
H37Rv	1	15609359	gi|15609359|ref|NP_216738.1|	Rv2222c	glnA2	glutamine synthetase [Mycobacterium tuberculosis H37Rv]	Intermediary metabolism and respiration	Cytoplasmic	6	0.219731	324.77
H37Rv	1	15609361	gi|15609361|ref|NP_216740.1|	Rv2224c	caeA	carboxylesterase A [Mycobacterium tuberculosis H37Rv]	cell wall and cell processes	Cytoplasmic	6	0.209615	371.34
H37Rv	1	15609547	gi|15609547|ref|NP_216926.1|	Rv2410c	-	hypothetical protein Rv2410c [Mycobacterium tuberculosis H37Rv]	Intermediary metabolism and respiration	Cytoplasmic Membrane	6	0.236923	330.99
H37Rv	1	15609594	gi|15609594|ref|NP_216973.1|	Rv2457c	clpX	ATP-dependent CLP protease ATP-binding subunit ClpX [Mycobacterium tuberculosis H37Rv]	Intermediary metabolism and respiration	Cytoplasmic	6	0.15493	208.15
H37Rv	1	57116992	gi|57116992|ref|YP_177883.1|	Rv2461c	clpP1	ATP-dependent CLP protease proteolytic subunit 1 [Mycobacterium tuberculosis H37Rv]	Intermediary metabolism and respiration	Cytoplasmic	6	0.45	496.05
H37Rv	1	15609665	gi|15609665|ref|NP_217044.1|	Rv2528c	mrr	restriction system protein [Mycobacterium tuberculosis H37Rv]	Information pathways	Cytoplasmic	6	0.303922	401.87
H37Rv	1	15609848	gi|15609848|ref|NP_217227.1|	Rv2711	ideR	iron-dependent repressor and activator IdeR [Mycobacterium tuberculosis H37Rv]	Regulatory proteins	Cytoplasmic	6	0.330435	346.82
H37Rv	1	15609968	gi|15609968|ref|NP_217347.1|	Rv2831	echA16	enoyl-CoA hydratase EchA16 [Mycobacterium tuberculosis H37Rv]	Lipid metabolism	Unknown	6	0.285141	414.71
H37Rv	1	15610019	gi|15610019|ref|NP_217398.1|	Rv2882c	frr	ribosome recycling factor [Mycobacterium tuberculosis H37Rv]	Information pathways	Cytoplasmic	6	0.481081	352.56
H37Rv	1	15610025	gi|15610025|ref|NP_217404.1|	Rv2888c	amiC	amidase AmiC [Mycobacterium tuberculosis H37Rv]	Intermediary metabolism and respiration	Cytoplasmic	6	0.211416	399.13
H37Rv	1	15610121	gi|15610121|ref|NP_217500.1|	Rv2984	ppk1	polyphosphate kinase [Mycobacterium tuberculosis H37Rv]	Intermediary metabolism and respiration	Cytoplasmic Membrane	6	0.0997305	296.84
H37Rv	1	15610124	gi|15610124|ref|NP_217503.1|	Rv2987c	leuD	3-isopropylmalate dehydratase small subunit [Mycobacterium tuberculosis H37Rv]	Intermediary metabolism and respiration	Cytoplasmic	6	0.424242	391.94
H37Rv	1	57117041	gi|57117041|ref|YP_177915.1|	Rv2992c	gltS	glutamate--tRNA ligase [Mycobacterium tuberculosis H37Rv]	Information pathways	Cytoplasmic	6	0.210204	432.56
H37Rv	1	15610132	gi|15610132|ref|NP_217511.1|	Rv2995c	leuB	3-isopropylmalate dehydrogenase [Mycobacterium tuberculosis H37Rv]	Intermediary metabolism and respiration	Cytoplasmic	6	0.244048	344.6
H37Rv	1	15610143	gi|15610143|ref|NP_217522.1|	Rv3006	lppZ	lipoprotein LppZ [Mycobacterium tuberculosis H37Rv]	cell wall and cell processes	Unknown	6	0.276139	360.56
H37Rv	1	15610179	gi|15610179|ref|NP_217558.1|	Rv3042c	serB2	phosphoserine phosphatase SerB [Mycobacterium tuberculosis H37Rv]	Intermediary metabolism and respiration	Cytoplasmic	6	0.222494	332.29
H37Rv	1	15610276	gi|15610276|ref|NP_217656.1|	Rv3140	fadE23	acyl-CoA dehydrogenase FadE23 [Mycobacterium tuberculosis H37Rv]	Lipid metabolism	Cytoplasmic	6	0.206983	376.93
H37Rv	1	57117081	gi|57117081|ref|YP_177951.1|	Rv3264c	manB	D-alpha-D-mannose-1-phosphate guanylyltransferase ManB [Mycobacterium tuberculosis H37Rv]	cell wall and cell processes	Cytoplasmic	6	0.228412	340.29
H37Rv	1	15610454	gi|15610454|ref|NP_217835.1|	Rv3318	sdhA	succinate dehydrogenase flavoprotein subunit [Mycobacterium tuberculosis H37Rv]	Intermediary metabolism and respiration	Cytoplasmic Membrane	6	0.127119	429.21
H37Rv	1	15610546	gi|15610546|ref|NP_217927.1|	Rv3410c	guaB3	oxidoreductase [Mycobacterium tuberculosis H37Rv]	Intermediary metabolism and respiration	Cytoplasmic	6	0.274667	484.64
H37Rv	1	57117111	gi|57117111|ref|YP_177976.1|	Rv3478	PPE60	PE family protein PPE60 [Mycobacterium tuberculosis H37Rv]	PE/PPE	Cytoplasmic Membrane	6	0.315522	538.58
H37Rv	1	57117128	gi|57117128|ref|YP_177992.1|	Rv3580c	cysS1	cysteine--tRNA ligase [Mycobacterium tuberculosis H37Rv]	Information pathways	Cytoplasmic	6	0.181237	364.97
H37Rv	1	15610780	gi|15610780|ref|NP_218161.1|	Rv3644c	-	DNA polymerase [Mycobacterium tuberculosis H37Rv]	Information pathways	Cytoplasmic	6	0.206983	280.03
H37Rv	1	15610812	gi|15610812|ref|NP_218193.1|	Rv3676	crp	cAMP receptor protein [Mycobacterium tuberculosis H37Rv]	Regulatory proteins	Cytoplasmic	6	0.4375	561.38
H37Rv	1	15610828	gi|15610828|ref|NP_218209.1|	Rv3692	moxR2	methanol dehydrogenase transcriptional regulator MoxR [Mycobacterium tuberculosis H37Rv]	Regulatory proteins	Cytoplasmic	6	0.298883	435.94
H37Rv	1	15610857	gi|15610857|ref|NP_218238.1|	Rv3721c	dnaZX	DNA polymerase III subunit gamma/tau [Mycobacterium tuberculosis H37Rv]	Information pathways	Cytoplasmic	6	0.181661	355.2
H37Rv	1	57117147	gi|57117147|ref|NP_218239.2|	Rv3722c	-	hypothetical protein Rv3722c [Mycobacterium tuberculosis H37Rv]	Regulatory proteins	Unknown	6	0.188506	412.99
H37Rv	1	15610982	gi|15610982|ref|NP_218363.1|	Rv3846	sodA	superoxide dismutase [Mycobacterium tuberculosis H37Rv]	virulence, detoxification, adaptation	Extracellular	6	0.560386	604.84
H37Rv	1	15607151	gi|15607151|ref|NP_214523.1|	Rv0009	ppiA	iron-regulated peptidyl-prolyl cis-trans isomerase PpiA [Mycobacterium tuberculosis H37Rv]	Information pathways	Cytoplasmic	5	0.417582	409.61
H37Rv	1	15607162	gi|15607162|ref|NP_214534.1|	Rv0020c	fhaA	FHA domain-containing protein FhaA [Mycobacterium tuberculosis H37Rv]	Regulatory proteins	Cytoplasmic	5	0.16888	302.14
H37Rv	1	15607188	gi|15607188|ref|NP_214560.1|	Rv0046c	ino1	inositol-3-phosphate synthase [Mycobacterium tuberculosis H37Rv]	Intermediary metabolism and respiration	Cytoplasmic	5	0.215259	129.74
H37Rv	1	15607221	gi|15607221|ref|NP_214593.1|	Rv0079	-	hypothetical protein Rv0079 [Mycobacterium tuberculosis H37Rv]	conserved hypotheticals	Cytoplasmic	5	0.3663	241.84
H37Rv	1	15607273	gi|15607273|ref|NP_214645.1|	Rv0131c	fadE1	acyl-CoA dehydrogenase FadE1 [Mycobacterium tuberculosis H37Rv]	Lipid metabolism	Cytoplasmic	5	0.147651	259.36
H37Rv	1	15607299	gi|15607299|ref|NP_214671.1|	Rv0157	pntB	NAD(P) transhydrogenase subunit beta PntB [Mycobacterium tuberculosis H37Rv]	Intermediary metabolism and respiration	Cytoplasmic Membrane	5	0.197895	233.85
H37Rv	1	57116702	gi|57116702|ref|NP_214697.2|	Rv0183	-	lysophospholipase [Mycobacterium tuberculosis H37Rv]	Intermediary metabolism and respiration	Cytoplasmic Membrane	5	0.351254	399.67
H37Rv	1	15607347	gi|15607347|ref|NP_214720.1|	Rv0206c	mmpL3	transmembrane transport protein MmpL3 [Mycobacterium tuberculosis H37Rv]	cell wall and cell processes	Cytoplasmic Membrane	5	0.0709746	234.16
H37Rv	1	15607475	gi|15607475|ref|NP_214848.1|	Rv0334	rmlA	glucose-1-phosphate thymidylyltransferase [Mycobacterium tuberculosis H37Rv]	Intermediary metabolism and respiration	Cytoplasmic	5	0.25	264.99
H37Rv	1	15607548	gi|15607548|ref|NP_214921.1|	Rv0407	fgd1	F420-dependent glucose-6-phosphate dehydrogenase [Mycobacterium tuberculosis H37Rv]	Intermediary metabolism and respiration	Cytoplasmic	5	0.252976	243.41
H37Rv	1	15607580	gi|15607580|ref|NP_214953.1|	Rv0439c	-	dehydrogenase/reductase [Mycobacterium tuberculosis H37Rv]	Intermediary metabolism and respiration	Unknown	5	0.257235	382.2
H37Rv	1	15607591	gi|15607591|ref|NP_214964.1|	Rv0450c	mmpL4	transmembrane transport protein MmpL4 [Mycobacterium tuberculosis H37Rv]	cell wall and cell processes	Cytoplasmic Membrane	5	0.0847983	202.94
H37Rv	1	15607607	gi|15607607|ref|NP_214980.1|	Rv0466	-	hypothetical protein Rv0466 [Mycobacterium tuberculosis H37Rv]	Intermediary metabolism and respiration	Cytoplasmic	5	0.253788	311.79
H37Rv	1	15607687	gi|15607687|ref|NP_215061.1|	Rv0547c	-	oxidoreductase [Mycobacterium tuberculosis H37Rv]	Intermediary metabolism and respiration	Cytoplasmic	5	0.289116	228.15
H37Rv	1	15607717	gi|15607717|ref|NP_215091.1|	Rv0577	TB27.3	hypothetical protein Rv0577 [Mycobacterium tuberculosis H37Rv]	Intermediary metabolism and respiration	Unknown	5	0.375479	468.06
H37Rv	1	15607828	gi|15607828|ref|NP_215202.1|	Rv0688	-	ferredoxin reductase [Mycobacterium tuberculosis H37Rv]	Intermediary metabolism and respiration	Cytoplasmic	5	0.214286	210.68
H37Rv	1	15607841	gi|15607841|ref|NP_215215.1|	Rv0701	rplC	50S ribosomal protein L3 [Mycobacterium tuberculosis H37Rv]	Information pathways	Cytoplasmic	5	0.276498	360.27
H37Rv	1	57116800	gi|57116800|ref|YP_177769.1|	Rv0932c	pstS2	phosphate ABC transporter substrate-binding lipoprotein PstS [Mycobacterium tuberculosis H37Rv]	cell wall and cell processes	Extracellular	5	0.3	310.61
H37Rv	1	15608124	gi|15608124|ref|NP_215499.1|	Rv0984	moaB2	pterin-4-alpha-carbinolamine dehydratase [Mycobacterium tuberculosis H37Rv]	Intermediary metabolism and respiration	Cytoplasmic	5	0.337017	354.62
H37Rv	1	15608210	gi|15608210|ref|NP_215586.1|	Rv1070c	echA8	enoyl-CoA hydratase EchA8 [Mycobacterium tuberculosis H37Rv]	Lipid metabolism	Cytoplasmic Membrane	5	0.229572	303.65
H37Rv	1	15608305	gi|15608305|ref|NP_215681.1|	Rv1165	typA	GTP-binding translation elongation factor [Mycobacterium tuberculosis H37Rv]	Information pathways	Cytoplasmic	5	0.14172	305.55
H37Rv	1	15608334	gi|15608334|ref|NP_215710.1|	Rv1194c	-	hypothetical protein Rv1194c [Mycobacterium tuberculosis H37Rv]	Lipid metabolism	Cytoplasmic	5	0.168646	254.79
H37Rv	1	15608341	gi|15608341|ref|NP_215717.1|	Rv1201c	dapD	2,3,4,5-tetrahydropyridine-2,6-dicarboxylate N-succinyltransferase [Mycobacterium tuberculosis H37Rv]	Intermediary metabolism and respiration	Unknown	5	0.277603	406.35
H37Rv	1	15608419	gi|15608419|ref|NP_215795.1|	Rv1279	-	GMC-type oxidoreductase [Mycobacterium tuberculosis H37Rv]	Intermediary metabolism and respiration	Cytoplasmic Membrane	5	0.13447	354.97
H37Rv	1	15608426	gi|15608426|ref|NP_215802.1|	Rv1286	-	bifunctional sulfate adenyltransferase subunit 1 CysN/adenylylsulfate kinase CysC [Mycobacterium tuberculosis H37Rv]	Intermediary metabolism and respiration	Cytoplasmic	5	0.115635	193.89
H37Rv	1	15608446	gi|15608446|ref|NP_215822.1|	Rv1306	atpF	ATP synthase subunit B [Mycobacterium tuberculosis H37Rv]	Intermediary metabolism and respiration	Unknown	5	0.432749	378.94
H37Rv	1	15608463	gi|15608463|ref|NP_215839.1|	Rv1323	fadA4	acetyl-CoA acetyltransferase [Mycobacterium tuberculosis H37Rv]	Lipid metabolism	Cytoplasmic	5	0.226221	348.17
H37Rv	1	57116849	gi|57116849|ref|NP_215843.2|	Rv1327c	glgE	alpha-1,4-glucan:maltose-1-phosphate maltosyltransferase [Mycobacterium tuberculosis H37Rv]	Intermediary metabolism and respiration	Cytoplasmic	5	0.108417	162.87
H37Rv	1	15608592	gi|15608592|ref|NP_215970.1|	Rv1454c	qor	quinone reductase [Mycobacterium tuberculosis H37Rv]	Intermediary metabolism and respiration	Cytoplasmic	5	0.259146	359.52
H37Rv	1	15608621	gi|15608621|ref|NP_215999.1|	Rv1483	fabG1	3-oxoacyl-ACP reductase FabG1 [Mycobacterium tuberculosis H37Rv]	Lipid metabolism	Cytoplasmic	5	0.425101	345.75
H37Rv	1	15608732	gi|15608732|ref|NP_216110.1|	Rv1594	nadA	quinolinate synthetase A [Mycobacterium tuberculosis H37Rv]	Intermediary metabolism and respiration	Cytoplasmic	5	0.275072	372.6
H37Rv	1	15608774	gi|15608774|ref|NP_216152.1|	Rv1636	TB15.3	iron-regulated universal stress protein [Mycobacterium tuberculosis H37Rv]	virulence, detoxification, adaptation	Unknown	5	0.554795	285.37
H37Rv	1	15608796	gi|15608796|ref|NP_216174.1|	Rv1658	argG	argininosuccinate synthase [Mycobacterium tuberculosis H37Rv]	Intermediary metabolism and respiration	Cytoplasmic	5	0.183417	270.14
H37Rv	1	15608907	gi|15608907|ref|NP_216285.1|	Rv1769	-	hypothetical protein Rv1769 [Mycobacterium tuberculosis H37Rv]	Intermediary metabolism and respiration	Cytoplasmic	5	0.169082	303.66
H37Rv	1	15608964	gi|15608964|ref|NP_216343.1|	Rv1827	garA	glycogen accumulation regulator GarA [Mycobacterium tuberculosis H37Rv]	Regulatory proteins	Cytoplasmic	5	0.54321	401.02
H37Rv	1	15609174	gi|15609174|ref|NP_216553.1|	Rv2037c	-	transmembrane protein [Mycobacterium tuberculosis H37Rv]	cell wall and cell processes	Cytoplasmic Membrane	5	0.305556	181
H37Rv	1	15609188	gi|15609188|ref|NP_216567.1|	Rv2051c	ppm1	polyprenol-monophosphomannose synthase [Mycobacterium tuberculosis H37Rv]	cell wall and cell processes	Cytoplasmic Membrane	5	0.0812357	256.4
H37Rv	1	448824776	gi|448824776|ref|NP_216671.3|	Rv2155c	murD	UDP-N-acetylmuramoylalanine--D-glutamate ligase [Mycobacterium tuberculosis H37Rv]	cell wall and cell processes	Cytoplasmic	5	0.176955	373.39
H37Rv	1	15609309	gi|15609309|ref|NP_216688.1|	Rv2172c	-	hypothetical protein Rv2172c [Mycobacterium tuberculosis H37Rv]	cell wall and cell processes	Cytoplasmic	5	0.27907	405.16
H37Rv	1	15609341	gi|15609341|ref|NP_216720.1|	Rv2204c	-	hypothetical protein Rv2204c [Mycobacterium tuberculosis H37Rv]	conserved hypotheticals	Cytoplasmic	5	0.576271	307.33
H37Rv	1	15609351	gi|15609351|ref|NP_216730.1|	Rv2214c	ephD	oxidoreductase EphD [Mycobacterium tuberculosis H37Rv]	virulence, detoxification, adaptation	Cytoplasmic	5	0.157095	303.02
H37Rv	1	15609380	gi|15609380|ref|NP_216759.1|	Rv2243	fabD	malonyl CoA-acyl carrier protein transacylase [Mycobacterium tuberculosis H37Rv]	Lipid metabolism	Cytoplasmic	5	0.377483	358.82
H37Rv	1	15609395	gi|15609395|ref|NP_216774.1|	Rv2258c	-	transcriptional regulator [Mycobacterium tuberculosis H37Rv]	Regulatory proteins	Cytoplasmic	5	0.294618	410.5
H37Rv	1	57116987	gi|57116987|ref|NP_216932.2|	Rv2416c	eis	enhanced intracellular survival protein [Mycobacterium tuberculosis H37Rv]	virulence, detoxification, adaptation	Unknown	5	0.228856	238.41
H37Rv	1	15609565	gi|15609565|ref|NP_216944.1|	Rv2428	ahpC	alkyl hydroperoxide reductase subunit C [Mycobacterium tuberculosis H37Rv]	virulence, detoxification, adaptation	Cytoplasmic	5	0.389744	282.27
H37Rv	1	15609586	gi|15609586|ref|NP_216965.1|	Rv2449c	-	trans-acting enoyl reductase [Mycobacterium tuberculosis H37Rv]	conserved hypotheticals	Cytoplasmic	5	0.257757	305.32
H37Rv	1	15609597	gi|15609597|ref|NP_216976.1|	Rv2460c	clpP2	ATP-dependent CLP protease proteolytic subunit 2 [Mycobacterium tuberculosis H37Rv]	Intermediary metabolism and respiration	Cytoplasmic	5	0.299065	364.22
H37Rv	1	15609646	gi|15609646|ref|NP_217025.1|	Rv2509	-	short-chain type dehydrogenase/reductase [Mycobacterium tuberculosis H37Rv]	Intermediary metabolism and respiration	Cytoplasmic	5	0.25	276.11
H37Rv	1	15609703	gi|15609703|ref|NP_217082.1|	Rv2566	-	hypothetical protein Rv2566 [Mycobacterium tuberculosis H37Rv]	Intermediary metabolism and respiration	Cytoplasmic	5	0.0631579	248.02
H37Rv	1	15609888	gi|15609888|ref|NP_217267.1|	Rv2751	-	hypothetical protein Rv2751 [Mycobacterium tuberculosis H37Rv]	Lipid metabolism	Cytoplasmic Membrane	5	0.260135	294.53
H37Rv	1	15609890	gi|15609890|ref|NP_217269.1|	Rv2753c	dapA	4-hydroxy-tetrahydrodipicolinate synthase [Mycobacterium tuberculosis H37Rv]	Intermediary metabolism and respiration	Cytoplasmic	5	0.28	395.23
H37Rv	1	15610058	gi|15610058|ref|NP_217437.1|	Rv2921c	ftsY	signal recognition particle receptor FtsY [Mycobacterium tuberculosis H37Rv]	cell wall and cell processes	Cytoplasmic Membrane	5	0.161137	427.04
H37Rv	1	15610082	gi|15610082|ref|NP_217461.1|	Rv2945c	lppX	lipoprotein LppX [Mycobacterium tuberculosis H37Rv]	cell wall and cell processes	Cytoplasmic Membrane	5	0.407725	386.89
H37Rv	1	15610089	gi|15610089|ref|NP_217468.1|	Rv2952	-	phthiotriol/phenolphthiotriol dimycocerosates methyltransferase [Mycobacterium tuberculosis H37Rv]	Intermediary metabolism and respiration	Cytoplasmic	5	0.237037	249.13
H37Rv	1	15610118	gi|15610118|ref|NP_217497.1|	Rv2981c	ddlA	D-alanine--D-alanine ligase [Mycobacterium tuberculosis H37Rv]	cell wall and cell processes	Cytoplasmic	5	0.22252	298.42
H37Rv	1	15610198	gi|15610198|ref|NP_217577.1|	Rv3061c	fadE22	acyl-CoA dehydrogenase FadE22 [Mycobacterium tuberculosis H37Rv]	Lipid metabolism	Cytoplasmic	5	0.110957	230.03
H37Rv	1	15610227	gi|15610227|ref|NP_217606.1|	Rv3090	-	alanine/valine-rich protein [Mycobacterium tuberculosis H37Rv]	cell wall and cell processes	Unknown	5	0.230508	321.43
H37Rv	1	15610269	gi|15610269|ref|NP_217649.1|	Rv3133c	devR	two component transcriptional regulator DevR [Mycobacterium tuberculosis H37Rv]	Regulatory proteins	Cytoplasmic	5	0.359447	408.63
H37Rv	1	15610363	gi|15610363|ref|NP_217744.1|	Rv3227	aroA	3-phosphoshikimate 1-carboxyvinyltransferase [Mycobacterium tuberculosis H37Rv]	Intermediary metabolism and respiration	Unknown	5	0.164444	282.12
H37Rv	1	15610391	gi|15610391|ref|NP_217772.1|	Rv3255c	manA	mannose-6-phosphate isomerase [Mycobacterium tuberculosis H37Rv]	Intermediary metabolism and respiration	Cytoplasmic	5	0.22549	279.32
H37Rv	1	57117086	gi|57117086|ref|YP_177955.1|	Rv3305c	amiA1	N-acyl-L-amino acid amidohydrolase AmiA [Mycobacterium tuberculosis H37Rv]	Intermediary metabolism and respiration	Cytoplasmic	5	0.228792	222.39
H37Rv	1	15610526	gi|15610526|ref|NP_217907.1|	Rv3390	lpqD	lipoprotein LpqD [Mycobacterium tuberculosis H37Rv]	cell wall and cell processes	Cytoplasmic Membrane	5	0.292373	345.02
H37Rv	1	15610568	gi|15610568|ref|NP_217949.1|	Rv3432c	gadB	glutamate decarboxylase GadB [Mycobacterium tuberculosis H37Rv]	Intermediary metabolism and respiration	Cytoplasmic	5	0.18913	260.11
H37Rv	1	15610592	gi|15610592|ref|NP_217973.1|	Rv3456c	rplQ	50S ribosomal protein L17 [Mycobacterium tuberculosis H37Rv]	Information pathways	Cytoplasmic	5	0.427778	307.06
H37Rv	1	15610656	gi|15610656|ref|NP_218037.1|	Rv3520c	-	coenzyme F420-dependent oxidoreductase [Mycobacterium tuberculosis H37Rv]	Intermediary metabolism and respiration	Cytoplasmic	5	0.204611	261.34
H37Rv	1	15610720	gi|15610720|ref|NP_218101.1|	Rv3584	lpqE	lipoprotein LpqE [Mycobacterium tuberculosis H37Rv]	cell wall and cell processes	Unknown	5	0.521978	305.21
H37Rv	1	15610759	gi|15610759|ref|NP_218140.1|	Rv3623	lpqG	lipoprotein LpqG [Mycobacterium tuberculosis H37Rv]	cell wall and cell processes	Unknown	5	0.354167	369.59
H37Rv	1	57117137	gi|57117137|ref|NP_215015.2|	Rv3634c	galE1	UDP-glucose 4-epimerase [Mycobacterium tuberculosis H37Rv]	Intermediary metabolism and respiration	Cytoplasmic	5	0.245223	280.26
H37Rv	1	15610927	gi|15610927|ref|NP_218308.1|	Rv3791	dprE2	decaprenylphosphoryl-D-2-keto erythropentose reductase [Mycobacterium tuberculosis H37Rv]	Lipid metabolism	Cytoplasmic	5	0.200787	219.6
H37Rv	1	15610944	gi|15610944|ref|NP_218325.1|	Rv3808c	glfT2	galactofuranosyl transferase GlfT [Mycobacterium tuberculosis H37Rv]	cell wall and cell processes	Cytoplasmic	5	0.125589	268.99
H37Rv	1	15610952	gi|15610952|ref|NP_218333.1|	Rv3816c	-	acyltransferase [Mycobacterium tuberculosis H37Rv]	Intermediary metabolism and respiration	Cytoplasmic	5	0.285714	349.06
H37Rv	1	15610954	gi|15610954|ref|NP_218335.1|	Rv3818	-	hypothetical protein Rv3818 [Mycobacterium tuberculosis H37Rv]	Intermediary metabolism and respiration	Cytoplasmic	5	0.162791	166.29
H37Rv	1	15611024	gi|15611024|ref|NP_218405.1|	Rv3888c	-	membrane protein [Mycobacterium tuberculosis H37Rv]	cell wall and cell processes	Cytoplasmic	5	0.240469	217.83
H37Rv	1	15611046	gi|15611046|ref|NP_218427.1|	Rv3910	-	peptidoglycan biosynthesis protein [Mycobacterium tuberculosis H37Rv]	cell wall and cell processes	Cytoplasmic Membrane	5	0.0768581	316.82
H37Rv	1	57117170	gi|57117170|ref|NP_218435.2|	Rv3917c	parB	chromosome partitioning protein ParB [Mycobacterium tuberculosis H37Rv]	cell wall and cell processes	Cytoplasmic	5	0.273256	375.57
H37Rv	1	15607143	gi|15607143|ref|NP_214515.1|	Rv0001	dnaA	chromosomal replication initiator protein DnaA [Mycobacterium tuberculosis H37Rv]	Information pathways	Cytoplasmic	4	0.0927022	197.16
H37Rv	1	15607156	gi|15607156|ref|NP_214528.1|	Rv0014c	pknB	serine/threonine-protein kinase PknB [Mycobacterium tuberculosis H37Rv]	Regulatory proteins	Cytoplasmic Membrane	4	0.113419	256.65
H37Rv	1	15607183	gi|15607183|ref|NP_214555.1|	Rv0041	leuS	leucine--tRNA ligase [Mycobacterium tuberculosis H37Rv]	Information pathways	Cytoplasmic	4	0.0598555	282.09
H37Rv	1	15607268	gi|15607268|ref|NP_214640.1|	Rv0126	treS	trehalose synthase/amylase TreS [Mycobacterium tuberculosis H37Rv]	virulence, detoxification, adaptation	Cytoplasmic	4	0.0848586	153.23
H37Rv	1	15607278	gi|15607278|ref|NP_214650.1|	Rv0136	cyp138	cytochrome P450 Cyp138 [Mycobacterium tuberculosis H37Rv]	Intermediary metabolism and respiration	Cytoplasmic	4	0.117914	152.11
H37Rv	1	15607330	gi|15607330|ref|NP_214703.1|	Rv0189c	ilvD	dihydroxy-acid dehydratase [Mycobacterium tuberculosis H37Rv]	Intermediary metabolism and respiration	Cytoplasmic	4	0.093913	340.5
H37Rv	1	15607371	gi|15607371|ref|NP_214744.1|	Rv0230c	php	phosphotriesterase [Mycobacterium tuberculosis H37Rv]	Lipid metabolism	Cytoplasmic Membrane	4	0.171779	188.57
H37Rv	1	57116717	gi|57116717|ref|YP_177712.1|	Rv0296c	-	sulfatase [Mycobacterium tuberculosis H37Rv]	Intermediary metabolism and respiration	Cytoplasmic	4	0.212903	218.21
H37Rv	1	15607456	gi|15607456|ref|NP_214829.1|	Rv0315	-	beta-1,3-glucanase [Mycobacterium tuberculosis H37Rv]	Intermediary metabolism and respiration	Unknown	4	0.258503	285.27
H37Rv	1	15607498	gi|15607498|ref|NP_214871.1|	Rv0357c	purA	adenylosuccinate synthetase [Mycobacterium tuberculosis H37Rv]	Intermediary metabolism and respiration	Cytoplasmic	4	0.157407	259.92
H37Rv	1	15607524	gi|15607524|ref|NP_214897.1|	Rv0383c	-	hypothetical protein Rv0383c [Mycobacterium tuberculosis H37Rv]	cell wall and cell processes	Cytoplasmic	4	0.214789	356.01
H37Rv	1	15607641	gi|15607641|ref|NP_215014.1|	Rv0500	proC	pyrroline-5-carboxylate reductase [Mycobacterium tuberculosis H37Rv]	Intermediary metabolism and respiration	Cytoplasmic	4	0.233898	408.81
H37Rv	1	15607645	gi|15607645|ref|NP_215018.1|	Rv0504c	-	hypothetical protein Rv0504c [Mycobacterium tuberculosis H37Rv]	cell wall and cell processes	Cytoplasmic	4	0.343373	114.66
H37Rv	1	15607716	gi|15607716|ref|NP_215090.1|	Rv0576	-	transcriptional regulator [Mycobacterium tuberculosis H37Rv]	Regulatory proteins	Cytoplasmic	4	0.145161	373.5
H37Rv	1	15607772	gi|15607772|ref|NP_215146.1|	Rv0632c	echA3	enoyl-CoA hydratase EchA3 [Mycobacterium tuberculosis H37Rv]	Lipid metabolism	Cytoplasmic	4	0.25974	146.45
H37Rv	1	15607775	gi|15607775|ref|NP_215149.1|	Rv0635	hadA	(3R)-hydroxyacyl-ACP dehydratase subunit HadA [Mycobacterium tuberculosis H37Rv]	Intermediary metabolism and respiration	Cytoplasmic	4	0.398734	291.66
H37Rv	1	15607776	gi|15607776|ref|NP_215150.1|	Rv0636	hadB	(3R)-hydroxyacyl-ACP dehydratase subunit HadB [Mycobacterium tuberculosis H37Rv]	Intermediary metabolism and respiration	Unknown	4	0.246479	166.05
H37Rv	1	57116767	gi|57116767|ref|YP_177745.1|	Rv0675	echA5	enoyl-CoA hydratase EchA5 [Mycobacterium tuberculosis H37Rv]	Lipid metabolism	Cytoplasmic	4	0.228137	167.35
H37Rv	1	15607816	gi|15607816|ref|NP_215190.1|	Rv0676c	mmpL5	transmembrane transport protein MmpL5 [Mycobacterium tuberculosis H37Rv]	cell wall and cell processes	Cytoplasmic Membrane	4	0.0560166	156.57
H37Rv	1	15607846	gi|15607846|ref|NP_215220.1|	Rv0706	rplV	50S ribosomal protein L22 [Mycobacterium tuberculosis H37Rv]	Information pathways	Cytoplasmic	4	0.299492	179.42
H37Rv	1	15607848	gi|15607848|ref|NP_215222.1|	Rv0708	rplP	50S ribosomal protein L16 [Mycobacterium tuberculosis H37Rv]	Information pathways	Cytoplasmic	4	0.492754	264.53
H37Rv	1	15607861	gi|15607861|ref|NP_215235.1|	Rv0721	rpsE	30S ribosomal protein S5 [Mycobacterium tuberculosis H37Rv]	Information pathways	Cytoplasmic	4	0.331818	209.6
H37Rv	1	15607870	gi|15607870|ref|NP_215244.1|	Rv0730	-	GCN5-like N-acetyltransferase [Mycobacterium tuberculosis H37Rv]	Intermediary metabolism and respiration	Cytoplasmic	4	0.268595	310.3
H37Rv	1	15607871	gi|15607871|ref|NP_215245.1|	Rv0731c	-	S-adenosylmethionine-dependent methyltransferase [Mycobacterium tuberculosis H37Rv]	Lipid metabolism	Cytoplasmic	4	0.194969	247.77
H37Rv	1	15607873	gi|15607873|ref|NP_215247.1|	Rv0733	adk	adenylate kinase [Mycobacterium tuberculosis H37Rv]	Intermediary metabolism and respiration	Cytoplasmic	4	0.265193	194.71
H37Rv	1	57116771	gi|57116771|ref|YP_177748.1|	Rv0734	mapA	methionine aminopeptidase [Mycobacterium tuberculosis H37Rv]	Intermediary metabolism and respiration	Cytoplasmic	4	0.263158	201.55
H37Rv	1	15607943	gi|15607943|ref|NP_215318.1|	Rv0803	purL	phosphoribosylformylglycinamidine synthase 2 [Mycobacterium tuberculosis H37Rv]	Intermediary metabolism and respiration	Cytoplasmic	4	0.071618	190.3
H37Rv	1	15607965	gi|15607965|ref|NP_215340.1|	Rv0825c	-	hypothetical protein Rv0825c [Mycobacterium tuberculosis H37Rv]	Regulatory proteins	Unknown	4	0.276995	107.97
H37Rv	1	15608073	gi|15608073|ref|NP_215448.1|	Rv0933	pstB	phosphate ABC transporter ATP-binding protein PstB [Mycobacterium tuberculosis H37Rv]	cell wall and cell processes	Cytoplasmic Membrane	4	0.206522	222.66
H37Rv	1	448824751	gi|448824751|ref|NP_215484.3|	Rv0969	ctpV	copper transporter ATPase V [Mycobacterium tuberculosis H37Rv]	cell wall and cell processes	Cytoplasmic Membrane	4	0.103896	259.18
H37Rv	1	15608147	gi|15608147|ref|NP_215523.1|	Rv1007c	metS	methionine--tRNA ligase [Mycobacterium tuberculosis H37Rv]	Information pathways	Cytoplasmic	4	0.140655	142.42
H37Rv	1	15608153	gi|15608153|ref|NP_215529.1|	Rv1013	pks16	polyketide synthase [Mycobacterium tuberculosis H37Rv]	Lipid metabolism	Cytoplasmic Membrane	4	0.102941	177.24
H37Rv	1	15608155	gi|15608155|ref|NP_215531.1|	Rv1015c	rplY	50S ribosomal protein L25 [Mycobacterium tuberculosis H37Rv]	Information pathways	Cytoplasmic	4	0.404651	277.13
H37Rv	1	15608219	gi|15608219|ref|NP_215595.1|	Rv1079	metB	cystathionine gamma-synthase [Mycobacterium tuberculosis H37Rv]	Intermediary metabolism and respiration	Cytoplasmic	4	0.134021	269.72
H37Rv	1	15608232	gi|15608232|ref|NP_215608.1|	Rv1092c	coaA	pantothenate kinase [Mycobacterium tuberculosis H37Rv]	Intermediary metabolism and respiration	Cytoplasmic	4	0.182692	107.29
H37Rv	1	15608252	gi|15608252|ref|NP_215628.1|	Rv1112	-	GTP-binding protein [Mycobacterium tuberculosis H37Rv]	Information pathways	Cytoplasmic	4	0.193277	245.8
H37Rv	1	57116832	gi|57116832|ref|YP_177789.1|	Rv1121	zwf1	glucose-6-phosphate 1-dehydrogenase [Mycobacterium tuberculosis H37Rv]	Intermediary metabolism and respiration	Cytoplasmic	4	0.122318	164.95
H37Rv	1	15608264	gi|15608264|ref|NP_215640.1|	Rv1124	ephC	epoxide hydrolase EphC [Mycobacterium tuberculosis H37Rv]	virulence, detoxification, adaptation	Cytoplasmic	4	0.227848	180.95
H37Rv	1	15608302	gi|15608302|ref|NP_215678.1|	Rv1162	narH	nitrate reductase subunit beta [Mycobacterium tuberculosis H37Rv]	Intermediary metabolism and respiration	Cytoplasmic Membrane	4	0.100358	186.25
H37Rv	1	15608313	gi|15608313|ref|NP_215689.1|	Rv1173	fbiC	FO synthase [Mycobacterium tuberculosis H37Rv]	Intermediary metabolism and respiration	Cytoplasmic	4	0.0771028	177.69
H37Rv	1	15608355	gi|15608355|ref|NP_215731.1|	Rv1215c	-	hypothetical protein Rv1215c [Mycobacterium tuberculosis H37Rv]	Intermediary metabolism and respiration	Cytoplasmic	4	0.137255	169.24
H37Rv	1	15608400	gi|15608400|ref|NP_215776.1|	Rv1260	-	oxidoreductase [Mycobacterium tuberculosis H37Rv]	Intermediary metabolism and respiration	Cytoplasmic	4	0.163978	218.44
H37Rv	1	15608410	gi|15608410|ref|NP_215786.1|	Rv1270c	lprA	lipoprotein LprA [Mycobacterium tuberculosis H37Rv]	cell wall and cell processes	Cytoplasmic Membrane	4	0.209016	280.11
H37Rv	1	15608421	gi|15608421|ref|NP_215797.1|	Rv1281c	oppD	oligopeptide ABC transporter ATP-binding protein OppD [Mycobacterium tuberculosis H37Rv]	cell wall and cell processes	Cytoplasmic Membrane	4	0.0931373	258.24
H37Rv	1	15608455	gi|15608455|ref|NP_215831.1|	Rv1315	murA	UDP-N-acetylglucosamine 1-carboxyvinyltransferase [Mycobacterium tuberculosis H37Rv]	cell wall and cell processes	Cytoplasmic	4	0.148325	256.22
H37Rv	1	15608464	gi|15608464|ref|NP_215840.1|	Rv1324	-	thioredoxin [Mycobacterium tuberculosis H37Rv]	Intermediary metabolism and respiration	Cytoplasmic	4	0.207237	237.88
H37Rv	1	15608480	gi|15608480|ref|NP_215856.1|	Rv1340	rphA	ribonuclease PH [Mycobacterium tuberculosis H37Rv]	Information pathways	Cytoplasmic	4	0.312741	447.65
H37Rv	1	57116852	gi|57116852|ref|YP_177801.1|	Rv1361c	PPE19	PPE family protein PPE19 [Mycobacterium tuberculosis H37Rv]	PE/PPE	Cytoplasmic Membrane	4	0.194444	376.56
H37Rv	1	15608538	gi|15608538|ref|NP_215916.1|	Rv1400c	lipI	lipase [Mycobacterium tuberculosis H37Rv]	Intermediary metabolism and respiration	Cytoplasmic	4	0.225	156.38
H37Rv	1	15608618	gi|15608618|ref|NP_215996.1|	Rv1480	-	hypothetical protein Rv1480 [Mycobacterium tuberculosis H37Rv]	Regulatory proteins	Cytoplasmic	4	0.135647	140.89
H37Rv	1	15608667	gi|15608667|ref|NP_216045.1|	Rv1529	fadD24	fatty-acid--CoA ligase FadD24 [Mycobacterium tuberculosis H37Rv]	Lipid metabolism	Cytoplasmic	4	0.0582192	132.36
H37Rv	1	15608765	gi|15608765|ref|NP_216143.1|	Rv1627c	-	nonspecific lipid-transfer protein [Mycobacterium tuberculosis H37Rv]	Lipid metabolism	Cytoplasmic	4	0.189055	320.13
H37Rv	1	15608790	gi|15608790|ref|NP_216168.1|	Rv1652	argC	N-acetyl-gamma-glutamyl-phoshate reductase [Mycobacterium tuberculosis H37Rv]	Intermediary metabolism and respiration	Unknown	4	0.232955	204.64
H37Rv	1	15608837	gi|15608837|ref|NP_216215.1|	Rv1699	pyrG	CTP synthase [Mycobacterium tuberculosis H37Rv]	Intermediary metabolism and respiration	Cytoplasmic	4	0.0767918	115.74
H37Rv	1	15608851	gi|15608851|ref|NP_216229.1|	Rv1713	engA	GTPase Der [Mycobacterium tuberculosis H37Rv]	Intermediary metabolism and respiration	Cytoplasmic Membrane	4	0.138229	181.83
H37Rv	1	15608876	gi|15608876|ref|NP_216254.1|	Rv1738	-	hypothetical protein Rv1738 [Mycobacterium tuberculosis H37Rv]	conserved hypotheticals	Cytoplasmic	4	0.414894	124.28
H37Rv	1	15608892	gi|15608892|ref|NP_216270.1|	Rv1754c	-	hypothetical protein Rv1754c [Mycobacterium tuberculosis H37Rv]	conserved hypotheticals	Cytoplasmic Membrane	4	0.104796	194.99
H37Rv	1	15608908	gi|15608908|ref|NP_216286.1|	Rv1770	-	hypothetical protein Rv1770 [Mycobacterium tuberculosis H37Rv]	Intermediary metabolism and respiration	Cytoplasmic	4	0.196262	358.66
H37Rv	1	15608920	gi|15608920|ref|NP_216298.1|	Rv1782	eccB5	ESX-5 type VII secretion system protein EccB5 [Mycobacterium tuberculosis H37Rv]	cell wall and cell processes	Unknown	4	0.132411	177.13
H37Rv	1	15608934	gi|15608934|ref|NP_216313.1|	Rv1797	eccE5	ESX-5 type VII secretion system protein EccE [Mycobacterium tuberculosis H37Rv]	cell wall and cell processes	Cytoplasmic Membrane	4	0.162562	129.49
H37Rv	1	15608935	gi|15608935|ref|NP_216314.1|	Rv1798	eccA5	ESX-5 type VII secretion system protein EccA [Mycobacterium tuberculosis H37Rv]	cell wall and cell processes	Cytoplasmic	4	0.101639	176.23
H37Rv	1	15608949	gi|15608949|ref|NP_216328.1|	Rv1812c	-	dehydrogenase [Mycobacterium tuberculosis H37Rv]	Intermediary metabolism and respiration	Cytoplasmic Membrane	4	0.1825	168.51
H37Rv	1	15609001	gi|15609001|ref|NP_216380.1|	Rv1864c	-	hypothetical protein Rv1864c [Mycobacterium tuberculosis H37Rv]	conserved hypotheticals	Cytoplasmic	4	0.215139	172.57
H37Rv	1	15609008	gi|15609008|ref|NP_216387.1|	Rv1871c	-	hypothetical protein Rv1871c [Mycobacterium tuberculosis H37Rv]	Information pathways	Cytoplasmic	4	0.27907	183.77
H37Rv	1	448824767	gi|448824767|ref|NP_216396.3|	Rv1880c	cyp140	cytochrome P450 Cyp140 [Mycobacterium tuberculosis H37Rv]	Intermediary metabolism and respiration	Cytoplasmic Membrane	4	0.136986	233.63
H37Rv	1	15609069	gi|15609069|ref|NP_216448.1|	Rv1932	tpx	thiol peroxidase [Mycobacterium tuberculosis H37Rv]	virulence, detoxification, adaptation	Unknown	4	0.551515	384.1
H37Rv	1	15609228	gi|15609228|ref|NP_216607.1|	Rv2091c	-	membrane protein [Mycobacterium tuberculosis H37Rv]	cell wall and cell processes	Cytoplasmic Membrane	4	0.155738	347.43
H37Rv	1	15609247	gi|15609247|ref|NP_216626.1|	Rv2110c	prcB	proteasome subunit beta [Mycobacterium tuberculosis H37Rv]	Intermediary metabolism and respiration	Unknown	4	0.261168	273.78
H37Rv	1	15609277	gi|15609277|ref|NP_216656.1|	Rv2140c	TB18.6	hypothetical protein Rv2140c [Mycobacterium tuberculosis H37Rv]	Intermediary metabolism and respiration	Cytoplasmic	4	0.465909	205.51
H37Rv	1	15609298	gi|15609298|ref|NP_216677.1|	Rv2161c	-	hypothetical protein Rv2161c [Mycobacterium tuberculosis H37Rv]	Intermediary metabolism and respiration	Cytoplasmic	4	0.225694	236.08
H37Rv	1	15609337	gi|15609337|ref|NP_216716.1|	Rv2200c	ctaC	cytochrome C oxidase subunit II [Mycobacterium tuberculosis H37Rv]	Intermediary metabolism and respiration	Cytoplasmic Membrane	4	0.179063	285
H37Rv	1	15609426	gi|15609426|ref|NP_216805.1|	Rv2289	cdh	CDP-diacylglycerol pyrophosphatase [Mycobacterium tuberculosis H37Rv]	Lipid metabolism	Cytoplasmic Membrane	4	0.184615	209.98
H37Rv	1	15609442	gi|15609442|ref|NP_216821.1|	Rv2305	-	hypothetical protein Rv2305 [Mycobacterium tuberculosis H37Rv]	cell wall and cell processes	Cytoplasmic	4	0.100233	189.54
H37Rv	1	15609451	gi|15609451|ref|NP_216830.1|	Rv2314c	-	hypothetical protein Rv2314c [Mycobacterium tuberculosis H37Rv]	Intermediary metabolism and respiration	Cytoplasmic Membrane	4	0.083151	258.06
H37Rv	1	15609487	gi|15609487|ref|NP_216866.1|	Rv2350c	plcB	membrane-associated phospholipase B [Mycobacterium tuberculosis H37Rv]	Intermediary metabolism and respiration	Cytoplasmic Membrane	4	0.103516	202.12
H37Rv	1	15609511	gi|15609511|ref|NP_216890.1|	Rv2374c	hrcA	heat-inducible transcription repressor HrcA [Mycobacterium tuberculosis H37Rv]	virulence, detoxification, adaptation	Cytoplasmic	4	0.227405	206.69
H37Rv	1	57116990	gi|57116990|ref|NP_216954.2|	Rv2438c	nadE	glutamine-dependent NAD(+) synthetase [Mycobacterium tuberculosis H37Rv]	Intermediary metabolism and respiration	Unknown	4	0.0868925	164.91
H37Rv	1	15609582	gi|15609582|ref|NP_216961.1|	Rv2445c	ndkA	nucleoside diphosphate kinase [Mycobacterium tuberculosis H37Rv]	Intermediary metabolism and respiration	Cytoplasmic	4	0.352941	222.87
H37Rv	1	15609614	gi|15609614|ref|NP_216993.1|	Rv2477c	-	macrolide ABC transporter ATP-binding protein [Mycobacterium tuberculosis H37Rv]	cell wall and cell processes	Cytoplasmic	4	0.111111	248.37
H37Rv	1	15609701	gi|15609701|ref|NP_217080.1|	Rv2564	glnQ	glutamine ABC transporter ATP-binding protein [Mycobacterium tuberculosis H37Rv]	cell wall and cell processes	Cytoplasmic Membrane	4	0.193939	346.95
H37Rv	1	15609763	gi|15609763|ref|NP_217142.1|	Rv2626c	hrp1	hypoxic response protein [Mycobacterium tuberculosis H37Rv]	Regulatory proteins	Unknown	4	0.468531	273.21
H37Rv	1	57117016	gi|57117016|ref|YP_177901.1|	Rv2692	ceoC	TRK system potassium uptake protein CeoC [Mycobacterium tuberculosis H37Rv]	cell wall and cell processes	Cytoplasmic Membrane	4	0.304545	251.89
H37Rv	1	15609850	gi|15609850|ref|NP_217229.1|	Rv2713	sthA	pyridine nucleotide transhydrogenase [Mycobacterium tuberculosis H37Rv]	Intermediary metabolism and respiration	Cytoplasmic	4	0.123932	266.28
H37Rv	1	15609868	gi|15609868|ref|NP_217247.1|	Rv2731	-	alanine/arginine-rich protein [Mycobacterium tuberculosis H37Rv]	conserved hypotheticals	Cytoplasmic	4	0.111111	296.22
H37Rv	1	15609877	gi|15609877|ref|NP_217256.1|	Rv2740	ephG	epoxide hydrolase [Mycobacterium tuberculosis H37Rv]	virulence, detoxification, adaptation	Unknown	4	0.342282	275.82
H37Rv	1	15609995	gi|15609995|ref|NP_217374.1|	Rv2858c	aldC	aldehyde dehydrogenase AldC [Mycobacterium tuberculosis H37Rv]	Intermediary metabolism and respiration	Cytoplasmic	4	0.127473	282.46
H37Rv	1	15610020	gi|15610020|ref|NP_217399.1|	Rv2883c	pyrH	uridylate kinase [Mycobacterium tuberculosis H37Rv]	Intermediary metabolism and respiration	Cytoplasmic	4	0.310345	464.41
H37Rv	1	15610064	gi|15610064|ref|NP_217443.1|	Rv2927c	-	hypothetical protein Rv2927c [Mycobacterium tuberculosis H37Rv]	Regulatory proteins	Cytoplasmic	4	0.269388	316.12
H37Rv	1	15610073	gi|15610073|ref|NP_217452.1|	Rv2936	drrA	daunorubicin ABC transporter ATP-binding protein DrrA [Mycobacterium tuberculosis H37Rv]	cell wall and cell processes	Cytoplasmic Membrane	4	0.193353	203.56
H37Rv	1	15610151	gi|15610151|ref|NP_217530.1|	Rv3014c	ligA	DNA ligase A [Mycobacterium tuberculosis H37Rv]	Information pathways	Cytoplasmic	4	0.101302	168.08
H37Rv	1	15610236	gi|15610236|ref|NP_217615.1|	Rv3099c	-	hypothetical protein Rv3099c [Mycobacterium tuberculosis H37Rv]	conserved hypotheticals	Cytoplasmic	4	0.360424	328.92
H37Rv	1	15610239	gi|15610239|ref|NP_217618.1|	Rv3102c	ftsE	cell division ATP-binding protein FtsE [Mycobacterium tuberculosis H37Rv]	cell wall and cell processes	Cytoplasmic Membrane	4	0.19214	151.41
H37Rv	1	15610242	gi|15610242|ref|NP_217621.1|	Rv3105c	prfB	peptide chain release factor PrfB [Mycobacterium tuberculosis H37Rv]	Information pathways	Cytoplasmic	4	0.251323	412.6
H37Rv	1	15610273	gi|15610273|ref|NP_217653.1|	Rv3137	-	histidinol-phosphatase [Mycobacterium tuberculosis H37Rv]	Intermediary metabolism and respiration	Unknown	4	0.288462	225.68
H37Rv	1	15610277	gi|15610277|ref|NP_217657.1|	Rv3141	fadB4	NADPH quinone oxidoreductase FadB [Mycobacterium tuberculosis H37Rv]	Lipid metabolism	Cytoplasmic	4	0.22291	267.59
H37Rv	1	15610366	gi|15610366|ref|NP_217747.1|	Rv3230c	-	stearoyl-CoA 9-desaturase electron transfer partner [Mycobacterium tuberculosis H37Rv]	Intermediary metabolism and respiration	Cytoplasmic	4	0.144737	175.26
H37Rv	1	15610405	gi|15610405|ref|NP_217786.1|	Rv3269	-	hypothetical protein Rv3269 [Mycobacterium tuberculosis H37Rv]	virulence, detoxification, adaptation	Cytoplasmic	4	0.623656	182.19
H37Rv	1	57117084	gi|57117084|ref|YP_177953.1|	Rv3293	pcd	piperideine-6-carboxylic acid dehydrogenase [Mycobacterium tuberculosis H37Rv]	Intermediary metabolism and respiration	Cytoplasmic	4	0.123482	234.68
H37Rv	1	15610447	gi|15610447|ref|NP_217828.1|	Rv3311	-	hypothetical protein Rv3311 [Mycobacterium tuberculosis H37Rv]	conserved hypotheticals	Cytoplasmic	4	0.180952	274.03
H37Rv	1	15610476	gi|15610476|ref|NP_217857.1|	Rv3340	metC	O-acetylhomoserine sulfhydrylase [Mycobacterium tuberculosis H37Rv]	Intermediary metabolism and respiration	Cytoplasmic	4	0.155902	251.47
H37Rv	1	15610536	gi|15610536|ref|NP_217917.1|	Rv3400	-	hydrolase [Mycobacterium tuberculosis H37Rv]	Intermediary metabolism and respiration	Cytoplasmic	4	0.293893	263.34
H37Rv	1	15610596	gi|15610596|ref|NP_217977.1|	Rv3460c	rpsM	30S ribosomal protein S13 [Mycobacterium tuberculosis H37Rv]	Information pathways	Cytoplasmic	4	0.314516	184.51
H37Rv	1	15610634	gi|15610634|ref|NP_218015.1|	Rv3498c	mce4B	Mce family protein Mce4B [Mycobacterium tuberculosis H37Rv]	virulence, detoxification, adaptation	Unknown	4	0.22	339.11
H37Rv	1	15610692	gi|15610692|ref|NP_218073.1|	Rv3556c	fadA6	acetyl-CoA acetyltransferase FadA [Mycobacterium tuberculosis H37Rv]	Lipid metabolism	Cytoplasmic	4	0.173575	260.01
H37Rv	1	15610706	gi|15610706|ref|NP_218087.1|	Rv3570c	hsaA	flavin-dependent monooxygenase oxygenase subunit HsaA [Mycobacterium tuberculosis H37Rv]	Intermediary metabolism and respiration	Cytoplasmic Membrane	4	0.126904	284.49
H37Rv	1	15610711	gi|15610711|ref|NP_218092.1|	Rv3575c	-	LacI family transcriptional regulator [Mycobacterium tuberculosis H37Rv]	Regulatory proteins	Cytoplasmic	4	0.206128	193.98
H37Rv	1	15610746	gi|15610746|ref|NP_218127.1|	Rv3610c	ftsH	zinc metalloprotease FtsH [Mycobacterium tuberculosis H37Rv]	cell wall and cell processes	Cytoplasmic Membrane	4	0.0907895	162.05
H37Rv	1	15610819	gi|15610819|ref|NP_218200.1|	Rv3683	-	hypothetical protein Rv3683 [Mycobacterium tuberculosis H37Rv]	Intermediary metabolism and respiration	Unknown	4	0.22884	214.22
H37Rv	1	15610911	gi|15610911|ref|NP_218292.1|	Rv3775	lipE	lipase LipE [Mycobacterium tuberculosis H37Rv]	Intermediary metabolism and respiration	Unknown	4	0.137349	151.15
H37Rv	1	15610926	gi|15610926|ref|NP_218307.1|	Rv3790	dprE1	decaprenylphosphoryl-beta-D-ribose oxidase [Mycobacterium tuberculosis H37Rv]	Lipid metabolism	Unknown	4	0.13449	219.85
H37Rv	1	15610985	gi|15610985|ref|NP_218366.1|	Rv3849	espR	ESX-1 transcriptional regulator EspR [Mycobacterium tuberculosis H37Rv]	Regulatory proteins	Cytoplasmic	4	0.409091	278.79
H37Rv	1	15611000	gi|15611000|ref|NP_218381.1|	Rv3864	espE	ESX-1 secretion-associated protein EspE [Mycobacterium tuberculosis H37Rv]	cell wall and cell processes	Cytoplasmic	4	0.174129	207.85
H37Rv	1	15611049	gi|15611049|ref|NP_218430.1|	Rv3913	trxB2	thioredoxin reductase [Mycobacterium tuberculosis H37Rv]	Intermediary metabolism and respiration	Cytoplasmic	4	0.185075	213
H37Rv	1	15607150	gi|15607150|ref|NP_214522.1|	Rv0008c	-	cell wall synthesis protein CwsA [Mycobacterium tuberculosis H37Rv]	cell wall and cell processes	Cytoplasmic Membrane	3	0.434483	194.25
H37Rv	1	15607160	gi|15607160|ref|NP_214532.1|	Rv0018c	pstP	phosphoserine/threonine phosphatase PstP [Mycobacterium tuberculosis H37Rv]	Regulatory proteins	Cytoplasmic	3	0.0700389	153.72
H37Rv	1	15607186	gi|15607186|ref|NP_214558.1|	Rv0044c	-	oxidoreductase [Mycobacterium tuberculosis H37Rv]	Intermediary metabolism and respiration	Unknown	3	0.155303	126.04
H37Rv	1	15607198	gi|15607198|ref|NP_214570.1|	Rv0056	rplI	50S ribosomal protein L9 [Mycobacterium tuberculosis H37Rv]	Information pathways	Cytoplasmic	3	0.197368	217.85
H37Rv	1	15607217	gi|15607217|ref|NP_214589.1|	Rv0075	-	aminotransferase [Mycobacterium tuberculosis H37Rv]	Intermediary metabolism and respiration	Cytoplasmic	3	0.123077	131.94
H37Rv	1	15607276	gi|15607276|ref|NP_214648.1|	Rv0134	ephF	epoxide hydrolase EphF [Mycobacterium tuberculosis H37Rv]	virulence, detoxification, adaptation	Cytoplasmic	3	0.146667	175.2
H37Rv	1	15607339	gi|15607339|ref|NP_214712.1|	Rv0198c	zmp1	zinc metalloprotease [Mycobacterium tuberculosis H37Rv]	Intermediary metabolism and respiration	Cytoplasmic	3	0.0874811	200.05
H37Rv	1	15607363	gi|15607363|ref|NP_214736.1|	Rv0222	echA1	enoyl-CoA hydratase EchA1 [Mycobacterium tuberculosis H37Rv]	Lipid metabolism	Cytoplasmic Membrane	3	0.21374	207.93
H37Rv	1	15607431	gi|15607431|ref|NP_214804.1|	Rv0290	eccD3	ESX-3 secretion system protein EccD [Mycobacterium tuberculosis H37Rv]	cell wall and cell processes	Cytoplasmic Membrane	3	0.0847458	116.67
H37Rv	1	15607452	gi|15607452|ref|NP_214825.1|	Rv0311	-	hypothetical protein Rv0311 [Mycobacterium tuberculosis H37Rv]	conserved hypotheticals	Cytoplasmic	3	0.190709	144.43
H37Rv	1	15607484	gi|15607484|ref|NP_214857.1|	Rv0343	iniC	iIsoniazid inductible protein IniC [Mycobacterium tuberculosis H37Rv]	cell wall and cell processes	Cytoplasmic Membrane	3	0.0791075	135.79
H37Rv	1	57116727	gi|57116727|ref|YP_177722.1|	Rv0379	secE2	protein translocase subunit SecE [Mycobacterium tuberculosis H37Rv]	cell wall and cell processes	Cytoplasmic	3	0.605634	246.69
H37Rv	1	15607532	gi|15607532|ref|NP_214905.1|	Rv0391	metZ	O-succinylhomoserine sulfhydrylase [Mycobacterium tuberculosis H37Rv]	Intermediary metabolism and respiration	Cytoplasmic	3	0.238916	164.88
H37Rv	1	15607552	gi|15607552|ref|NP_214925.1|	Rv0411c	glnH	glutamine-binding lipoprotein GlnH [Mycobacterium tuberculosis H37Rv]	cell wall and cell processes	Cytoplasmic Membrane	3	0.106707	68.88
H37Rv	1	15607553	gi|15607553|ref|NP_214926.1|	Rv0412c	-	membrane protein [Mycobacterium tuberculosis H37Rv]	cell wall and cell processes	Cytoplasmic Membrane	3	0.111617	109.07
H37Rv	1	15607564	gi|15607564|ref|NP_214937.1|	Rv0423c	thiC	phosphomethylpyrimidine synthase [Mycobacterium tuberculosis H37Rv]	Intermediary metabolism and respiration	Cytoplasmic	3	0.0859232	189.94
H37Rv	1	57116730	gi|57116730|ref|YP_177725.1|	Rv0438c	moeA2	molybdopterin molybdenumtransferase [Mycobacterium tuberculosis H37Rv]	Intermediary metabolism and respiration	Cytoplasmic	3	0.180247	200.62
H37Rv	1	15607584	gi|15607584|ref|NP_214957.1|	Rv0443	-	hypothetical protein Rv0443 [Mycobacterium tuberculosis H37Rv]	Intermediary metabolism and respiration	Cytoplasmic	3	0.28655	137.38
H37Rv	1	15607585	gi|15607585|ref|NP_214958.1|	Rv0444c	rskA	anti-sigma-K factor RskA [Mycobacterium tuberculosis H37Rv]	Information pathways	Cytoplasmic Membrane	3	0.202586	121.66
H37Rv	1	15607586	gi|15607586|ref|NP_214959.1|	Rv0445c	sigK	ECF RNA polymerase sigma factor SigK [Mycobacterium tuberculosis H37Rv]	Information pathways	Cytoplasmic Membrane	3	0.213904	124.57
H37Rv	1	15607598	gi|15607598|ref|NP_214971.1|	Rv0457c	-	peptidase [Mycobacterium tuberculosis H37Rv]	Intermediary metabolism and respiration	Cytoplasmic	3	0.0683507	117.57
H37Rv	1	15607691	gi|15607691|ref|NP_215065.1|	Rv0551c	fadD8	fatty-acid--CoA ligase FadD8 [Mycobacterium tuberculosis H37Rv]	Lipid metabolism	Cytoplasmic	3	0.101576	111.35
H37Rv	1	15607809	gi|15607809|ref|NP_215183.1|	Rv0669c	-	neutral ceramidase [Mycobacterium tuberculosis H37Rv]	Intermediary metabolism and respiration	Cytoplasmic	3	0.0612245	138.58
H37Rv	1	15607843	gi|15607843|ref|NP_215217.1|	Rv0703	rplW	50S ribosomal protein L23 [Mycobacterium tuberculosis H37Rv]	Information pathways	Cytoplasmic	3	0.5	230.54
H37Rv	1	15607854	gi|15607854|ref|NP_215228.1|	Rv0714	rplN	50S ribosomal protein L14 [Mycobacterium tuberculosis H37Rv]	Information pathways	Cytoplasmic	3	0.311475	145.31
H37Rv	1	15607858	gi|15607858|ref|NP_215232.1|	Rv0718	rpsH	30S ribosomal protein S8 [Mycobacterium tuberculosis H37Rv]	Information pathways	Cytoplasmic	3	0.234848	88.85
H37Rv	1	15607863	gi|15607863|ref|NP_215237.1|	Rv0723	rplO	50S ribosomal protein L15 [Mycobacterium tuberculosis H37Rv]	Information pathways	Unknown	3	0.212329	222.16
H37Rv	1	15607912	gi|15607912|ref|NP_215286.1|	Rv0772	purD	phosphoribosylamine--glycine ligase [Mycobacterium tuberculosis H37Rv]	Intermediary metabolism and respiration	Cytoplasmic	3	0.125592	223.45
H37Rv	1	15607928	gi|15607928|ref|NP_215303.1|	Rv0788	purQ	phosphoribosylformylglycinamidine synthase [Mycobacterium tuberculosis H37Rv]	Intermediary metabolism and respiration	Cytoplasmic	3	0.299107	174.53
H37Rv	1	57116784	gi|57116784|ref|YP_177756.1|	Rv0794c	-	oxidoreductase [Mycobacterium tuberculosis H37Rv]	Intermediary metabolism and respiration	Cytoplasmic	3	0.0761523	113.5
H37Rv	1	15607949	gi|15607949|ref|NP_215324.1|	Rv0809	purM	phosphoribosylformylglycinamidine cyclo-ligase PurM [Mycobacterium tuberculosis H37Rv]	Intermediary metabolism and respiration	Cytoplasmic	3	0.0989011	129.73
H37Rv	1	15607954	gi|15607954|ref|NP_215329.1|	Rv0814c	-	hypothetical protein Rv0814c [Mycobacterium tuberculosis H37Rv]	Intermediary metabolism and respiration	Unknown	3	0.53	200.96
H37Rv	1	15607958	gi|15607958|ref|NP_215333.1|	Rv0818	-	transcriptional regulator [Mycobacterium tuberculosis H37Rv]	Regulatory proteins	Cytoplasmic	3	0.168627	100.07
H37Rv	1	15608011	gi|15608011|ref|NP_215386.1|	Rv0871	cspB	cold shock-like protein CspB [Mycobacterium tuberculosis H37Rv]	virulence, detoxification, adaptation	Cytoplasmic	3	0.355556	78.3
H37Rv	1	15608028	gi|15608028|ref|NP_215403.1|	Rv0888	-	hypothetical protein Rv0888 [Mycobacterium tuberculosis H37Rv]	cell wall and cell processes	Unknown	3	0.128571	154.94
H37Rv	1	15608042	gi|15608042|ref|NP_215417.1|	Rv0902c	prrB	two component sensor histidine kinase PrrB [Mycobacterium tuberculosis H37Rv]	Regulatory proteins	Cytoplasmic Membrane	3	0.0986547	205.6
H37Rv	1	15608043	gi|15608043|ref|NP_215418.1|	Rv0903c	prrA	two component transcriptional regulator PrrA [Mycobacterium tuberculosis H37Rv]	Regulatory proteins	Cytoplasmic	3	0.224576	211.95
H37Rv	1	15608129	gi|15608129|ref|NP_215504.1|	Rv0989c	grcC2	polyprenyl-diphosphate synthase GrcC [Mycobacterium tuberculosis H37Rv]	Intermediary metabolism and respiration	Cytoplasmic	3	0.104615	48.09
H37Rv	1	15608139	gi|15608139|ref|NP_215514.1|	Rv0999	-	hypothetical protein Rv0999 [Mycobacterium tuberculosis H37Rv]	conserved hypotheticals	Unknown	3	0.186508	109.62
H37Rv	1	15608141	gi|15608141|ref|NP_215517.1|	Rv1001	arcA	arginine deiminase [Mycobacterium tuberculosis H37Rv]	Intermediary metabolism and respiration	Cytoplasmic	3	0.106965	147.64
H37Rv	1	15608161	gi|15608161|ref|NP_215537.1|	Rv1021	-	nucleoside triphosphate pyrophosphohydrolase [Mycobacterium tuberculosis H37Rv]	Intermediary metabolism and respiration	Cytoplasmic	3	0.156923	188.15
H37Rv	1	15608196	gi|15608196|ref|NP_215572.1|	Rv1056	-	hypothetical protein Rv1056 [Mycobacterium tuberculosis H37Rv]	conserved hypotheticals	Cytoplasmic	3	0.181102	151.42
H37Rv	1	15608199	gi|15608199|ref|NP_215575.1|	Rv1059	-	hypothetical protein Rv1059 [Mycobacterium tuberculosis H37Rv]	Intermediary metabolism and respiration	Cytoplasmic	3	0.121469	94.27
H37Rv	1	15608218	gi|15608218|ref|NP_215594.1|	Rv1078	-	hypothetical protein Rv1078 [Mycobacterium tuberculosis H37Rv]	cell wall and cell processes	Cytoplasmic Membrane	3	0.1375	194.33
H37Rv	1	15608258	gi|15608258|ref|NP_215634.1|	Rv1118c	-	hypothetical protein Rv1118c [Mycobacterium tuberculosis H37Rv]	conserved hypotheticals	Cytoplasmic	3	0.115385	151.84
H37Rv	1	15608262	gi|15608262|ref|NP_215638.1|	Rv1122	gnd2	6-phosphogluconate dehydrogenase [Mycobacterium tuberculosis H37Rv]	Intermediary metabolism and respiration	Cytoplasmic	3	0.167647	167.28
H37Rv	1	15608270	gi|15608270|ref|NP_215646.1|	Rv1130	prpD	methylcitrate dehydratase PrpD [Mycobacterium tuberculosis H37Rv]	Intermediary metabolism and respiration	Cytoplasmic	3	0.0931559	184.31
H37Rv	1	15608310	gi|15608310|ref|NP_215686.1|	Rv1170	mshB	1D-myo-inositol 2-acetamido-2-deoxy-alpha-D-glucopyranoside deacetylase [Mycobacterium tuberculosis H37Rv]	Intermediary metabolism and respiration	Unknown	3	0.145215	207.05
H37Rv	1	15608338	gi|15608338|ref|NP_215714.1|	Rv1198	esxL	ESAT-6 like protein EsxL [Mycobacterium tuberculosis H37Rv]	cell wall and cell processes	Unknown	3	0.531915	308.48
H37Rv	1	57116844	gi|57116844|ref|NP_215739.2|	Rv1223	htrA	serine protease HtrA [Mycobacterium tuberculosis H37Rv]	Intermediary metabolism and respiration	Unknown	3	0.0852273	169.33
H37Rv	1	15608378	gi|15608378|ref|NP_215754.1|	Rv1238	sugC	sugar ABC transporter ATP-binding protein SugC [Mycobacterium tuberculosis H37Rv]	cell wall and cell processes	Cytoplasmic Membrane	3	0.124682	139.51
H37Rv	1	15608405	gi|15608405|ref|NP_215781.1|	Rv1265	-	hypothetical protein Rv1265 [Mycobacterium tuberculosis H37Rv]	conserved hypotheticals	Cytoplasmic	3	0.110619	122.46
H37Rv	1	15608420	gi|15608420|ref|NP_215796.1|	Rv1280c	oppA	oligopeptide ABC transporter substrate-binding lipoprotein OppA [Mycobacterium tuberculosis H37Rv]	cell wall and cell processes	Unknown	3	0.0930626	140.73
H37Rv	1	15608424	gi|15608424|ref|NP_215800.1|	Rv1284	canA	beta-carbonic anhydrase [Mycobacterium tuberculosis H37Rv]	Intermediary metabolism and respiration	Cytoplasmic	3	0.325153	248.24
H37Rv	1	15608428	gi|15608428|ref|NP_215804.1|	Rv1288	-	hypothetical protein Rv1288 [Mycobacterium tuberculosis H37Rv]	Regulatory proteins	Cytoplasmic Membrane	3	0.0548246	93.49
H37Rv	1	15608433	gi|15608433|ref|NP_215809.1|	Rv1293	lysA	diaminopimelate decarboxylase [Mycobacterium tuberculosis H37Rv]	Intermediary metabolism and respiration	Cytoplasmic	3	0.107383	245.59
H37Rv	1	15608454	gi|15608454|ref|NP_215830.1|	Rv1314c	-	cob(I)yrinic acid a,c-diamide adenosyltransferase [Mycobacterium tuberculosis H37Rv]	conserved hypotheticals	Cytoplasmic	3	0.259067	240.06
H37Rv	1	15608523	gi|15608523|ref|NP_215899.1|	Rv1383	carA	carbamoyl-phosphate synthase small subunit [Mycobacterium tuberculosis H37Rv]	Intermediary metabolism and respiration	Unknown	3	0.087766	99.2
H37Rv	1	57116858	gi|57116858|ref|YP_177806.1|	Rv1387	PPE20	PPE family protein PPE20 [Mycobacterium tuberculosis H37Rv]	PE/PPE	Cytoplasmic	3	0.0760668	126.23
H37Rv	1	15608530	gi|15608530|ref|NP_215907.1|	Rv1391	dfp	bifunctional phosphopantothenoylcysteine decarboxylase/phosphopantothenate--cysteine ligase [Mycobacterium tuberculosis H37Rv]	Intermediary metabolism and respiration	Cytoplasmic	3	0.100478	190.61
H37Rv	1	15608542	gi|15608542|ref|NP_215920.1|	Rv1404	-	transcriptional regulator [Mycobacterium tuberculosis H37Rv]	Regulatory proteins	Cytoplasmic	3	0.175	198.84
H37Rv	1	15608547	gi|15608547|ref|NP_215925.1|	Rv1409	ribG	bifunctional riboflavin biosynthesis diaminohydroxyphosphoribosylaminopyrimidine deaminase/5-amino-6-(5-phosphoribosylamino) uracil reductase [Mycobacterium tuberculosis H37Rv]	Intermediary metabolism and respiration	Cytoplasmic	3	0.147493	278.63
H37Rv	1	15608549	gi|15608549|ref|NP_215927.1|	Rv1411c	lprG	lipoprotein LprG [Mycobacterium tuberculosis H37Rv]	cell wall and cell processes	Cytoplasmic Membrane	3	0.173729	241.73
H37Rv	1	15608565	gi|15608565|ref|NP_215943.1|	Rv1427c	fadD12	long-chain-fatty-acid--CoA ligase FadD12 [Mycobacterium tuberculosis H37Rv]	Lipid metabolism	Cytoplasmic	3	0.0766355	164.78
H37Rv	1	15608583	gi|15608583|ref|NP_215961.1|	Rv1445c	devB	6-phosphogluconolactonase [Mycobacterium tuberculosis H37Rv]	Intermediary metabolism and respiration	Unknown	3	0.186235	194.39
H37Rv	1	15608605	gi|15608605|ref|NP_215983.1|	Rv1467c	fadE15	acyl-CoA dehydrogenase FadE15 [Mycobacterium tuberculosis H37Rv]	Lipid metabolism	Cytoplasmic	3	0.10509	157.52
H37Rv	1	15608636	gi|15608636|ref|NP_216014.1|	Rv1498c	-	methyltransferase [Mycobacterium tuberculosis H37Rv]	Intermediary metabolism and respiration	Cytoplasmic	3	0.195122	106.51
H37Rv	1	15608743	gi|15608743|ref|NP_216121.1|	Rv1605	hisF	imidazole glycerol phosphate synthase subunit HisF [Mycobacterium tuberculosis H37Rv]	Intermediary metabolism and respiration	Cytoplasmic	3	0.153558	159
H37Rv	1	57116893	gi|57116893|ref|YP_177824.1|	Rv1623c	cydA	cytochrome D ubiquinol oxidase subunit I CydA [Mycobacterium tuberculosis H37Rv]	Intermediary metabolism and respiration	Cytoplasmic Membrane	3	0.0865979	127.11
H37Rv	1	448824760	gi|448824760|ref|NP_216149.3|	Rv1633	uvrB	excinuclease ABC subunit UvrB [Mycobacterium tuberculosis H37Rv]	Information pathways	Cytoplasmic	3	0.0659026	158.41
H37Rv	1	15608778	gi|15608778|ref|NP_216156.1|	Rv1640c	lysX	bifunctional lysine--tRNA ligase/phosphatidylglycerol lysyltransferase [Mycobacterium tuberculosis H37Rv]	Information pathways	Cytoplasmic	3	0.0443686	81.16
H37Rv	1	15608793	gi|15608793|ref|NP_216171.1|	Rv1655	argD	acetylornithine aminotransferase [Mycobacterium tuberculosis H37Rv]	Intermediary metabolism and respiration	Cytoplasmic	3	0.1525	134.62
H37Rv	1	15608846	gi|15608846|ref|NP_216224.1|	Rv1708	-	initiation inhibitor protein [Mycobacterium tuberculosis H37Rv]	cell wall and cell processes	Cytoplasmic Membrane	3	0.147799	140.82
H37Rv	1	15608874	gi|15608874|ref|NP_216252.1|	Rv1736c	narX	nitrate reductase-like protein NarX [Mycobacterium tuberculosis H37Rv]	Intermediary metabolism and respiration	Cytoplasmic Membrane	3	0.0644172	142.63
H37Rv	1	57116914	gi|57116914|ref|YP_177838.1|	Rv1793	esxN	ESAT-6 like protein EsxN [Mycobacterium tuberculosis H37Rv]	cell wall and cell processes	Cytoplasmic	3	0.531915	286.1
H37Rv	1	15608931	gi|15608931|ref|NP_216310.1|	Rv1794	-	hypothetical protein Rv1794 [Mycobacterium tuberculosis H37Rv]	cell wall and cell processes	Cytoplasmic	3	0.183333	263.53
H37Rv	1	15608957	gi|15608957|ref|NP_216336.1|	Rv1820	ilvG	acetolactate synthase large subunit IlvG [Mycobacterium tuberculosis H37Rv]	Intermediary metabolism and respiration	Cytoplasmic	3	0.0968921	223.9
H37Rv	1	15608969	gi|15608969|ref|NP_216348.1|	Rv1832	gcvB	glycine dehydrogenase [Mycobacterium tuberculosis H37Rv]	Intermediary metabolism and respiration	Cytoplasmic	3	0.0456961	237.21
H37Rv	1	15609023	gi|15609023|ref|NP_216402.1|	Rv1886c	fbpB	diacylglycerol acyltransferase/mycolyltransferase Ag85B [Mycobacterium tuberculosis H37Rv]	Lipid metabolism	Extracellular	3	0.16	249.78
H37Rv	1	15609115	gi|15609115|ref|NP_216494.1|	Rv1978	-	hypothetical protein Rv1978 [Mycobacterium tuberculosis H37Rv]	Intermediary metabolism and respiration	Cytoplasmic Membrane	3	0.12766	178.48
H37Rv	1	15609137	gi|15609137|ref|NP_216516.1|	Rv2000	-	hypothetical protein Rv2000 [Mycobacterium tuberculosis H37Rv]	conserved hypotheticals	Cytoplasmic	3	0.111732	146.02
H37Rv	1	57116935	gi|57116935|ref|YP_177855.1|	Rv2006	otsB1	trehalose-6-phosphate phosphatase OtsB [Mycobacterium tuberculosis H37Rv]	virulence, detoxification, adaptation	Cytoplasmic	3	0.0354182	116.64
H37Rv	1	15609165	gi|15609165|ref|NP_216544.1|	Rv2028c	-	universal stress protein [Mycobacterium tuberculosis H37Rv]	virulence, detoxification, adaptation	Cytoplasmic Membrane	3	0.189964	283.01
H37Rv	1	15609191	gi|15609191|ref|NP_216570.1|	Rv2054	-	hypothetical protein Rv2054 [Mycobacterium tuberculosis H37Rv]	Intermediary metabolism and respiration	Cytoplasmic Membrane	3	0.101266	98.47
H37Rv	1	15609198	gi|15609198|ref|NP_216577.1|	Rv2061c	-	hypothetical protein Rv2061c [Mycobacterium tuberculosis H37Rv]	Information pathways	Unknown	3	0.373134	292.47
H37Rv	1	15609203	gi|15609203|ref|NP_216582.1|	Rv2066	cobIJ	bifunctional S-adenosyl-L-methionine-precorrin-2 methyl transferase/precorrin-3 methylase [Mycobacterium tuberculosis H37Rv]	Intermediary metabolism and respiration	Unknown	3	0.108268	121.71
H37Rv	1	15609232	gi|15609232|ref|NP_216611.1|	Rv2095c	pafC	proteasome accessory factor C [Mycobacterium tuberculosis H37Rv]	Intermediary metabolism and respiration	Cytoplasmic	3	0.136076	171.16
H37Rv	1	448824774	gi|448824774|ref|NP_216617.2|	Rv2101	helZ	helicase HelZ [Mycobacterium tuberculosis H37Rv]	Information pathways	Cytoplasmic	3	0.0493583	85.17
H37Rv	1	15609255	gi|15609255|ref|NP_216634.1|	Rv2118c	-	tRNA (adenine(58)-N(1))-methyltransferase [Mycobacterium tuberculosis H37Rv]	Intermediary metabolism and respiration	Cytoplasmic	3	0.185714	199.66
H37Rv	1	15609268	gi|15609268|ref|NP_216647.1|	Rv2131c	cysQ	3~-phosphoadenosine 5~-phosphate phosphatase [Mycobacterium tuberculosis H37Rv]	Intermediary metabolism and respiration	Cytoplasmic	3	0.191011	236.88
H37Rv	1	15609329	gi|15609329|ref|NP_216708.1|	Rv2192c	trpD	anthranilate phosphoribosyltransferase [Mycobacterium tuberculosis H37Rv]	Intermediary metabolism and respiration	Cytoplasmic Membrane	3	0.132432	200.36
H37Rv	1	15609365	gi|15609365|ref|NP_216744.1|	Rv2228c	-	multifunctional RNASE H/alpha-ribazole phosphatase/acid phosphatase [Mycobacterium tuberculosis H37Rv]	Information pathways	Cellwall	3	0.118132	159.55
H37Rv	1	15609366	gi|15609366|ref|NP_216745.1|	Rv2229c	-	hypothetical protein Rv2229c [Mycobacterium tuberculosis H37Rv]	Regulatory proteins	Cytoplasmic	3	0.208163	161.26
H37Rv	1	15609396	gi|15609396|ref|NP_216775.1|	Rv2259	mscR	S-nitrosomycothiol reductase MscR [Mycobacterium tuberculosis H37Rv]	Intermediary metabolism and respiration	Cytoplasmic	3	0.124654	222.23
H37Rv	1	15609400	gi|15609400|ref|NP_216779.1|	Rv2263	-	oxidoreductase [Mycobacterium tuberculosis H37Rv]	Intermediary metabolism and respiration	Cytoplasmic	3	0.201893	148.2
H37Rv	1	15609421	gi|15609421|ref|NP_216800.1|	Rv2284	lipM	esterase LipM [Mycobacterium tuberculosis H37Rv]	Intermediary metabolism and respiration	Cytoplasmic Membrane	3	0.12993	123.05
H37Rv	1	15609483	gi|15609483|ref|NP_216862.1|	Rv2346c	esxO	ESAT-6 like protein EsxO [Mycobacterium tuberculosis H37Rv]	cell wall and cell processes	Cytoplasmic	3	0.531915	288.18
H37Rv	1	15609590	gi|15609590|ref|NP_216969.1|	Rv2453c	mobA	molybdenum cofactor guanylyltransferase [Mycobacterium tuberculosis H37Rv]	Intermediary metabolism and respiration	Cytoplasmic	3	0.308458	283.98
H37Rv	1	57116993	gi|57116993|ref|YP_177884.1|	Rv2465c	rpiB	ribose-5-phosphate isomerase B [Mycobacterium tuberculosis H37Rv]	Intermediary metabolism and respiration	Cytoplasmic	3	0.271605	111.37
H37Rv	1	15609655	gi|15609655|ref|NP_217034.1|	Rv2518c	ldtB	L,D-transpeptidase LdtB [Mycobacterium tuberculosis H37Rv]	cell wall and cell processes	Unknown	3	0.107843	228.97
H37Rv	1	15609675	gi|15609675|ref|NP_217054.1|	Rv2538c	aroB	3-dehydroquinate synthase [Mycobacterium tuberculosis H37Rv]	Intermediary metabolism and respiration	Cytoplasmic	3	0.171271	193.37
H37Rv	1	15609721	gi|15609721|ref|NP_217100.1|	Rv2584c	apt	adenine phosphoribosyltransferase [Mycobacterium tuberculosis H37Rv]	Intermediary metabolism and respiration	Cytoplasmic	3	0.179372	196.39
H37Rv	1	15609742	gi|15609742|ref|NP_217121.1|	Rv2605c	tesB2	acyl-CoA thioesterase TesB [Mycobacterium tuberculosis H37Rv]	Lipid metabolism	Cytoplasmic	3	0.156584	123.23
H37Rv	1	15609762	gi|15609762|ref|NP_217141.1|	Rv2625c	-	zinc metalloprotease Rip3 [Mycobacterium tuberculosis H37Rv]	cell wall and cell processes	Cytoplasmic Membrane	3	0.147583	150.37
H37Rv	1	57117013	gi|57117013|ref|YP_177898.1|	Rv2682c	dxs1	1-deoxy-D-xylulose 5-phosphate synthase [Mycobacterium tuberculosis H37Rv]	Intermediary metabolism and respiration	Cytoplasmic	3	0.0705329	113.86
H37Rv	1	345462012	gi|345462012|ref|NP_217236.2|	Rv2720	lexA	repressor LexA [Mycobacterium tuberculosis H37Rv]	Regulatory proteins	Unknown	3	0.220339	260.44
H37Rv	1	57117021	gi|57117021|ref|YP_177905.1|	Rv2766c	-	short-chain type dehydrogenase/reductase [Mycobacterium tuberculosis H37Rv]	Intermediary metabolism and respiration	Cytoplasmic	3	0.173077	173.17
H37Rv	1	15609910	gi|15609910|ref|NP_217289.1|	Rv2773c	dapB	4-hydroxy-tetrahydrodipicolinate reductase [Mycobacterium tuberculosis H37Rv]	Intermediary metabolism and respiration	Cytoplasmic	3	0.183673	93.6
H37Rv	1	15609917	gi|15609917|ref|NP_217296.1|	Rv2780	ald	L-alanine dehydrogenase [Mycobacterium tuberculosis H37Rv]	Intermediary metabolism and respiration	Extracellular	3	0.102426	135.33
H37Rv	1	15609922	gi|15609922|ref|NP_217301.1|	Rv2785c	rpsO	30S ribosomal protein S15 [Mycobacterium tuberculosis H37Rv]	Information pathways	Cytoplasmic	3	0.426966	167.38
H37Rv	1	57117030	gi|57117030|ref|YP_177910.1|	Rv2855	mtr	mycothione reductase [Mycobacterium tuberculosis H37Rv]	Intermediary metabolism and respiration	Cytoplasmic	3	0.132898	156.72
H37Rv	1	57117031	gi|57117031|ref|YP_177911.1|	Rv2861c	mapB	methionine aminopeptidase [Mycobacterium tuberculosis H37Rv]	Intermediary metabolism and respiration	Cytoplasmic	3	0.150877	191.77
H37Rv	1	15610032	gi|15610032|ref|NP_217411.1|	Rv2895c	viuB	mycobactin utilization protein ViuB [Mycobacterium tuberculosis H37Rv]	Intermediary metabolism and respiration	Cytoplasmic	3	0.162544	115.8
H37Rv	1	15610062	gi|15610062|ref|NP_217441.1|	Rv2925c	rnc	ribonuclease III [Mycobacterium tuberculosis H37Rv]	Information pathways	Cytoplasmic	3	0.233333	202.42
H37Rv	1	448824794	gi|448824794|ref|NP_217466.3|	Rv2950c	fadD29	long-chain-fatty-acid--AMP ligase FadD29 [Mycobacterium tuberculosis H37Rv]	Lipid metabolism	Cytoplasmic	3	0.0678514	71.06
H37Rv	1	15610113	gi|15610113|ref|NP_217492.1|	Rv2976c	ung	uracil-DNA glycosylase [Mycobacterium tuberculosis H37Rv]	Information pathways	Cytoplasmic	3	0.268722	136.45
H37Rv	1	57117044	gi|57117044|ref|YP_177917.1|	Rv3003c	ilvB1	acetolactate synthase large subunit IlvB [Mycobacterium tuberculosis H37Rv]	Intermediary metabolism and respiration	Cytoplasmic	3	0.0760518	144.06
H37Rv	1	15610152	gi|15610152|ref|NP_217531.1|	Rv3015c	-	hypothetical protein Rv3015c [Mycobacterium tuberculosis H37Rv]	Regulatory proteins	Unknown	3	0.183976	150.35
H37Rv	1	15610177	gi|15610177|ref|NP_217556.1|	Rv3040c	-	hypothetical protein Rv3040c [Mycobacterium tuberculosis H37Rv]	Information pathways	Cytoplasmic	3	0.194444	118.89
H37Rv	1	15610180	gi|15610180|ref|NP_217559.1|	Rv3043c	ctaD	cytochrome C oxidase cytochrome 1 [Mycobacterium tuberculosis H37Rv]	Intermediary metabolism and respiration	Cytoplasmic Membrane	3	0.0663176	82.81
H37Rv	1	15610181	gi|15610181|ref|NP_217560.1|	Rv3044	fecB	FeIII-dicitrate-binding periplasmic lipoprotein [Mycobacterium tuberculosis H37Rv]	cell wall and cell processes	Unknown	3	0.150418	180.99
H37Rv	1	15610243	gi|15610243|ref|NP_217622.1|	Rv3106	fprA	NADPH-ferredoxin reductase FprA [Mycobacterium tuberculosis H37Rv]	Intermediary metabolism and respiration	Cytoplasmic	3	0.0614035	108.49
H37Rv	1	15610270	gi|15610270|ref|NP_217650.1|	Rv3134c	-	universal stress protein [Mycobacterium tuberculosis H37Rv]	virulence, detoxification, adaptation	Cytoplasmic	3	0.190299	240.44
H37Rv	1	57117065	gi|57117065|ref|YP_177935.1|	Rv3136	PPE51	PPE family protein PPE51 [Mycobacterium tuberculosis H37Rv]	PE/PPE	Cytoplasmic Membrane	3	0.160526	208.74
H37Rv	1	15610282	gi|15610282|ref|NP_217662.1|	Rv3146	nuoB	NADH-quinone oxidoreductase subunit B [Mycobacterium tuberculosis H37Rv]	Intermediary metabolism and respiration	Cytoplasmic Membrane	3	0.25	161.39
H37Rv	1	15610304	gi|15610304|ref|NP_217684.1|	Rv3168	-	aminoglycoside phosphotransferase [Mycobacterium tuberculosis H37Rv]	virulence, detoxification, adaptation	Cytoplasmic	3	0.169312	79.12
H37Rv	1	15610305	gi|15610305|ref|NP_217685.1|	Rv3169	-	hypothetical protein Rv3169 [Mycobacterium tuberculosis H37Rv]	conserved hypotheticals	Cytoplasmic	3	0.120321	113.8
H37Rv	1	15610336	gi|15610336|ref|NP_217716.1|	Rv3200c	-	transmembrane cation transporter [Mycobacterium tuberculosis H37Rv]	cell wall and cell processes	Cytoplasmic Membrane	3	0.166197	279.32
H37Rv	1	15610339	gi|15610339|ref|NP_217719.1|	Rv3203	lipV	lipase LipV [Mycobacterium tuberculosis H37Rv]	Intermediary metabolism and respiration	Cytoplasmic	3	0.236607	180.15
H37Rv	1	57117073	gi|57117073|ref|YP_177943.1|	Rv3208A	TB9.4	hypothetical protein Rv3208A [Mycobacterium tuberculosis H37Rv]	conserved hypotheticals	Cytoplasmic	3	0.388889	177.29
H37Rv	1	15610392	gi|15610392|ref|NP_217773.1|	Rv3256c	-	hypothetical protein Rv3256c [Mycobacterium tuberculosis H37Rv]	Intermediary metabolism and respiration	Unknown	3	0.115607	147.92
H37Rv	1	15610408	gi|15610408|ref|NP_217789.1|	Rv3272	-	hypothetical protein Rv3272 [Mycobacterium tuberculosis H37Rv]	Intermediary metabolism and respiration	Cytoplasmic	3	0.13198	146.92
H37Rv	1	15610428	gi|15610428|ref|NP_217809.1|	Rv3292	-	hypothetical protein Rv3292 [Mycobacterium tuberculosis H37Rv]	conserved hypotheticals	Cytoplasmic	3	0.0891566	169.21
H37Rv	1	15610431	gi|15610431|ref|NP_217812.1|	Rv3295	-	TetR family transcriptional regulator [Mycobacterium tuberculosis H37Rv]	Regulatory proteins	Cytoplasmic Membrane	3	0.208145	153.49
H37Rv	1	15610435	gi|15610435|ref|NP_217816.1|	Rv3299c	atsB	arylsulfatase AtsB [Mycobacterium tuberculosis H37Rv]	Intermediary metabolism and respiration	Cytoplasmic	3	0.0536082	168.96
H37Rv	1	15610455	gi|15610455|ref|NP_217836.1|	Rv3319	sdhB	succinate dehydrogenase iron-sulphur protein subunit [Mycobacterium tuberculosis H37Rv]	Intermediary metabolism and respiration	Cytoplasmic Membrane	3	0.136882	174.25
H37Rv	1	15610472	gi|15610472|ref|NP_217853.1|	Rv3336c	trpS	tryptophan--tRNA ligase [Mycobacterium tuberculosis H37Rv]	Information pathways	Cytoplasmic	3	0.16369	184.79
H37Rv	1	15610478	gi|15610478|ref|NP_217859.1|	Rv3342	-	methyltransferase [Mycobacterium tuberculosis H37Rv]	Intermediary metabolism and respiration	Unknown	3	0.201646	108.64
H37Rv	1	15610545	gi|15610545|ref|NP_217926.1|	Rv3409c	choD	cholesterol oxidase [Mycobacterium tuberculosis H37Rv]	Lipid metabolism	Unknown	3	0.110727	195.13
H37Rv	1	15610574	gi|15610574|ref|NP_217955.1|	Rv3438	-	hypothetical protein Rv3438 [Mycobacterium tuberculosis H37Rv]	cell wall and cell processes	Unknown	3	0.307143	178.6
H37Rv	1	15610577	gi|15610577|ref|NP_217958.1|	Rv3441c	mrsA	phosphoglucosamine mutase [Mycobacterium tuberculosis H37Rv]	Intermediary metabolism and respiration	Cytoplasmic	3	0.113839	186.31
H37Rv	1	15610631	gi|15610631|ref|NP_218012.1|	Rv3495c	lprN	Mce family lipoprotein LprN [Mycobacterium tuberculosis H37Rv]	cell wall and cell processes	Unknown	3	0.101562	127.94
H37Rv	1	15610633	gi|15610633|ref|NP_218014.1|	Rv3497c	mce4C	Mce family protein Mce4C [Mycobacterium tuberculosis H37Rv]	virulence, detoxification, adaptation	Cytoplasmic Membrane	3	0.162465	137.59
H37Rv	1	57117119	gi|57117119|ref|YP_177983.1|	Rv3515c	fadD19	long-chain-fatty-acid--CoA ligase FadD19 [Mycobacterium tuberculosis H37Rv]	Lipid metabolism	Cytoplasmic	3	0.0912409	69.31
H37Rv	1	15610718	gi|15610718|ref|NP_218099.1|	Rv3582c	ispD	2-C-methyl-D-erythritol 4-phosphate cytidylyltransferase [Mycobacterium tuberculosis H37Rv]	Intermediary metabolism and respiration	Cytoplasmic	3	0.246753	175.34
H37Rv	1	15610722	gi|15610722|ref|NP_218103.1|	Rv3586	-	DNA integrity scanning protein DisA [Mycobacterium tuberculosis H37Rv]	Regulatory proteins	Cytoplasmic	3	0.106145	107.55
H37Rv	1	15610734	gi|15610734|ref|NP_218115.1|	Rv3598c	lysS	lysine--tRNA ligase [Mycobacterium tuberculosis H37Rv]	Information pathways	Cytoplasmic	3	0.0712871	182.32
H37Rv	1	15610738	gi|15610738|ref|NP_218119.1|	Rv3602c	panC	pantothenate synthetase [Mycobacterium tuberculosis H37Rv]	Intermediary metabolism and respiration	Cytoplasmic	3	0.210356	245.39
H37Rv	1	15610752	gi|15610752|ref|NP_218133.1|	Rv3616c	espA	ESX-1 secretion-associated protein EspA [Mycobacterium tuberculosis H37Rv]	cell wall and cell processes	Cytoplasmic	3	0.132653	230.84
H37Rv	1	15610807	gi|15610807|ref|NP_218188.1|	Rv3671c	-	serine protease [Mycobacterium tuberculosis H37Rv]	Intermediary metabolism and respiration	Cytoplasmic Membrane	3	0.138539	206.6
H37Rv	1	15610848	gi|15610848|ref|NP_218229.1|	Rv3712	-	ligase [Mycobacterium tuberculosis H37Rv]	Intermediary metabolism and respiration	Cytoplasmic	3	0.0871671	101.9
H37Rv	1	15610868	gi|15610868|ref|NP_218249.1|	Rv3732	-	hypothetical protein Rv3732 [Mycobacterium tuberculosis H37Rv]	conserved hypotheticals	Unknown	3	0.133523	215.3
H37Rv	1	15610903	gi|15610903|ref|NP_218284.1|	Rv3767c	-	S-adenosylmethionine-dependent methyltransferase [Mycobacterium tuberculosis H37Rv]	Lipid metabolism	Unknown	3	0.149682	201.19
H37Rv	1	15610933	gi|15610933|ref|NP_218314.1|	Rv3797	fadE35	acyl-CoA dehydrogenase FadE35 [Mycobacterium tuberculosis H37Rv]	Lipid metabolism	Cytoplasmic	3	0.0640809	122.13
H37Rv	1	57117159	gi|57117159|ref|YP_178017.1|	Rv3803c	fbpD	MPT51/MPB51 antigen [Mycobacterium tuberculosis H37Rv]	Lipid metabolism	Extracellular	3	0.234114	283.27
H37Rv	1	15610940	gi|15610940|ref|NP_218321.1|	Rv3804c	fbpA	diacylglycerol acyltransferase/mycolyltransferase Ag85A [Mycobacterium tuberculosis H37Rv]	Lipid metabolism	Extracellular	3	0.130178	224.68
H37Rv	1	15610974	gi|15610974|ref|NP_218355.1|	Rv3838c	pheA	prephenate dehydratase [Mycobacterium tuberculosis H37Rv]	Intermediary metabolism and respiration	Cytoplasmic	3	0.152648	179.08
H37Rv	1	57117169	gi|57117169|ref|YP_178027.1|	Rv3915	-	peptidoglycan hydrolase [Mycobacterium tuberculosis H37Rv]	Intermediary metabolism and respiration	Cellwall	3	0.108374	120.18
H37Rv	1	15611056	gi|15611056|ref|NP_218437.1|	Rv3920c	-	hypothetical protein Rv3920c [Mycobacterium tuberculosis H37Rv]	Regulatory proteins	Cytoplasmic	3	0.229947	124.92
H37Rv	1	15607187	gi|15607187|ref|NP_214559.1|	Rv0045c	-	hydrolase [Mycobacterium tuberculosis H37Rv]	Lipid metabolism	Cytoplasmic	2	0.157718	115.84
H37Rv	1	57116685	gi|57116685|ref|YP_177687.1|	Rv0050	ponA1	bifunctional penicillin-insensitive transglycosylase/penicillin-sensitive transpeptidase [Mycobacterium tuberculosis H37Rv]	cell wall and cell processes	Cytoplasmic Membrane	2	0.0471976	95.97
H37Rv	1	15607195	gi|15607195|ref|NP_214567.1|	Rv0053	rpsF	30S ribosomal protein S6 [Mycobacterium tuberculosis H37Rv]	Information pathways	Cytoplasmic	2	0.25	112.87
H37Rv	1	57116686	gi|57116686|ref|YP_177688.1|	Rv0055	rpsR1	30S ribosomal protein S18 [Mycobacterium tuberculosis H37Rv]	Information pathways	Cytoplasmic	2	0.22619	49.8
H37Rv	1	15607214	gi|15607214|ref|NP_214586.1|	Rv0072	-	glutamine ABC transporter permease [Mycobacterium tuberculosis H37Rv]	cell wall and cell processes	Cytoplasmic Membrane	2	0.0744986	76.13
H37Rv	1	15607215	gi|15607215|ref|NP_214587.1|	Rv0073	-	glutamine ABC transporter ATP-binding protein [Mycobacterium tuberculosis H37Rv]	cell wall and cell processes	Cytoplasmic Membrane	2	0.0727273	127.5
H37Rv	1	15607222	gi|15607222|ref|NP_214594.1|	Rv0080	-	hypothetical protein Rv0080 [Mycobacterium tuberculosis H37Rv]	conserved hypotheticals	Cytoplasmic	2	0.256579	73.31
H37Rv	1	15607229	gi|15607229|ref|NP_214601.1|	Rv0087	hycE	formate hydrogenase HycE [Mycobacterium tuberculosis H37Rv]	Intermediary metabolism and respiration	Cytoplasmic	2	0.0630081	90.22
H37Rv	1	15607243	gi|15607243|ref|NP_214615.1|	Rv0101	nrp	peptide synthetase Nrp [Mycobacterium tuberculosis H37Rv]	Lipid metabolism	Cytoplasmic	2	0.00835987	78.73
H37Rv	1	15607300	gi|15607300|ref|NP_214672.1|	Rv0158	-	transcriptional regulator [Mycobacterium tuberculosis H37Rv]	Regulatory proteins	Cytoplasmic Membrane	2	0.116822	60.27
H37Rv	1	15607303	gi|15607303|ref|NP_214675.1|	Rv0161	-	oxidoreductase [Mycobacterium tuberculosis H37Rv]	Intermediary metabolism and respiration	Unknown	2	0.064588	159.84
H37Rv	1	15607382	gi|15607382|ref|NP_214755.1|	Rv0241c	htdX	3-hydroxyacyl-thioester dehydratase HtdX [Mycobacterium tuberculosis H37Rv]	Intermediary metabolism and respiration	Cytoplasmic	2	0.164286	39.13
H37Rv	1	57116710	gi|57116710|ref|YP_177705.1|	Rv0265c	-	iron ABC transporter substrate-binding lipoprotein [Mycobacterium tuberculosis H37Rv]	cell wall and cell processes	Cytoplasmic Membrane	2	0.10303	76.19
H37Rv	1	15607432	gi|15607432|ref|NP_214805.1|	Rv0291	mycP3	membrane-anchored mycosin MycP [Mycobacterium tuberculosis H37Rv]	Intermediary metabolism and respiration	Cytoplasmic Membrane	2	0.0650759	140.24
H37Rv	1	15607450	gi|15607450|ref|NP_214823.1|	Rv0309	-	hypothetical protein Rv0309 [Mycobacterium tuberculosis H37Rv]	cell wall and cell processes	Unknown	2	0.133028	129.42
H37Rv	1	15607472	gi|15607472|ref|NP_214845.1|	Rv0331	-	dehydrogenase/reductase [Mycobacterium tuberculosis H37Rv]	Intermediary metabolism and respiration	Cytoplasmic Membrane	2	0.064433	93.76
H37Rv	1	15607474	gi|15607474|ref|NP_214847.1|	Rv0333	-	hypothetical protein Rv0333 [Mycobacterium tuberculosis H37Rv]	conserved hypotheticals	Cytoplasmic	2	0.217742	45.89
H37Rv	1	15607492	gi|15607492|ref|NP_214865.1|	Rv0351	grpE	protein GrpE [Mycobacterium tuberculosis H37Rv]	virulence, detoxification, adaptation	Unknown	2	0.114894	134.51
H37Rv	1	57116728	gi|57116728|ref|YP_177723.1|	Rv0382c	pyrE	orotate phosphoribosyltransferase [Mycobacterium tuberculosis H37Rv]	Intermediary metabolism and respiration	Unknown	2	0.139665	101.01
H37Rv	1	15607530	gi|15607530|ref|NP_214903.1|	Rv0389	purT	phosphoribosylglycinamide formyltransferase PurT [Mycobacterium tuberculosis H37Rv]	Intermediary metabolism and respiration	Cytoplasmic Membrane	2	0.109785	154.85
H37Rv	1	15607550	gi|15607550|ref|NP_214923.1|	Rv0409	ackA	acetate kinase [Mycobacterium tuberculosis H37Rv]	Intermediary metabolism and respiration	Cytoplasmic	2	0.0805195	38.5
H37Rv	1	15607559	gi|15607559|ref|NP_214932.1|	Rv0418	lpqL	lipoprotein aminopeptidase LpqL [Mycobacterium tuberculosis H37Rv]	cell wall and cell processes	Extracellular	2	0.062	152.43
H37Rv	1	15607560	gi|15607560|ref|NP_214933.1|	Rv0419	lpqM	lipoprotein peptidase LpqM [Mycobacterium tuberculosis H37Rv]	cell wall and cell processes	Cytoplasmic Membrane	2	0.0963855	149.8
H37Rv	1	15607568	gi|15607568|ref|NP_214941.1|	Rv0427c	xthA	exodeoxyribonuclease III protein XthA [Mycobacterium tuberculosis H37Rv]	Information pathways	Cytoplasmic	2	0.103093	61
H37Rv	1	15607572	gi|15607572|ref|NP_214945.1|	Rv0431	-	tuberculin-like peptide [Mycobacterium tuberculosis H37Rv]	cell wall and cell processes	Cytoplasmic Membrane	2	0.134146	103.87
H37Rv	1	15607574	gi|15607574|ref|NP_214947.1|	Rv0433	-	carboxylate-amine ligase [Mycobacterium tuberculosis H37Rv]	conserved hypotheticals	Cytoplasmic	2	0.0797872	39.57
H37Rv	1	15607578	gi|15607578|ref|NP_214951.1|	Rv0437c	psd	phosphatidylserine decarboxylase [Mycobacterium tuberculosis H37Rv]	Lipid metabolism	Cytoplasmic Membrane	2	0.112554	122.81
H37Rv	1	15607597	gi|15607597|ref|NP_214970.1|	Rv0456c	echA2	enoyl-CoA hydratase EchA2 [Mycobacterium tuberculosis H37Rv]	Lipid metabolism	Cytoplasmic	2	0.121711	127.73
H37Rv	1	15607638	gi|15607638|ref|NP_215011.1|	Rv0497	-	transmembrane protein [Mycobacterium tuberculosis H37Rv]	cell wall and cell processes	Cytoplasmic Membrane	2	0.0645161	71.04
H37Rv	1	57116745	gi|57116745|ref|NP_215050.2|	Rv0501	galE2	UDP-glucose 4-epimerase GalE [Mycobacterium tuberculosis H37Rv]	Intermediary metabolism and respiration	Cytoplasmic	2	0.087766	65.99
H37Rv	1	57116746	gi|57116746|ref|YP_177732.1|	Rv0505c	serB1	phosphoserine phosphatase SerB [Mycobacterium tuberculosis H37Rv]	Intermediary metabolism and respiration	Cytoplasmic	2	0.0884718	148.07
H37Rv	1	15607650	gi|15607650|ref|NP_215023.1|	Rv0509	hemA	glutamyl-tRNA reductase [Mycobacterium tuberculosis H37Rv]	Intermediary metabolism and respiration	Cytoplasmic	2	0.0641026	65.48
H37Rv	1	15607688	gi|15607688|ref|NP_215062.1|	Rv0548c	menB	1,4-dihydroxy-2-naphthoyl-CoA synthase [Mycobacterium tuberculosis H37Rv]	Intermediary metabolism and respiration	Cytoplasmic	2	0.105096	233.55
H37Rv	1	15607694	gi|15607694|ref|NP_215068.1|	Rv0554	bpoC	non-heme bromoperoxidase BpoC [Mycobacterium tuberculosis H37Rv]	virulence, detoxification, adaptation	Cytoplasmic	2	0.141221	176.79
H37Rv	1	15607701	gi|15607701|ref|NP_215075.1|	Rv0561c	-	oxidoreductase [Mycobacterium tuberculosis H37Rv]	Intermediary metabolism and respiration	Unknown	2	0.0465686	55.77
H37Rv	1	15607723	gi|15607723|ref|NP_215097.1|	Rv0583c	lpqN	lipoprotein LpqN [Mycobacterium tuberculosis H37Rv]	cell wall and cell processes	Unknown	2	0.166667	127.27
H37Rv	1	15607777	gi|15607777|ref|NP_215151.1|	Rv0637	hadC	(3R)-hydroxyacyl-ACP dehydratase subunit HadC [Mycobacterium tuberculosis H37Rv]	Intermediary metabolism and respiration	Cytoplasmic	2	0.10241	118.05
H37Rv	1	15607785	gi|15607785|ref|NP_215159.1|	Rv0645c	mmaA1	mycolic acid methyltransferase MmaA1 [Mycobacterium tuberculosis H37Rv]	Lipid metabolism	Cytoplasmic	2	0.0839161	113.74
H37Rv	1	15607794	gi|15607794|ref|NP_215168.1|	Rv0654	-	carotenoid cleavage oxygenase [Mycobacterium tuberculosis H37Rv]	Intermediary metabolism and respiration	Cytoplasmic	2	0.0598802	163.98
H37Rv	1	15607810	gi|15607810|ref|NP_215184.1|	Rv0670	end	endonuclease IV [Mycobacterium tuberculosis H37Rv]	Information pathways	Cytoplasmic	2	0.214286	176.17
H37Rv	1	15607821	gi|15607821|ref|NP_215195.1|	Rv0681	-	transcriptional regulator [Mycobacterium tuberculosis H37Rv]	Regulatory proteins	Cytoplasmic	2	0.137755	86.81
H37Rv	1	15607840	gi|15607840|ref|NP_215214.1|	Rv0700	rpsJ	30S ribosomal protein S10 [Mycobacterium tuberculosis H37Rv]	Information pathways	Cytoplasmic	2	0.247525	112.08
H37Rv	1	15607850	gi|15607850|ref|NP_215224.1|	Rv0710	rpsQ	30S ribosomal protein S17 [Mycobacterium tuberculosis H37Rv]	Information pathways	Cytoplasmic	2	0.161765	88.13
H37Rv	1	15607908	gi|15607908|ref|NP_215282.1|	Rv0768	aldA	aldehyde dehydrogenase AldA [Mycobacterium tuberculosis H37Rv]	Intermediary metabolism and respiration	Cytoplasmic	2	0.100204	65.24
H37Rv	1	15607925	gi|15607925|ref|NP_215299.1|	Rv0785	-	KsdD-like steroid dehydrogenase [Mycobacterium tuberculosis H37Rv]	Intermediary metabolism and respiration	Cytoplasmic	2	0.0530035	41.03
H37Rv	1	15607940	gi|15607940|ref|NP_215315.1|	Rv0800	pepC	M18 family aminopeptidase [Mycobacterium tuberculosis H37Rv]	Intermediary metabolism and respiration	Cytoplasmic	2	0.0531178	72.17
H37Rv	1	15607961	gi|15607961|ref|NP_215336.1|	Rv0821c	phoY2	phosphate-transport system transcriptional regulator PhoY2 [Mycobacterium tuberculosis H37Rv]	cell wall and cell processes	Cytoplasmic	2	0.126761	131.39
H37Rv	1	15607994	gi|15607994|ref|NP_215369.1|	Rv0854	-	hypothetical protein Rv0854 [Mycobacterium tuberculosis H37Rv]	Intermediary metabolism and respiration	Cytoplasmic	2	0.190476	119.46
H37Rv	1	15608002	gi|15608002|ref|NP_215377.1|	Rv0862c	-	hypothetical protein Rv0862c [Mycobacterium tuberculosis H37Rv]	conserved hypotheticals	Cytoplasmic	2	0.0410053	123.34
H37Rv	1	57116798	gi|57116798|ref|YP_177768.1|	Rv0928	pstS3	phosphate ABC transporter substrate-binding lipoprotein PstS [Mycobacterium tuberculosis H37Rv]	cell wall and cell processes	Unknown	2	0.124324	135.37
H37Rv	1	15608108	gi|15608108|ref|NP_215483.1|	Rv0968	-	hypothetical protein Rv0968 [Mycobacterium tuberculosis H37Rv]	conserved hypotheticals	Unknown	2	0.255102	111.28
H37Rv	1	57116810	gi|57116810|ref|YP_177776.1|	Rv0994	moeA1	molybdopterin molybdenumtransferase 1 [Mycobacterium tuberculosis H37Rv]	Intermediary metabolism and respiration	Cytoplasmic	2	0.0798122	171.51
H37Rv	1	15608159	gi|15608159|ref|NP_215535.1|	Rv1019	-	transcriptional regulator [Mycobacterium tuberculosis H37Rv]	Regulatory proteins	Unknown	2	0.213198	157.99
H37Rv	1	15608235	gi|15608235|ref|NP_215611.1|	Rv1095	phoH2	phosphate starvation-inducible protein PsiH [Mycobacterium tuberculosis H37Rv]	Intermediary metabolism and respiration	Cytoplasmic	2	0.0692841	164.91
H37Rv	1	15608236	gi|15608236|ref|NP_215612.1|	Rv1096	-	glycosyl hydrolase [Mycobacterium tuberculosis H37Rv]	Intermediary metabolism and respiration	Unknown	2	0.123711	130.29
H37Rv	1	15608283	gi|15608283|ref|NP_215659.1|	Rv1143	mcr	alpha-methylacyl-CoA racemase [Mycobacterium tuberculosis H37Rv]	Lipid metabolism	Cytoplasmic	2	0.133333	138.03
H37Rv	1	15608328	gi|15608328|ref|NP_215704.1|	Rv1188	-	proline dehydrogenase [Mycobacterium tuberculosis H37Rv]	Intermediary metabolism and respiration	Cytoplasmic	2	0.0911854	66.78
H37Rv	1	57116842	gi|57116842|ref|YP_177796.1|	Rv1202	dapE	succinyl-diaminopimelate desuccinylase DapE [Mycobacterium tuberculosis H37Rv]	Intermediary metabolism and respiration	Cytoplasmic	2	0.0819209	58.67
H37Rv	1	15608358	gi|15608358|ref|NP_215734.1|	Rv1218c	-	tetronasin ABC transporter ATP-binding protein [Mycobacterium tuberculosis H37Rv]	cell wall and cell processes	Cytoplasmic Membrane	2	0.0868167	90.74
H37Rv	1	15608360	gi|15608360|ref|NP_215736.1|	Rv1220c	-	methyltransferase [Mycobacterium tuberculosis H37Rv]	Intermediary metabolism and respiration	Cytoplasmic	2	0.139535	98.9
H37Rv	1	15608374	gi|15608374|ref|NP_215750.1|	Rv1234	-	transmembrane protein [Mycobacterium tuberculosis H37Rv]	cell wall and cell processes	Cytoplasmic Membrane	2	0.154286	101.97
H37Rv	1	15608379	gi|15608379|ref|NP_215755.1|	Rv1239c	corA	magnesium and cobalt transport transmembrane protein CorA [Mycobacterium tuberculosis H37Rv]	cell wall and cell processes	Cytoplasmic Membrane	2	0.057377	47.99
H37Rv	1	15608397	gi|15608397|ref|NP_215773.1|	Rv1257c	-	oxidoreductase [Mycobacterium tuberculosis H37Rv]	Intermediary metabolism and respiration	Cytoplasmic	2	0.120879	157.23
H37Rv	1	15608401	gi|15608401|ref|NP_215777.1|	Rv1261c	-	hypothetical protein Rv1261c [Mycobacterium tuberculosis H37Rv]	conserved hypotheticals	Cytoplasmic Membrane	2	0.194631	90.01
H37Rv	1	15608403	gi|15608403|ref|NP_215779.1|	Rv1263	amiB2	amidase AmiB2 [Mycobacterium tuberculosis H37Rv]	Intermediary metabolism and respiration	Cytoplasmic	2	0.0649351	88.59
H37Rv	1	15608415	gi|15608415|ref|NP_215791.1|	Rv1275	lprC	lipoprotein LprC [Mycobacterium tuberculosis H37Rv]	cell wall and cell processes	Unknown	2	0.127778	63.97
H37Rv	1	15608425	gi|15608425|ref|NP_215801.1|	Rv1285	cysD	sulfate adenylyltransferase subunit 2 [Mycobacterium tuberculosis H37Rv]	Intermediary metabolism and respiration	Cytoplasmic	2	0.0662651	104.71
H37Rv	1	15608432	gi|15608432|ref|NP_215808.1|	Rv1292	argS	arginine--tRNA ligase [Mycobacterium tuberculosis H37Rv]	Information pathways	Cytoplasmic	2	0.0545455	106.4
H37Rv	1	15608441	gi|15608441|ref|NP_215817.1|	Rv1301	-	threonylcarbamoyl-AMP synthase [Mycobacterium tuberculosis H37Rv]	Information pathways	Unknown	2	0.267281	124.55
H37Rv	1	15608451	gi|15608451|ref|NP_215827.1|	Rv1311	atpC	ATP synthase subunit epsilon [Mycobacterium tuberculosis H37Rv]	Intermediary metabolism and respiration	Cytoplasmic	2	0.214876	132.41
H37Rv	1	15608508	gi|15608508|ref|NP_215884.1|	Rv1368	lprF	lipoprotein LprF [Mycobacterium tuberculosis H37Rv]	cell wall and cell processes	Cytoplasmic Membrane	2	0.111111	97.71
H37Rv	1	15608519	gi|15608519|ref|NP_215895.1|	Rv1379	pyrR	bifunctional pyrimidine operon regulatory protein/uracil phosphoribosyltransferase [Mycobacterium tuberculosis H37Rv]	Regulatory proteins	Cytoplasmic	2	0.11399	75.65
H37Rv	1	15608520	gi|15608520|ref|NP_215896.1|	Rv1380	pyrB	aspartate carbamoyltransferase [Mycobacterium tuberculosis H37Rv]	Intermediary metabolism and respiration	Cytoplasmic	2	0.0877743	88.91
H37Rv	1	57116857	gi|57116857|ref|YP_177805.1|	Rv1386	PE15	PE family protein PE15 [Mycobacterium tuberculosis H37Rv]	PE/PPE	Cytoplasmic Membrane	2	0.333333	144.99
H37Rv	1	15608548	gi|15608548|ref|NP_215926.1|	Rv1410c	-	aminoglycosides/tetracycline-transport integral membrane protein [Mycobacterium tuberculosis H37Rv]	cell wall and cell processes	Cytoplasmic Membrane	2	0.0830116	197.29
H37Rv	1	15608553	gi|15608553|ref|NP_215931.1|	Rv1415	ribA2	bifunctional riboflavin biosynthesis GTP cyclohydrolase II/3,4-dihydroxy-2-butanone 4-phosphate synthase [Mycobacterium tuberculosis H37Rv]	Intermediary metabolism and respiration	Cytoplasmic	2	0.0705882	121.33
H37Rv	1	15608569	gi|15608569|ref|NP_215947.1|	Rv1431	-	hypothetical protein Rv1431 [Mycobacterium tuberculosis H37Rv]	cell wall and cell processes	Cytoplasmic Membrane	2	0.0441426	72.81
H37Rv	1	57116875	gi|57116875|ref|YP_177645.1|	Rv1489	-	hypothetical protein Rv1489 [Mycobacterium tuberculosis H37Rv]	conserved hypotheticals	Cytoplasmic Membrane	2	0.330508	114.06
H37Rv	1	57116877	gi|57116877|ref|YP_177647.1|	Rv1498A	-	hypothetical protein Rv1498A [Mycobacterium tuberculosis H37Rv]	conserved hypotheticals	Cytoplasmic	2	0.471429	167.4
H37Rv	1	15608645	gi|15608645|ref|NP_216023.1|	Rv1507c	-	hypothetical protein Rv1507c [Mycobacterium tuberculosis H37Rv]	cell wall and cell processes	Unknown	2	0.134199	157.76
H37Rv	1	15608646	gi|15608646|ref|NP_216024.1|	Rv1508c	-	membrane protein [Mycobacterium tuberculosis H37Rv]	cell wall and cell processes	Cytoplasmic Membrane	2	0.0450751	143.19
H37Rv	1	15608650	gi|15608650|ref|NP_216028.1|	Rv1512	epiA	nucleotide-sugar epimerase EpiA [Mycobacterium tuberculosis H37Rv]	Intermediary metabolism and respiration	Cytoplasmic	2	0.0745342	106.81
H37Rv	1	15608651	gi|15608651|ref|NP_216029.1|	Rv1513	-	hypothetical protein Rv1513 [Mycobacterium tuberculosis H37Rv]	Intermediary metabolism and respiration	Cytoplasmic	2	0.139918	124.81
H37Rv	1	15608669	gi|15608669|ref|NP_216047.1|	Rv1531	-	hypothetical protein Rv1531 [Mycobacterium tuberculosis H37Rv]	conserved hypotheticals	Cytoplasmic Membrane	2	0.191489	48.75
H37Rv	1	15608671	gi|15608671|ref|NP_216049.1|	Rv1533	-	monooxygenase [Mycobacterium tuberculosis H37Rv]	Intermediary metabolism and respiration	Cytoplasmic	2	0.112	88.54
H37Rv	1	15608684	gi|15608684|ref|NP_216062.1|	Rv1546	-	hypothetical protein Rv1546 [Mycobacterium tuberculosis H37Rv]	conserved hypotheticals	Unknown	2	0.202797	143.34
H37Rv	1	15608694	gi|15608694|ref|NP_216072.1|	Rv1556	-	HTH-type transcriptional regulator [Mycobacterium tuberculosis H37Rv]	Regulatory proteins	Cytoplasmic	2	0.0940594	90.38
H37Rv	1	15608724	gi|15608724|ref|NP_216102.1|	Rv1586c	-	phage integrase [Mycobacterium tuberculosis H37Rv]	Insertion seqs and phages	Cytoplasmic	2	0.0746269	81.78
H37Rv	1	15608730	gi|15608730|ref|NP_216108.1|	Rv1592c	-	hypothetical protein Rv1592c [Mycobacterium tuberculosis H37Rv]	cell wall and cell processes	Cytoplasmic	2	0.118834	96.52
H37Rv	1	15608752	gi|15608752|ref|NP_216130.1|	Rv1614	lgt	prolipoprotein diacylglyceryl transferase [Mycobacterium tuberculosis H37Rv]	cell wall and cell processes	Cytoplasmic Membrane	2	0.0576923	77.99
H37Rv	1	448824761	gi|448824761|ref|NP_216165.3|	Rv1649	pheS	phenylalanine--tRNA ligase subunit alpha [Mycobacterium tuberculosis H37Rv]	Information pathways	Cytoplasmic	2	0.0733138	87
H37Rv	1	15608814	gi|15608814|ref|NP_216192.1|	Rv1676	-	hypothetical protein Rv1676 [Mycobacterium tuberculosis H37Rv]	virulence, detoxification, adaptation	Cytoplasmic	2	0.0854701	84.79
H37Rv	1	15608817	gi|15608817|ref|NP_216195.1|	Rv1679	fadE16	acyl-CoA dehydrogenase FadE16 [Mycobacterium tuberculosis H37Rv]	Lipid metabolism	Cytoplasmic	2	0.080429	161.17
H37Rv	1	15608818	gi|15608818|ref|NP_216196.1|	Rv1680	-	hypothetical protein Rv1680 [Mycobacterium tuberculosis H37Rv]	cell wall and cell processes	Cytoplasmic	2	0.116788	123.03
H37Rv	1	15608857	gi|15608857|ref|NP_216235.1|	Rv1719	-	transcriptional regulator [Mycobacterium tuberculosis H37Rv]	Regulatory proteins	Cytoplasmic	2	0.111969	82.79
H37Rv	1	15608860	gi|15608860|ref|NP_216238.1|	Rv1722	-	carboxylase [Mycobacterium tuberculosis H37Rv]	Lipid metabolism	Cytoplasmic	2	0.0789474	51.77
H37Rv	1	15608881	gi|15608881|ref|NP_216259.1|	Rv1743	pknE	serine/threonine-protein kinase PknE [Mycobacterium tuberculosis H37Rv]	Regulatory proteins	Cytoplasmic Membrane	2	0.0636042	42.78
H37Rv	1	15608885	gi|15608885|ref|NP_216263.1|	Rv1747	-	ABC transporter ATP-binding protein/permease [Mycobacterium tuberculosis H37Rv]	cell wall and cell processes	Cytoplasmic Membrane	2	0.0416185	55.98
H37Rv	1	15608932	gi|15608932|ref|NP_216311.1|	Rv1795	eccD5	ESX-5 type VII secretion system protein EccD [Mycobacterium tuberculosis H37Rv]	cell wall and cell processes	Cytoplasmic Membrane	2	0.0974155	117.73
H37Rv	1	57116921	gi|57116921|ref|YP_177844.1|	Rv1808	PPE32	PPE family protein PPE32 [Mycobacterium tuberculosis H37Rv]	PE/PPE	Cytoplasmic Membrane	2	0.134474	135.52
H37Rv	1	15608956	gi|15608956|ref|NP_216335.1|	Rv1819c	bacA	vitamin B12 transport ATP-binding protein BacA [Mycobacterium tuberculosis H37Rv]	cell wall and cell processes	Cytoplasmic Membrane	2	0.0359937	84.5
H37Rv	1	15608959	gi|15608959|ref|NP_216338.1|	Rv1822	pgsA2	CDP-diacylglycerol--glycerol-3-phosphate 3-phosphatidyltransferase [Mycobacterium tuberculosis H37Rv]	Lipid metabolism	Cytoplasmic Membrane	2	0.124402	57.95
H37Rv	1	15608991	gi|15608991|ref|NP_216370.1|	Rv1854c	ndh	NADH dehydrogenase [Mycobacterium tuberculosis H37Rv]	Intermediary metabolism and respiration	Cytoplasmic Membrane	2	0.0583153	113.34
H37Rv	1	15608993	gi|15608993|ref|NP_216372.1|	Rv1856c	-	oxidoreductase [Mycobacterium tuberculosis H37Rv]	Intermediary metabolism and respiration	Cytoplasmic	2	0.128889	56.38
H37Rv	1	57116926	gi|57116926|ref|YP_177849.1|	Rv1860	apa	alanine/proline-rich secreted protein Apa [Mycobacterium tuberculosis H37Rv]	cell wall and cell processes	Extracellular	2	0.135385	137.91
H37Rv	1	15609013	gi|15609013|ref|NP_216392.1|	Rv1876	bfrA	bacterioferritin BfrA [Mycobacterium tuberculosis H37Rv]	Intermediary metabolism and respiration	Cytoplasmic	2	0.207547	162.38
H37Rv	1	15609031	gi|15609031|ref|NP_216410.1|	Rv1894c	-	hypothetical protein Rv1894c [Mycobacterium tuberculosis H37Rv]	Intermediary metabolism and respiration	Cytoplasmic	2	0.0505319	83.2
H37Rv	1	15609049	gi|15609049|ref|NP_216428.1|	Rv1912c	fadB5	oxidoreductase FadB [Mycobacterium tuberculosis H37Rv]	Lipid metabolism	Cytoplasmic	2	0.143713	156.11
H37Rv	1	15609138	gi|15609138|ref|NP_216517.1|	Rv2001	-	hypothetical protein Rv2001 [Mycobacterium tuberculosis H37Rv]	Intermediary metabolism and respiration	Cytoplasmic	2	0.136	87.48
H37Rv	1	15609179	gi|15609179|ref|NP_216558.1|	Rv2042c	-	hypothetical protein Rv2042c [Mycobacterium tuberculosis H37Rv]	Regulatory proteins	Unknown	2	0.109434	150.74
H37Rv	1	15609201	gi|15609201|ref|NP_216580.1|	Rv2064	cobG	precorrin-3B synthase [Mycobacterium tuberculosis H37Rv]	Intermediary metabolism and respiration	Cytoplasmic	2	0.0743802	52.52
H37Rv	1	15609204	gi|15609204|ref|NP_216583.1|	Rv2067c	-	hypothetical protein Rv2067c [Mycobacterium tuberculosis H37Rv]	Intermediary metabolism and respiration	Cytoplasmic	2	0.0663391	149.48
H37Rv	1	15609205	gi|15609205|ref|NP_216584.1|	Rv2068c	blaC	beta-lactamase [Mycobacterium tuberculosis H37Rv]	Intermediary metabolism and respiration	Extracellular	2	0.0846906	58.21
H37Rv	1	15609250	gi|15609250|ref|NP_216629.1|	Rv2113	-	integral membrane protein [Mycobacterium tuberculosis H37Rv]	cell wall and cell processes	Cytoplasmic Membrane	2	0.0806045	136.65
H37Rv	1	448824777	gi|448824777|ref|NP_216681.4|	Rv2165c	-	rRNA small subunit methyltransferase H [Mycobacterium tuberculosis H37Rv]	cell wall and cell processes	Cytoplasmic	2	0.0883838	88.58
H37Rv	1	15609319	gi|15609319|ref|NP_216698.1|	Rv2182c	-	1-acylglycerol-3-phosphate O-acyltransferase [Mycobacterium tuberculosis H37Rv]	Intermediary metabolism and respiration	Unknown	2	0.186235	202.98
H37Rv	1	15609349	gi|15609349|ref|NP_216728.1|	Rv2212	-	adenylyl cyclase [Mycobacterium tuberculosis H37Rv]	Intermediary metabolism and respiration	Cytoplasmic	2	0.0793651	160.2
H37Rv	1	15609422	gi|15609422|ref|NP_216801.1|	Rv2285	-	diacylglycerol acyltransferase [Mycobacterium tuberculosis H37Rv]	Lipid metabolism	Cytoplasmic Membrane	2	0.0606742	115.05
H37Rv	1	15609428	gi|15609428|ref|NP_216807.1|	Rv2291	sseB	thiosulfate sulfurtransferase SseB [Mycobacterium tuberculosis H37Rv]	Intermediary metabolism and respiration	Cytoplasmic	2	0.0915493	96.92
H37Rv	1	15609481	gi|15609481|ref|NP_216860.1|	Rv2344c	dgt	deoxyguanosine triphosphate triphosphohydrolase [Mycobacterium tuberculosis H37Rv]	Intermediary metabolism and respiration	Cytoplasmic	2	0.106729	111.91
H37Rv	1	15609488	gi|15609488|ref|NP_216867.1|	Rv2351c	plcA	membrane-associated phospholipase A [Mycobacterium tuberculosis H37Rv]	Intermediary metabolism and respiration	Cytoplasmic Membrane	2	0.0488281	89.38
H37Rv	1	57116974	gi|57116974|ref|YP_177870.1|	Rv2352c	PPE38	PPE family protein PPE38 [Mycobacterium tuberculosis H37Rv]	PE/PPE	Cytoplasmic Membrane	2	0.104859	105.14
H37Rv	1	15609498	gi|15609498|ref|NP_216877.1|	Rv2361c	-	decaprenyl diphosphate synthase [Mycobacterium tuberculosis H37Rv]	cell wall and cell processes	Cytoplasmic	2	0.097973	113.59
H37Rv	1	15609541	gi|15609541|ref|NP_216920.1|	Rv2404c	lepA	GTP-binding protein LepA [Mycobacterium tuberculosis H37Rv]	Intermediary metabolism and respiration	Cytoplasmic Membrane	2	0.0382848	120.18
H37Rv	1	15609542	gi|15609542|ref|NP_216921.1|	Rv2405	-	hypothetical protein Rv2405 [Mycobacterium tuberculosis H37Rv]	Lipid metabolism	Cytoplasmic Membrane	2	0.111111	81.45
H37Rv	1	15609584	gi|15609584|ref|NP_216963.1|	Rv2447c	folC	folylpolyglutamate synthase FolC [Mycobacterium tuberculosis H37Rv]	Intermediary metabolism and respiration	Cytoplasmic	2	0.0554415	123.53
H37Rv	1	15609605	gi|15609605|ref|NP_216984.1|	Rv2468c	-	hypothetical protein Rv2468c [Mycobacterium tuberculosis H37Rv]	conserved hypotheticals	Cytoplasmic	2	0.245509	109.16
H37Rv	1	15609610	gi|15609610|ref|NP_216989.1|	Rv2473	-	alanine/proline-rich membrane protein [Mycobacterium tuberculosis H37Rv]	cell wall and cell processes	Unknown	2	0.159664	127.97
H37Rv	1	15609619	gi|15609619|ref|NP_216998.1|	Rv2482c	plsB2	glycerol-3-phosphate acyltransferase [Mycobacterium tuberculosis H37Rv]	Lipid metabolism	Cytoplasmic Membrane	2	0.0342205	31.79
H37Rv	1	15609620	gi|15609620|ref|NP_216999.1|	Rv2483c	plsC	bifunctional L-3-phosphoserine phosphatase/1-acyl-sn-glycerol-3-phosphate acyltransferase [Mycobacterium tuberculosis H37Rv]	Lipid metabolism	Cytoplasmic Membrane	2	0.0344828	43.08
H37Rv	1	15609632	gi|15609632|ref|NP_217011.1|	Rv2495c	bkdC	branched-chain keto acid dehydrogenase E2 component [Mycobacterium tuberculosis H37Rv]	Intermediary metabolism and respiration	Cytoplasmic	2	0.0585242	80.24
H37Rv	1	15609641	gi|15609641|ref|NP_217020.1|	Rv2504c	scoA	succinyl-CoA:3-ketoacid-CoA transferase subunit A [Mycobacterium tuberculosis H37Rv]	Lipid metabolism	Cytoplasmic	2	0.100806	102.75
H37Rv	1	15609647	gi|15609647|ref|NP_217026.1|	Rv2510c	-	hypothetical protein Rv2510c [Mycobacterium tuberculosis H37Rv]	Intermediary metabolism and respiration	Unknown	2	0.0769231	138.3
H37Rv	1	15609670	gi|15609670|ref|NP_217049.1|	Rv2533c	nusB	N utilization substance protein B [Mycobacterium tuberculosis H37Rv]	Information pathways	Cytoplasmic	2	0.237179	48.63
H37Rv	1	15609691	gi|15609691|ref|NP_217070.1|	Rv2554c	-	Holliday junction resolvase [Mycobacterium tuberculosis H37Rv]	Information pathways	Cytoplasmic	2	0.164706	83.83
H37Rv	1	15609704	gi|15609704|ref|NP_217083.1|	Rv2567	-	alanine/leucine-rich protein [Mycobacterium tuberculosis H37Rv]	Intermediary metabolism and respiration	Cytoplasmic Membrane	2	0.0260181	79.4
H37Rv	1	15609718	gi|15609718|ref|NP_217097.1|	Rv2581c	-	glyoxalase II [Mycobacterium tuberculosis H37Rv]	virulence, detoxification, adaptation	Cytoplasmic	2	0.120536	84.95
H37Rv	1	15609719	gi|15609719|ref|NP_217098.1|	Rv2582	ppiB	peptidyl-prolyl cis-trans isomerase B [Mycobacterium tuberculosis H37Rv]	Information pathways	Cytoplasmic	2	0.0974026	119.92
H37Rv	1	15609723	gi|15609723|ref|NP_217102.1|	Rv2586c	secF	protein translocase subunit SecF [Mycobacterium tuberculosis H37Rv]	cell wall and cell processes	Cytoplasmic Membrane	2	0.0678733	138.11
H37Rv	1	15609726	gi|15609726|ref|NP_217105.1|	Rv2589	gabT	4-aminobutyrate aminotransferase [Mycobacterium tuberculosis H37Rv]	Intermediary metabolism and respiration	Cytoplasmic	2	0.0623608	56.92
H37Rv	1	15609744	gi|15609744|ref|NP_217123.1|	Rv2607	pdxH	pyridoxine/pyridoxamine 5~-phosphate oxidase [Mycobacterium tuberculosis H37Rv]	Intermediary metabolism and respiration	Cytoplasmic	2	0.174107	47.94
H37Rv	1	15609750	gi|15609750|ref|NP_217129.1|	Rv2613c	-	AP-4-A phosphorylase [Mycobacterium tuberculosis H37Rv]	Lipid metabolism	Cytoplasmic Membrane	2	0.184615	161.86
H37Rv	1	15609751	gi|15609751|ref|NP_217130.1|	Rv2614c	thrS	threonine--tRNA ligase [Mycobacterium tuberculosis H37Rv]	Information pathways	Cytoplasmic	2	0.0476879	118.44
H37Rv	1	15609807	gi|15609807|ref|NP_217186.1|	Rv2670c	-	hypothetical protein Rv2670c [Mycobacterium tuberculosis H37Rv]	Intermediary metabolism and respiration	Cytoplasmic	2	0.0867209	78.65
H37Rv	1	15609809	gi|15609809|ref|NP_217188.1|	Rv2672	-	protease [Mycobacterium tuberculosis H37Rv]	Intermediary metabolism and respiration	Unknown	2	0.0795455	94.59
H37Rv	1	15609813	gi|15609813|ref|NP_217192.1|	Rv2676c	-	hypothetical protein Rv2676c [Mycobacterium tuberculosis H37Rv]	Regulatory proteins	Cytoplasmic	2	0.0909091	73.49
H37Rv	1	57117015	gi|57117015|ref|YP_177900.1|	Rv2691	ceoB	TRK system potassium uptake protein CeoB [Mycobacterium tuberculosis H37Rv]	cell wall and cell processes	Cytoplasmic Membrane	2	0.114537	128.58
H37Rv	1	15609851	gi|15609851|ref|NP_217230.1|	Rv2714	-	alanine/leucine-rich protein [Mycobacterium tuberculosis H37Rv]	conserved hypotheticals	Cytoplasmic	2	0.114198	104.89
H37Rv	1	15609865	gi|15609865|ref|NP_217244.1|	Rv2728c	-	alanine-rich protein [Mycobacterium tuberculosis H37Rv]	conserved hypotheticals	Cytoplasmic Membrane	2	0.147186	98.53
H37Rv	1	15609902	gi|15609902|ref|NP_217281.1|	Rv2765	-	alanine-rich hydrolase [Mycobacterium tuberculosis H37Rv]	Intermediary metabolism and respiration	Unknown	2	0.155102	107.63
H37Rv	1	15609926	gi|15609926|ref|NP_217305.1|	Rv2789c	fadE21	acyl-CoA dehydrogenase FadE21 [Mycobacterium tuberculosis H37Rv]	Lipid metabolism	Cytoplasmic	2	0.0682927	54.85
H37Rv	1	15609978	gi|15609978|ref|NP_217357.1|	Rv2841c	nusA	transcription termination/antitermination protein NusA [Mycobacterium tuberculosis H37Rv]	Information pathways	Cytoplasmic	2	0.0979827	114.35
H37Rv	1	15609989	gi|15609989|ref|NP_217368.1|	Rv2852c	mqo	malate:quinone oxidoreductase [Mycobacterium tuberculosis H37Rv]	Intermediary metabolism and respiration	Cellwall	2	0.0588235	98.48
H37Rv	1	15610056	gi|15610056|ref|NP_217435.1|	Rv2919c	glnB	nitrogen regulatory protein P-II [Mycobacterium tuberculosis H37Rv]	Regulatory proteins	Cytoplasmic Membrane	2	0.321429	165.53
H37Rv	1	15610086	gi|15610086|ref|NP_217465.1|	Rv2949c	-	chorismate pyruvate-lyase [Mycobacterium tuberculosis H37Rv]	Intermediary metabolism and respiration	Cytoplasmic	2	0.140704	78.67
H37Rv	1	15610091	gi|15610091|ref|NP_217470.1|	Rv2954c	-	hypothetical protein Rv2954c [Mycobacterium tuberculosis H37Rv]	Intermediary metabolism and respiration	Cytoplasmic	2	0.120332	65.74
H37Rv	1	15610106	gi|15610106|ref|NP_217485.1|	Rv2969c	-	hypothetical protein Rv2969c [Mycobacterium tuberculosis H37Rv]	cell wall and cell processes	Cytoplasmic	2	0.145098	213.21
H37Rv	1	448824795	gi|448824795|ref|NP_217509.3|	Rv2993c	-	2-hydroxyhepta-2,4-diene-1,7-dioate isomerase [Mycobacterium tuberculosis H37Rv]	Intermediary metabolism and respiration	Unknown	2	0.158996	113.03
H37Rv	1	15610147	gi|15610147|ref|NP_217526.1|	Rv3010c	pfkA	6-phosphofructokinase [Mycobacterium tuberculosis H37Rv]	Intermediary metabolism and respiration	Cytoplasmic	2	0.0874636	111.91
H37Rv	1	15610171	gi|15610171|ref|NP_217550.1|	Rv3034c	-	acetyltransferase [Mycobacterium tuberculosis H37Rv]	Intermediary metabolism and respiration	Unknown	2	0.0766667	105.05
H37Rv	1	15610178	gi|15610178|ref|NP_217557.1|	Rv3041c	-	ABC transporter ATP-binding protein [Mycobacterium tuberculosis H37Rv]	cell wall and cell processes	Cytoplasmic Membrane	2	0.101045	95.37
H37Rv	1	15610187	gi|15610187|ref|NP_217566.1|	Rv3050c	-	AsnC family transcriptional regulator [Mycobacterium tuberculosis H37Rv]	Regulatory proteins	Cytoplasmic	2	0.130081	95.49
H37Rv	1	15610225	gi|15610225|ref|NP_217604.1|	Rv3088	tgs4	diacyglycerol O-acyltransferase [Mycobacterium tuberculosis H37Rv]	Lipid metabolism	Unknown	2	0.0527426	81.62
H37Rv	1	15610244	gi|15610244|ref|NP_217623.1|	Rv3107c	agpS	alkyldihydroxyacetonephosphate synthase [Mycobacterium tuberculosis H37Rv]	Lipid metabolism	Cytoplasmic	2	0.0721063	163.78
H37Rv	1	15610283	gi|15610283|ref|NP_217663.1|	Rv3147	nuoC	NADH-quinone oxidoreductase subunit C [Mycobacterium tuberculosis H37Rv]	Intermediary metabolism and respiration	Cytoplasmic	2	0.118644	124.22
H37Rv	1	15610286	gi|15610286|ref|NP_217666.1|	Rv3150	nuoF	NADH-quinone oxidoreductase subunit F [Mycobacterium tuberculosis H37Rv]	Intermediary metabolism and respiration	Cytoplasmic	2	0.105618	62.61
H37Rv	1	15610289	gi|15610289|ref|NP_217669.1|	Rv3153	nuoI	NADH-quinone oxidoreductase subunit I [Mycobacterium tuberculosis H37Rv]	Intermediary metabolism and respiration	Unknown	2	0.151659	113.08
H37Rv	1	15610330	gi|15610330|ref|NP_217710.1|	Rv3194c	-	secreted protein [Mycobacterium tuberculosis H37Rv]	cell wall and cell processes	Unknown	2	0.0794118	117.11
H37Rv	1	57117072	gi|57117072|ref|YP_177942.1|	Rv3206c	moeB1	adenylyltransferase/sulfurtransferase [Mycobacterium tuberculosis H37Rv]	Intermediary metabolism and respiration	Cytoplasmic	2	0.0586735	106.48
H37Rv	1	15610346	gi|15610346|ref|NP_217726.1|	Rv3210c	-	hypothetical protein Rv3210c [Mycobacterium tuberculosis H37Rv]	conserved hypotheticals	Cytoplasmic	2	0.151515	201.43
H37Rv	1	15610349	gi|15610349|ref|NP_217729.1|	Rv3213c	-	SOJ/ParA-like protein [Mycobacterium tuberculosis H37Rv]	cell wall and cell processes	Cytoplasmic Membrane	2	0.0902256	93.5
H37Rv	1	15610356	gi|15610356|ref|NP_217736.1|	Rv3220c	-	two component sensor kinase [Mycobacterium tuberculosis H37Rv]	Regulatory proteins	Cytoplasmic	2	0.0399202	97.46
H37Rv	1	15610393	gi|15610393|ref|NP_217774.1|	Rv3257c	pmmA	phosphomannomutase PmmA [Mycobacterium tuberculosis H37Rv]	Intermediary metabolism and respiration	Cytoplasmic	2	0.083871	67.04
H37Rv	1	448824804	gi|448824804|ref|YP_177952.3|	Rv3265c	wbbL1	N-acetylglucosaminyl-diphospho-decaprenol L-rhamnosyltransferase [Mycobacterium tuberculosis H37Rv]	cell wall and cell processes	Unknown	2	0.0830565	123.68
H37Rv	1	15610437	gi|15610437|ref|NP_217818.1|	Rv3301c	phoY1	phosphate transport system transcriptional regulator PhoY [Mycobacterium tuberculosis H37Rv]	cell wall and cell processes	Cytoplasmic	2	0.140271	148.6
H37Rv	1	57117087	gi|57117087|ref|YP_177956.1|	Rv3306c	amiB1	amidase AmiB [Mycobacterium tuberculosis H37Rv]	Intermediary metabolism and respiration	Cytoplasmic	2	0.0609137	56.18
H37Rv	1	15610464	gi|15610464|ref|NP_217845.1|	Rv3328c	sigJ	ECF RNA polymerase sigma factor SigJ [Mycobacterium tuberculosis H37Rv]	Information pathways	Cytoplasmic	2	0.0865385	113.84
H37Rv	1	15610492	gi|15610492|ref|NP_217873.1|	Rv3356c	folD	bifunctional methylenetetrahydrofolate dehydrogenase/methenyltetrahydrofolate cyclohydrolase [Mycobacterium tuberculosis H37Rv]	Intermediary metabolism and respiration	Cytoplasmic	2	0.120996	111.56
H37Rv	1	15610500	gi|15610500|ref|NP_217881.1|	Rv3364c	-	hypothetical protein Rv3364c [Mycobacterium tuberculosis H37Rv]	cell wall and cell processes	Unknown	2	0.292308	58.84
H37Rv	1	15610505	gi|15610505|ref|NP_217886.1|	Rv3369	-	hypothetical protein Rv3369 [Mycobacterium tuberculosis H37Rv]	Intermediary metabolism and respiration	Cytoplasmic	2	0.1875	149.77
H37Rv	1	15610578	gi|15610578|ref|NP_217959.1|	Rv3442c	rpsI	30S ribosomal protein S9 [Mycobacterium tuberculosis H37Rv]	Information pathways	Cytoplasmic	2	0.0993377	90.15
H37Rv	1	15610579	gi|15610579|ref|NP_217960.1|	Rv3443c	rplM	50S ribosomal protein L13 [Mycobacterium tuberculosis H37Rv]	Information pathways	Cytoplasmic	2	0.14966	109.29
H37Rv	1	15610595	gi|15610595|ref|NP_217976.1|	Rv3459c	rpsK	30S ribosomal protein S11 [Mycobacterium tuberculosis H37Rv]	Information pathways	Cytoplasmic	2	0.158273	78.14
H37Rv	1	15610600	gi|15610600|ref|NP_217981.1|	Rv3464	rmlB	dTDP-glucose 4,6-dehydratase [Mycobacterium tuberculosis H37Rv]	Intermediary metabolism and respiration	Cytoplasmic	2	0.0996979	48.06
H37Rv	1	15610621	gi|15610621|ref|NP_218002.1|	Rv3485c	-	short-chain type dehydrogenase/reductase [Mycobacterium tuberculosis H37Rv]	Intermediary metabolism and respiration	Cytoplasmic	2	0.117834	132.22
H37Rv	1	57117113	gi|57117113|ref|YP_177977.1|	Rv3499c	mce4A	Mce family protein Mce4A [Mycobacterium tuberculosis H37Rv]	virulence, detoxification, adaptation	Unknown	2	0.13	124.04
H37Rv	1	15610638	gi|15610638|ref|NP_218019.1|	Rv3502c	-	short-chain type dehydrogenase/reductase [Mycobacterium tuberculosis H37Rv]	Intermediary metabolism and respiration	Cytoplasmic	2	0.0757098	83.46
H37Rv	1	15610655	gi|15610655|ref|NP_218036.1|	Rv3519	-	hypothetical protein Rv3519 [Mycobacterium tuberculosis H37Rv]	Intermediary metabolism and respiration	Cytoplasmic	2	0.127119	84.48
H37Rv	1	15610683	gi|15610683|ref|NP_218064.1|	Rv3547	ddn	deazaflavin-dependent nitroreductase [Mycobacterium tuberculosis H37Rv]	Intermediary metabolism and respiration	Unknown	2	0.13245	100.45
H37Rv	1	15610698	gi|15610698|ref|NP_218079.1|	Rv3562	fadE31	acyl-CoA dehydrogenase FadE31 [Mycobacterium tuberculosis H37Rv]	Lipid metabolism	Cytoplasmic	2	0.071618	143.21
H37Rv	1	15610715	gi|15610715|ref|NP_218096.1|	Rv3579c	-	tRNA/rRNA methyltransferase [Mycobacterium tuberculosis H37Rv]	Intermediary metabolism and respiration	Unknown	2	0.0714286	63.99
H37Rv	1	15610719	gi|15610719|ref|NP_218100.1|	Rv3583c	-	RNA polymerase-binding transcription factor CarD [Mycobacterium tuberculosis H37Rv]	Regulatory proteins	Cytoplasmic	2	0.228395	121.11
H37Rv	1	15610733	gi|15610733|ref|NP_218114.1|	Rv3597c	lsr2	iron-regulated H-NS-like protein [Mycobacterium tuberculosis H37Rv]	Information pathways	Cytoplasmic	2	0.133929	112.51
H37Rv	1	15610763	gi|15610763|ref|NP_218144.1|	Rv3627c	-	hypothetical protein Rv3627c [Mycobacterium tuberculosis H37Rv]	cell wall and cell processes	Unknown	2	0.0802603	102.02
H37Rv	1	15610769	gi|15610769|ref|NP_218150.1|	Rv3633	-	hypothetical protein Rv3633 [Mycobacterium tuberculosis H37Rv]	Lipid metabolism	Cytoplasmic	2	0.0927835	119.43
H37Rv	1	15610781	gi|15610781|ref|NP_218162.1|	Rv3645	-	transmembrane protein [Mycobacterium tuberculosis H37Rv]	cell wall and cell processes	Cytoplasmic Membrane	2	0.0473588	60.63
H37Rv	1	57117142	gi|57117142|ref|NP_218191.2|	Rv3674c	nth	endonuclease III [Mycobacterium tuberculosis H37Rv]	Information pathways	Cytoplasmic Membrane	2	0.15102	135.93
H37Rv	1	15610814	gi|15610814|ref|NP_218195.1|	Rv3678c	-	hypothetical protein Rv3678c [Mycobacterium tuberculosis H37Rv]	Information pathways	Cytoplasmic	2	0.357616	119.12
H37Rv	1	15610829	gi|15610829|ref|NP_218210.1|	Rv3693	-	membrane protein [Mycobacterium tuberculosis H37Rv]	cell wall and cell processes	Cytoplasmic Membrane	2	0.0545455	96.7
H37Rv	1	15610836	gi|15610836|ref|NP_218217.1|	Rv3700c	egtE	pyridoxal-phosphate-dependent protein EgtE [Mycobacterium tuberculosis H37Rv]	Intermediary metabolism and respiration	Cytoplasmic	2	0.102564	103.29
H37Rv	1	15610852	gi|15610852|ref|NP_218233.1|	Rv3716c	-	hypothetical protein Rv3716c [Mycobacterium tuberculosis H37Rv]	Information pathways	Unknown	2	0.270677	129.08
H37Rv	1	15610899	gi|15610899|ref|NP_218280.1|	Rv3763	lpqH	lipoprotein LpqH [Mycobacterium tuberculosis H37Rv]	cell wall and cell processes	Unknown	2	0.289308	186.83
H37Rv	1	15610945	gi|15610945|ref|NP_218326.1|	Rv3809c	glf	UDP-galactopyranose mutase [Mycobacterium tuberculosis H37Rv]	cell wall and cell processes	Cytoplasmic	2	0.0877193	131.15
H37Rv	1	15610986	gi|15610986|ref|NP_218367.1|	Rv3850	-	hypothetical protein Rv3850 [Mycobacterium tuberculosis H37Rv]	conserved hypotheticals	Cytoplasmic	2	0.146789	142.63
H37Rv	1	15610994	gi|15610994|ref|NP_218375.1|	Rv3858c	gltD	glutamate synthase small subunit [Mycobacterium tuberculosis H37Rv]	Intermediary metabolism and respiration	Cytoplasmic	2	0.0696721	80.2
H37Rv	1	15611003	gi|15611003|ref|NP_218384.1|	Rv3867	espH	ESX-1 secretion-associated protein EspH [Mycobacterium tuberculosis H37Rv]	cell wall and cell processes	Cytoplasmic	2	0.256831	126.88
H37Rv	1	15611007	gi|15611007|ref|NP_218388.1|	Rv3871	eccCb1	ESX-1 secretion system protein EccCb [Mycobacterium tuberculosis H37Rv]	cell wall and cell processes	Cytoplasmic	2	0.0693739	135.17
H37Rv	1	15611010	gi|15611010|ref|NP_218391.1|	Rv3874	esxB	ESAT-6-like protein EsxB [Mycobacterium tuberculosis H37Rv]	cell wall and cell processes	Extracellular	2	0.33	229.31
H37Rv	1	15611021	gi|15611021|ref|NP_218402.1|	Rv3885c	eccE2	ESX-2 secretion system protein EccE [Mycobacterium tuberculosis H37Rv]	cell wall and cell processes	Unknown	2	0.0428305	75.25
H37Rv	1	15611031	gi|15611031|ref|NP_218412.1|	Rv3895c	eccB2	ESX-2 secretion system protein EccB [Mycobacterium tuberculosis H37Rv]	cell wall and cell processes	Unknown	2	0.0565657	85.97
H37Rv	1	15611057	gi|15611057|ref|NP_218438.1|	Rv3921c	-	membrane protein insertase YidC [Mycobacterium tuberculosis H37Rv]	cell wall and cell processes	Cytoplasmic Membrane	2	0.131148	180.58

## Sheet: H37Rv_2
Strain	Rep	PID	Accession	Synonym	Gene	Description	Functional category	Final Localization	Unique peptides	Protein coverage	Protein score
H37Rv	2	15609661	gi|15609661|ref|NP_217040.1|	Rv2524c	fas	fatty acid synthase [Mycobacterium tuberculosis H37Rv]	Lipid metabolism	Cytoplasmic Membrane	66	0.364614	4254.48
H37Rv	2	15610077	gi|15610077|ref|NP_217456.1|	Rv2940c	mas	multifunctional mycocerosic acid synthase [Mycobacterium tuberculosis H37Rv]	Lipid metabolism	Cytoplasmic Membrane	42	0.307437	2908.8
H37Rv	2	15610936	gi|15610936|ref|NP_218317.1|	Rv3800c	pks13	polyketide synthase [Mycobacterium tuberculosis H37Rv]	Lipid metabolism	Cytoplasmic Membrane	41	0.384305	3125.85
H37Rv	2	15608321	gi|15608321|ref|NP_215697.1|	Rv1181	pks4	polyketide beta-ketoacyl synthase [Mycobacterium tuberculosis H37Rv]	Lipid metabolism	Cytoplasmic Membrane	39	0.392541	2913.84
H37Rv	2	15607581	gi|15607581|ref|NP_214954.1|	Rv0440	groEL2	molecular chaperone GroEL [Mycobacterium tuberculosis H37Rv]	virulence, detoxification, adaptation	Cytoplasmic	34	0.772222	3131.85
H37Rv	2	15608273	gi|15608273|ref|NP_215649.1|	Rv1133c	metE	5-methyltetrahydropteroyltriglutamate--homocysteine methyltransferase [Mycobacterium tuberculosis H37Rv]	Intermediary metabolism and respiration	Cytoplasmic	33	0.565217	2281.79
H37Rv	2	15607807	gi|15607807|ref|NP_215181.1|	Rv0667	rpoB	DNA-directed RNA polymerase subunit beta [Mycobacterium tuberculosis H37Rv]	Information pathways	Cytoplasmic	29	0.395904	1959.2
H37Rv	2	57117131	gi|57117131|ref|YP_177995.1|	Rv3596c	clpC1	ATP-dependent protease ATP-binding subunit ClpC [Mycobacterium tuberculosis H37Rv]	Intermediary metabolism and respiration	Cytoplasmic	28	0.429245	1717.71
H37Rv	2	15608000	gi|15608000|ref|NP_215375.1|	Rv0860	fadB	fatty oxidation protein FadB [Mycobacterium tuberculosis H37Rv]	Lipid metabolism	Cytoplasmic	26	0.480556	1637.15
H37Rv	2	15608613	gi|15608613|ref|NP_215991.1|	Rv1475c	acn	iron-regulated aconitate hydratase [Mycobacterium tuberculosis H37Rv]	Intermediary metabolism and respiration	Cytoplasmic	26	0.445387	2014.8
H37Rv	2	15610961	gi|15610961|ref|NP_218342.1|	Rv3825c	pks2	phthioceranic/hydroxyphthioceranic acid synthase [Mycobacterium tuberculosis H37Rv]	Lipid metabolism	Cytoplasmic Membrane	26	0.238006	1848.13
H37Rv	2	15607825	gi|15607825|ref|NP_215199.1|	Rv0685	tuf	elongation factor Tu [Mycobacterium tuberculosis H37Rv]	Information pathways	Cytoplasmic	25	0.828283	2075.97
H37Rv	2	15610072	gi|15610072|ref|NP_217451.1|	Rv2935	ppsE	phthiocerol synthesis polyketide synthase type I PpsE [Mycobacterium tuberculosis H37Rv]	Lipid metabolism	Cytoplasmic Membrane	25	0.268145	1518.47
H37Rv	2	15608450	gi|15608450|ref|NP_215826.1|	Rv1310	atpD	ATP synthase subunit beta [Mycobacterium tuberculosis H37Rv]	Intermediary metabolism and respiration	Cytoplasmic Membrane	23	0.635802	1783.04
H37Rv	2	15610553	gi|15610553|ref|NP_217934.1|	Rv3417c	groEL1	chaperonin GroEL [Mycobacterium tuberculosis H37Rv]	virulence, detoxification, adaptation	Cytoplasmic	23	0.621521	1939.83
H37Rv	2	15607411	gi|15607411|ref|NP_214784.1|	Rv0270	fadD2	fatty-acid--CoA ligase FadD2 [Mycobacterium tuberculosis H37Rv]	Lipid metabolism	Cytoplasmic	21	0.589286	1423.66
H37Rv	2	57116768	gi|57116768|ref|YP_177746.1|	Rv0684	fusA1	elongation factor G [Mycobacterium tuberculosis H37Rv]	Information pathways	Cytoplasmic	21	0.519258	1467.01
H37Rv	2	15608448	gi|15608448|ref|NP_215824.1|	Rv1308	atpA	ATP synthase subunit alpha [Mycobacterium tuberculosis H37Rv]	Intermediary metabolism and respiration	Cytoplasmic	21	0.539162	1593.16
H37Rv	2	15609167	gi|15609167|ref|NP_216546.1|	Rv2030c	-	hypothetical protein Rv2030c [Mycobacterium tuberculosis H37Rv]	Intermediary metabolism and respiration	Cytoplasmic	21	0.450808	1221.44
H37Rv	2	57117042	gi|57117042|ref|YP_177916.1|	Rv2996c	serA1	D-3-phosphoglycerate dehydrogenase [Mycobacterium tuberculosis H37Rv]	Intermediary metabolism and respiration	Cytoplasmic	21	0.691288	1770.44
H37Rv	2	57117080	gi|57117080|ref|YP_177950.1|	Rv3240c	secA1	protein translocase subunit SecA [Mycobacterium tuberculosis H37Rv]	cell wall and cell processes	Cytoplasmic	21	0.354057	1153.14
H37Rv	2	15607383	gi|15607383|ref|NP_214756.1|	Rv0242c	fabG4	3-oxoacyl-ACP reductase FabG [Mycobacterium tuberculosis H37Rv]	Lipid metabolism	Cytoplasmic	20	0.768722	1845.72
H37Rv	2	15610937	gi|15610937|ref|NP_218318.1|	Rv3801c	fadD32	long-chain-fatty-acid--AMP ligase FadD32 [Mycobacterium tuberculosis H37Rv]	Lipid metabolism	Cytoplasmic	20	0.43956	1307.13
H37Rv	2	57116786	gi|57116786|ref|YP_177758.1|	Rv0824c	desA1	acyl-ACP desaturase DesA [Mycobacterium tuberculosis H37Rv]	Lipid metabolism	Cytoplasmic	19	0.692308	1082.04
H37Rv	2	15608980	gi|15608980|ref|NP_216359.1|	Rv1843c	guaB1	inosine-5~-monophosphate dehydrogenase [Mycobacterium tuberculosis H37Rv]	Intermediary metabolism and respiration	Cytoplasmic	19	0.54071	1405.17
H37Rv	2	15610165	gi|15610165|ref|NP_217544.1|	Rv3028c	fixB	electron transfer flavoprotein subunit alpha [Mycobacterium tuberculosis H37Rv]	Intermediary metabolism and respiration	Cytoplasmic	19	0.899371	1719.35
H37Rv	2	15607148	gi|15607148|ref|NP_214520.1|	Rv0006	gyrA	DNA gyrase subunit A [Mycobacterium tuberculosis H37Rv]	Information pathways	Cytoplasmic	18	0.307876	1041.33
H37Rv	2	15608036	gi|15608036|ref|NP_215411.1|	Rv0896	gltA2	citrate synthase 1 [Mycobacterium tuberculosis H37Rv]	Intermediary metabolism and respiration	Cytoplasmic	17	0.517401	1155.65
H37Rv	2	161352467	gi|161352467|ref|NP_215764.2|	Rv1248c	-	multifunctional 2-oxoglutarate dehydrogenase E1 component /2-oxoglutarate dehydrogenase dihydrolipoyllysine-residue succinyltransferase [Mycobacterium tuberculosis H37Rv]	Intermediary metabolism and respiration	Cytoplasmic	17	0.195776	833.22
H37Rv	2	15608531	gi|15608531|ref|NP_215908.1|	Rv1392	metK	S-adenosylmethionine synthetase [Mycobacterium tuberculosis H37Rv]	Intermediary metabolism and respiration	Cytoplasmic	17	0.630273	1158.76
H37Rv	2	57116872	gi|57116872|ref|YP_177816.1|	Rv1479	moxR1	transcriptional regulator MoxR1 [Mycobacterium tuberculosis H37Rv]	Regulatory proteins	Cytoplasmic	17	0.649867	1371.22
H37Rv	2	15608974	gi|15608974|ref|NP_216353.1|	Rv1837c	glcB	malate synthase [Mycobacterium tuberculosis H37Rv]	Intermediary metabolism and respiration	Cytoplasmic	17	0.340081	1331.66
H37Rv	2	15609976	gi|15609976|ref|NP_217355.1|	Rv2839c	infB	translation initiation factor IF-2 [Mycobacterium tuberculosis H37Rv]	Information pathways	Cytoplasmic	17	0.291111	1046.88
H37Rv	2	15610384	gi|15610384|ref|NP_217765.1|	Rv3248c	sahH	adenosylhomocysteinase [Mycobacterium tuberculosis H37Rv]	Intermediary metabolism and respiration	Cytoplasmic	17	0.408081	1029.24
H37Rv	2	15610421	gi|15610421|ref|NP_217802.1|	Rv3285	accA3	bifunctional protein acetyl-/propionyl-CoA carboxylase subunit alpha AccA [Mycobacterium tuberculosis H37Rv]	Lipid metabolism	Cytoplasmic	17	0.468333	1344.5
H37Rv	2	15610593	gi|15610593|ref|NP_217974.1|	Rv3457c	rpoA	DNA-directed RNA polymerase subunit alpha [Mycobacterium tuberculosis H37Rv]	Information pathways	Cytoplasmic	17	0.481268	1006.01
H37Rv	2	448824769	gi|448824769|ref|NP_216441.2|	Rv1925	fadD31	fatty-acid--CoA ligase FadD31 [Mycobacterium tuberculosis H37Rv]	Lipid metabolism	Cytoplasmic	16	0.414516	1125.65
H37Rv	2	15609296	gi|15609296|ref|NP_216675.1|	Rv2159c	-	hypothetical protein Rv2159c [Mycobacterium tuberculosis H37Rv]	Intermediary metabolism and respiration	Cytoplasmic Membrane	16	0.630814	1303.19
H37Rv	2	15609324	gi|15609324|ref|NP_216703.1|	Rv2187	fadD15	long-chain-fatty-acid--CoA ligase FadD15 [Mycobacterium tuberculosis H37Rv]	Lipid metabolism	Cytoplasmic	16	0.391667	956.68
H37Rv	2	15609357	gi|15609357|ref|NP_216736.1|	Rv2220	glnA1	glutamine synthetase [Mycobacterium tuberculosis H37Rv]	Intermediary metabolism and respiration	Cytoplasmic	16	0.535565	1332.89
H37Rv	2	15609382	gi|15609382|ref|NP_216761.1|	Rv2245	kasA	3-oxoacyl-ACP synthase 1 [Mycobacterium tuberculosis H37Rv]	Lipid metabolism	Cytoplasmic Membrane	16	0.754808	1392.96
H37Rv	2	15609436	gi|15609436|ref|NP_216815.1|	Rv2299c	htpG	chaperone protein HtpG [Mycobacterium tuberculosis H37Rv]	virulence, detoxification, adaptation	Cytoplasmic	16	0.378671	1045.05
H37Rv	2	15610188	gi|15610188|ref|NP_217567.1|	Rv3051c	nrdE	ribonucleoside-diphosphate reductase subunit alpha [Mycobacterium tuberculosis H37Rv]	Information pathways	Cytoplasmic	16	0.341991	922
H37Rv	2	15607312	gi|15607312|ref|NP_214685.1|	Rv0171	mce1C	Mce family protein Mce1C [Mycobacterium tuberculosis H37Rv]	virulence, detoxification, adaptation	Cytoplasmic	15	0.442718	1132.74
H37Rv	2	15608626	gi|15608626|ref|NP_216004.1|	Rv1488	-	hypothetical protein Rv1488 [Mycobacterium tuberculosis H37Rv]	cell wall and cell processes	Cytoplasmic Membrane	15	0.498688	974.42
H37Rv	2	15607208	gi|15607208|ref|NP_214580.1|	Rv0066c	icd2	isocitrate dehydrogenase [Mycobacterium tuberculosis H37Rv]	Intermediary metabolism and respiration	Cytoplasmic	14	0.326174	1036.48
H37Rv	2	15608768	gi|15608768|ref|NP_216146.1|	Rv1630	rpsA	30S ribosomal protein S1 [Mycobacterium tuberculosis H37Rv]	Information pathways	Cytoplasmic	14	0.463617	820.08
H37Rv	2	448816588	gi|448816588|ref|YP_007410461.1|	Rv1783	eccC5	ESX-5 type VII secretion system protein EccC5 [Mycobacterium tuberculosis H37Rv]	cell wall and cell processes	Cytoplasmic Membrane	14	0.157441	725.72
H37Rv	2	448824735	gi|448824735|ref|NP_214519.2|	Rv0005	gyrB	DNA gyrase subunit B [Mycobacterium tuberculosis H37Rv]	Information pathways	Cytoplasmic	13	0.328889	775.99
H37Rv	2	15607290	gi|15607290|ref|NP_214662.1|	Rv0148	-	short-chain type dehydrogenase/reductase [Mycobacterium tuberculosis H37Rv]	Intermediary metabolism and respiration	Cytoplasmic	13	0.758741	1209.23
H37Rv	2	15607385	gi|15607385|ref|NP_214758.1|	Rv0244c	fadE5	acyl-CoA dehydrogenase FadE5 [Mycobacterium tuberculosis H37Rv]	Lipid metabolism	Cytoplasmic	13	0.358429	985.3
H37Rv	2	15608071	gi|15608071|ref|NP_215446.1|	Rv0931c	pknD	serine/threonine-protein kinase PknD [Mycobacterium tuberculosis H37Rv]	Regulatory proteins	Cytoplasmic Membrane	13	0.415663	1100.11
H37Rv	2	15608163	gi|15608163|ref|NP_215539.1|	Rv1023	eno	enolase [Mycobacterium tuberculosis H37Rv]	Intermediary metabolism and respiration	Cytoplasmic	13	0.55711	1186.74
H37Rv	2	15608437	gi|15608437|ref|NP_215813.1|	Rv1297	rho	transcription termination factor Rho [Mycobacterium tuberculosis H37Rv]	Information pathways	Cytoplasmic	13	0.318937	885.55
H37Rv	2	15608958	gi|15608958|ref|NP_216337.1|	Rv1821	secA2	protein translocase subunit SecA [Mycobacterium tuberculosis H37Rv]	cell wall and cell processes	Cytoplasmic	13	0.263614	716.48
H37Rv	2	15609383	gi|15609383|ref|NP_216762.1|	Rv2246	kasB	3-oxoacyl-ACP synthase 2 [Mycobacterium tuberculosis H37Rv]	Lipid metabolism	Cytoplasmic	13	0.545662	1077.44
H37Rv	2	15610266	gi|15610266|ref|NP_217646.1|	Rv3130c	tgs1	diacyglycerol O-acyltransferase [Mycobacterium tuberculosis H37Rv]	Lipid metabolism	Cytoplasmic	13	0.410367	853.99
H37Rv	2	15607314	gi|15607314|ref|NP_214687.1|	Rv0173	lprK	Mce family lipoprotein LprK [Mycobacterium tuberculosis H37Rv]	cell wall and cell processes	Cytoplasmic Membrane	12	0.469231	860.69
H37Rv	2	15608468	gi|15608468|ref|NP_215844.1|	Rv1328	glgP	glycogen phosphorylase [Mycobacterium tuberculosis H37Rv]	Intermediary metabolism and respiration	Cytoplasmic	12	0.225956	796.76
H37Rv	2	15608587	gi|15608587|ref|NP_215965.1|	Rv1449c	tkt	transketolase [Mycobacterium tuberculosis H37Rv]	Intermediary metabolism and respiration	Cytoplasmic	12	0.295714	830.74
H37Rv	2	15608767	gi|15608767|ref|NP_216145.1|	Rv1629	polA	DNA polymerase I [Mycobacterium tuberculosis H37Rv]	Information pathways	Cytoplasmic	12	0.196903	760.82
H37Rv	2	15608889	gi|15608889|ref|NP_216267.1|	Rv1751	-	oxidoreductase [Mycobacterium tuberculosis H37Rv]	Intermediary metabolism and respiration	Cytoplasmic	12	0.341304	643.71
H37Rv	2	15609858	gi|15609858|ref|NP_217237.1|	Rv2721c	-	transmembrane alanine/glycine-rich protein [Mycobacterium tuberculosis H37Rv]	cell wall and cell processes	Cellwall	12	0.363376	853.24
H37Rv	2	15610088	gi|15610088|ref|NP_217467.1|	Rv2951c	-	phthiodiolone/phenolphthiodiolone dimycocerosates ketoreductase [Mycobacterium tuberculosis H37Rv]	Intermediary metabolism and respiration	Cytoplasmic	12	0.472441	783.29
H37Rv	2	15610329	gi|15610329|ref|NP_217709.1|	Rv3193c	-	transmembrane protein [Mycobacterium tuberculosis H37Rv]	cell wall and cell processes	Cytoplasmic Membrane	12	0.204637	848.72
H37Rv	2	15610782	gi|15610782|ref|NP_218163.1|	Rv3646c	topA	DNA topoisomerase I [Mycobacterium tuberculosis H37Rv]	Information pathways	Cytoplasmic	12	0.190578	588
H37Rv	2	15610995	gi|15610995|ref|NP_218376.1|	Rv3859c	gltB	glutamate synthase large subunit [Mycobacterium tuberculosis H37Rv]	Intermediary metabolism and respiration	Cytoplasmic Membrane	12	0.109365	746.27
H37Rv	2	15607315	gi|15607315|ref|NP_214688.1|	Rv0174	mce1F	Mce family protein Mce1F [Mycobacterium tuberculosis H37Rv]	virulence, detoxification, adaptation	Unknown	11	0.368932	1131.52
H37Rv	2	15607352	gi|15607352|ref|NP_214725.1|	Rv0211	pckA	phosphoenolpyruvate carboxykinase [Mycobacterium tuberculosis H37Rv]	Intermediary metabolism and respiration	Cytoplasmic	11	0.29538	667.51
H37Rv	2	15607372	gi|15607372|ref|NP_214745.1|	Rv0231	fadE4	acyl-CoA dehydrogenase FadE4 [Mycobacterium tuberculosis H37Rv]	Lipid metabolism	Cytoplasmic	11	0.290493	588.84
H37Rv	2	15607423	gi|15607423|ref|NP_214796.1|	Rv0282	eccA3	ESX-3 secretion system protein EccA [Mycobacterium tuberculosis H37Rv]	cell wall and cell processes	Cytoplasmic	11	0.305864	880.87
H37Rv	2	15607603	gi|15607603|ref|NP_214976.1|	Rv0462	lpdC	dihydrolipoamide dehydrogenase [Mycobacterium tuberculosis H37Rv]	Intermediary metabolism and respiration	Cytoplasmic	11	0.340517	771.17
H37Rv	2	15607609	gi|15607609|ref|NP_214982.1|	Rv0468	fadB2	3-hydroxybutyryl-CoA dehydrogenase [Mycobacterium tuberculosis H37Rv]	Lipid metabolism	Cytoplasmic	11	0.541958	684.29
H37Rv	2	15608157	gi|15608157|ref|NP_215533.1|	Rv1017c	prsA	ribose-phosphate pyrophosphokinase [Mycobacterium tuberculosis H37Rv]	Intermediary metabolism and respiration	Cytoplasmic	11	0.368098	640.39
H37Rv	2	15608214	gi|15608214|ref|NP_215590.1|	Rv1074c	fadA3	beta-ketoacyl CoA thiolase FadA [Mycobacterium tuberculosis H37Rv]	Lipid metabolism	Cytoplasmic	11	0.417284	873.45
H37Rv	2	15608238	gi|15608238|ref|NP_215614.1|	Rv1098c	fum	fumarate hydratase [Mycobacterium tuberculosis H37Rv]	Intermediary metabolism and respiration	Cytoplasmic	11	0.343882	782.26
H37Rv	2	15608301	gi|15608301|ref|NP_215677.1|	Rv1161	narG	nitrate reductase subunit alpha [Mycobacterium tuberculosis H37Rv]	Intermediary metabolism and respiration	Cytoplasmic Membrane	11	0.132305	722.62
H37Rv	2	15608449	gi|15608449|ref|NP_215825.1|	Rv1309	atpG	ATP synthase subunit gamma [Mycobacterium tuberculosis H37Rv]	Intermediary metabolism and respiration	Cytoplasmic	11	0.501639	803.08
H37Rv	2	15608674	gi|15608674|ref|NP_216052.1|	Rv1536	ileS	isoleucine--tRNA ligase [Mycobacterium tuberculosis H37Rv]	Information pathways	Cytoplasmic	11	0.161383	699.24
H37Rv	2	448824772	gi|448824772|ref|NP_216564.2|	Rv2048c	pks12	polyketide synthase [Mycobacterium tuberculosis H37Rv]	Lipid metabolism	Unknown	11	0.0462539	454.92
H37Rv	2	15609592	gi|15609592|ref|NP_216971.1|	Rv2455c	-	2-oxoglutarate oxidoreductase subunit KorA [Mycobacterium tuberculosis H37Rv]	Intermediary metabolism and respiration	Cytoplasmic	11	0.290965	625.54
H37Rv	2	57116994	gi|57116994|ref|YP_177885.1|	Rv2467	pepN	aminopeptidase PepN [Mycobacterium tuberculosis H37Rv]	Intermediary metabolism and respiration	Cytoplasmic	11	0.216028	835.22
H37Rv	2	15609692	gi|15609692|ref|NP_217071.1|	Rv2555c	alaS	alanine--tRNA ligase [Mycobacterium tuberculosis H37Rv]	Information pathways	Cytoplasmic	11	0.15708	690.49
H37Rv	2	15610053	gi|15610053|ref|NP_217432.1|	Rv2916c	ffh	signal recognition particle protein [Mycobacterium tuberculosis H37Rv]	cell wall and cell processes	Cytoplasmic Membrane	11	0.321905	753.76
H37Rv	2	15610104	gi|15610104|ref|NP_217483.1|	Rv2967c	pca	pyruvate carboxylase [Mycobacterium tuberculosis H37Rv]	Intermediary metabolism and respiration	Cytoplasmic	11	0.164153	630.31
H37Rv	2	15610416	gi|15610416|ref|NP_217797.1|	Rv3280	accD5	propionyl-CoA carboxylase subunit beta [Mycobacterium tuberculosis H37Rv]	Lipid metabolism	Cytoplasmic	11	0.363139	644.97
H37Rv	2	15607313	gi|15607313|ref|NP_214686.1|	Rv0172	mce1D	Mce family protein Mce1D [Mycobacterium tuberculosis H37Rv]	virulence, detoxification, adaptation	Unknown	10	0.313208	779.69
H37Rv	2	15607551	gi|15607551|ref|NP_214924.1|	Rv0410c	pknG	serine/threonine-protein kinase PknG [Mycobacterium tuberculosis H37Rv]	Regulatory proteins	Cytoplasmic Membrane	10	0.238667	678.93
H37Rv	2	15607784	gi|15607784|ref|NP_215158.1|	Rv0644c	mmaA2	cyclopropane mycolic acid synthase MmaA2 [Mycobacterium tuberculosis H37Rv]	Lipid metabolism	Cytoplasmic	10	0.578397	751.66
H37Rv	2	57116779	gi|57116779|ref|YP_177754.1|	Rv0761c	adhB	alcohol dehydrogenase B [Mycobacterium tuberculosis H37Rv]	Intermediary metabolism and respiration	Cytoplasmic	10	0.426667	787.89
H37Rv	2	15607971	gi|15607971|ref|NP_215346.1|	Rv0831c	-	hypothetical protein Rv0831c [Mycobacterium tuberculosis H37Rv]	conserved hypotheticals	Unknown	10	0.546125	786.67
H37Rv	2	57116801	gi|57116801|ref|YP_177770.1|	Rv0934	pstS1	phosphate ABC transporter substrate-binding lipoprotein PstS [Mycobacterium tuberculosis H37Rv]	cell wall and cell processes	Unknown	10	0.518717	890.54
H37Rv	2	57116820	gi|57116820|ref|YP_177782.1|	Rv1077	cbs	cystathionine beta-synthase [Mycobacterium tuberculosis H37Rv]	Intermediary metabolism and respiration	Cytoplasmic	10	0.3125	630.68
H37Rv	2	15608380	gi|15608380|ref|NP_215756.1|	Rv1240	mdh	malate dehydrogenase [Mycobacterium tuberculosis H37Rv]	Intermediary metabolism and respiration	Unknown	10	0.544073	904.41
H37Rv	2	15608755	gi|15608755|ref|NP_216133.1|	Rv1617	pykA	pyruvate kinase [Mycobacterium tuberculosis H37Rv]	Intermediary metabolism and respiration	Cytoplasmic	10	0.283898	800.36
H37Rv	2	57116903	gi|57116903|ref|NP_214748.2|	Rv1731	gabD2	succinate-semialdehyde dehydrogenase [Mycobacterium tuberculosis H37Rv]	Intermediary metabolism and respiration	Cytoplasmic	10	0.30695	637.47
H37Rv	2	15608969	gi|15608969|ref|NP_216348.1|	Rv1832	gcvB	glycine dehydrogenase [Mycobacterium tuberculosis H37Rv]	Intermediary metabolism and respiration	Cytoplasmic	10	0.225292	580.57
H37Rv	2	15609169	gi|15609169|ref|NP_216548.1|	Rv2032	acg	NAD(P)H nitroreductase acg [Mycobacterium tuberculosis H37Rv]	Lipid metabolism	Cytoplasmic	10	0.425982	766.55
H37Rv	2	15609350	gi|15609350|ref|NP_216729.1|	Rv2213	pepB	cytosol aminopeptidase [Mycobacterium tuberculosis H37Rv]	Intermediary metabolism and respiration	Cytoplasmic	10	0.287379	625.05
H37Rv	2	15609352	gi|15609352|ref|NP_216731.1|	Rv2215	dlaT	pyruvate dehydrogenase E2 component dihydrolipoamide acyltransferase [Mycobacterium tuberculosis H37Rv]	Intermediary metabolism and respiration	Cytoplasmic	10	0.282098	737.07
H37Rv	2	15610026	gi|15610026|ref|NP_217405.1|	Rv2889c	tsf	elongation factor EF-Ts [Mycobacterium tuberculosis H37Rv]	Information pathways	Cytoplasmic	10	0.560886	940.91
H37Rv	2	57117036	gi|57117036|ref|NP_217438.2|	Rv2922c	smc	chromosome partition protein Smc [Mycobacterium tuberculosis H37Rv]	cell wall and cell processes	Cytoplasmic	10	0.156846	524.71
H37Rv	2	15610360	gi|15610360|ref|NP_217740.1|	Rv3224	-	iron-regulated short-chain dehydrogenase/reductase [Mycobacterium tuberculosis H37Rv]	Intermediary metabolism and respiration	Cytoplasmic	10	0.368794	647.25
H37Rv	2	15610410	gi|15610410|ref|NP_217791.1|	Rv3274c	fadE25	acyl-CoA dehydrogenase FadE25 [Mycobacterium tuberculosis H37Rv]	Lipid metabolism	Cytoplasmic	10	0.393316	748.28
H37Rv	2	15610572	gi|15610572|ref|NP_217953.1|	Rv3436c	glmS	glucosamine--fructose-6-phosphate aminotransferase [Mycobacterium tuberculosis H37Rv]	Intermediary metabolism and respiration	Cytoplasmic	10	0.264423	696.12
H37Rv	2	15610645	gi|15610645|ref|NP_218026.1|	Rv3509c	ilvX	acetohydroxyacid synthase large subunit [Mycobacterium tuberculosis H37Rv]	Intermediary metabolism and respiration	Cytoplasmic Membrane	10	0.337864	724
H37Rv	2	15610816	gi|15610816|ref|NP_218197.1|	Rv3680	-	anion transporter ATPase [Mycobacterium tuberculosis H37Rv]	cell wall and cell processes	Cytoplasmic Membrane	10	0.391192	649.24
H37Rv	2	57117158	gi|57117158|ref|NP_218316.2|	Rv3799c	accD4	propionyl-CoA carboxylase subunit beta AccD [Mycobacterium tuberculosis H37Rv]	Lipid metabolism	Cytoplasmic	10	0.333333	502.21
H37Rv	2	15611004	gi|15611004|ref|NP_218385.1|	Rv3868	eccA1	ESX-1 secretion system protein EccA1 [Mycobacterium tuberculosis H37Rv]	cell wall and cell processes	Cytoplasmic	10	0.272251	633.88
H37Rv	2	15607289	gi|15607289|ref|NP_214661.1|	Rv0147	-	aldehyde dehydrogenase [Mycobacterium tuberculosis H37Rv]	Intermediary metabolism and respiration	Cytoplasmic	9	0.256917	557.8
H37Rv	2	15607297	gi|15607297|ref|NP_214669.1|	Rv0155	pntAa	NAD(P) transhydrogenase subunit alpha PntAa [Mycobacterium tuberculosis H37Rv]	Intermediary metabolism and respiration	Cytoplasmic Membrane	9	0.39071	623.74
H37Rv	2	15607424	gi|15607424|ref|NP_214797.1|	Rv0283	eccB3	ESX-3 secretion system protein EccB3 [Mycobacterium tuberculosis H37Rv]	cell wall and cell processes	Cytoplasmic Membrane	9	0.327138	690.9
H37Rv	2	57116747	gi|57116747|ref|YP_177733.1|	Rv0511	hemD	uroporphyrin-III C-methyltransferase [Mycobacterium tuberculosis H37Rv]	Intermediary metabolism and respiration	Cytoplasmic	9	0.313274	612.84
H37Rv	2	15607664	gi|15607664|ref|NP_215038.1|	Rv0524	hemL	glutamate-1-semialdehyde 2,1-aminomutase [Mycobacterium tuberculosis H37Rv]	Intermediary metabolism and respiration	Cytoplasmic	9	0.341991	855.19
H37Rv	2	15607720	gi|15607720|ref|NP_215094.1|	Rv0580c	-	hypothetical protein Rv0580c [Mycobacterium tuberculosis H37Rv]	conserved hypotheticals	Cytoplasmic Membrane	9	0.644172	580.26
H37Rv	2	15608091	gi|15608091|ref|NP_215466.1|	Rv0951	sucC	succinyl-CoA ligase subunit beta [Mycobacterium tuberculosis H37Rv]	Intermediary metabolism and respiration	Cytoplasmic	9	0.369509	673.44
H37Rv	2	15608092	gi|15608092|ref|NP_215467.1|	Rv0952	sucD	succinyl-CoA ligase subunit alpha [Mycobacterium tuberculosis H37Rv]	Intermediary metabolism and respiration	Unknown	9	0.412541	704.87
H37Rv	2	15608575	gi|15608575|ref|NP_215953.1|	Rv1437	pgk	phosphoglycerate kinase [Mycobacterium tuberculosis H37Rv]	Intermediary metabolism and respiration	Cytoplasmic	9	0.364078	724.57
H37Rv	2	636483424	gi|636483424|ref|NP_216219.4|	Rv1703c	-	methyltransferase [Mycobacterium tuberculosis H37Rv]	Intermediary metabolism and respiration		9	0.522088	531.64
H37Rv	2	15609006	gi|15609006|ref|NP_216385.1|	Rv1869c	-	reductase [Mycobacterium tuberculosis H37Rv]	Intermediary metabolism and respiration	Cytoplasmic	9	0.391727	664.43
H37Rv	2	15609295	gi|15609295|ref|NP_216674.1|	Rv2158c	murE	UDP-N-acetylmuramoylalanyl-D-glutamate--2,6-diaminopimelate ligase [Mycobacterium tuberculosis H37Rv]	cell wall and cell processes	Cytoplasmic	9	0.261682	584.65
H37Rv	2	15609614	gi|15609614|ref|NP_216993.1|	Rv2477c	-	macrolide ABC transporter ATP-binding protein [Mycobacterium tuberculosis H37Rv]	cell wall and cell processes	Cytoplasmic	9	0.302867	661.98
H37Rv	2	15609760	gi|15609760|ref|NP_217139.1|	Rv2623	TB31.7	universal stress protein [Mycobacterium tuberculosis H37Rv]	virulence, detoxification, adaptation	Cytoplasmic	9	0.454545	728.06
H37Rv	2	15609766	gi|15609766|ref|NP_217145.1|	Rv2629	-	hypothetical protein Rv2629 [Mycobacterium tuberculosis H37Rv]	conserved hypotheticals	Cytoplasmic	9	0.358289	568.03
H37Rv	2	15609852	gi|15609852|ref|NP_217231.1|	Rv2715	-	hydrolase [Mycobacterium tuberculosis H37Rv]	Intermediary metabolism and respiration	Cytoplasmic	9	0.357771	626.17
H37Rv	2	57117019	gi|57117019|ref|YP_177903.1|	Rv2744c	35kd_ag	alanine-rich protein [Mycobacterium tuberculosis H37Rv]	Insertion seqs and phages	Cytoplasmic	9	0.477778	854.48
H37Rv	2	15610005	gi|15610005|ref|NP_217384.1|	Rv2868c	gcpE	4-hydroxy-3-methylbut-2-en-1-yl diphosphate synthase [Mycobacterium tuberculosis H37Rv]	Intermediary metabolism and respiration	Cytoplasmic	9	0.413437	624.76
H37Rv	2	15610025	gi|15610025|ref|NP_217404.1|	Rv2888c	amiC	amidase AmiC [Mycobacterium tuberculosis H37Rv]	Intermediary metabolism and respiration	Cytoplasmic	9	0.272727	685.02
H37Rv	2	15610078	gi|15610078|ref|NP_217457.1|	Rv2941	fadD28	long-chain-fatty-acid--AMP ligase FadD28 [Mycobacterium tuberculosis H37Rv]	Lipid metabolism	Cytoplasmic	9	0.303448	718.96
H37Rv	2	15610090	gi|15610090|ref|NP_217469.1|	Rv2953	-	trans-acting enoyl reductase [Mycobacterium tuberculosis H37Rv]	Lipid metabolism	Unknown	9	0.325359	625.92
H37Rv	2	15610166	gi|15610166|ref|NP_217545.1|	Rv3029c	fixA	electron transfer flavoprotein subunit beta [Mycobacterium tuberculosis H37Rv]	Intermediary metabolism and respiration	Cytoplasmic	9	0.492481	669.02
H37Rv	2	15610264	gi|15610264|ref|NP_217643.1|	Rv3127	-	hypothetical protein Rv3127 [Mycobacterium tuberculosis H37Rv]	conserved hypotheticals	Cytoplasmic	9	0.389535	609.78
H37Rv	2	15610268	gi|15610268|ref|NP_217648.1|	Rv3132c	devS	two component sensor histidine kinase DevS [Mycobacterium tuberculosis H37Rv]	Regulatory proteins	Cytoplasmic Membrane	9	0.275087	748.42
H37Rv	2	15610382	gi|15610382|ref|NP_217763.1|	Rv3246c	mtrA	two component DNA-binding response regulator MtrA [Mycobacterium tuberculosis H37Rv]	Regulatory proteins	Cytoplasmic	9	0.587719	724.96
H37Rv	2	15610525	gi|15610525|ref|NP_217906.1|	Rv3389c	htdY	3-hydroxyacyl-thioester dehydratase HtdY [Mycobacterium tuberculosis H37Rv]	Intermediary metabolism and respiration	Cytoplasmic	9	0.489655	522.45
H37Rv	2	15610528	gi|15610528|ref|NP_217909.1|	Rv3392c	cmaA1	cyclopropane mycolic acid synthase CmaA [Mycobacterium tuberculosis H37Rv]	Lipid metabolism	Cytoplasmic	9	0.421603	465.27
H37Rv	2	15610546	gi|15610546|ref|NP_217927.1|	Rv3410c	guaB3	oxidoreductase [Mycobacterium tuberculosis H37Rv]	Intermediary metabolism and respiration	Cytoplasmic	9	0.392	623.8
H37Rv	2	15610594	gi|15610594|ref|NP_217975.1|	Rv3458c	rpsD	30S ribosomal protein S4 [Mycobacterium tuberculosis H37Rv]	Information pathways	Cytoplasmic	9	0.532338	451.97
H37Rv	2	15610910	gi|15610910|ref|NP_218291.1|	Rv3774	echA21	enoyl-CoA hydratase EchA21 [Mycobacterium tuberculosis H37Rv]	Lipid metabolism	Unknown	9	0.445255	627.18
H37Rv	2	15610914	gi|15610914|ref|NP_218295.1|	Rv3778c	-	aminotransferase [Mycobacterium tuberculosis H37Rv]	Intermediary metabolism and respiration	Cytoplasmic	9	0.38191	351.1
H37Rv	2	15607269	gi|15607269|ref|NP_214641.1|	Rv0127	mak	maltokinase [Mycobacterium tuberculosis H37Rv]	virulence, detoxification, adaptation	Cytoplasmic	8	0.254945	431.81
H37Rv	2	57116701	gi|57116701|ref|YP_177701.1|	Rv0169	mce1A	Mce family protein Mce1A [Mycobacterium tuberculosis H37Rv]	virulence, detoxification, adaptation	Cytoplasmic Membrane	8	0.314978	772.46
H37Rv	2	57116704	gi|57116704|ref|NP_216247.2|	Rv0234c	gabD1	succinate-semialdehyde dehydrogenase [Mycobacterium tuberculosis H37Rv]	Intermediary metabolism and respiration	Cytoplasmic	8	0.313112	576.34
H37Rv	2	15607475	gi|15607475|ref|NP_214848.1|	Rv0334	rmlA	glucose-1-phosphate thymidylyltransferase [Mycobacterium tuberculosis H37Rv]	Intermediary metabolism and respiration	Cytoplasmic	8	0.357639	379.72
H37Rv	2	15607483	gi|15607483|ref|NP_214856.1|	Rv0342	iniA	isoniazid inductible protein IniA [Mycobacterium tuberculosis H37Rv]	cell wall and cell processes	Cytoplasmic	8	0.220312	435.03
H37Rv	2	15607781	gi|15607781|ref|NP_215155.1|	Rv0641	rplA	50S ribosomal protein L1 [Mycobacterium tuberculosis H37Rv]	Information pathways	Cytoplasmic	8	0.46383	500.99
H37Rv	2	15607795	gi|15607795|ref|NP_215169.1|	Rv0655	mkl	ribonucleotide ABC transporter ATP-binding protein [Mycobacterium tuberculosis H37Rv]	cell wall and cell processes	Cytoplasmic Membrane	8	0.325905	401.68
H37Rv	2	15607999	gi|15607999|ref|NP_215374.1|	Rv0859	-	acyltransferase [Mycobacterium tuberculosis H37Rv]	Lipid metabolism	Cytoplasmic	8	0.337469	571.54
H37Rv	2	15608024	gi|15608024|ref|NP_215399.1|	Rv0884c	serC	phosphoserine aminotransferase [Mycobacterium tuberculosis H37Rv]	Intermediary metabolism and respiration	Unknown	8	0.31117	489.9
H37Rv	2	15608331	gi|15608331|ref|NP_215707.1|	Rv1191	-	hypothetical protein Rv1191 [Mycobacterium tuberculosis H37Rv]	Intermediary metabolism and respiration	Cytoplasmic Membrane	8	0.315789	360.1
H37Rv	2	57116841	gi|57116841|ref|YP_177795.1|	Rv1196	PPE18	PPE family protein PPE18 [Mycobacterium tuberculosis H37Rv]	PE/PPE	Cytoplasmic Membrane	8	0.429668	844.8
H37Rv	2	57116856	gi|57116856|ref|YP_177804.1|	Rv1384	carB	carbamoyl-phosphate synthase large subunit [Mycobacterium tuberculosis H37Rv]	Intermediary metabolism and respiration	Unknown	8	0.144395	365.97
H37Rv	2	15608605	gi|15608605|ref|NP_215983.1|	Rv1467c	fadE15	acyl-CoA dehydrogenase FadE15 [Mycobacterium tuberculosis H37Rv]	Lipid metabolism	Cytoplasmic	8	0.2578	389.35
H37Rv	2	15608796	gi|15608796|ref|NP_216174.1|	Rv1658	argG	argininosuccinate synthase [Mycobacterium tuberculosis H37Rv]	Intermediary metabolism and respiration	Cytoplasmic	8	0.253769	460.87
H37Rv	2	15608909	gi|15608909|ref|NP_216287.1|	Rv1771	-	L-gulono-1,4-lactone dehydrogenase [Mycobacterium tuberculosis H37Rv]	Intermediary metabolism and respiration	Cytoplasmic	8	0.345794	702.61
H37Rv	2	15609133	gi|15609133|ref|NP_216512.1|	Rv1996	-	universal stress protein [Mycobacterium tuberculosis H37Rv]	virulence, detoxification, adaptation	Cytoplasmic Membrane	8	0.444795	507.53
H37Rv	2	15609141	gi|15609141|ref|NP_216520.1|	Rv2004c	-	hypothetical protein Rv2004c [Mycobacterium tuberculosis H37Rv]	Regulatory proteins	Cytoplasmic	8	0.259036	428.11
H37Rv	2	15609168	gi|15609168|ref|NP_216547.1|	Rv2031c	hspX	alpha-crystallin [Mycobacterium tuberculosis H37Rv]	virulence, detoxification, adaptation	Cellwall	8	0.722222	661.26
H37Rv	2	15609234	gi|15609234|ref|NP_216613.1|	Rv2097c	pafA	proteasome accessory factor PafA [Mycobacterium tuberculosis H37Rv]	Intermediary metabolism and respiration	Cytoplasmic	8	0.256637	525.16
H37Rv	2	15609315	gi|15609315|ref|NP_216694.1|	Rv2178c	aroG	phospho-2-dehydro-3-deoxyheptonate aldolase AroG [Mycobacterium tuberculosis H37Rv]	Intermediary metabolism and respiration	Cytoplasmic	8	0.300866	466.09
H37Rv	2	15609339	gi|15609339|ref|NP_216718.1|	Rv2202c	adoK	adenosine kinase [Mycobacterium tuberculosis H37Rv]	Intermediary metabolism and respiration	Unknown	8	0.376543	455.93
H37Rv	2	15609452	gi|15609452|ref|NP_216831.1|	Rv2315c	-	hypothetical protein Rv2315c [Mycobacterium tuberculosis H37Rv]	Intermediary metabolism and respiration	Unknown	8	0.251485	446.6
H37Rv	2	15609591	gi|15609591|ref|NP_216970.1|	Rv2454c	-	2-oxoglutarate oxidoreductase subunit KorB [Mycobacterium tuberculosis H37Rv]	Intermediary metabolism and respiration	Cytoplasmic	8	0.404826	618.52
H37Rv	2	15609646	gi|15609646|ref|NP_217025.1|	Rv2509	-	short-chain type dehydrogenase/reductase [Mycobacterium tuberculosis H37Rv]	Intermediary metabolism and respiration	Cytoplasmic	8	0.485075	549.99
H37Rv	2	15609764	gi|15609764|ref|NP_217143.1|	Rv2627c	-	hypothetical protein Rv2627c [Mycobacterium tuberculosis H37Rv]	conserved hypotheticals	Cytoplasmic	8	0.283293	401.13
H37Rv	2	15609840	gi|15609840|ref|NP_217219.1|	Rv2703	sigA	RNA polymerase sigma factor SigA [Mycobacterium tuberculosis H37Rv]	Information pathways	Cytoplasmic	8	0.223485	585.31
H37Rv	2	15610107	gi|15610107|ref|NP_217486.1|	Rv2970c	lipN	lipase/esterase LipN [Mycobacterium tuberculosis H37Rv]	Intermediary metabolism and respiration	Cytoplasmic	8	0.356383	548.73
H37Rv	2	57117041	gi|57117041|ref|YP_177915.1|	Rv2992c	gltS	glutamate--tRNA ligase [Mycobacterium tuberculosis H37Rv]	Information pathways	Cytoplasmic	8	0.228571	425.56
H37Rv	2	448824796	gi|448824796|ref|NP_217517.3|	Rv3001c	ilvC	ketol-acid reductoisomerase [Mycobacterium tuberculosis H37Rv]	Intermediary metabolism and respiration	Cytoplasmic	8	0.258258	573.47
H37Rv	2	15610532	gi|15610532|ref|NP_217913.1|	Rv3396c	guaA	GMP synthase [Mycobacterium tuberculosis H37Rv]	Intermediary metabolism and respiration	Cytoplasmic	8	0.289524	543.26
H37Rv	2	15610537	gi|15610537|ref|NP_217918.1|	Rv3401	-	glycosyl hydrolase [Mycobacterium tuberculosis H37Rv]	Intermediary metabolism and respiration	Cytoplasmic	8	0.136132	544.41
H37Rv	2	15610547	gi|15610547|ref|NP_217928.1|	Rv3411c	guaB2	inosine-5~-monophosphate dehydrogenase [Mycobacterium tuberculosis H37Rv]	Intermediary metabolism and respiration	Unknown	8	0.272212	406.01
H37Rv	2	15610812	gi|15610812|ref|NP_218193.1|	Rv3676	crp	cAMP receptor protein [Mycobacterium tuberculosis H37Rv]	Regulatory proteins	Cytoplasmic	8	0.482143	529.92
H37Rv	2	15610844	gi|15610844|ref|NP_218225.1|	Rv3708c	asd	aspartate-semialdehyde dehydrogenase [Mycobacterium tuberculosis H37Rv]	Intermediary metabolism and respiration	Cytoplasmic	8	0.344928	422.65
H37Rv	2	345462027	gi|345462027|ref|NP_218227.3|	Rv3710	leuA	2-isopropylmalate synthase [Mycobacterium tuberculosis H37Rv]	Intermediary metabolism and respiration	Cytoplasmic	8	0.192547	373.35
H37Rv	2	15607178	gi|15607178|ref|NP_214550.1|	Rv0036c	-	hypothetical protein Rv0036c [Mycobacterium tuberculosis H37Rv]	conserved hypotheticals	Cytoplasmic Membrane	7	0.544747	476.41
H37Rv	2	15607230	gi|15607230|ref|NP_214602.1|	Rv0088	-	polyketide cyclase/dehydrase [Mycobacterium tuberculosis H37Rv]	Lipid metabolism	Unknown	7	0.383929	527.12
H37Rv	2	57116702	gi|57116702|ref|NP_214697.2|	Rv0183	-	lysophospholipase [Mycobacterium tuberculosis H37Rv]	Intermediary metabolism and respiration	Cytoplasmic Membrane	7	0.430108	539.29
H37Rv	2	15607504	gi|15607504|ref|NP_214877.1|	Rv0363c	fba	fructose-bisphosphate aldolase [Mycobacterium tuberculosis H37Rv]	Intermediary metabolism and respiration	Cytoplasmic	7	0.436047	543.87
H37Rv	2	15607533	gi|15607533|ref|NP_214906.1|	Rv0392c	ndhA	NADH dehydrogenase NdhA [Mycobacterium tuberculosis H37Rv]	Intermediary metabolism and respiration	Cytoplasmic Membrane	7	0.3	479.09
H37Rv	2	57116735	gi|57116735|ref|YP_177729.1|	Rv0469	umaA	mycolic acid synthase UmaA [Mycobacterium tuberculosis H37Rv]	Lipid metabolism	Cytoplasmic	7	0.318182	430.62
H37Rv	2	15607616	gi|15607616|ref|NP_214989.1|	Rv0475	hbhA	heparin binding hemagglutinin HbhA [Mycobacterium tuberculosis H37Rv]	cell wall and cell processes	Cellwall	7	0.356784	570.62
H37Rv	2	15607644	gi|15607644|ref|NP_215017.1|	Rv0503c	cmaA2	cyclopropane mycolic acid synthase [Mycobacterium tuberculosis H37Rv]	Lipid metabolism	Cytoplasmic	7	0.410596	505.37
H37Rv	2	15607779	gi|15607779|ref|NP_215153.1|	Rv0639	nusG	transcription termination/antitermination protein NusG [Mycobacterium tuberculosis H37Rv]	Information pathways	Unknown	7	0.361345	312.72
H37Rv	2	15607783	gi|15607783|ref|NP_215157.1|	Rv0643c	mmaA3	methoxy mycolic acid synthase MmaA3 [Mycobacterium tuberculosis H37Rv]	Lipid metabolism	Cytoplasmic	7	0.358362	517.08
H37Rv	2	15607791	gi|15607791|ref|NP_215165.1|	Rv0651	rplJ	50S ribosomal protein L10 [Mycobacterium tuberculosis H37Rv]	Information pathways	Cytoplasmic	7	0.550562	430.83
H37Rv	2	15607792	gi|15607792|ref|NP_215166.1|	Rv0652	rplL	50S ribosomal protein L7/L12 [Mycobacterium tuberculosis H37Rv]	Information pathways	Cytoplasmic	7	0.446154	436.88
H37Rv	2	15607816	gi|15607816|ref|NP_215190.1|	Rv0676c	mmpL5	transmembrane transport protein MmpL5 [Mycobacterium tuberculosis H37Rv]	cell wall and cell processes	Cytoplasmic Membrane	7	0.121369	333.55
H37Rv	2	15607897	gi|15607897|ref|NP_215271.1|	Rv0757	phoP	two component system response transcriptional positive regulator PhoP [Mycobacterium tuberculosis H37Rv]	Regulatory proteins	Cytoplasmic	7	0.376518	404.15
H37Rv	2	15608045	gi|15608045|ref|NP_215420.1|	Rv0905	echA6	enoyl-CoA hydratase EchA6 [Mycobacterium tuberculosis H37Rv]	Lipid metabolism	Cytoplasmic	7	0.353909	497.07
H37Rv	2	15608073	gi|15608073|ref|NP_215448.1|	Rv0933	pstB	phosphate ABC transporter ATP-binding protein PstB [Mycobacterium tuberculosis H37Rv]	cell wall and cell processes	Cytoplasmic Membrane	7	0.434783	336.49
H37Rv	2	15608086	gi|15608086|ref|NP_215461.1|	Rv0946c	pgi	glucose-6-phosphate isomerase [Mycobacterium tuberculosis H37Rv]	Intermediary metabolism and respiration	Cytoplasmic	7	0.229656	401.01
H37Rv	2	448824753	gi|448824753|ref|YP_177787.3|	Rv1093	glyA1	serine hydroxymethyltransferase [Mycobacterium tuberculosis H37Rv]	Intermediary metabolism and respiration	Cytoplasmic	7	0.29108	690.9
H37Rv	2	15608464	gi|15608464|ref|NP_215840.1|	Rv1324	-	thioredoxin [Mycobacterium tuberculosis H37Rv]	Intermediary metabolism and respiration	Cytoplasmic	7	0.375	564.82
H37Rv	2	15608682	gi|15608682|ref|NP_216060.1|	Rv1544	-	ketoacyl reductase [Mycobacterium tuberculosis H37Rv]	Lipid metabolism	Cytoplasmic	7	0.453184	477.02
H37Rv	2	15608731	gi|15608731|ref|NP_216109.1|	Rv1593c	-	hypothetical protein Rv1593c [Mycobacterium tuberculosis H37Rv]	Intermediary metabolism and respiration	Cytoplasmic	7	0.427966	386.81
H37Rv	2	15608751	gi|15608751|ref|NP_216129.1|	Rv1613	trpA	tryptophan synthase subunit alpha [Mycobacterium tuberculosis H37Rv]	Intermediary metabolism and respiration	Unknown	7	0.451852	506.22
H37Rv	2	15608792	gi|15608792|ref|NP_216170.1|	Rv1654	argB	acetylglutamate kinase [Mycobacterium tuberculosis H37Rv]	Intermediary metabolism and respiration	Cytoplasmic	7	0.414966	436.28
H37Rv	2	15608931	gi|15608931|ref|NP_216310.1|	Rv1794	-	hypothetical protein Rv1794 [Mycobacterium tuberculosis H37Rv]	cell wall and cell processes	Cytoplasmic	7	0.346667	596.74
H37Rv	2	15609266	gi|15609266|ref|NP_216645.1|	Rv2129c	-	oxidoreductase [Mycobacterium tuberculosis H37Rv]	Intermediary metabolism and respiration	Cytoplasmic	7	0.279863	463.27
H37Rv	2	15609294	gi|15609294|ref|NP_216673.1|	Rv2157c	murF	UDP-N-acetylmuramoyl-tripeptide--D-alanyl-D-alanine ligase [Mycobacterium tuberculosis H37Rv]	cell wall and cell processes	Cytoplasmic	7	0.213725	420.88
H37Rv	2	15609381	gi|15609381|ref|NP_216760.1|	Rv2244	acpM	meromycolate extension acyl carrier protein [Mycobacterium tuberculosis H37Rv]	Lipid metabolism	Cytoplasmic	7	0.678261	568.7
H37Rv	2	15609482	gi|15609482|ref|NP_216861.1|	Rv2345	-	transmembrane protein [Mycobacterium tuberculosis H37Rv]	cell wall and cell processes	Cytoplasmic Membrane	7	0.165152	461.21
H37Rv	2	15609547	gi|15609547|ref|NP_216926.1|	Rv2410c	-	hypothetical protein Rv2410c [Mycobacterium tuberculosis H37Rv]	Intermediary metabolism and respiration	Cytoplasmic Membrane	7	0.356923	500.91
H37Rv	2	15609702	gi|15609702|ref|NP_217081.1|	Rv2565	-	NTE family protein [Mycobacterium tuberculosis H37Rv]	Regulatory proteins	Cytoplasmic	7	0.229846	409.35
H37Rv	2	15610123	gi|15610123|ref|NP_217502.1|	Rv2986c	hupB	DNA-binding protein HU [Mycobacterium tuberculosis H37Rv]	Information pathways	Cytoplasmic	7	0.299065	467.04
H37Rv	2	15610146	gi|15610146|ref|NP_217525.1|	Rv3009c	gatB	aspartyl/glutamyl-tRNA(Asn/Gln) amidotransferase subunit B [Mycobacterium tuberculosis H37Rv]	Information pathways	Cytoplasmic	7	0.235756	471.06
H37Rv	2	15610182	gi|15610182|ref|NP_217561.1|	Rv3045	adhC	NADP-dependent alcohol dehydrogenase [Mycobacterium tuberculosis H37Rv]	Intermediary metabolism and respiration	Cytoplasmic	7	0.33815	587.65
H37Rv	2	15610239	gi|15610239|ref|NP_217618.1|	Rv3102c	ftsE	cell division ATP-binding protein FtsE [Mycobacterium tuberculosis H37Rv]	cell wall and cell processes	Cytoplasmic Membrane	7	0.371179	353.01
H37Rv	2	15610276	gi|15610276|ref|NP_217656.1|	Rv3140	fadE23	acyl-CoA dehydrogenase FadE23 [Mycobacterium tuberculosis H37Rv]	Lipid metabolism	Cytoplasmic	7	0.276808	380.34
H37Rv	2	15610284	gi|15610284|ref|NP_217664.1|	Rv3148	nuoD	NADH-quinone oxidoreductase subunit D [Mycobacterium tuberculosis H37Rv]	Intermediary metabolism and respiration	Cytoplasmic	7	0.25	490.22
H37Rv	2	15610297	gi|15610297|ref|NP_217677.1|	Rv3161c	-	dioxygenase [Mycobacterium tuberculosis H37Rv]	Intermediary metabolism and respiration	Unknown	7	0.222513	273.62
H37Rv	2	15610554	gi|15610554|ref|NP_217935.1|	Rv3418c	groES	chaperonin GroES [Mycobacterium tuberculosis H37Rv]	virulence, detoxification, adaptation	Cytoplasmic	7	0.81	550.33
H37Rv	2	15610828	gi|15610828|ref|NP_218209.1|	Rv3692	moxR2	methanol dehydrogenase transcriptional regulator MoxR [Mycobacterium tuberculosis H37Rv]	Regulatory proteins	Cytoplasmic	7	0.349162	500.36
H37Rv	2	15610845	gi|15610845|ref|NP_218226.1|	Rv3709c	ask	aspartokinase [Mycobacterium tuberculosis H37Rv]	Intermediary metabolism and respiration	Cytoplasmic	7	0.27791	500.53
H37Rv	2	15610870	gi|15610870|ref|NP_218251.1|	Rv3734c	tgs2	diacyglycerol O-acyltransferase [Mycobacterium tuberculosis H37Rv]	Lipid metabolism	Cytoplasmic	7	0.222467	359.42
H37Rv	2	15607183	gi|15607183|ref|NP_214555.1|	Rv0041	leuS	leucine--tRNA ligase [Mycobacterium tuberculosis H37Rv]	Information pathways	Cytoplasmic	6	0.0928793	281.05
H37Rv	2	15607347	gi|15607347|ref|NP_214720.1|	Rv0206c	mmpL3	transmembrane transport protein MmpL3 [Mycobacterium tuberculosis H37Rv]	cell wall and cell processes	Cytoplasmic Membrane	6	0.0985169	344.1
H37Rv	2	15607388	gi|15607388|ref|NP_214761.1|	Rv0247c	-	succinate dehydrogenase iron-sulfur subunit [Mycobacterium tuberculosis H37Rv]	Intermediary metabolism and respiration	Cytoplasmic	6	0.306452	271.15
H37Rv	2	15607433	gi|15607433|ref|NP_214806.1|	Rv0292	eccE3	ESX-3 secretion system protein EccE [Mycobacterium tuberculosis H37Rv]	cell wall and cell processes	Cytoplasmic Membrane	6	0.296073	335.17
H37Rv	2	15607576	gi|15607576|ref|NP_214949.1|	Rv0435c	-	ATPase [Mycobacterium tuberculosis H37Rv]	cell wall and cell processes	Cytoplasmic Membrane	6	0.141484	443.66
H37Rv	2	15607620	gi|15607620|ref|NP_214993.1|	Rv0479c	-	membrane protein [Mycobacterium tuberculosis H37Rv]	cell wall and cell processes	Unknown	6	0.336207	499.63
H37Rv	2	15607812	gi|15607812|ref|NP_215186.1|	Rv0672	fadE8	acyl-CoA dehydrogenase FadE8 [Mycobacterium tuberculosis H37Rv]	Lipid metabolism	Cytoplasmic	6	0.175277	308.39
H37Rv	2	15607842	gi|15607842|ref|NP_215216.1|	Rv0702	rplD	50S ribosomal protein L4 [Mycobacterium tuberculosis H37Rv]	Information pathways	Cytoplasmic	6	0.403587	439.32
H37Rv	2	15607844	gi|15607844|ref|NP_215218.1|	Rv0704	rplB	50S ribosomal protein L2 [Mycobacterium tuberculosis H37Rv]	Information pathways	Cytoplasmic	6	0.335714	477.27
H37Rv	2	15607856	gi|15607856|ref|NP_215230.1|	Rv0716	rplE	50S ribosomal protein L5 [Mycobacterium tuberculosis H37Rv]	Information pathways	Cytoplasmic	6	0.352941	357.89
H37Rv	2	15607870	gi|15607870|ref|NP_215244.1|	Rv0730	-	GCN5-like N-acetyltransferase [Mycobacterium tuberculosis H37Rv]	Intermediary metabolism and respiration	Cytoplasmic	6	0.380165	495.74
H37Rv	2	15607871	gi|15607871|ref|NP_215245.1|	Rv0731c	-	S-adenosylmethionine-dependent methyltransferase [Mycobacterium tuberculosis H37Rv]	Lipid metabolism	Cytoplasmic	6	0.295597	343.7
H37Rv	2	15607920	gi|15607920|ref|NP_215294.1|	Rv0780	purC	phosphoribosylaminoimidazole-succinocarboxamide synthase [Mycobacterium tuberculosis H37Rv]	Intermediary metabolism and respiration	Cytoplasmic	6	0.306397	341.54
H37Rv	2	15607938	gi|15607938|ref|NP_215313.1|	Rv0798c	cfp29	hypothetical protein Rv0798c [Mycobacterium tuberculosis H37Rv]	virulence, detoxification, adaptation	Unknown	6	0.309434	411.38
H37Rv	2	15607955	gi|15607955|ref|NP_215330.1|	Rv0815c	cysA2	thiosulfate sulfurtransferase CysA [Mycobacterium tuberculosis H37Rv]	Intermediary metabolism and respiration	Cytoplasmic	6	0.415162	337.12
H37Rv	2	15608067	gi|15608067|ref|NP_215442.1|	Rv0927c	-	oxidoreductase [Mycobacterium tuberculosis H37Rv]	Intermediary metabolism and respiration	Cytoplasmic	6	0.422053	235.67
H37Rv	2	15608161	gi|15608161|ref|NP_215537.1|	Rv1021	-	nucleoside triphosphate pyrophosphohydrolase [Mycobacterium tuberculosis H37Rv]	Intermediary metabolism and respiration	Cytoplasmic	6	0.313846	207.71
H37Rv	2	15608320	gi|15608320|ref|NP_215696.1|	Rv1180	pks3	polyketide beta-ketoacyl synthase [Mycobacterium tuberculosis H37Rv]	Lipid metabolism	Cytoplasmic Membrane	6	0.184426	267.13
H37Rv	2	15608435	gi|15608435|ref|NP_215811.1|	Rv1295	thrC	threonine synthase [Mycobacterium tuberculosis H37Rv]	Intermediary metabolism and respiration	Cytoplasmic	6	0.316667	405.39
H37Rv	2	15608463	gi|15608463|ref|NP_215839.1|	Rv1323	fadA4	acetyl-CoA acetyltransferase [Mycobacterium tuberculosis H37Rv]	Lipid metabolism	Cytoplasmic	6	0.290488	342
H37Rv	2	15608649	gi|15608649|ref|NP_216027.1|	Rv1511	gmdA	GDP-D-mannose dehydratase GmdA [Mycobacterium tuberculosis H37Rv]	Intermediary metabolism and respiration	Cytoplasmic	6	0.317647	454.63
H37Rv	2	15608659	gi|15608659|ref|NP_216037.1|	Rv1521	fadD25	fatty-acid--CoA ligase FadD25 [Mycobacterium tuberculosis H37Rv]	Lipid metabolism	Cytoplasmic	6	0.145798	273.18
H37Rv	2	15608734	gi|15608734|ref|NP_216112.1|	Rv1596	nadC	nicotinate-nucleotide pyrophosphatase [Mycobacterium tuberculosis H37Rv]	Intermediary metabolism and respiration	Cytoplasmic	6	0.396491	380.91
H37Rv	2	15608956	gi|15608956|ref|NP_216335.1|	Rv1819c	bacA	vitamin B12 transport ATP-binding protein BacA [Mycobacterium tuberculosis H37Rv]	cell wall and cell processes	Cytoplasmic Membrane	6	0.122066	257.95
H37Rv	2	15609277	gi|15609277|ref|NP_216656.1|	Rv2140c	TB18.6	hypothetical protein Rv2140c [Mycobacterium tuberculosis H37Rv]	Intermediary metabolism and respiration	Cytoplasmic	6	0.5625	488.05
H37Rv	2	15609309	gi|15609309|ref|NP_216688.1|	Rv2172c	-	hypothetical protein Rv2172c [Mycobacterium tuberculosis H37Rv]	cell wall and cell processes	Cytoplasmic	6	0.408638	424.89
H37Rv	2	15609395	gi|15609395|ref|NP_216774.1|	Rv2258c	-	transcriptional regulator [Mycobacterium tuberculosis H37Rv]	Regulatory proteins	Cytoplasmic	6	0.274788	455.25
H37Rv	2	15609451	gi|15609451|ref|NP_216830.1|	Rv2314c	-	hypothetical protein Rv2314c [Mycobacterium tuberculosis H37Rv]	Intermediary metabolism and respiration	Cytoplasmic Membrane	6	0.164114	363.95
H37Rv	2	15609500	gi|15609500|ref|NP_216879.1|	Rv2363	amiA2	amidase [Mycobacterium tuberculosis H37Rv]	Intermediary metabolism and respiration	Cytoplasmic	6	0.22314	260.27
H37Rv	2	15609528	gi|15609528|ref|NP_216907.1|	Rv2391	sirA	sulfite reductase [Mycobacterium tuberculosis H37Rv]	Intermediary metabolism and respiration	Cytoplasmic	6	0.182948	304.75
H37Rv	2	15609581	gi|15609581|ref|NP_216960.1|	Rv2444c	rne	ribonuclease E [Mycobacterium tuberculosis H37Rv]	Information pathways	Cytoplasmic	6	0.0912907	299.38
H37Rv	2	15609672	gi|15609672|ref|NP_217051.1|	Rv2535c	pepQ	cytoplasmic peptidase PepQ [Mycobacterium tuberculosis H37Rv]	Intermediary metabolism and respiration	Cytoplasmic	6	0.290323	521.09
H37Rv	2	15609761	gi|15609761|ref|NP_217140.1|	Rv2624c	-	universal stress protein [Mycobacterium tuberculosis H37Rv]	virulence, detoxification, adaptation	Cytoplasmic	6	0.290441	434.43
H37Rv	2	15609968	gi|15609968|ref|NP_217347.1|	Rv2831	echA16	enoyl-CoA hydratase EchA16 [Mycobacterium tuberculosis H37Rv]	Lipid metabolism	Unknown	6	0.345382	416.13
H37Rv	2	57117030	gi|57117030|ref|YP_177910.1|	Rv2855	mtr	mycothione reductase [Mycobacterium tuberculosis H37Rv]	Intermediary metabolism and respiration	Cytoplasmic	6	0.189542	243.24
H37Rv	2	15610065	gi|15610065|ref|NP_217444.1|	Rv2928	tesA	thioesterase TesA [Mycobacterium tuberculosis H37Rv]	Lipid metabolism	Cytoplasmic	6	0.429119	264.08
H37Rv	2	15610073	gi|15610073|ref|NP_217452.1|	Rv2936	drrA	daunorubicin ABC transporter ATP-binding protein DrrA [Mycobacterium tuberculosis H37Rv]	cell wall and cell processes	Cytoplasmic Membrane	6	0.335347	400.09
H37Rv	2	15610108	gi|15610108|ref|NP_217487.1|	Rv2971	-	oxidoreductase [Mycobacterium tuberculosis H37Rv]	Intermediary metabolism and respiration	Cytoplasmic	6	0.443262	469.34
H37Rv	2	15610143	gi|15610143|ref|NP_217522.1|	Rv3006	lppZ	lipoprotein LppZ [Mycobacterium tuberculosis H37Rv]	cell wall and cell processes	Unknown	6	0.294906	419.93
H37Rv	2	15610151	gi|15610151|ref|NP_217530.1|	Rv3014c	ligA	DNA ligase A [Mycobacterium tuberculosis H37Rv]	Information pathways	Cytoplasmic	6	0.125904	225.21
H37Rv	2	15610228	gi|15610228|ref|NP_217607.1|	Rv3091	-	hypothetical protein Rv3091 [Mycobacterium tuberculosis H37Rv]	conserved hypotheticals	Cytoplasmic	6	0.186501	241.74
H37Rv	2	448824799	gi|448824799|ref|NP_217647.3|	Rv3131	-	NAD(P)H nitroreductase [Mycobacterium tuberculosis H37Rv]	Intermediary metabolism and respiration	Cytoplasmic Membrane	6	0.313253	369.88
H37Rv	2	15610277	gi|15610277|ref|NP_217657.1|	Rv3141	fadB4	NADPH quinone oxidoreductase FadB [Mycobacterium tuberculosis H37Rv]	Lipid metabolism	Cytoplasmic	6	0.380805	339.66
H37Rv	2	57117072	gi|57117072|ref|YP_177942.1|	Rv3206c	moeB1	adenylyltransferase/sulfurtransferase [Mycobacterium tuberculosis H37Rv]	Intermediary metabolism and respiration	Cytoplasmic	6	0.209184	305.82
H37Rv	2	15610392	gi|15610392|ref|NP_217773.1|	Rv3256c	-	hypothetical protein Rv3256c [Mycobacterium tuberculosis H37Rv]	Intermediary metabolism and respiration	Unknown	6	0.208092	271.03
H37Rv	2	57117081	gi|57117081|ref|YP_177951.1|	Rv3264c	manB	D-alpha-D-mannose-1-phosphate guanylyltransferase ManB [Mycobacterium tuberculosis H37Rv]	cell wall and cell processes	Cytoplasmic	6	0.275766	331.68
H37Rv	2	15610454	gi|15610454|ref|NP_217835.1|	Rv3318	sdhA	succinate dehydrogenase flavoprotein subunit [Mycobacterium tuberculosis H37Rv]	Intermediary metabolism and respiration	Cytoplasmic Membrane	6	0.128814	310.4
H37Rv	2	15610596	gi|15610596|ref|NP_217977.1|	Rv3460c	rpsM	30S ribosomal protein S13 [Mycobacterium tuberculosis H37Rv]	Information pathways	Cytoplasmic	6	0.33871	228.52
H37Rv	2	15610759	gi|15610759|ref|NP_218140.1|	Rv3623	lpqG	lipoprotein LpqG [Mycobacterium tuberculosis H37Rv]	cell wall and cell processes	Unknown	6	0.370833	478.38
H37Rv	2	15610815	gi|15610815|ref|NP_218196.1|	Rv3679	-	anion transporter ATPase [Mycobacterium tuberculosis H37Rv]	cell wall and cell processes	Cytoplasmic	6	0.302941	545.76
H37Rv	2	15610974	gi|15610974|ref|NP_218355.1|	Rv3838c	pheA	prephenate dehydratase [Mycobacterium tuberculosis H37Rv]	Intermediary metabolism and respiration	Cytoplasmic	6	0.336449	413.47
H37Rv	2	15611012	gi|15611012|ref|NP_218393.1|	Rv3876	espI	ESX-1 secretion-associated protein EspI [Mycobacterium tuberculosis H37Rv]	cell wall and cell processes	Cytoplasmic	6	0.162162	293.93
H37Rv	2	15607151	gi|15607151|ref|NP_214523.1|	Rv0009	ppiA	iron-regulated peptidyl-prolyl cis-trans isomerase PpiA [Mycobacterium tuberculosis H37Rv]	Information pathways	Cytoplasmic	5	0.373626	409.99
H37Rv	2	15607196	gi|15607196|ref|NP_214568.1|	Rv0054	ssb	single-strand DNA-binding protein [Mycobacterium tuberculosis H37Rv]	Information pathways	Cytoplasmic	5	0.47561	403.92
H37Rv	2	15607198	gi|15607198|ref|NP_214570.1|	Rv0056	rplI	50S ribosomal protein L9 [Mycobacterium tuberculosis H37Rv]	Information pathways	Cytoplasmic	5	0.381579	322.55
H37Rv	2	15607288	gi|15607288|ref|NP_214660.1|	Rv0146	-	S-adenosylmethionine-dependent methyltransferase [Mycobacterium tuberculosis H37Rv]	Lipid metabolism	Cytoplasmic	5	0.277419	336.64
H37Rv	2	15607321	gi|15607321|ref|NP_214694.1|	Rv0180c	-	transmembrane protein [Mycobacterium tuberculosis H37Rv]	cell wall and cell processes	Cytoplasmic Membrane	5	0.199115	282.02
H37Rv	2	15607541	gi|15607541|ref|NP_214914.1|	Rv0400c	fadE7	acyl-CoA dehydrogenase FadE7 [Mycobacterium tuberculosis H37Rv]	Lipid metabolism	Cytoplasmic	5	0.15443	287.98
H37Rv	2	57116739	gi|57116739|ref|YP_177731.1|	Rv0489	gpm1	2,3-bisphosphoglycerate-dependent phosphoglycerate mutase [Mycobacterium tuberculosis H37Rv]	Intermediary metabolism and respiration	Unknown	5	0.325301	302.57
H37Rv	2	15607694	gi|15607694|ref|NP_215068.1|	Rv0554	bpoC	non-heme bromoperoxidase BpoC [Mycobacterium tuberculosis H37Rv]	virulence, detoxification, adaptation	Cytoplasmic	5	0.450382	277.62
H37Rv	2	15607702	gi|15607702|ref|NP_215076.1|	Rv0562	grcC1	polyprenyl-diphosphate synthase GrcC [Mycobacterium tuberculosis H37Rv]	Intermediary metabolism and respiration	Cytoplasmic	5	0.241791	271.33
H37Rv	2	15607711	gi|15607711|ref|NP_215085.1|	Rv0571c	-	hypothetical protein Rv0571c [Mycobacterium tuberculosis H37Rv]	Intermediary metabolism and respiration	Cytoplasmic	5	0.148984	284.32
H37Rv	2	15607717	gi|15607717|ref|NP_215091.1|	Rv0577	TB27.3	hypothetical protein Rv0577 [Mycobacterium tuberculosis H37Rv]	Intermediary metabolism and respiration	Unknown	5	0.375479	443.55
H37Rv	2	15607772	gi|15607772|ref|NP_215146.1|	Rv0632c	echA3	enoyl-CoA hydratase EchA3 [Mycobacterium tuberculosis H37Rv]	Lipid metabolism	Cytoplasmic	5	0.337662	276.73
H37Rv	2	15607949	gi|15607949|ref|NP_215324.1|	Rv0809	purM	phosphoribosylformylglycinamidine cyclo-ligase PurM [Mycobacterium tuberculosis H37Rv]	Intermediary metabolism and respiration	Cytoplasmic	5	0.153846	280.11
H37Rv	2	15608097	gi|15608097|ref|NP_215472.1|	Rv0957	purH	bifunctional phosphoribosylaminoimidazolecarboxamide formyltransferase/inosinemonophosphate cyclohydrolase [Mycobacterium tuberculosis H37Rv]	Intermediary metabolism and respiration	Cytoplasmic	5	0.17782	352.06
H37Rv	2	15608196	gi|15608196|ref|NP_215572.1|	Rv1056	-	hypothetical protein Rv1056 [Mycobacterium tuberculosis H37Rv]	conserved hypotheticals	Cytoplasmic	5	0.271654	259.15
H37Rv	2	15608219	gi|15608219|ref|NP_215595.1|	Rv1079	metB	cystathionine gamma-synthase [Mycobacterium tuberculosis H37Rv]	Intermediary metabolism and respiration	Cytoplasmic	5	0.203608	400.75
H37Rv	2	15608341	gi|15608341|ref|NP_215717.1|	Rv1201c	dapD	2,3,4,5-tetrahydropyridine-2,6-dicarboxylate N-succinyltransferase [Mycobacterium tuberculosis H37Rv]	Intermediary metabolism and respiration	Unknown	5	0.227129	387.84
H37Rv	2	15608421	gi|15608421|ref|NP_215797.1|	Rv1281c	oppD	oligopeptide ABC transporter ATP-binding protein OppD [Mycobacterium tuberculosis H37Rv]	cell wall and cell processes	Cytoplasmic Membrane	5	0.151961	270.85
H37Rv	2	15608601	gi|15608601|ref|NP_215979.1|	Rv1463	-	ABC transporter ATP-binding protein [Mycobacterium tuberculosis H37Rv]	cell wall and cell processes	Cytoplasmic	5	0.296992	281.3
H37Rv	2	15608618	gi|15608618|ref|NP_215996.1|	Rv1480	-	hypothetical protein Rv1480 [Mycobacterium tuberculosis H37Rv]	Regulatory proteins	Cytoplasmic	5	0.223975	214.09
H37Rv	2	15608622	gi|15608622|ref|NP_216000.1|	Rv1484	inhA	NADH-dependent enoyl-[ACP] reductase [Mycobacterium tuberculosis H37Rv]	Lipid metabolism	Cytoplasmic Membrane	5	0.30855	337.63
H37Rv	2	15608651	gi|15608651|ref|NP_216029.1|	Rv1513	-	hypothetical protein Rv1513 [Mycobacterium tuberculosis H37Rv]	Intermediary metabolism and respiration	Cytoplasmic	5	0.308642	300.46
H37Rv	2	15608665	gi|15608665|ref|NP_216043.1|	Rv1527c	pks5	polyketide synthase [Mycobacterium tuberculosis H37Rv]	Lipid metabolism	Unknown	5	0.0298861	232.19
H37Rv	2	15608732	gi|15608732|ref|NP_216110.1|	Rv1594	nadA	quinolinate synthetase A [Mycobacterium tuberculosis H37Rv]	Intermediary metabolism and respiration	Cytoplasmic	5	0.272206	346.24
H37Rv	2	15608747	gi|15608747|ref|NP_216125.1|	Rv1609	trpE	anthranilate synthase component I [Mycobacterium tuberculosis H37Rv]	Intermediary metabolism and respiration	Cytoplasmic	5	0.162791	281.96
H37Rv	2	15608750	gi|15608750|ref|NP_216128.1|	Rv1612	trpB	tryptophan synthase subunit beta [Mycobacterium tuberculosis H37Rv]	Intermediary metabolism and respiration	Cytoplasmic	5	0.190244	319.44
H37Rv	2	15608774	gi|15608774|ref|NP_216152.1|	Rv1636	TB15.3	iron-regulated universal stress protein [Mycobacterium tuberculosis H37Rv]	virulence, detoxification, adaptation	Unknown	5	0.554795	230.78
H37Rv	2	15608797	gi|15608797|ref|NP_216175.1|	Rv1659	argH	argininosuccinate lyase [Mycobacterium tuberculosis H37Rv]	Intermediary metabolism and respiration	Unknown	5	0.238298	274.43
H37Rv	2	15608817	gi|15608817|ref|NP_216195.1|	Rv1679	fadE16	acyl-CoA dehydrogenase FadE16 [Mycobacterium tuberculosis H37Rv]	Lipid metabolism	Cytoplasmic	5	0.211796	274.32
H37Rv	2	15608964	gi|15608964|ref|NP_216343.1|	Rv1827	garA	glycogen accumulation regulator GarA [Mycobacterium tuberculosis H37Rv]	Regulatory proteins	Cytoplasmic	5	0.5	352.51
H37Rv	2	15608992	gi|15608992|ref|NP_216371.1|	Rv1855c	-	oxidoreductase [Mycobacterium tuberculosis H37Rv]	Intermediary metabolism and respiration	Cytoplasmic	5	0.214984	339.6
H37Rv	2	15609038	gi|15609038|ref|NP_216417.1|	Rv1901	cinA	protein CinA [Mycobacterium tuberculosis H37Rv]	virulence, detoxification, adaptation	Cytoplasmic	5	0.153488	223.06
H37Rv	2	15609332	gi|15609332|ref|NP_216711.1|	Rv2195	qcrA	ubiquinol-cytochrome C reductase rieske iron-sulfur subunit [Mycobacterium tuberculosis H37Rv]	Intermediary metabolism and respiration	Cytoplasmic Membrane	5	0.174825	315.22
H37Rv	2	15609353	gi|15609353|ref|NP_216732.1|	Rv2216	-	epimerase family protein [Mycobacterium tuberculosis H37Rv]	Intermediary metabolism and respiration	Cytoplasmic Membrane	5	0.388704	445.16
H37Rv	2	15609361	gi|15609361|ref|NP_216740.1|	Rv2224c	caeA	carboxylesterase A [Mycobacterium tuberculosis H37Rv]	cell wall and cell processes	Cytoplasmic	5	0.194231	328.79
H37Rv	2	15609435	gi|15609435|ref|NP_216814.1|	Rv2298	-	oxidoreductase [Mycobacterium tuberculosis H37Rv]	Intermediary metabolism and respiration	Cytoplasmic	5	0.256966	443.03
H37Rv	2	15609582	gi|15609582|ref|NP_216961.1|	Rv2445c	ndkA	nucleoside diphosphate kinase [Mycobacterium tuberculosis H37Rv]	Intermediary metabolism and respiration	Cytoplasmic	5	0.522059	333.87
H37Rv	2	15609597	gi|15609597|ref|NP_216976.1|	Rv2460c	clpP2	ATP-dependent CLP protease proteolytic subunit 2 [Mycobacterium tuberculosis H37Rv]	Intermediary metabolism and respiration	Cytoplasmic	5	0.299065	407.44
H37Rv	2	57116992	gi|57116992|ref|YP_177883.1|	Rv2461c	clpP1	ATP-dependent CLP protease proteolytic subunit 1 [Mycobacterium tuberculosis H37Rv]	Intermediary metabolism and respiration	Cytoplasmic	5	0.45	450.17
H37Rv	2	15609848	gi|15609848|ref|NP_217227.1|	Rv2711	ideR	iron-dependent repressor and activator IdeR [Mycobacterium tuberculosis H37Rv]	Regulatory proteins	Cytoplasmic	5	0.378261	347.01
H37Rv	2	15610046	gi|15610046|ref|NP_217425.1|	Rv2909c	rpsP	30S ribosomal protein S16 [Mycobacterium tuberculosis H37Rv]	Information pathways	Cytoplasmic	5	0.407407	307.73
H37Rv	2	15610125	gi|15610125|ref|NP_217504.1|	Rv2988c	leuC	3-isopropylmalate dehydratase large subunit [Mycobacterium tuberculosis H37Rv]	Intermediary metabolism and respiration	Cytoplasmic	5	0.164905	195.2
H37Rv	2	15610212	gi|15610212|ref|NP_217591.1|	Rv3075c	-	hypothetical protein Rv3075c [Mycobacterium tuberculosis H37Rv]	Intermediary metabolism and respiration	Cytoplasmic	5	0.224756	270.31
H37Rv	2	15610269	gi|15610269|ref|NP_217649.1|	Rv3133c	devR	two component transcriptional regulator DevR [Mycobacterium tuberculosis H37Rv]	Regulatory proteins	Cytoplasmic	5	0.354839	388.41
H37Rv	2	57117073	gi|57117073|ref|YP_177943.1|	Rv3208A	TB9.4	hypothetical protein Rv3208A [Mycobacterium tuberculosis H37Rv]	conserved hypotheticals	Cytoplasmic	5	0.7	245.3
H37Rv	2	15610391	gi|15610391|ref|NP_217772.1|	Rv3255c	manA	mannose-6-phosphate isomerase [Mycobacterium tuberculosis H37Rv]	Intermediary metabolism and respiration	Cytoplasmic	5	0.191176	315.28
H37Rv	2	15610438	gi|15610438|ref|NP_217819.1|	Rv3302c	glpD2	glycerol-3-phosphate dehydrogenase [Mycobacterium tuberculosis H37Rv]	Intermediary metabolism and respiration	Cytoplasmic	5	0.153846	363.24
H37Rv	2	15610447	gi|15610447|ref|NP_217828.1|	Rv3311	-	hypothetical protein Rv3311 [Mycobacterium tuberculosis H37Rv]	conserved hypotheticals	Cytoplasmic	5	0.259524	344.33
H37Rv	2	15610455	gi|15610455|ref|NP_217836.1|	Rv3319	sdhB	succinate dehydrogenase iron-sulphur protein subunit [Mycobacterium tuberculosis H37Rv]	Intermediary metabolism and respiration	Cytoplasmic Membrane	5	0.26616	305.4
H37Rv	2	15610579	gi|15610579|ref|NP_217960.1|	Rv3443c	rplM	50S ribosomal protein L13 [Mycobacterium tuberculosis H37Rv]	Information pathways	Cytoplasmic	5	0.510204	202.72
H37Rv	2	15610706	gi|15610706|ref|NP_218087.1|	Rv3570c	hsaA	flavin-dependent monooxygenase oxygenase subunit HsaA [Mycobacterium tuberculosis H37Rv]	Intermediary metabolism and respiration	Cytoplasmic Membrane	5	0.215736	404.06
H37Rv	2	57117128	gi|57117128|ref|YP_177992.1|	Rv3580c	cysS1	cysteine--tRNA ligase [Mycobacterium tuberculosis H37Rv]	Information pathways	Cytoplasmic	5	0.170576	221.7
H37Rv	2	15610734	gi|15610734|ref|NP_218115.1|	Rv3598c	lysS	lysine--tRNA ligase [Mycobacterium tuberculosis H37Rv]	Information pathways	Cytoplasmic	5	0.112871	241.06
H37Rv	2	15610807	gi|15610807|ref|NP_218188.1|	Rv3671c	-	serine protease [Mycobacterium tuberculosis H37Rv]	Intermediary metabolism and respiration	Cytoplasmic Membrane	5	0.209068	396.55
H37Rv	2	15610857	gi|15610857|ref|NP_218238.1|	Rv3721c	dnaZX	DNA polymerase III subunit gamma/tau [Mycobacterium tuberculosis H37Rv]	Information pathways	Cytoplasmic	5	0.152249	385.64
H37Rv	2	15610929	gi|15610929|ref|NP_218310.1|	Rv3793	embC	arabinosyltransferase C [Mycobacterium tuberculosis H37Rv]	cell wall and cell processes	Cytoplasmic Membrane	5	0.0804388	240.66
H37Rv	2	15610944	gi|15610944|ref|NP_218325.1|	Rv3808c	glfT2	galactofuranosyl transferase GlfT [Mycobacterium tuberculosis H37Rv]	cell wall and cell processes	Cytoplasmic	5	0.147567	296.96
H37Rv	2	15610982	gi|15610982|ref|NP_218363.1|	Rv3846	sodA	superoxide dismutase [Mycobacterium tuberculosis H37Rv]	virulence, detoxification, adaptation	Extracellular	5	0.434783	463.45
H37Rv	2	15611046	gi|15611046|ref|NP_218427.1|	Rv3910	-	peptidoglycan biosynthesis protein [Mycobacterium tuberculosis H37Rv]	cell wall and cell processes	Cytoplasmic Membrane	5	0.0574324	327.74
H37Rv	2	15611049	gi|15611049|ref|NP_218430.1|	Rv3913	trxB2	thioredoxin reductase [Mycobacterium tuberculosis H37Rv]	Intermediary metabolism and respiration	Cytoplasmic	5	0.226866	347.74
H37Rv	2	15607162	gi|15607162|ref|NP_214534.1|	Rv0020c	fhaA	FHA domain-containing protein FhaA [Mycobacterium tuberculosis H37Rv]	Regulatory proteins	Cytoplasmic	4	0.125237	234.61
H37Rv	2	15607188	gi|15607188|ref|NP_214560.1|	Rv0046c	ino1	inositol-3-phosphate synthase [Mycobacterium tuberculosis H37Rv]	Intermediary metabolism and respiration	Cytoplasmic	4	0.171662	230.38
H37Rv	2	15607281	gi|15607281|ref|NP_214653.1|	Rv0139	-	oxidoreductase [Mycobacterium tuberculosis H37Rv]	Intermediary metabolism and respiration	Cytoplasmic Membrane	4	0.164706	122.21
H37Rv	2	15607286	gi|15607286|ref|NP_214658.1|	Rv0144	-	transcriptional regulator [Mycobacterium tuberculosis H37Rv]	Regulatory proteins	Cytoplasmic	4	0.225	229.31
H37Rv	2	15607299	gi|15607299|ref|NP_214671.1|	Rv0157	pntB	NAD(P) transhydrogenase subunit beta PntB [Mycobacterium tuberculosis H37Rv]	Intermediary metabolism and respiration	Cytoplasmic Membrane	4	0.136842	201.13
H37Rv	2	15607303	gi|15607303|ref|NP_214675.1|	Rv0161	-	oxidoreductase [Mycobacterium tuberculosis H37Rv]	Intermediary metabolism and respiration	Unknown	4	0.140312	168.07
H37Rv	2	15607357	gi|15607357|ref|NP_214730.1|	Rv0216	-	hydratase [Mycobacterium tuberculosis H37Rv]	Intermediary metabolism and respiration	Unknown	4	0.175074	179.22
H37Rv	2	15607473	gi|15607473|ref|NP_214846.1|	Rv0332	-	hypothetical protein Rv0332 [Mycobacterium tuberculosis H37Rv]	conserved hypotheticals	Cytoplasmic	4	0.210728	280.19
H37Rv	2	15607524	gi|15607524|ref|NP_214897.1|	Rv0383c	-	hypothetical protein Rv0383c [Mycobacterium tuberculosis H37Rv]	cell wall and cell processes	Cytoplasmic	4	0.147887	249.22
H37Rv	2	15607585	gi|15607585|ref|NP_214958.1|	Rv0444c	rskA	anti-sigma-K factor RskA [Mycobacterium tuberculosis H37Rv]	Information pathways	Cytoplasmic Membrane	4	0.284483	219.28
H37Rv	2	15607591	gi|15607591|ref|NP_214964.1|	Rv0450c	mmpL4	transmembrane transport protein MmpL4 [Mycobacterium tuberculosis H37Rv]	cell wall and cell processes	Cytoplasmic Membrane	4	0.0610134	199.68
H37Rv	2	15607641	gi|15607641|ref|NP_215014.1|	Rv0500	proC	pyrroline-5-carboxylate reductase [Mycobacterium tuberculosis H37Rv]	Intermediary metabolism and respiration	Cytoplasmic	4	0.233898	398.2
H37Rv	2	57116746	gi|57116746|ref|YP_177732.1|	Rv0505c	serB1	phosphoserine phosphatase SerB [Mycobacterium tuberculosis H37Rv]	Intermediary metabolism and respiration	Cytoplasmic	4	0.198391	280.65
H37Rv	2	15607775	gi|15607775|ref|NP_215149.1|	Rv0635	hadA	(3R)-hydroxyacyl-ACP dehydratase subunit HadA [Mycobacterium tuberculosis H37Rv]	Intermediary metabolism and respiration	Cytoplasmic	4	0.398734	319.01
H37Rv	2	15607785	gi|15607785|ref|NP_215159.1|	Rv0645c	mmaA1	mycolic acid methyltransferase MmaA1 [Mycobacterium tuberculosis H37Rv]	Lipid metabolism	Cytoplasmic	4	0.174825	214.69
H37Rv	2	15607826	gi|15607826|ref|NP_215200.1|	Rv0686	-	membrane protein [Mycobacterium tuberculosis H37Rv]	cell wall and cell processes	Cytoplasmic Membrane	4	0.279245	265.6
H37Rv	2	15607828	gi|15607828|ref|NP_215202.1|	Rv0688	-	ferredoxin reductase [Mycobacterium tuberculosis H37Rv]	Intermediary metabolism and respiration	Cytoplasmic	4	0.172414	287.15
H37Rv	2	15607859	gi|15607859|ref|NP_215233.1|	Rv0719	rplF	50S ribosomal protein L6 [Mycobacterium tuberculosis H37Rv]	Information pathways	Cytoplasmic	4	0.385475	290.73
H37Rv	2	15607912	gi|15607912|ref|NP_215286.1|	Rv0772	purD	phosphoribosylamine--glycine ligase [Mycobacterium tuberculosis H37Rv]	Intermediary metabolism and respiration	Cytoplasmic	4	0.175355	282.49
H37Rv	2	15608029	gi|15608029|ref|NP_215404.1|	Rv0889c	citA	citrate synthase 2 [Mycobacterium tuberculosis H37Rv]	Intermediary metabolism and respiration	Cytoplasmic	4	0.184987	177.28
H37Rv	2	15608046	gi|15608046|ref|NP_215421.1|	Rv0906	-	hypothetical protein Rv0906 [Mycobacterium tuberculosis H37Rv]	Intermediary metabolism and respiration	Unknown	4	0.172043	198.18
H37Rv	2	15608066	gi|15608066|ref|NP_215441.1|	Rv0926c	-	hypothetical protein Rv0926c [Mycobacterium tuberculosis H37Rv]	Intermediary metabolism and respiration	Cytoplasmic	4	0.201117	237.35
H37Rv	2	57116800	gi|57116800|ref|YP_177769.1|	Rv0932c	pstS2	phosphate ABC transporter substrate-binding lipoprotein PstS [Mycobacterium tuberculosis H37Rv]	cell wall and cell processes	Extracellular	4	0.210811	307.99
H37Rv	2	57116810	gi|57116810|ref|YP_177776.1|	Rv0994	moeA1	molybdopterin molybdenumtransferase 1 [Mycobacterium tuberculosis H37Rv]	Intermediary metabolism and respiration	Cytoplasmic	4	0.15493	302.61
H37Rv	2	15608141	gi|15608141|ref|NP_215517.1|	Rv1001	arcA	arginine deiminase [Mycobacterium tuberculosis H37Rv]	Intermediary metabolism and respiration	Cytoplasmic	4	0.11194	189.96
H37Rv	2	15608158	gi|15608158|ref|NP_215534.1|	Rv1018c	glmU	bifunctional UDP-N-acetylglucosamine pyrophosphorylase/glucosamine-1-phosphate N-acetyltransferase [Mycobacterium tuberculosis H37Rv]	cell wall and cell processes	Cytoplasmic	4	0.141414	163.42
H37Rv	2	15608198	gi|15608198|ref|NP_215574.1|	Rv1058	fadD14	fatty-acid--CoA ligase FadD14 [Mycobacterium tuberculosis H37Rv]	Lipid metabolism	Cytoplasmic	4	0.0957643	146.61
H37Rv	2	15608211	gi|15608211|ref|NP_215587.1|	Rv1071c	echA9	enoyl-CoA hydratase EchA9 [Mycobacterium tuberculosis H37Rv]	Lipid metabolism	Cytoplasmic	4	0.26087	351.32
H37Rv	2	448824754	gi|448824754|ref|NP_215615.3|	Rv1099c	glpX	fructose 1,6-bisphosphatase [Mycobacterium tuberculosis H37Rv]	Intermediary metabolism and respiration	Cytoplasmic	4	0.168508	260.03
H37Rv	2	15608246	gi|15608246|ref|NP_215622.1|	Rv1106c	-	3 beta-hydroxysteroid dehydrogenase/delta 5--_4-isomerase [Mycobacterium tuberculosis H37Rv]	Intermediary metabolism and respiration	Unknown	4	0.175676	281.22
H37Rv	2	15608315	gi|15608315|ref|NP_215691.1|	Rv1175c	fadH	NADPH dependent 2,4-dienoyl-CoA reductase FadH [Mycobacterium tuberculosis H37Rv]	Lipid metabolism	Cytoplasmic	4	0.11276	153.89
H37Rv	2	15608318	gi|15608318|ref|NP_215694.1|	Rv1178	-	aminotransferase [Mycobacterium tuberculosis H37Rv]	Intermediary metabolism and respiration	Unknown	4	0.143646	233.46
H37Rv	2	15608338	gi|15608338|ref|NP_215714.1|	Rv1198	esxL	ESAT-6 like protein EsxL [Mycobacterium tuberculosis H37Rv]	cell wall and cell processes	Unknown	4	0.712766	311.78
H37Rv	2	15608385	gi|15608385|ref|NP_215761.1|	Rv1245c	-	short-chain type dehydrogenase/reductase [Mycobacterium tuberculosis H37Rv]	Intermediary metabolism and respiration	Cytoplasmic	4	0.253623	364.78
H37Rv	2	15608407	gi|15608407|ref|NP_215783.1|	Rv1267c	embR	transcriptional regulator EmbR [Mycobacterium tuberculosis H37Rv]	Regulatory proteins	Cytoplasmic	4	0.17268	292.18
H37Rv	2	15608410	gi|15608410|ref|NP_215786.1|	Rv1270c	lprA	lipoprotein LprA [Mycobacterium tuberculosis H37Rv]	cell wall and cell processes	Cytoplasmic Membrane	4	0.266393	354.14
H37Rv	2	15608428	gi|15608428|ref|NP_215804.1|	Rv1288	-	hypothetical protein Rv1288 [Mycobacterium tuberculosis H37Rv]	Regulatory proteins	Cytoplasmic Membrane	4	0.127193	229.11
H37Rv	2	15608508	gi|15608508|ref|NP_215884.1|	Rv1368	lprF	lipoprotein LprF [Mycobacterium tuberculosis H37Rv]	cell wall and cell processes	Cytoplasmic Membrane	4	0.291188	253.22
H37Rv	2	15608527	gi|15608527|ref|NP_215904.1|	Rv1388	mihF	integration host factor MihF [Mycobacterium tuberculosis H37Rv]	Information pathways	Cytoplasmic	4	0.236842	301.04
H37Rv	2	15608530	gi|15608530|ref|NP_215907.1|	Rv1391	dfp	bifunctional phosphopantothenoylcysteine decarboxylase/phosphopantothenate--cysteine ligase [Mycobacterium tuberculosis H37Rv]	Intermediary metabolism and respiration	Cytoplasmic	4	0.133971	248.56
H37Rv	2	15608561	gi|15608561|ref|NP_215939.1|	Rv1423	whiA	transcriptional regulator WhiA [Mycobacterium tuberculosis H37Rv]	Regulatory proteins	Cytoplasmic	4	0.169231	252.23
H37Rv	2	15608667	gi|15608667|ref|NP_216045.1|	Rv1529	fadD24	fatty-acid--CoA ligase FadD24 [Mycobacterium tuberculosis H37Rv]	Lipid metabolism	Cytoplasmic	4	0.10274	268.33
H37Rv	2	15608749	gi|15608749|ref|NP_216127.1|	Rv1611	trpC	indole-3-glycerol phosphate synthase [Mycobacterium tuberculosis H37Rv]	Intermediary metabolism and respiration	Cytoplasmic	4	0.117647	142.63
H37Rv	2	15608846	gi|15608846|ref|NP_216224.1|	Rv1708	-	initiation inhibitor protein [Mycobacterium tuberculosis H37Rv]	cell wall and cell processes	Cytoplasmic Membrane	4	0.194969	258.86
H37Rv	2	15608851	gi|15608851|ref|NP_216229.1|	Rv1713	engA	GTPase Der [Mycobacterium tuberculosis H37Rv]	Intermediary metabolism and respiration	Cytoplasmic Membrane	4	0.142549	170.96
H37Rv	2	15608934	gi|15608934|ref|NP_216313.1|	Rv1797	eccE5	ESX-5 type VII secretion system protein EccE [Mycobacterium tuberculosis H37Rv]	cell wall and cell processes	Cytoplasmic Membrane	4	0.169951	222.84
H37Rv	2	15608957	gi|15608957|ref|NP_216336.1|	Rv1820	ilvG	acetolactate synthase large subunit IlvG [Mycobacterium tuberculosis H37Rv]	Intermediary metabolism and respiration	Cytoplasmic	4	0.120658	223.52
H37Rv	2	15608991	gi|15608991|ref|NP_216370.1|	Rv1854c	ndh	NADH dehydrogenase [Mycobacterium tuberculosis H37Rv]	Intermediary metabolism and respiration	Cytoplasmic Membrane	4	0.146868	301.15
H37Rv	2	15609174	gi|15609174|ref|NP_216553.1|	Rv2037c	-	transmembrane protein [Mycobacterium tuberculosis H37Rv]	cell wall and cell processes	Cytoplasmic Membrane	4	0.262346	257.89
H37Rv	2	15609261	gi|15609261|ref|NP_216640.1|	Rv2124c	metH	methionine synthase [Mycobacterium tuberculosis H37Rv]	Intermediary metabolism and respiration	Cytoplasmic	4	0.0645973	148.53
H37Rv	2	15609282	gi|15609282|ref|NP_216661.1|	Rv2145c	wag31	cell wall synthesis protein Wag31 [Mycobacterium tuberculosis H37Rv]	cell wall and cell processes	Cytoplasmic	4	0.226923	290.64
H37Rv	2	448824776	gi|448824776|ref|NP_216671.3|	Rv2155c	murD	UDP-N-acetylmuramoylalanine--D-glutamate ligase [Mycobacterium tuberculosis H37Rv]	cell wall and cell processes	Cytoplasmic	4	0.152263	298.44
H37Rv	2	15609400	gi|15609400|ref|NP_216779.1|	Rv2263	-	oxidoreductase [Mycobacterium tuberculosis H37Rv]	Intermediary metabolism and respiration	Cytoplasmic	4	0.123028	170.76
H37Rv	2	15609480	gi|15609480|ref|NP_216859.1|	Rv2343c	dnaG	DNA primase [Mycobacterium tuberculosis H37Rv]	Information pathways	Cytoplasmic	4	0.128326	179.98
H37Rv	2	15609483	gi|15609483|ref|NP_216862.1|	Rv2346c	esxO	ESAT-6 like protein EsxO [Mycobacterium tuberculosis H37Rv]	cell wall and cell processes	Cytoplasmic	4	0.712766	333.06
H37Rv	2	15609511	gi|15609511|ref|NP_216890.1|	Rv2374c	hrcA	heat-inducible transcription repressor HrcA [Mycobacterium tuberculosis H37Rv]	virulence, detoxification, adaptation	Cytoplasmic	4	0.244898	313.41
H37Rv	2	15609564	gi|15609564|ref|NP_216943.1|	Rv2427c	proA	gamma-glutamyl phosphate reductase [Mycobacterium tuberculosis H37Rv]	Intermediary metabolism and respiration	Cytoplasmic	4	0.13494	222.15
H37Rv	2	15609586	gi|15609586|ref|NP_216965.1|	Rv2449c	-	trans-acting enoyl reductase [Mycobacterium tuberculosis H37Rv]	conserved hypotheticals	Cytoplasmic	4	0.167064	258.29
H37Rv	2	15609620	gi|15609620|ref|NP_216999.1|	Rv2483c	plsC	bifunctional L-3-phosphoserine phosphatase/1-acyl-sn-glycerol-3-phosphate acyltransferase [Mycobacterium tuberculosis H37Rv]	Lipid metabolism	Cytoplasmic Membrane	4	0.151724	175.49
H37Rv	2	15609700	gi|15609700|ref|NP_217079.1|	Rv2563	-	glutamine ABC transporter permease [Mycobacterium tuberculosis H37Rv]	cell wall and cell processes	Cytoplasmic Membrane	4	0.200573	284.99
H37Rv	2	15609751	gi|15609751|ref|NP_217130.1|	Rv2614c	thrS	threonine--tRNA ligase [Mycobacterium tuberculosis H37Rv]	Information pathways	Cytoplasmic	4	0.083815	222.59
H37Rv	2	57117015	gi|57117015|ref|YP_177900.1|	Rv2691	ceoB	TRK system potassium uptake protein CeoB [Mycobacterium tuberculosis H37Rv]	cell wall and cell processes	Cytoplasmic Membrane	4	0.303965	303.03
H37Rv	2	15609850	gi|15609850|ref|NP_217229.1|	Rv2713	sthA	pyridine nucleotide transhydrogenase [Mycobacterium tuberculosis H37Rv]	Intermediary metabolism and respiration	Cytoplasmic	4	0.108974	183.99
H37Rv	2	15609868	gi|15609868|ref|NP_217247.1|	Rv2731	-	alanine/arginine-rich protein [Mycobacterium tuberculosis H37Rv]	conserved hypotheticals	Cytoplasmic	4	0.0666667	240.78
H37Rv	2	15609922	gi|15609922|ref|NP_217301.1|	Rv2785c	rpsO	30S ribosomal protein S15 [Mycobacterium tuberculosis H37Rv]	Information pathways	Cytoplasmic	4	0.438202	196.42
H37Rv	2	15609995	gi|15609995|ref|NP_217374.1|	Rv2858c	aldC	aldehyde dehydrogenase AldC [Mycobacterium tuberculosis H37Rv]	Intermediary metabolism and respiration	Cytoplasmic	4	0.134066	201.54
H37Rv	2	15610019	gi|15610019|ref|NP_217398.1|	Rv2882c	frr	ribosome recycling factor [Mycobacterium tuberculosis H37Rv]	Information pathways	Cytoplasmic	4	0.362162	240.61
H37Rv	2	15610020	gi|15610020|ref|NP_217399.1|	Rv2883c	pyrH	uridylate kinase [Mycobacterium tuberculosis H37Rv]	Intermediary metabolism and respiration	Cytoplasmic	4	0.291188	364.03
H37Rv	2	15610089	gi|15610089|ref|NP_217468.1|	Rv2952	-	phthiotriol/phenolphthiotriol dimycocerosates methyltransferase [Mycobacterium tuberculosis H37Rv]	Intermediary metabolism and respiration	Cytoplasmic	4	0.22963	220.13
H37Rv	2	15610091	gi|15610091|ref|NP_217470.1|	Rv2954c	-	hypothetical protein Rv2954c [Mycobacterium tuberculosis H37Rv]	Intermediary metabolism and respiration	Cytoplasmic	4	0.219917	179.79
H37Rv	2	15610106	gi|15610106|ref|NP_217485.1|	Rv2969c	-	hypothetical protein Rv2969c [Mycobacterium tuberculosis H37Rv]	cell wall and cell processes	Cytoplasmic	4	0.290196	247.19
H37Rv	2	15610139	gi|15610139|ref|NP_217518.1|	Rv3002c	ilvN	acetolactate synthase small subunit [Mycobacterium tuberculosis H37Rv]	Intermediary metabolism and respiration	Cytoplasmic	4	0.35119	257.46
H37Rv	2	448824797	gi|448824797|ref|NP_217527.2|	Rv3011c	gatA	glutamyl-tRNA(GLN) amidotransferase subunit A [Mycobacterium tuberculosis H37Rv]	Information pathways	Cytoplasmic	4	0.172065	225.5
H37Rv	2	15610177	gi|15610177|ref|NP_217556.1|	Rv3040c	-	hypothetical protein Rv3040c [Mycobacterium tuberculosis H37Rv]	Information pathways	Cytoplasmic	4	0.239583	171.63
H37Rv	2	15610179	gi|15610179|ref|NP_217558.1|	Rv3042c	serB2	phosphoserine phosphatase SerB [Mycobacterium tuberculosis H37Rv]	Intermediary metabolism and respiration	Cytoplasmic	4	0.188264	250.24
H37Rv	2	15610181	gi|15610181|ref|NP_217560.1|	Rv3044	fecB	FeIII-dicitrate-binding periplasmic lipoprotein [Mycobacterium tuberculosis H37Rv]	cell wall and cell processes	Unknown	4	0.320334	239.78
H37Rv	2	15610198	gi|15610198|ref|NP_217577.1|	Rv3061c	fadE22	acyl-CoA dehydrogenase FadE22 [Mycobacterium tuberculosis H37Rv]	Lipid metabolism	Cytoplasmic	4	0.0873786	190.47
H37Rv	2	15610227	gi|15610227|ref|NP_217606.1|	Rv3090	-	alanine/valine-rich protein [Mycobacterium tuberculosis H37Rv]	cell wall and cell processes	Unknown	4	0.189831	294.46
H37Rv	2	15610244	gi|15610244|ref|NP_217623.1|	Rv3107c	agpS	alkyldihydroxyacetonephosphate synthase [Mycobacterium tuberculosis H37Rv]	Lipid metabolism	Cytoplasmic	4	0.144213	236.46
H37Rv	2	15610341	gi|15610341|ref|NP_217721.1|	Rv3205c	-	hypothetical protein Rv3205c [Mycobacterium tuberculosis H37Rv]	cell wall and cell processes	Cytoplasmic	4	0.178082	242.89
H37Rv	2	15610356	gi|15610356|ref|NP_217736.1|	Rv3220c	-	two component sensor kinase [Mycobacterium tuberculosis H37Rv]	Regulatory proteins	Cytoplasmic	4	0.101796	200.54
H37Rv	2	15610406	gi|15610406|ref|NP_217787.1|	Rv3270	ctpC	manganese/zinc-exporting P-type ATPase [Mycobacterium tuberculosis H37Rv]	cell wall and cell processes	Cytoplasmic Membrane	4	0.086351	99.54
H37Rv	2	15610437	gi|15610437|ref|NP_217818.1|	Rv3301c	phoY1	phosphate transport system transcriptional regulator PhoY [Mycobacterium tuberculosis H37Rv]	cell wall and cell processes	Cytoplasmic	4	0.21267	180.51
H37Rv	2	57117086	gi|57117086|ref|YP_177955.1|	Rv3305c	amiA1	N-acyl-L-amino acid amidohydrolase AmiA [Mycobacterium tuberculosis H37Rv]	Intermediary metabolism and respiration	Cytoplasmic	4	0.197943	172.26
H37Rv	2	15610577	gi|15610577|ref|NP_217958.1|	Rv3441c	mrsA	phosphoglucosamine mutase [Mycobacterium tuberculosis H37Rv]	Intermediary metabolism and respiration	Cytoplasmic	4	0.127232	281.73
H37Rv	2	57117111	gi|57117111|ref|YP_177976.1|	Rv3478	PPE60	PE family protein PPE60 [Mycobacterium tuberculosis H37Rv]	PE/PPE	Cytoplasmic Membrane	4	0.165394	314.33
H37Rv	2	15610633	gi|15610633|ref|NP_218014.1|	Rv3497c	mce4C	Mce family protein Mce4C [Mycobacterium tuberculosis H37Rv]	virulence, detoxification, adaptation	Cytoplasmic Membrane	4	0.232493	331.04
H37Rv	2	15610683	gi|15610683|ref|NP_218064.1|	Rv3547	ddn	deazaflavin-dependent nitroreductase [Mycobacterium tuberculosis H37Rv]	Intermediary metabolism and respiration	Unknown	4	0.264901	195.23
H37Rv	2	15610692	gi|15610692|ref|NP_218073.1|	Rv3556c	fadA6	acetyl-CoA acetyltransferase FadA [Mycobacterium tuberculosis H37Rv]	Lipid metabolism	Cytoplasmic	4	0.173575	247.73
H37Rv	2	15610718	gi|15610718|ref|NP_218099.1|	Rv3582c	ispD	2-C-methyl-D-erythritol 4-phosphate cytidylyltransferase [Mycobacterium tuberculosis H37Rv]	Intermediary metabolism and respiration	Cytoplasmic	4	0.25974	181.58
H37Rv	2	15610722	gi|15610722|ref|NP_218103.1|	Rv3586	-	DNA integrity scanning protein DisA [Mycobacterium tuberculosis H37Rv]	Regulatory proteins	Cytoplasmic	4	0.187151	175.46
H37Rv	2	15610738	gi|15610738|ref|NP_218119.1|	Rv3602c	panC	pantothenate synthetase [Mycobacterium tuberculosis H37Rv]	Intermediary metabolism and respiration	Cytoplasmic	4	0.294498	317.82
H37Rv	2	15610752	gi|15610752|ref|NP_218133.1|	Rv3616c	espA	ESX-1 secretion-associated protein EspA [Mycobacterium tuberculosis H37Rv]	cell wall and cell processes	Cytoplasmic	4	0.19898	286.25
H37Rv	2	57117137	gi|57117137|ref|NP_215015.2|	Rv3634c	galE1	UDP-glucose 4-epimerase [Mycobacterium tuberculosis H37Rv]	Intermediary metabolism and respiration	Cytoplasmic	4	0.187898	231.89
H37Rv	2	15610855	gi|15610855|ref|NP_218236.1|	Rv3719	-	hypothetical protein Rv3719 [Mycobacterium tuberculosis H37Rv]	Intermediary metabolism and respiration	Unknown	4	0.104255	238.69
H37Rv	2	15610911	gi|15610911|ref|NP_218292.1|	Rv3775	lipE	lipase LipE [Mycobacterium tuberculosis H37Rv]	Intermediary metabolism and respiration	Unknown	4	0.125301	234.74
H37Rv	2	15610926	gi|15610926|ref|NP_218307.1|	Rv3790	dprE1	decaprenylphosphoryl-beta-D-ribose oxidase [Mycobacterium tuberculosis H37Rv]	Lipid metabolism	Unknown	4	0.156182	325.64
H37Rv	2	57117159	gi|57117159|ref|YP_178017.1|	Rv3803c	fbpD	MPT51/MPB51 antigen [Mycobacterium tuberculosis H37Rv]	Lipid metabolism	Extracellular	4	0.311037	351.15
H37Rv	2	15610985	gi|15610985|ref|NP_218366.1|	Rv3849	espR	ESX-1 transcriptional regulator EspR [Mycobacterium tuberculosis H37Rv]	Regulatory proteins	Cytoplasmic	4	0.44697	292.85
H37Rv	2	15611000	gi|15611000|ref|NP_218381.1|	Rv3864	espE	ESX-1 secretion-associated protein EspE [Mycobacterium tuberculosis H37Rv]	cell wall and cell processes	Cytoplasmic	4	0.19403	259.9
H37Rv	2	15607150	gi|15607150|ref|NP_214522.1|	Rv0008c	-	cell wall synthesis protein CwsA [Mycobacterium tuberculosis H37Rv]	cell wall and cell processes	Cytoplasmic Membrane	3	0.434483	297.11
H37Rv	2	15607219	gi|15607219|ref|NP_214591.1|	Rv0077c	-	oxidoreductase [Mycobacterium tuberculosis H37Rv]	Intermediary metabolism and respiration	Cytoplasmic	3	0.115942	123.17
H37Rv	2	15607223	gi|15607223|ref|NP_214595.1|	Rv0081	-	HTH-type transcriptional regulator [Mycobacterium tuberculosis H37Rv]	Regulatory proteins	Cytoplasmic	3	0.359649	103.56
H37Rv	2	15607273	gi|15607273|ref|NP_214645.1|	Rv0131c	fadE1	acyl-CoA dehydrogenase FadE1 [Mycobacterium tuberculosis H37Rv]	Lipid metabolism	Cytoplasmic	3	0.105145	126.07
H37Rv	2	15607363	gi|15607363|ref|NP_214736.1|	Rv0222	echA1	enoyl-CoA hydratase EchA1 [Mycobacterium tuberculosis H37Rv]	Lipid metabolism	Cytoplasmic Membrane	3	0.21374	231.31
H37Rv	2	15607364	gi|15607364|ref|NP_214737.1|	Rv0223c	-	aldehyde dehydrogenase [Mycobacterium tuberculosis H37Rv]	Intermediary metabolism and respiration	Cytoplasmic	3	0.143737	186.92
H37Rv	2	15607382	gi|15607382|ref|NP_214755.1|	Rv0241c	htdX	3-hydroxyacyl-thioester dehydratase HtdX [Mycobacterium tuberculosis H37Rv]	Intermediary metabolism and respiration	Cytoplasmic	3	0.25	198.93
H37Rv	2	57116710	gi|57116710|ref|YP_177705.1|	Rv0265c	-	iron ABC transporter substrate-binding lipoprotein [Mycobacterium tuberculosis H37Rv]	cell wall and cell processes	Cytoplasmic Membrane	3	0.154545	177.89
H37Rv	2	15607432	gi|15607432|ref|NP_214805.1|	Rv0291	mycP3	membrane-anchored mycosin MycP [Mycobacterium tuberculosis H37Rv]	Intermediary metabolism and respiration	Cytoplasmic Membrane	3	0.121475	194.13
H37Rv	2	15607482	gi|15607482|ref|NP_214855.1|	Rv0341	iniB	isoniazid inducible protein IniB [Mycobacterium tuberculosis H37Rv]	cell wall and cell processes	Cytoplasmic Membrane	3	0.106472	225.55
H37Rv	2	15607492	gi|15607492|ref|NP_214865.1|	Rv0351	grpE	protein GrpE [Mycobacterium tuberculosis H37Rv]	virulence, detoxification, adaptation	Unknown	3	0.157447	223.36
H37Rv	2	15607498	gi|15607498|ref|NP_214871.1|	Rv0357c	purA	adenylosuccinate synthetase [Mycobacterium tuberculosis H37Rv]	Intermediary metabolism and respiration	Cytoplasmic	3	0.111111	234.45
H37Rv	2	57116727	gi|57116727|ref|YP_177722.1|	Rv0379	secE2	protein translocase subunit SecE [Mycobacterium tuberculosis H37Rv]	cell wall and cell processes	Cytoplasmic	3	0.605634	244.93
H37Rv	2	15607530	gi|15607530|ref|NP_214903.1|	Rv0389	purT	phosphoribosylglycinamide formyltransferase PurT [Mycobacterium tuberculosis H37Rv]	Intermediary metabolism and respiration	Cytoplasmic Membrane	3	0.126492	201.24
H37Rv	2	15607548	gi|15607548|ref|NP_214921.1|	Rv0407	fgd1	F420-dependent glucose-6-phosphate dehydrogenase [Mycobacterium tuberculosis H37Rv]	Intermediary metabolism and respiration	Cytoplasmic	3	0.110119	202.84
H37Rv	2	15607559	gi|15607559|ref|NP_214932.1|	Rv0418	lpqL	lipoprotein aminopeptidase LpqL [Mycobacterium tuberculosis H37Rv]	cell wall and cell processes	Extracellular	3	0.108	170.87
H37Rv	2	15607578	gi|15607578|ref|NP_214951.1|	Rv0437c	psd	phosphatidylserine decarboxylase [Mycobacterium tuberculosis H37Rv]	Lipid metabolism	Cytoplasmic Membrane	3	0.194805	97.6
H37Rv	2	15607586	gi|15607586|ref|NP_214959.1|	Rv0445c	sigK	ECF RNA polymerase sigma factor SigK [Mycobacterium tuberculosis H37Rv]	Information pathways	Cytoplasmic Membrane	3	0.213904	164.29
H37Rv	2	57116734	gi|57116734|ref|YP_177728.1|	Rv0467	icl1	isocitrate lyase [Mycobacterium tuberculosis H37Rv]	Intermediary metabolism and respiration	Cytoplasmic	3	0.135514	125.8
H37Rv	2	15607645	gi|15607645|ref|NP_215018.1|	Rv0504c	-	hypothetical protein Rv0504c [Mycobacterium tuberculosis H37Rv]	cell wall and cell processes	Cytoplasmic	3	0.295181	114.69
H37Rv	2	15607688	gi|15607688|ref|NP_215062.1|	Rv0548c	menB	1,4-dihydroxy-2-naphthoyl-CoA synthase [Mycobacterium tuberculosis H37Rv]	Intermediary metabolism and respiration	Cytoplasmic	3	0.165605	233.97
H37Rv	2	15607691	gi|15607691|ref|NP_215065.1|	Rv0551c	fadD8	fatty-acid--CoA ligase FadD8 [Mycobacterium tuberculosis H37Rv]	Lipid metabolism	Cytoplasmic	3	0.101576	126.62
H37Rv	2	57116754	gi|57116754|ref|YP_177738.1|	Rv0558	menH	demethylmenaquinone methyltransferase [Mycobacterium tuberculosis H37Rv]	Intermediary metabolism and respiration	Unknown	3	0.196581	119.47
H37Rv	2	57116767	gi|57116767|ref|YP_177745.1|	Rv0675	echA5	enoyl-CoA hydratase EchA5 [Mycobacterium tuberculosis H37Rv]	Lipid metabolism	Cytoplasmic	3	0.18251	123.13
H37Rv	2	15607823	gi|15607823|ref|NP_215197.1|	Rv0683	rpsG	30S ribosomal protein S7 [Mycobacterium tuberculosis H37Rv]	Information pathways	Cytoplasmic	3	0.339744	247.77
H37Rv	2	15607834	gi|15607834|ref|NP_215208.1|	Rv0694	-	mycofactocin system heme/flavin oxidoreductase MftD [Mycobacterium tuberculosis H37Rv]	Intermediary metabolism and respiration	Cytoplasmic Membrane	3	0.166667	146.43
H37Rv	2	15607846	gi|15607846|ref|NP_215220.1|	Rv0706	rplV	50S ribosomal protein L22 [Mycobacterium tuberculosis H37Rv]	Information pathways	Cytoplasmic	3	0.126904	157.11
H37Rv	2	15607848	gi|15607848|ref|NP_215222.1|	Rv0708	rplP	50S ribosomal protein L16 [Mycobacterium tuberculosis H37Rv]	Information pathways	Cytoplasmic	3	0.297101	213.99
H37Rv	2	15607854	gi|15607854|ref|NP_215228.1|	Rv0714	rplN	50S ribosomal protein L14 [Mycobacterium tuberculosis H37Rv]	Information pathways	Cytoplasmic	3	0.311475	177.7
H37Rv	2	15607861	gi|15607861|ref|NP_215235.1|	Rv0721	rpsE	30S ribosomal protein S5 [Mycobacterium tuberculosis H37Rv]	Information pathways	Cytoplasmic	3	0.204545	253.16
H37Rv	2	15607863	gi|15607863|ref|NP_215237.1|	Rv0723	rplO	50S ribosomal protein L15 [Mycobacterium tuberculosis H37Rv]	Information pathways	Unknown	3	0.212329	161.49
H37Rv	2	15607873	gi|15607873|ref|NP_215247.1|	Rv0733	adk	adenylate kinase [Mycobacterium tuberculosis H37Rv]	Intermediary metabolism and respiration	Cytoplasmic	3	0.19337	199.62
H37Rv	2	15607878	gi|15607878|ref|NP_215252.1|	Rv0738	-	hypothetical protein Rv0738 [Mycobacterium tuberculosis H37Rv]	conserved hypotheticals	Unknown	3	0.307692	142.95
H37Rv	2	15607925	gi|15607925|ref|NP_215299.1|	Rv0785	-	KsdD-like steroid dehydrogenase [Mycobacterium tuberculosis H37Rv]	Intermediary metabolism and respiration	Cytoplasmic	3	0.0547703	197.94
H37Rv	2	57116784	gi|57116784|ref|YP_177756.1|	Rv0794c	-	oxidoreductase [Mycobacterium tuberculosis H37Rv]	Intermediary metabolism and respiration	Cytoplasmic	3	0.0761523	124.94
H37Rv	2	15607954	gi|15607954|ref|NP_215329.1|	Rv0814c	-	hypothetical protein Rv0814c [Mycobacterium tuberculosis H37Rv]	Intermediary metabolism and respiration	Unknown	3	0.51	106.61
H37Rv	2	15608043	gi|15608043|ref|NP_215418.1|	Rv0903c	prrA	two component transcriptional regulator PrrA [Mycobacterium tuberculosis H37Rv]	Regulatory proteins	Cytoplasmic	3	0.224576	251.81
H37Rv	2	15608065	gi|15608065|ref|NP_215440.1|	Rv0925c	-	hypothetical protein Rv0925c [Mycobacterium tuberculosis H37Rv]	Intermediary metabolism and respiration	Unknown	3	0.163265	129.16
H37Rv	2	15608098	gi|15608098|ref|NP_215473.1|	Rv0958	-	magnesium chelatase [Mycobacterium tuberculosis H37Rv]	Intermediary metabolism and respiration	Cytoplasmic	3	0.0958606	159.25
H37Rv	2	15608146	gi|15608146|ref|NP_215522.1|	Rv1006	-	hypothetical protein Rv1006 [Mycobacterium tuberculosis H37Rv]	conserved hypotheticals	Unknown	3	0.112875	242.06
H37Rv	2	15608153	gi|15608153|ref|NP_215529.1|	Rv1013	pks16	polyketide synthase [Mycobacterium tuberculosis H37Rv]	Lipid metabolism	Cytoplasmic Membrane	3	0.0808824	121.35
H37Rv	2	15608218	gi|15608218|ref|NP_215594.1|	Rv1078	-	hypothetical protein Rv1078 [Mycobacterium tuberculosis H37Rv]	cell wall and cell processes	Cytoplasmic Membrane	3	0.1375	206.28
H37Rv	2	15608235	gi|15608235|ref|NP_215611.1|	Rv1095	phoH2	phosphate starvation-inducible protein PsiH [Mycobacterium tuberculosis H37Rv]	Intermediary metabolism and respiration	Cytoplasmic	3	0.106236	156.67
H37Rv	2	15608258	gi|15608258|ref|NP_215634.1|	Rv1118c	-	hypothetical protein Rv1118c [Mycobacterium tuberculosis H37Rv]	conserved hypotheticals	Cytoplasmic	3	0.115385	138.78
H37Rv	2	57116832	gi|57116832|ref|YP_177789.1|	Rv1121	zwf1	glucose-6-phosphate 1-dehydrogenase [Mycobacterium tuberculosis H37Rv]	Intermediary metabolism and respiration	Cytoplasmic	3	0.0793991	139.73
H37Rv	2	15608264	gi|15608264|ref|NP_215640.1|	Rv1124	ephC	epoxide hydrolase EphC [Mycobacterium tuberculosis H37Rv]	virulence, detoxification, adaptation	Cytoplasmic	3	0.155063	137.68
H37Rv	2	15608313	gi|15608313|ref|NP_215689.1|	Rv1173	fbiC	FO synthase [Mycobacterium tuberculosis H37Rv]	Intermediary metabolism and respiration	Cytoplasmic	3	0.057243	113.3
H37Rv	2	15608328	gi|15608328|ref|NP_215704.1|	Rv1188	-	proline dehydrogenase [Mycobacterium tuberculosis H37Rv]	Intermediary metabolism and respiration	Cytoplasmic	3	0.12766	144.62
H37Rv	2	15608358	gi|15608358|ref|NP_215734.1|	Rv1218c	-	tetronasin ABC transporter ATP-binding protein [Mycobacterium tuberculosis H37Rv]	cell wall and cell processes	Cytoplasmic Membrane	3	0.122186	138.15
H37Rv	2	15608369	gi|15608369|ref|NP_215745.1|	Rv1229c	mrp	Mrp-like protein [Mycobacterium tuberculosis H37Rv]	Intermediary metabolism and respiration	Cytoplasmic	3	0.171795	253.31
H37Rv	2	15608433	gi|15608433|ref|NP_215809.1|	Rv1293	lysA	diaminopimelate decarboxylase [Mycobacterium tuberculosis H37Rv]	Intermediary metabolism and respiration	Cytoplasmic	3	0.118568	108.85
H37Rv	2	15608441	gi|15608441|ref|NP_215817.1|	Rv1301	-	threonylcarbamoyl-AMP synthase [Mycobacterium tuberculosis H37Rv]	Information pathways	Unknown	3	0.21659	178.14
H37Rv	2	15608454	gi|15608454|ref|NP_215830.1|	Rv1314c	-	cob(I)yrinic acid a,c-diamide adenosyltransferase [Mycobacterium tuberculosis H37Rv]	conserved hypotheticals	Cytoplasmic	3	0.243523	185.79
H37Rv	2	15608500	gi|15608500|ref|NP_215876.1|	Rv1360	-	oxidoreductase [Mycobacterium tuberculosis H37Rv]	Intermediary metabolism and respiration	Cytoplasmic	3	0.108824	100.56
H37Rv	2	15608521	gi|15608521|ref|NP_215897.1|	Rv1381	pyrC	dihydroorotase [Mycobacterium tuberculosis H37Rv]	Intermediary metabolism and respiration	Cytoplasmic	3	0.116279	183.87
H37Rv	2	15608548	gi|15608548|ref|NP_215926.1|	Rv1410c	-	aminoglycosides/tetracycline-transport integral membrane protein [Mycobacterium tuberculosis H37Rv]	cell wall and cell processes	Cytoplasmic Membrane	3	0.123552	238.99
H37Rv	2	15608549	gi|15608549|ref|NP_215927.1|	Rv1411c	lprG	lipoprotein LprG [Mycobacterium tuberculosis H37Rv]	cell wall and cell processes	Cytoplasmic Membrane	3	0.292373	242.43
H37Rv	2	15608583	gi|15608583|ref|NP_215961.1|	Rv1445c	devB	6-phosphogluconolactonase [Mycobacterium tuberculosis H37Rv]	Intermediary metabolism and respiration	Unknown	3	0.178138	144.06
H37Rv	2	15608596	gi|15608596|ref|NP_215974.1|	Rv1458c	-	antibiotic ABC transporter ATP-binding protein [Mycobacterium tuberculosis H37Rv]	cell wall and cell processes	Cytoplasmic Membrane	3	0.127796	97.41
H37Rv	2	15608600	gi|15608600|ref|NP_215978.1|	Rv1462	-	hypothetical protein Rv1462 [Mycobacterium tuberculosis H37Rv]	cell wall and cell processes	Cytoplasmic	3	0.0881612	169.32
H37Rv	2	15608602	gi|15608602|ref|NP_215980.1|	Rv1464	csd	cysteine desulfurase [Mycobacterium tuberculosis H37Rv]	Intermediary metabolism and respiration	Cytoplasmic	3	0.105516	234.33
H37Rv	2	15608621	gi|15608621|ref|NP_215999.1|	Rv1483	fabG1	3-oxoacyl-ACP reductase FabG1 [Mycobacterium tuberculosis H37Rv]	Lipid metabolism	Cytoplasmic	3	0.238866	171.63
H37Rv	2	15608645	gi|15608645|ref|NP_216023.1|	Rv1507c	-	hypothetical protein Rv1507c [Mycobacterium tuberculosis H37Rv]	cell wall and cell processes	Unknown	3	0.151515	184.52
H37Rv	2	15608650	gi|15608650|ref|NP_216028.1|	Rv1512	epiA	nucleotide-sugar epimerase EpiA [Mycobacterium tuberculosis H37Rv]	Intermediary metabolism and respiration	Cytoplasmic	3	0.173913	145.75
H37Rv	2	57116891	gi|57116891|ref|YP_177823.1|	Rv1600	hisC1	histidinol-phosphate aminotransferase [Mycobacterium tuberculosis H37Rv]	Intermediary metabolism and respiration	Cytoplasmic	3	0.115789	147.67
H37Rv	2	15608743	gi|15608743|ref|NP_216121.1|	Rv1605	hisF	imidazole glycerol phosphate synthase subunit HisF [Mycobacterium tuberculosis H37Rv]	Intermediary metabolism and respiration	Cytoplasmic	3	0.220974	119.36
H37Rv	2	15608758	gi|15608758|ref|NP_216136.1|	Rv1620c	cydC	cytochrome biosyntheisis ATP-bindingprotein/permease CydC [Mycobacterium tuberculosis H37Rv]	Intermediary metabolism and respiration	Cytoplasmic Membrane	3	0.0885417	126.99
H37Rv	2	15608778	gi|15608778|ref|NP_216156.1|	Rv1640c	lysX	bifunctional lysine--tRNA ligase/phosphatidylglycerol lysyltransferase [Mycobacterium tuberculosis H37Rv]	Information pathways	Cytoplasmic	3	0.0383959	130.88
H37Rv	2	15608837	gi|15608837|ref|NP_216215.1|	Rv1699	pyrG	CTP synthase [Mycobacterium tuberculosis H37Rv]	Intermediary metabolism and respiration	Cytoplasmic	3	0.0682594	74.05
H37Rv	2	15608876	gi|15608876|ref|NP_216254.1|	Rv1738	-	hypothetical protein Rv1738 [Mycobacterium tuberculosis H37Rv]	conserved hypotheticals	Cytoplasmic	3	0.414894	145.46
H37Rv	2	15608989	gi|15608989|ref|NP_216368.1|	Rv1852	ureG	urease accessory protein UreG [Mycobacterium tuberculosis H37Rv]	Intermediary metabolism and respiration	Unknown	3	0.276786	163.1
H37Rv	2	15609001	gi|15609001|ref|NP_216380.1|	Rv1864c	-	hypothetical protein Rv1864c [Mycobacterium tuberculosis H37Rv]	conserved hypotheticals	Cytoplasmic	3	0.179283	147.53
H37Rv	2	15609008	gi|15609008|ref|NP_216387.1|	Rv1871c	-	hypothetical protein Rv1871c [Mycobacterium tuberculosis H37Rv]	Information pathways	Cytoplasmic	3	0.286822	69.02
H37Rv	2	15609115	gi|15609115|ref|NP_216494.1|	Rv1978	-	hypothetical protein Rv1978 [Mycobacterium tuberculosis H37Rv]	Intermediary metabolism and respiration	Cytoplasmic Membrane	3	0.141844	173.27
H37Rv	2	15609165	gi|15609165|ref|NP_216544.1|	Rv2028c	-	universal stress protein [Mycobacterium tuberculosis H37Rv]	virulence, detoxification, adaptation	Cytoplasmic Membrane	3	0.197133	221.6
H37Rv	2	15609179	gi|15609179|ref|NP_216558.1|	Rv2042c	-	hypothetical protein Rv2042c [Mycobacterium tuberculosis H37Rv]	Regulatory proteins	Unknown	3	0.158491	119.92
H37Rv	2	15609198	gi|15609198|ref|NP_216577.1|	Rv2061c	-	hypothetical protein Rv2061c [Mycobacterium tuberculosis H37Rv]	Information pathways	Unknown	3	0.373134	286.17
H37Rv	2	15609204	gi|15609204|ref|NP_216583.1|	Rv2067c	-	hypothetical protein Rv2067c [Mycobacterium tuberculosis H37Rv]	Intermediary metabolism and respiration	Cytoplasmic	3	0.110565	197.18
H37Rv	2	15609247	gi|15609247|ref|NP_216626.1|	Rv2110c	prcB	proteasome subunit beta [Mycobacterium tuberculosis H37Rv]	Intermediary metabolism and respiration	Unknown	3	0.257732	258.41
H37Rv	2	15609255	gi|15609255|ref|NP_216634.1|	Rv2118c	-	tRNA (adenine(58)-N(1))-methyltransferase [Mycobacterium tuberculosis H37Rv]	Intermediary metabolism and respiration	Cytoplasmic	3	0.146429	126.67
H37Rv	2	15609267	gi|15609267|ref|NP_216646.1|	Rv2130c	mshC	cysteine:1D-myo-inosityl 2-amino-2-deoxy--D-glucopyranoside ligase [Mycobacterium tuberculosis H37Rv]	Intermediary metabolism and respiration	Cytoplasmic	3	0.120773	176.72
H37Rv	2	15609287	gi|15609287|ref|NP_216666.1|	Rv2150c	ftsZ	cell division protein FtsZ [Mycobacterium tuberculosis H37Rv]	cell wall and cell processes	Cytoplasmic	3	0.16095	310.78
H37Rv	2	15609396	gi|15609396|ref|NP_216775.1|	Rv2259	mscR	S-nitrosomycothiol reductase MscR [Mycobacterium tuberculosis H37Rv]	Intermediary metabolism and respiration	Cytoplasmic	3	0.124654	249.4
H37Rv	2	15609422	gi|15609422|ref|NP_216801.1|	Rv2285	-	diacylglycerol acyltransferase [Mycobacterium tuberculosis H37Rv]	Lipid metabolism	Cytoplasmic Membrane	3	0.103371	186.08
H37Rv	2	15609426	gi|15609426|ref|NP_216805.1|	Rv2289	cdh	CDP-diacylglycerol pyrophosphatase [Mycobacterium tuberculosis H37Rv]	Lipid metabolism	Cytoplasmic Membrane	3	0.165385	249.1
H37Rv	2	15609456	gi|15609456|ref|NP_216835.1|	Rv2319c	-	universal stress protein [Mycobacterium tuberculosis H37Rv]	virulence, detoxification, adaptation	Unknown	3	0.0684932	82.36
H37Rv	2	15609487	gi|15609487|ref|NP_216866.1|	Rv2350c	plcB	membrane-associated phospholipase B [Mycobacterium tuberculosis H37Rv]	Intermediary metabolism and respiration	Cytoplasmic Membrane	3	0.09375	267.29
H37Rv	2	15609565	gi|15609565|ref|NP_216944.1|	Rv2428	ahpC	alkyl hydroperoxide reductase subunit C [Mycobacterium tuberculosis H37Rv]	virulence, detoxification, adaptation	Cytoplasmic	3	0.271795	182.74
H37Rv	2	57116990	gi|57116990|ref|NP_216954.2|	Rv2438c	nadE	glutamine-dependent NAD(+) synthetase [Mycobacterium tuberculosis H37Rv]	Intermediary metabolism and respiration	Unknown	3	0.0618557	143.57
H37Rv	2	15609632	gi|15609632|ref|NP_217011.1|	Rv2495c	bkdC	branched-chain keto acid dehydrogenase E2 component [Mycobacterium tuberculosis H37Rv]	Intermediary metabolism and respiration	Cytoplasmic	3	0.101781	107.78
H37Rv	2	15609665	gi|15609665|ref|NP_217044.1|	Rv2528c	mrr	restriction system protein [Mycobacterium tuberculosis H37Rv]	Information pathways	Cytoplasmic	3	0.153595	243.71
H37Rv	2	15609675	gi|15609675|ref|NP_217054.1|	Rv2538c	aroB	3-dehydroquinate synthase [Mycobacterium tuberculosis H37Rv]	Intermediary metabolism and respiration	Cytoplasmic	3	0.232044	194.22
H37Rv	2	15609709	gi|15609709|ref|NP_217088.1|	Rv2572c	aspS	aspartate--tRNA ligase [Mycobacterium tuberculosis H37Rv]	Information pathways	Cytoplasmic	3	0.0771812	219.9
H37Rv	2	15609723	gi|15609723|ref|NP_217102.1|	Rv2586c	secF	protein translocase subunit SecF [Mycobacterium tuberculosis H37Rv]	cell wall and cell processes	Cytoplasmic Membrane	3	0.0950226	250.48
H37Rv	2	15609725	gi|15609725|ref|NP_217104.1|	Rv2588c	yajC	membrane protein secretion factor YajC [Mycobacterium tuberculosis H37Rv]	cell wall and cell processes	Cytoplasmic	3	0.382609	189.2
H37Rv	2	15609763	gi|15609763|ref|NP_217142.1|	Rv2626c	hrp1	hypoxic response protein [Mycobacterium tuberculosis H37Rv]	Regulatory proteins	Unknown	3	0.293706	242.18
H37Rv	2	57117016	gi|57117016|ref|YP_177901.1|	Rv2692	ceoC	TRK system potassium uptake protein CeoC [Mycobacterium tuberculosis H37Rv]	cell wall and cell processes	Cytoplasmic Membrane	3	0.168182	142
H37Rv	2	15609855	gi|15609855|ref|NP_217234.1|	Rv2718c	nrdR	transcriptional regulator NrdR [Mycobacterium tuberculosis H37Rv]	Regulatory proteins	Cytoplasmic	3	0.318182	134.87
H37Rv	2	345462012	gi|345462012|ref|NP_217236.2|	Rv2720	lexA	repressor LexA [Mycobacterium tuberculosis H37Rv]	Regulatory proteins	Unknown	3	0.266949	170.33
H37Rv	2	15609877	gi|15609877|ref|NP_217256.1|	Rv2740	ephG	epoxide hydrolase [Mycobacterium tuberculosis H37Rv]	virulence, detoxification, adaptation	Unknown	3	0.268456	205.63
H37Rv	2	15609890	gi|15609890|ref|NP_217269.1|	Rv2753c	dapA	4-hydroxy-tetrahydrodipicolinate synthase [Mycobacterium tuberculosis H37Rv]	Intermediary metabolism and respiration	Cytoplasmic	3	0.196667	232.28
H37Rv	2	15609891	gi|15609891|ref|NP_217270.1|	Rv2754c	thyX	thymidylate synthase ThyX [Mycobacterium tuberculosis H37Rv]	Intermediary metabolism and respiration	Cytoplasmic	3	0.152	149.18
H37Rv	2	57117021	gi|57117021|ref|YP_177905.1|	Rv2766c	-	short-chain type dehydrogenase/reductase [Mycobacterium tuberculosis H37Rv]	Intermediary metabolism and respiration	Cytoplasmic	3	0.246154	285.74
H37Rv	2	15609917	gi|15609917|ref|NP_217296.1|	Rv2780	ald	L-alanine dehydrogenase [Mycobacterium tuberculosis H37Rv]	Intermediary metabolism and respiration	Extracellular	3	0.102426	137.49
H37Rv	2	15609926	gi|15609926|ref|NP_217305.1|	Rv2789c	fadE21	acyl-CoA dehydrogenase FadE21 [Mycobacterium tuberculosis H37Rv]	Lipid metabolism	Cytoplasmic	3	0.097561	137.82
H37Rv	2	15609955	gi|15609955|ref|NP_217334.1|	Rv2818c	-	CRISPR-associated protein Csm6 [Mycobacterium tuberculosis H37Rv]	unknown	Cytoplasmic	3	0.0890052	108.07
H37Rv	2	15609978	gi|15609978|ref|NP_217357.1|	Rv2841c	nusA	transcription termination/antitermination protein NusA [Mycobacterium tuberculosis H37Rv]	Information pathways	Cytoplasmic	3	0.129683	127.19
H37Rv	2	15609989	gi|15609989|ref|NP_217368.1|	Rv2852c	mqo	malate:quinone oxidoreductase [Mycobacterium tuberculosis H37Rv]	Intermediary metabolism and respiration	Cellwall	3	0.0993915	148.42
H37Rv	2	15609991	gi|15609991|ref|NP_217370.1|	Rv2854	-	hypothetical protein Rv2854 [Mycobacterium tuberculosis H37Rv]	Lipid metabolism	Cytoplasmic	3	0.150289	107.37
H37Rv	2	15610058	gi|15610058|ref|NP_217437.1|	Rv2921c	ftsY	signal recognition particle receptor FtsY [Mycobacterium tuberculosis H37Rv]	cell wall and cell processes	Cytoplasmic Membrane	3	0.123223	182.89
H37Rv	2	15610093	gi|15610093|ref|NP_217472.1|	Rv2956	-	hypothetical protein Rv2956 [Mycobacterium tuberculosis H37Rv]	Intermediary metabolism and respiration	Cytoplasmic	3	0.185185	114.09
H37Rv	2	15610095	gi|15610095|ref|NP_217474.1|	Rv2958c	-	PGL/p-HBAD biosynthesis glycosyltransferase [Mycobacterium tuberculosis H37Rv]	Intermediary metabolism and respiration	Cytoplasmic Membrane	3	0.0957944	132.05
H37Rv	2	15610096	gi|15610096|ref|NP_217475.1|	Rv2959c	-	rhamnosyl O-methyltransferase [Mycobacterium tuberculosis H37Rv]	Intermediary metabolism and respiration	Cytoplasmic	3	0.22449	195.34
H37Rv	2	15610124	gi|15610124|ref|NP_217503.1|	Rv2987c	leuD	3-isopropylmalate dehydratase small subunit [Mycobacterium tuberculosis H37Rv]	Intermediary metabolism and respiration	Cytoplasmic	3	0.19697	239.59
H37Rv	2	15610152	gi|15610152|ref|NP_217531.1|	Rv3015c	-	hypothetical protein Rv3015c [Mycobacterium tuberculosis H37Rv]	Regulatory proteins	Unknown	3	0.186944	229.94
H37Rv	2	15610180	gi|15610180|ref|NP_217559.1|	Rv3043c	ctaD	cytochrome C oxidase cytochrome 1 [Mycobacterium tuberculosis H37Rv]	Intermediary metabolism and respiration	Cytoplasmic Membrane	3	0.0663176	89.09
H37Rv	2	15610195	gi|15610195|ref|NP_217574.1|	Rv3058c	-	TetR family transcriptional regulator [Mycobacterium tuberculosis H37Rv]	Regulatory proteins	Cytoplasmic	3	0.212963	217.35
H37Rv	2	15610242	gi|15610242|ref|NP_217621.1|	Rv3105c	prfB	peptide chain release factor PrfB [Mycobacterium tuberculosis H37Rv]	Information pathways	Cytoplasmic	3	0.190476	207.04
H37Rv	2	15610270	gi|15610270|ref|NP_217650.1|	Rv3134c	-	universal stress protein [Mycobacterium tuberculosis H37Rv]	virulence, detoxification, adaptation	Cytoplasmic	3	0.164179	163.69
H37Rv	2	15610286	gi|15610286|ref|NP_217666.1|	Rv3150	nuoF	NADH-quinone oxidoreductase subunit F [Mycobacterium tuberculosis H37Rv]	Intermediary metabolism and respiration	Cytoplasmic	3	0.125843	121.91
H37Rv	2	15610336	gi|15610336|ref|NP_217716.1|	Rv3200c	-	transmembrane cation transporter [Mycobacterium tuberculosis H37Rv]	cell wall and cell processes	Cytoplasmic Membrane	3	0.166197	273.38
H37Rv	2	15610351	gi|15610351|ref|NP_217731.1|	Rv3215	entC	isochorismate synthase [Mycobacterium tuberculosis H37Rv]	Intermediary metabolism and respiration	Cytoplasmic	3	0.169355	109.8
H37Rv	2	15610354	gi|15610354|ref|NP_217734.1|	Rv3218	-	hypothetical protein Rv3218 [Mycobacterium tuberculosis H37Rv]	cell wall and cell processes	Unknown	3	0.17134	231.98
H37Rv	2	15610368	gi|15610368|ref|NP_217749.1|	Rv3232c	ppk2	polyphosphate kinase [Mycobacterium tuberculosis H37Rv]	Intermediary metabolism and respiration	Cytoplasmic	3	0.122034	119.46
H37Rv	2	15610393	gi|15610393|ref|NP_217774.1|	Rv3257c	pmmA	phosphomannomutase PmmA [Mycobacterium tuberculosis H37Rv]	Intermediary metabolism and respiration	Cytoplasmic	3	0.111828	99.08
H37Rv	2	15610472	gi|15610472|ref|NP_217853.1|	Rv3336c	trpS	tryptophan--tRNA ligase [Mycobacterium tuberculosis H37Rv]	Information pathways	Cytoplasmic	3	0.14881	172.36
H37Rv	2	15610526	gi|15610526|ref|NP_217907.1|	Rv3390	lpqD	lipoprotein LpqD [Mycobacterium tuberculosis H37Rv]	cell wall and cell processes	Cytoplasmic Membrane	3	0.144068	140.78
H37Rv	2	15610568	gi|15610568|ref|NP_217949.1|	Rv3432c	gadB	glutamate decarboxylase GadB [Mycobacterium tuberculosis H37Rv]	Intermediary metabolism and respiration	Cytoplasmic	3	0.0891304	162.04
H37Rv	2	15610574	gi|15610574|ref|NP_217955.1|	Rv3438	-	hypothetical protein Rv3438 [Mycobacterium tuberculosis H37Rv]	cell wall and cell processes	Unknown	3	0.307143	239.07
H37Rv	2	15610638	gi|15610638|ref|NP_218019.1|	Rv3502c	-	short-chain type dehydrogenase/reductase [Mycobacterium tuberculosis H37Rv]	Intermediary metabolism and respiration	Cytoplasmic	3	0.179811	194.83
H37Rv	2	15610664	gi|15610664|ref|NP_218045.1|	Rv3528c	-	hypothetical protein Rv3528c [Mycobacterium tuberculosis H37Rv]	conserved hypotheticals	Cytoplasmic	3	0.181435	214.41
H37Rv	2	15610720	gi|15610720|ref|NP_218101.1|	Rv3584	lpqE	lipoprotein LpqE [Mycobacterium tuberculosis H37Rv]	cell wall and cell processes	Unknown	3	0.263736	248.04
H37Rv	2	15610733	gi|15610733|ref|NP_218114.1|	Rv3597c	lsr2	iron-regulated H-NS-like protein [Mycobacterium tuberculosis H37Rv]	Information pathways	Cytoplasmic	3	0.241071	120.85
H37Rv	2	15610736	gi|15610736|ref|NP_218117.1|	Rv3600c	-	type III pantothenate kinase [Mycobacterium tuberculosis H37Rv]	Regulatory proteins	Cytoplasmic	3	0.1875	232.34
H37Rv	2	15610814	gi|15610814|ref|NP_218195.1|	Rv3678c	-	hypothetical protein Rv3678c [Mycobacterium tuberculosis H37Rv]	Information pathways	Cytoplasmic	3	0.509934	265.54
H37Rv	2	448824817	gi|448824817|ref|NP_218201.3|	Rv3684	-	lyase [Mycobacterium tuberculosis H37Rv]	Intermediary metabolism and respiration	Unknown	3	0.16185	159.75
H37Rv	2	15610852	gi|15610852|ref|NP_218233.1|	Rv3716c	-	hypothetical protein Rv3716c [Mycobacterium tuberculosis H37Rv]	Information pathways	Unknown	3	0.413534	229.08
H37Rv	2	15610903	gi|15610903|ref|NP_218284.1|	Rv3767c	-	S-adenosylmethionine-dependent methyltransferase [Mycobacterium tuberculosis H37Rv]	Lipid metabolism	Unknown	3	0.140127	141.76
H37Rv	2	15610930	gi|15610930|ref|NP_218311.1|	Rv3794	embA	arabinosyltransferase A [Mycobacterium tuberculosis H37Rv]	cell wall and cell processes	Cytoplasmic Membrane	3	0.0484461	173.83
H37Rv	2	15610940	gi|15610940|ref|NP_218321.1|	Rv3804c	fbpA	diacylglycerol acyltransferase/mycolyltransferase Ag85A [Mycobacterium tuberculosis H37Rv]	Lipid metabolism	Extracellular	3	0.130178	265.98
H37Rv	2	15611007	gi|15611007|ref|NP_218388.1|	Rv3871	eccCb1	ESX-1 secretion system protein EccCb [Mycobacterium tuberculosis H37Rv]	cell wall and cell processes	Cytoplasmic	3	0.103215	249.99
H37Rv	2	15611017	gi|15611017|ref|NP_218398.1|	Rv3881c	espB	ESX-1 secretion-associated protein EspB [Mycobacterium tuberculosis H37Rv]	cell wall and cell processes	Cytoplasmic	3	0.147826	170.35
H37Rv	2	15611045	gi|15611045|ref|NP_218426.1|	Rv3909	-	hypothetical protein Rv3909 [Mycobacterium tuberculosis H37Rv]	cell wall and cell processes	Cytoplasmic Membrane	3	0.0586035	155.36
H37Rv	2	57116682	gi|57116682|ref|YP_177615.1|	Rv0013	trpG	anthranilate synthase component II [Mycobacterium tuberculosis H37Rv]	Intermediary metabolism and respiration	Cytoplasmic	2	0.215517	100.18
H37Rv	2	15607157	gi|15607157|ref|NP_214529.1|	Rv0015c	pknA	serine/threonine-protein kinase PknA [Mycobacterium tuberculosis H37Rv]	Regulatory proteins	Cytoplasmic Membrane	2	0.062645	67.15
H37Rv	2	15607161	gi|15607161|ref|NP_214533.1|	Rv0019c	fhaB	FHA domain-containing protein FhaB [Mycobacterium tuberculosis H37Rv]	Regulatory proteins	Cytoplasmic Membrane	2	0.16129	120.04
H37Rv	2	15607186	gi|15607186|ref|NP_214558.1|	Rv0044c	-	oxidoreductase [Mycobacterium tuberculosis H37Rv]	Intermediary metabolism and respiration	Unknown	2	0.0909091	84.84
H37Rv	2	15607214	gi|15607214|ref|NP_214586.1|	Rv0072	-	glutamine ABC transporter permease [Mycobacterium tuberculosis H37Rv]	cell wall and cell processes	Cytoplasmic Membrane	2	0.0773639	57.39
H37Rv	2	15607229	gi|15607229|ref|NP_214601.1|	Rv0087	hycE	formate hydrogenase HycE [Mycobacterium tuberculosis H37Rv]	Intermediary metabolism and respiration	Cytoplasmic	2	0.050813	100.52
H37Rv	2	15607233	gi|15607233|ref|NP_214605.1|	Rv0091	mtn	bifunctional 5~-methylthioadenosine nucleosidase /S-adenosylhomocysteine nucleosidase [Mycobacterium tuberculosis H37Rv]	Intermediary metabolism and respiration	Cytoplasmic Membrane	2	0.109804	64.24
H37Rv	2	15607268	gi|15607268|ref|NP_214640.1|	Rv0126	treS	trehalose synthase/amylase TreS [Mycobacterium tuberculosis H37Rv]	virulence, detoxification, adaptation	Cytoplasmic	2	0.0732113	177.73
H37Rv	2	15607276	gi|15607276|ref|NP_214648.1|	Rv0134	ephF	epoxide hydrolase EphF [Mycobacterium tuberculosis H37Rv]	virulence, detoxification, adaptation	Cytoplasmic	2	0.106667	59.74
H37Rv	2	15607278	gi|15607278|ref|NP_214650.1|	Rv0136	cyp138	cytochrome P450 Cyp138 [Mycobacterium tuberculosis H37Rv]	Intermediary metabolism and respiration	Cytoplasmic	2	0.0544218	60.38
H37Rv	2	15607291	gi|15607291|ref|NP_214663.1|	Rv0149	-	quinone oxidoreductase [Mycobacterium tuberculosis H37Rv]	Intermediary metabolism and respiration	Cytoplasmic Membrane	2	0.15528	114.56
H37Rv	2	15607307	gi|15607307|ref|NP_214680.1|	Rv0166	fadD5	fatty-acid--CoA ligase FadD5 [Mycobacterium tuberculosis H37Rv]	Lipid metabolism	Cytoplasmic	2	0.0523466	55.2
H37Rv	2	15607308	gi|15607308|ref|NP_214681.1|	Rv0167	yrbE1A	membrane protein [Mycobacterium tuberculosis H37Rv]	virulence, detoxification, adaptation	Cytoplasmic Membrane	2	0.116981	159.75
H37Rv	2	15607328	gi|15607328|ref|NP_214701.1|	Rv0187	-	O-methyltransferase [Mycobacterium tuberculosis H37Rv]	Intermediary metabolism and respiration	Cytoplasmic	2	0.118182	123.07
H37Rv	2	15607390	gi|15607390|ref|NP_214763.1|	Rv0249c	-	succinate dehydrogenase membrane anchor subunit [Mycobacterium tuberculosis H37Rv]	Intermediary metabolism and respiration	Cytoplasmic Membrane	2	0.0732601	72.44
H37Rv	2	57116707	gi|57116707|ref|YP_177703.1|	Rv0255c	cobQ1	cobyric acid synthase [Mycobacterium tuberculosis H37Rv]	Intermediary metabolism and respiration	Cytoplasmic	2	0.0728745	66
H37Rv	2	15607407	gi|15607407|ref|NP_214780.1|	Rv0266c	oplA	5-oxoprolinase OplA [Mycobacterium tuberculosis H37Rv]	Intermediary metabolism and respiration	Cytoplasmic	2	0.0289495	152.34
H37Rv	2	15607431	gi|15607431|ref|NP_214804.1|	Rv0290	eccD3	ESX-3 secretion system protein EccD [Mycobacterium tuberculosis H37Rv]	cell wall and cell processes	Cytoplasmic Membrane	2	0.0699153	105.05
H37Rv	2	15607436	gi|15607436|ref|NP_214809.1|	Rv0295c	-	hypothetical protein Rv0295c [Mycobacterium tuberculosis H37Rv]	conserved hypotheticals	Cytoplasmic	2	0.142322	159.72
H37Rv	2	15607450	gi|15607450|ref|NP_214823.1|	Rv0309	-	hypothetical protein Rv0309 [Mycobacterium tuberculosis H37Rv]	cell wall and cell processes	Unknown	2	0.133028	89.88
H37Rv	2	15607456	gi|15607456|ref|NP_214829.1|	Rv0315	-	beta-1,3-glucanase [Mycobacterium tuberculosis H37Rv]	Intermediary metabolism and respiration	Unknown	2	0.085034	115.24
H37Rv	2	15607484	gi|15607484|ref|NP_214857.1|	Rv0343	iniC	iIsoniazid inductible protein IniC [Mycobacterium tuberculosis H37Rv]	cell wall and cell processes	Cytoplasmic Membrane	2	0.0425963	74.94
H37Rv	2	15607501	gi|15607501|ref|NP_214874.1|	Rv0360c	-	hypothetical protein Rv0360c [Mycobacterium tuberculosis H37Rv]	conserved hypotheticals	Unknown	2	0.151724	87.54
H37Rv	2	15607550	gi|15607550|ref|NP_214923.1|	Rv0409	ackA	acetate kinase [Mycobacterium tuberculosis H37Rv]	Intermediary metabolism and respiration	Cytoplasmic	2	0.0727273	50.93
H37Rv	2	15607572	gi|15607572|ref|NP_214945.1|	Rv0431	-	tuberculin-like peptide [Mycobacterium tuberculosis H37Rv]	cell wall and cell processes	Cytoplasmic Membrane	2	0.182927	86.87
H37Rv	2	15607574	gi|15607574|ref|NP_214947.1|	Rv0433	-	carboxylate-amine ligase [Mycobacterium tuberculosis H37Rv]	conserved hypotheticals	Cytoplasmic	2	0.0797872	101.31
H37Rv	2	15607615	gi|15607615|ref|NP_214988.1|	Rv0474	-	HTH-type transcriptional regulator [Mycobacterium tuberculosis H37Rv]	Regulatory proteins	Cytoplasmic	2	0.157143	68.48
H37Rv	2	15607665	gi|15607665|ref|NP_215039.1|	Rv0525	-	hypothetical protein Rv0525 [Mycobacterium tuberculosis H37Rv]	Intermediary metabolism and respiration	Cytoplasmic Membrane	2	0.133663	107.9
H37Rv	2	15607687	gi|15607687|ref|NP_215061.1|	Rv0547c	-	oxidoreductase [Mycobacterium tuberculosis H37Rv]	Intermediary metabolism and respiration	Cytoplasmic	2	0.102041	195.37
H37Rv	2	15607706	gi|15607706|ref|NP_215080.1|	Rv0566c	-	hypothetical protein Rv0566c [Mycobacterium tuberculosis H37Rv]	conserved hypotheticals	Cytoplasmic	2	0.190184	67.05
H37Rv	2	15607776	gi|15607776|ref|NP_215150.1|	Rv0636	hadB	(3R)-hydroxyacyl-ACP dehydratase subunit HadB [Mycobacterium tuberculosis H37Rv]	Intermediary metabolism and respiration	Unknown	2	0.253521	78.06
H37Rv	2	15607780	gi|15607780|ref|NP_215154.1|	Rv0640	rplK	50S ribosomal protein L11 [Mycobacterium tuberculosis H37Rv]	Information pathways	Cytoplasmic	2	0.147887	97.39
H37Rv	2	15607786	gi|15607786|ref|NP_215160.1|	Rv0646c	lipG	lipase/esterase LipG [Mycobacterium tuberculosis H37Rv]	Intermediary metabolism and respiration	Unknown	2	0.076412	67.39
H37Rv	2	15607840	gi|15607840|ref|NP_215214.1|	Rv0700	rpsJ	30S ribosomal protein S10 [Mycobacterium tuberculosis H37Rv]	Information pathways	Cytoplasmic	2	0.267327	89.49
H37Rv	2	15607841	gi|15607841|ref|NP_215215.1|	Rv0701	rplC	50S ribosomal protein L3 [Mycobacterium tuberculosis H37Rv]	Information pathways	Cytoplasmic	2	0.156682	188.62
H37Rv	2	15607843	gi|15607843|ref|NP_215217.1|	Rv0703	rplW	50S ribosomal protein L23 [Mycobacterium tuberculosis H37Rv]	Information pathways	Cytoplasmic	2	0.3	114.1
H37Rv	2	15607851	gi|15607851|ref|NP_215225.1|	Rv0711	atsA	arylsulfatase AtsA [Mycobacterium tuberculosis H37Rv]	Intermediary metabolism and respiration	Cytoplasmic	2	0.0381194	112.32
H37Rv	2	15607858	gi|15607858|ref|NP_215232.1|	Rv0718	rpsH	30S ribosomal protein S8 [Mycobacterium tuberculosis H37Rv]	Information pathways	Cytoplasmic	2	0.242424	146.51
H37Rv	2	15607898	gi|15607898|ref|NP_215272.1|	Rv0758	phoR	two component system response sensor kinase PhoR [Mycobacterium tuberculosis H37Rv]	Regulatory proteins	Cytoplasmic Membrane	2	0.0680412	133.54
H37Rv	2	15607917	gi|15607917|ref|NP_215291.1|	Rv0777	purB	adenylosuccinate lyase PurB [Mycobacterium tuberculosis H37Rv]	Intermediary metabolism and respiration	Cytoplasmic	2	0.0741525	105.14
H37Rv	2	15607928	gi|15607928|ref|NP_215303.1|	Rv0788	purQ	phosphoribosylformylglycinamidine synthase [Mycobacterium tuberculosis H37Rv]	Intermediary metabolism and respiration	Cytoplasmic	2	0.116071	122.36
H37Rv	2	15607958	gi|15607958|ref|NP_215333.1|	Rv0818	-	transcriptional regulator [Mycobacterium tuberculosis H37Rv]	Regulatory proteins	Cytoplasmic	2	0.152941	171.22
H37Rv	2	15607993	gi|15607993|ref|NP_215368.1|	Rv0853c	pdc	alpha-keto-acid decarboxylase [Mycobacterium tuberculosis H37Rv]	Intermediary metabolism and respiration	Cytoplasmic Membrane	2	0.0839286	99.09
H37Rv	2	448824750	gi|448824750|ref|NP_215376.3|	Rv0861c	ercc3	DNA helicase Ercc3 [Mycobacterium tuberculosis H37Rv]	Information pathways	Cytoplasmic	2	0.0479705	127.57
H37Rv	2	15608002	gi|15608002|ref|NP_215377.1|	Rv0862c	-	hypothetical protein Rv0862c [Mycobacterium tuberculosis H37Rv]	conserved hypotheticals	Cytoplasmic	2	0.0410053	83.54
H37Rv	2	15608011	gi|15608011|ref|NP_215386.1|	Rv0871	cspB	cold shock-like protein CspB [Mycobacterium tuberculosis H37Rv]	virulence, detoxification, adaptation	Cytoplasmic	2	0.22963	112.64
H37Rv	2	15608039	gi|15608039|ref|NP_215414.1|	Rv0899	arfA	peptidoglycan-binding protein ArfA [Mycobacterium tuberculosis H37Rv]	cell wall and cell processes	Cytoplasmic Membrane	2	0.0920245	120.44
H37Rv	2	15608044	gi|15608044|ref|NP_215419.1|	Rv0904c	accD3	acetyl-CoAcarboxylase carboxyl transferase subunit beta [Mycobacterium tuberculosis H37Rv]	Lipid metabolism	Cytoplasmic	2	0.0444444	67.69
H37Rv	2	15608050	gi|15608050|ref|NP_215425.1|	Rv0910	-	toxin [Mycobacterium tuberculosis H37Rv]	conserved hypotheticals	Unknown	2	0.145833	26.05
H37Rv	2	57116798	gi|57116798|ref|YP_177768.1|	Rv0928	pstS3	phosphate ABC transporter substrate-binding lipoprotein PstS [Mycobacterium tuberculosis H37Rv]	cell wall and cell processes	Unknown	2	0.124324	207.7
H37Rv	2	448824751	gi|448824751|ref|NP_215484.3|	Rv0969	ctpV	copper transporter ATPase V [Mycobacterium tuberculosis H37Rv]	cell wall and cell processes	Cytoplasmic Membrane	2	0.0441558	121.93
H37Rv	2	15608155	gi|15608155|ref|NP_215531.1|	Rv1015c	rplY	50S ribosomal protein L25 [Mycobacterium tuberculosis H37Rv]	Information pathways	Cytoplasmic	2	0.176744	123.7
H37Rv	2	15608201	gi|15608201|ref|NP_215577.1|	Rv1061	-	hypothetical protein Rv1061 [Mycobacterium tuberculosis H37Rv]	Intermediary metabolism and respiration	Cytoplasmic	2	0.0940767	74.44
H37Rv	2	15608241	gi|15608241|ref|NP_215617.1|	Rv1101c	-	hypothetical protein Rv1101c [Mycobacterium tuberculosis H37Rv]	cell wall and cell processes	Cytoplasmic Membrane	2	0.0857143	179.22
H37Rv	2	15608252	gi|15608252|ref|NP_215628.1|	Rv1112	-	GTP-binding protein [Mycobacterium tuberculosis H37Rv]	Information pathways	Cytoplasmic	2	0.109244	120.72
H37Rv	2	15608360	gi|15608360|ref|NP_215736.1|	Rv1220c	-	methyltransferase [Mycobacterium tuberculosis H37Rv]	Intermediary metabolism and respiration	Cytoplasmic	2	0.139535	130.72
H37Rv	2	15608372	gi|15608372|ref|NP_215748.1|	Rv1232c	-	hypothetical protein Rv1232c [Mycobacterium tuberculosis H37Rv]	cell wall and cell processes	Cytoplasmic	2	0.103448	86.1
H37Rv	2	15608374	gi|15608374|ref|NP_215750.1|	Rv1234	-	transmembrane protein [Mycobacterium tuberculosis H37Rv]	cell wall and cell processes	Cytoplasmic Membrane	2	0.154286	75.73
H37Rv	2	15608378	gi|15608378|ref|NP_215754.1|	Rv1238	sugC	sugar ABC transporter ATP-binding protein SugC [Mycobacterium tuberculosis H37Rv]	cell wall and cell processes	Cytoplasmic Membrane	2	0.0534351	99.06
H37Rv	2	15608379	gi|15608379|ref|NP_215755.1|	Rv1239c	corA	magnesium and cobalt transport transmembrane protein CorA [Mycobacterium tuberculosis H37Rv]	cell wall and cell processes	Cytoplasmic Membrane	2	0.112022	110.87
H37Rv	2	15608397	gi|15608397|ref|NP_215773.1|	Rv1257c	-	oxidoreductase [Mycobacterium tuberculosis H37Rv]	Intermediary metabolism and respiration	Cytoplasmic	2	0.0835165	104.61
H37Rv	2	15608401	gi|15608401|ref|NP_215777.1|	Rv1261c	-	hypothetical protein Rv1261c [Mycobacterium tuberculosis H37Rv]	conserved hypotheticals	Cytoplasmic Membrane	2	0.194631	49.58
H37Rv	2	15608403	gi|15608403|ref|NP_215779.1|	Rv1263	amiB2	amidase AmiB2 [Mycobacterium tuberculosis H37Rv]	Intermediary metabolism and respiration	Cytoplasmic	2	0.0649351	78.99
H37Rv	2	15608424	gi|15608424|ref|NP_215800.1|	Rv1284	canA	beta-carbonic anhydrase [Mycobacterium tuberculosis H37Rv]	Intermediary metabolism and respiration	Cytoplasmic	2	0.171779	178.98
H37Rv	2	15608436	gi|15608436|ref|NP_215812.1|	Rv1296	thrB	homoserine kinase [Mycobacterium tuberculosis H37Rv]	Intermediary metabolism and respiration	Cytoplasmic Membrane	2	0.0981013	51.32
H37Rv	2	15608451	gi|15608451|ref|NP_215827.1|	Rv1311	atpC	ATP synthase subunit epsilon [Mycobacterium tuberculosis H37Rv]	Intermediary metabolism and respiration	Cytoplasmic	2	0.214876	123.77
H37Rv	2	15608503	gi|15608503|ref|NP_215879.1|	Rv1363c	-	membrane protein [Mycobacterium tuberculosis H37Rv]	cell wall and cell processes	Cytoplasmic Membrane	2	0.0996169	78.41
H37Rv	2	15608523	gi|15608523|ref|NP_215899.1|	Rv1383	carA	carbamoyl-phosphate synthase small subunit [Mycobacterium tuberculosis H37Rv]	Intermediary metabolism and respiration	Unknown	2	0.0558511	86.04
H37Rv	2	57116858	gi|57116858|ref|YP_177806.1|	Rv1387	PPE20	PPE family protein PPE20 [Mycobacterium tuberculosis H37Rv]	PE/PPE	Cytoplasmic	2	0.0445269	161.27
H37Rv	2	15608529	gi|15608529|ref|NP_215906.1|	Rv1390	rpoZ	DNA-directed RNA polymerase subunit omega [Mycobacterium tuberculosis H37Rv]	Information pathways	Cytoplasmic	2	0.2	51.67
H37Rv	2	15608538	gi|15608538|ref|NP_215916.1|	Rv1400c	lipI	lipase [Mycobacterium tuberculosis H37Rv]	Intermediary metabolism and respiration	Cytoplasmic	2	0.115625	92.19
H37Rv	2	15608550	gi|15608550|ref|NP_215928.1|	Rv1412	ribC	riboflavin synthase [Mycobacterium tuberculosis H37Rv]	Intermediary metabolism and respiration	Cytoplasmic	2	0.154229	95.44
H37Rv	2	448824757	gi|448824757|ref|NP_215932.2|	Rv1416	ribH	6,7-dimethyl-8-ribityllumazine synthase [Mycobacterium tuberculosis H37Rv]	Intermediary metabolism and respiration	Unknown	2	0.23125	140.37
H37Rv	2	15608569	gi|15608569|ref|NP_215947.1|	Rv1431	-	hypothetical protein Rv1431 [Mycobacterium tuberculosis H37Rv]	cell wall and cell processes	Cytoplasmic Membrane	2	0.0441426	126.23
H37Rv	2	15608570	gi|15608570|ref|NP_215948.1|	Rv1432	-	dehydrogenase [Mycobacterium tuberculosis H37Rv]	Intermediary metabolism and respiration	Cytoplasmic	2	0.0761099	66.39
H37Rv	2	15608576	gi|15608576|ref|NP_215954.1|	Rv1438	tpi	triosephosphate isomerase [Mycobacterium tuberculosis H37Rv]	Intermediary metabolism and respiration	Cytoplasmic	2	0.157088	168.95
H37Rv	2	15608581	gi|15608581|ref|NP_215959.1|	Rv1443c	-	hypothetical protein Rv1443c [Mycobacterium tuberculosis H37Rv]	conserved hypotheticals	Cytoplasmic Membrane	2	0.136646	87.84
H37Rv	2	15608584	gi|15608584|ref|NP_215962.1|	Rv1446c	opcA	OXPP cycle protein OpcA [Mycobacterium tuberculosis H37Rv]	Intermediary metabolism and respiration	Cytoplasmic	2	0.151815	177.88
H37Rv	2	57116875	gi|57116875|ref|YP_177645.1|	Rv1489	-	hypothetical protein Rv1489 [Mycobacterium tuberculosis H37Rv]	conserved hypotheticals	Cytoplasmic Membrane	2	0.330508	119.08
H37Rv	2	15608668	gi|15608668|ref|NP_216046.1|	Rv1530	adh	alcohol dehydrogenase [Mycobacterium tuberculosis H37Rv]	Intermediary metabolism and respiration	Cytoplasmic	2	0.0681199	124.07
H37Rv	2	15608671	gi|15608671|ref|NP_216049.1|	Rv1533	-	monooxygenase [Mycobacterium tuberculosis H37Rv]	Intermediary metabolism and respiration	Cytoplasmic	2	0.0853333	59.91
H37Rv	2	15608694	gi|15608694|ref|NP_216072.1|	Rv1556	-	HTH-type transcriptional regulator [Mycobacterium tuberculosis H37Rv]	Regulatory proteins	Cytoplasmic	2	0.0940594	110.45
H37Rv	2	15608759	gi|15608759|ref|NP_216137.1|	Rv1621c	cydD	cytochrome biosyntheisis ABC transporter ATP-binding protein/permease CydD [Mycobacterium tuberculosis H37Rv]	Intermediary metabolism and respiration	Cytoplasmic Membrane	2	0.0436433	105.75
H37Rv	2	15608765	gi|15608765|ref|NP_216143.1|	Rv1627c	-	nonspecific lipid-transfer protein [Mycobacterium tuberculosis H37Rv]	Lipid metabolism	Cytoplasmic	2	0.0945274	164.67
H37Rv	2	15608769	gi|15608769|ref|NP_216147.1|	Rv1631	coaE	dephospho-CoA kinase CoaE [Mycobacterium tuberculosis H37Rv]	Intermediary metabolism and respiration	Cytoplasmic	2	0.0737101	108.56
H37Rv	2	15608775	gi|15608775|ref|NP_216153.1|	Rv1637c	-	hypothetical protein Rv1637c [Mycobacterium tuberculosis H37Rv]	Intermediary metabolism and respiration	Unknown	2	0.109848	164.76
H37Rv	2	15608781	gi|15608781|ref|NP_216159.1|	Rv1643	rplT	50S ribosomal protein L20 [Mycobacterium tuberculosis H37Rv]	Information pathways	Cytoplasmic	2	0.170543	152.94
H37Rv	2	15608849	gi|15608849|ref|NP_216227.1|	Rv1711	-	RNA pseudouridine synthase [Mycobacterium tuberculosis H37Rv]	Information pathways	Cytoplasmic	2	0.102362	55.1
H37Rv	2	15608874	gi|15608874|ref|NP_216252.1|	Rv1736c	narX	nitrate reductase-like protein NarX [Mycobacterium tuberculosis H37Rv]	Intermediary metabolism and respiration	Cytoplasmic Membrane	2	0.0460123	120.24
H37Rv	2	15608884	gi|15608884|ref|NP_216262.1|	Rv1746	pknF	serine/threonine-protein kinase PknF [Mycobacterium tuberculosis H37Rv]	Regulatory proteins	Cytoplasmic Membrane	2	0.0567227	100.11
H37Rv	2	15608892	gi|15608892|ref|NP_216270.1|	Rv1754c	-	hypothetical protein Rv1754c [Mycobacterium tuberculosis H37Rv]	conserved hypotheticals	Cytoplasmic Membrane	2	0.0515098	92.55
H37Rv	2	15608907	gi|15608907|ref|NP_216285.1|	Rv1769	-	hypothetical protein Rv1769 [Mycobacterium tuberculosis H37Rv]	Intermediary metabolism and respiration	Cytoplasmic	2	0.089372	189.91
H37Rv	2	57116921	gi|57116921|ref|YP_177844.1|	Rv1808	PPE32	PPE family protein PPE32 [Mycobacterium tuberculosis H37Rv]	PE/PPE	Cytoplasmic Membrane	2	0.117359	144.92
H37Rv	2	15608959	gi|15608959|ref|NP_216338.1|	Rv1822	pgsA2	CDP-diacylglycerol--glycerol-3-phosphate 3-phosphatidyltransferase [Mycobacterium tuberculosis H37Rv]	Lipid metabolism	Cytoplasmic Membrane	2	0.124402	75.31
H37Rv	2	15608960	gi|15608960|ref|NP_216339.1|	Rv1823	-	hypothetical protein Rv1823 [Mycobacterium tuberculosis H37Rv]	cell wall and cell processes	Unknown	2	0.104235	31.15
H37Rv	2	15608965	gi|15608965|ref|NP_216344.1|	Rv1828	-	HTH-type transcriptional regulator [Mycobacterium tuberculosis H37Rv]	Regulatory proteins	Cytoplasmic	2	0.097166	83.33
H37Rv	2	15609012	gi|15609012|ref|NP_216391.1|	Rv1875	-	hypothetical protein Rv1875 [Mycobacterium tuberculosis H37Rv]	Intermediary metabolism and respiration	Unknown	2	0.285714	114.7
H37Rv	2	15609013	gi|15609013|ref|NP_216392.1|	Rv1876	bfrA	bacterioferritin BfrA [Mycobacterium tuberculosis H37Rv]	Intermediary metabolism and respiration	Cytoplasmic	2	0.207547	143.77
H37Rv	2	15609051	gi|15609051|ref|NP_216430.1|	Rv1914c	-	hypothetical protein Rv1914c [Mycobacterium tuberculosis H37Rv]	conserved hypotheticals	Cytoplasmic Membrane	2	0.222222	75.43
H37Rv	2	15609205	gi|15609205|ref|NP_216584.1|	Rv2068c	blaC	beta-lactamase [Mycobacterium tuberculosis H37Rv]	Intermediary metabolism and respiration	Extracellular	2	0.114007	117.41
H37Rv	2	15609228	gi|15609228|ref|NP_216607.1|	Rv2091c	-	membrane protein [Mycobacterium tuberculosis H37Rv]	cell wall and cell processes	Cytoplasmic Membrane	2	0.0778689	119.38
H37Rv	2	15609248	gi|15609248|ref|NP_216627.1|	Rv2111c	pup	ubiquitin-like protein Pup [Mycobacterium tuberculosis H37Rv]	Intermediary metabolism and respiration	Cytoplasmic	2	0.421875	207.92
H37Rv	2	15609251	gi|15609251|ref|NP_216630.1|	Rv2114	-	hypothetical protein Rv2114 [Mycobacterium tuberculosis H37Rv]	cell wall and cell processes	Unknown	2	0.222222	120.09
H37Rv	2	15609258	gi|15609258|ref|NP_216637.1|	Rv2121c	hisG	ATP phosphoribosyltransferase [Mycobacterium tuberculosis H37Rv]	Intermediary metabolism and respiration	Cytoplasmic	2	0.144366	105.5
H37Rv	2	15609268	gi|15609268|ref|NP_216647.1|	Rv2131c	cysQ	3~-phosphoadenosine 5~-phosphate phosphatase [Mycobacterium tuberculosis H37Rv]	Intermediary metabolism and respiration	Cytoplasmic	2	0.123596	183.86
H37Rv	2	15609276	gi|15609276|ref|NP_216655.1|	Rv2139	pyrD	dihydroorotate dehydrogenase [Mycobacterium tuberculosis H37Rv]	Intermediary metabolism and respiration	Cytoplasmic Membrane	2	0.0812325	60.08
H37Rv	2	15609290	gi|15609290|ref|NP_216669.1|	Rv2153c	murG	UDP-N-acetylglucosamine--N-acetylmuramyl-(pentapeptide) pyrophosphoryl-undecaprenol-N-acetylglucosamine transferase [Mycobacterium tuberculosis H37Rv]	cell wall and cell processes	Cytoplasmic Membrane	2	0.095122	61.22
H37Rv	2	15609319	gi|15609319|ref|NP_216698.1|	Rv2182c	-	1-acylglycerol-3-phosphate O-acyltransferase [Mycobacterium tuberculosis H37Rv]	Intermediary metabolism and respiration	Unknown	2	0.137652	96.3
H37Rv	2	15609333	gi|15609333|ref|NP_216712.1|	Rv2196	qcrB	ubiquinol-cytochrome C reductase cytochrome subunit B [Mycobacterium tuberculosis H37Rv]	Intermediary metabolism and respiration	Cytoplasmic Membrane	2	0.0728597	149.53
H37Rv	2	15609335	gi|15609335|ref|NP_216714.1|	Rv2198c	mmpS3	membrane protein MmpS3 [Mycobacterium tuberculosis H37Rv]	cell wall and cell processes	Unknown	2	0.157191	120.05
H37Rv	2	15609341	gi|15609341|ref|NP_216720.1|	Rv2204c	-	hypothetical protein Rv2204c [Mycobacterium tuberculosis H37Rv]	conserved hypotheticals	Cytoplasmic	2	0.228814	63.23
H37Rv	2	15609344	gi|15609344|ref|NP_216723.1|	Rv2207	cobT	nicotinate-nucleotide-dimethylbenzimidazol phosphoribosyltransferase [Mycobacterium tuberculosis H37Rv]	Intermediary metabolism and respiration	Cytoplasmic	2	0.0720222	117.12
H37Rv	2	15609348	gi|15609348|ref|NP_216727.1|	Rv2211c	gcvT	aminomethyltransferase [Mycobacterium tuberculosis H37Rv]	Intermediary metabolism and respiration	Cytoplasmic	2	0.0817942	175.89
H37Rv	2	15609365	gi|15609365|ref|NP_216744.1|	Rv2228c	-	multifunctional RNASE H/alpha-ribazole phosphatase/acid phosphatase [Mycobacterium tuberculosis H37Rv]	Information pathways	Cellwall	2	0.0934066	122.23
H37Rv	2	15609366	gi|15609366|ref|NP_216745.1|	Rv2229c	-	hypothetical protein Rv2229c [Mycobacterium tuberculosis H37Rv]	Regulatory proteins	Cytoplasmic	2	0.142857	172.54
H37Rv	2	15609367	gi|15609367|ref|NP_216746.1|	Rv2230c	-	GTP cyclohydrolase [Mycobacterium tuberculosis H37Rv]	Regulatory proteins	Unknown	2	0.102902	70.01
H37Rv	2	15609374	gi|15609374|ref|NP_216753.1|	Rv2237	-	hypothetical protein Rv2237 [Mycobacterium tuberculosis H37Rv]	conserved hypotheticals	Cytoplasmic Membrane	2	0.129412	87.93
H37Rv	2	15609375	gi|15609375|ref|NP_216754.1|	Rv2238c	ahpE	peroxiredoxin [Mycobacterium tuberculosis H37Rv]	virulence, detoxification, adaptation	Cytoplasmic	2	0.163399	76.98
H37Rv	2	15609388	gi|15609388|ref|NP_216767.1|	Rv2251	-	flavoprotein [Mycobacterium tuberculosis H37Rv]	Intermediary metabolism and respiration	Cytoplasmic	2	0.0526316	68.89
H37Rv	2	15609419	gi|15609419|ref|NP_216798.1|	Rv2282c	-	LysR family HTH-type transcriptional regulator [Mycobacterium tuberculosis H37Rv]	Regulatory proteins	Cytoplasmic	2	0.0737179	47.59
H37Rv	2	15609421	gi|15609421|ref|NP_216800.1|	Rv2284	lipM	esterase LipM [Mycobacterium tuberculosis H37Rv]	Intermediary metabolism and respiration	Cytoplasmic Membrane	2	0.0858469	181.86
H37Rv	2	15609428	gi|15609428|ref|NP_216807.1|	Rv2291	sseB	thiosulfate sulfurtransferase SseB [Mycobacterium tuberculosis H37Rv]	Intermediary metabolism and respiration	Cytoplasmic	2	0.0915493	85.22
H37Rv	2	57116961	gi|57116961|ref|NP_216817.2|	Rv2301	cut2	cutinase [Mycobacterium tuberculosis H37Rv]	cell wall and cell processes	Unknown	2	0.0869565	161.93
H37Rv	2	15609463	gi|15609463|ref|NP_216842.1|	Rv2326c	-	ABC transporter ATP-binding protein [Mycobacterium tuberculosis H37Rv]	cell wall and cell processes	Cytoplasmic Membrane	2	0.0430416	136.14
H37Rv	2	15609529	gi|15609529|ref|NP_216908.1|	Rv2392	cysH	phosphoadenosine phosphosulfate reductase [Mycobacterium tuberculosis H37Rv]	Intermediary metabolism and respiration	Cytoplasmic	2	0.149606	124.61
H37Rv	2	448824785	gi|448824785|ref|NP_216918.3|	Rv2402	-	trehalase [Mycobacterium tuberculosis H37Rv]	Intermediary metabolism and respiration	Cytoplasmic Membrane	2	0.0560748	121.17
H37Rv	2	15609576	gi|15609576|ref|NP_216955.1|	Rv2439c	proB	glutamate 5-kinase protein [Mycobacterium tuberculosis H37Rv]	Intermediary metabolism and respiration	Unknown	2	0.0664894	32.78
H37Rv	2	15609579	gi|15609579|ref|NP_216958.1|	Rv2442c	rplU	50S ribosomal protein L21 [Mycobacterium tuberculosis H37Rv]	Information pathways	Unknown	2	0.298077	176.3
H37Rv	2	15609584	gi|15609584|ref|NP_216963.1|	Rv2447c	folC	folylpolyglutamate synthase FolC [Mycobacterium tuberculosis H37Rv]	Intermediary metabolism and respiration	Cytoplasmic	2	0.0800821	180.36
H37Rv	2	15609605	gi|15609605|ref|NP_216984.1|	Rv2468c	-	hypothetical protein Rv2468c [Mycobacterium tuberculosis H37Rv]	conserved hypotheticals	Cytoplasmic	2	0.191617	80.45
H37Rv	2	15609610	gi|15609610|ref|NP_216989.1|	Rv2473	-	alanine/proline-rich membrane protein [Mycobacterium tuberculosis H37Rv]	cell wall and cell processes	Unknown	2	0.159664	170.82
H37Rv	2	15609623	gi|15609623|ref|NP_217002.1|	Rv2486	echA14	enoyl-CoA hydratase EchA14 [Mycobacterium tuberculosis H37Rv]	Lipid metabolism	Cytoplasmic	2	0.125	35.03
H37Rv	2	15609633	gi|15609633|ref|NP_217012.1|	Rv2496c	bkdB	branched-chain keto acid dehydrogenase E1 component subunit beta [Mycobacterium tuberculosis H37Rv]	Intermediary metabolism and respiration	Cytoplasmic	2	0.123563	119.67
H37Rv	2	15609637	gi|15609637|ref|NP_217016.1|	Rv2500c	fadE19	acyl-CoA dehydrogenase FadE19 [Mycobacterium tuberculosis H37Rv]	Lipid metabolism	Cytoplasmic	2	0.0939086	60.53
H37Rv	2	15609648	gi|15609648|ref|NP_217027.1|	Rv2511	orn	oligoribonuclease [Mycobacterium tuberculosis H37Rv]	Intermediary metabolism and respiration	Cytoplasmic	2	0.148837	156.63
H37Rv	2	15609655	gi|15609655|ref|NP_217034.1|	Rv2518c	ldtB	L,D-transpeptidase LdtB [Mycobacterium tuberculosis H37Rv]	cell wall and cell processes	Unknown	2	0.0686275	122.45
H37Rv	2	15609670	gi|15609670|ref|NP_217049.1|	Rv2533c	nusB	N utilization substance protein B [Mycobacterium tuberculosis H37Rv]	Information pathways	Cytoplasmic	2	0.237179	146.63
H37Rv	2	15609673	gi|15609673|ref|NP_217052.1|	Rv2536	-	transmembrane protein [Mycobacterium tuberculosis H37Rv]	cell wall and cell processes	Cytoplasmic Membrane	2	0.16087	153
H37Rv	2	15609690	gi|15609690|ref|NP_217069.1|	Rv2553c	-	membrane protein [Mycobacterium tuberculosis H37Rv]	cell wall and cell processes	Cytoplasmic	2	0.059952	86.78
H37Rv	2	15609742	gi|15609742|ref|NP_217121.1|	Rv2605c	tesB2	acyl-CoA thioesterase TesB [Mycobacterium tuberculosis H37Rv]	Lipid metabolism	Cytoplasmic	2	0.11032	114.17
H37Rv	2	15609813	gi|15609813|ref|NP_217192.1|	Rv2676c	-	hypothetical protein Rv2676c [Mycobacterium tuberculosis H37Rv]	Regulatory proteins	Cytoplasmic	2	0.108225	82.8
H37Rv	2	15609817	gi|15609817|ref|NP_217196.1|	Rv2680	-	hypothetical protein Rv2680 [Mycobacterium tuberculosis H37Rv]	Regulatory proteins	Cytoplasmic	2	0.12381	76.25
H37Rv	2	15609838	gi|15609838|ref|NP_217217.1|	Rv2701c	suhB	inositol-1-monophosphatase SuhB [Mycobacterium tuberculosis H37Rv]	Intermediary metabolism and respiration	Cytoplasmic	2	0.137931	145.78
H37Rv	2	15609851	gi|15609851|ref|NP_217230.1|	Rv2714	-	alanine/leucine-rich protein [Mycobacterium tuberculosis H37Rv]	conserved hypotheticals	Cytoplasmic	2	0.12037	144.35
H37Rv	2	15609853	gi|15609853|ref|NP_217232.1|	Rv2716	-	hypothetical protein Rv2716 [Mycobacterium tuberculosis H37Rv]	Intermediary metabolism and respiration	Cytoplasmic	2	0.122807	125.35
H37Rv	2	15609863	gi|15609863|ref|NP_217242.1|	Rv2726c	dapF	diaminopimelate epimerase [Mycobacterium tuberculosis H37Rv]	Intermediary metabolism and respiration	Cytoplasmic	2	0.155709	147.64
H37Rv	2	15609869	gi|15609869|ref|NP_217248.1|	Rv2732c	-	transmembrane protein [Mycobacterium tuberculosis H37Rv]	cell wall and cell processes	Cytoplasmic Membrane	2	0.137255	71.5
H37Rv	2	15609910	gi|15609910|ref|NP_217289.1|	Rv2773c	dapB	4-hydroxy-tetrahydrodipicolinate reductase [Mycobacterium tuberculosis H37Rv]	Intermediary metabolism and respiration	Cytoplasmic	2	0.110204	77.78
H37Rv	2	15609923	gi|15609923|ref|NP_217302.1|	Rv2786c	ribF	bifunctional riboflavin kinase /FMN adenylyltransferase [Mycobacterium tuberculosis H37Rv]	Intermediary metabolism and respiration	Cytoplasmic	2	0.081571	100.96
H37Rv	2	448824790	gi|448824790|ref|NP_217306.3|	Rv2790c	ltp1	lipid-transfer protein [Mycobacterium tuberculosis H37Rv]	cell wall and cell processes	Cytoplasmic	2	0.0897756	131.36
H37Rv	2	57117031	gi|57117031|ref|YP_177911.1|	Rv2861c	mapB	methionine aminopeptidase [Mycobacterium tuberculosis H37Rv]	Intermediary metabolism and respiration	Cytoplasmic	2	0.105263	114.24
H37Rv	2	15610032	gi|15610032|ref|NP_217411.1|	Rv2895c	viuB	mycobactin utilization protein ViuB [Mycobacterium tuberculosis H37Rv]	Intermediary metabolism and respiration	Cytoplasmic	2	0.127208	112.59
H37Rv	2	15610040	gi|15610040|ref|NP_217419.1|	Rv2903c	lepB	signal peptidase [Mycobacterium tuberculosis H37Rv]	cell wall and cell processes	Cytoplasmic Membrane	2	0.115646	98.88
H37Rv	2	15610041	gi|15610041|ref|NP_217420.1|	Rv2904c	rplS	50S ribosomal protein L19 [Mycobacterium tuberculosis H37Rv]	Information pathways	Cytoplasmic	2	0.238938	92.88
H37Rv	2	15610082	gi|15610082|ref|NP_217461.1|	Rv2945c	lppX	lipoprotein LppX [Mycobacterium tuberculosis H37Rv]	cell wall and cell processes	Cytoplasmic Membrane	2	0.141631	197.21
H37Rv	2	15610086	gi|15610086|ref|NP_217465.1|	Rv2949c	-	chorismate pyruvate-lyase [Mycobacterium tuberculosis H37Rv]	Intermediary metabolism and respiration	Cytoplasmic	2	0.150754	73.37
H37Rv	2	448824794	gi|448824794|ref|NP_217466.3|	Rv2950c	fadD29	long-chain-fatty-acid--AMP ligase FadD29 [Mycobacterium tuberculosis H37Rv]	Lipid metabolism	Cytoplasmic	2	0.0371567	104.36
H37Rv	2	15610118	gi|15610118|ref|NP_217497.1|	Rv2981c	ddlA	D-alanine--D-alanine ligase [Mycobacterium tuberculosis H37Rv]	cell wall and cell processes	Cytoplasmic	2	0.0482574	93.27
H37Rv	2	15610119	gi|15610119|ref|NP_217498.1|	Rv2982c	gpdA2	glycerol-3-phosphate dehydrogenase [Mycobacterium tuberculosis H37Rv]	Lipid metabolism	Cytoplasmic Membrane	2	0.0898204	141.61
H37Rv	2	57117044	gi|57117044|ref|YP_177917.1|	Rv3003c	ilvB1	acetolactate synthase large subunit IlvB [Mycobacterium tuberculosis H37Rv]	Intermediary metabolism and respiration	Cytoplasmic	2	0.0469256	80.31
H37Rv	2	15610150	gi|15610150|ref|NP_217529.1|	Rv3013	-	hypothetical protein Rv3013 [Mycobacterium tuberculosis H37Rv]	Regulatory proteins	Cytoplasmic	2	0.105505	101.81
H37Rv	2	15610161	gi|15610161|ref|NP_217540.1|	Rv3024c	trmU	tRNA-specific 2-thiouridylase [Mycobacterium tuberculosis H37Rv]	Information pathways	Cytoplasmic	2	0.0926431	93.51
H37Rv	2	15610162	gi|15610162|ref|NP_217541.1|	Rv3025c	iscS	cysteine desulfurase [Mycobacterium tuberculosis H37Rv]	Intermediary metabolism and respiration	Cytoplasmic	2	0.0585242	80.74
H37Rv	2	15610178	gi|15610178|ref|NP_217557.1|	Rv3041c	-	ABC transporter ATP-binding protein [Mycobacterium tuberculosis H37Rv]	cell wall and cell processes	Cytoplasmic Membrane	2	0.15331	134.83
H37Rv	2	15610186	gi|15610186|ref|NP_217565.1|	Rv3049c	-	monooxygenase [Mycobacterium tuberculosis H37Rv]	Intermediary metabolism and respiration	Cytoplasmic Membrane	2	0.0744275	112.65
H37Rv	2	15610225	gi|15610225|ref|NP_217604.1|	Rv3088	tgs4	diacyglycerol O-acyltransferase [Mycobacterium tuberculosis H37Rv]	Lipid metabolism	Unknown	2	0.0759494	149.89
H37Rv	2	15610226	gi|15610226|ref|NP_217605.1|	Rv3089	fadD13	long chain-fatty-acid--CoA ligase FadD13 [Mycobacterium tuberculosis H37Rv]	Lipid metabolism	Cytoplasmic	2	0.0477137	82.36
H37Rv	2	15610243	gi|15610243|ref|NP_217622.1|	Rv3106	fprA	NADPH-ferredoxin reductase FprA [Mycobacterium tuberculosis H37Rv]	Intermediary metabolism and respiration	Cytoplasmic	2	0.0416667	71.08
H37Rv	2	15610273	gi|15610273|ref|NP_217653.1|	Rv3137	-	histidinol-phosphatase [Mycobacterium tuberculosis H37Rv]	Intermediary metabolism and respiration	Unknown	2	0.15	116.83
H37Rv	2	15610283	gi|15610283|ref|NP_217663.1|	Rv3147	nuoC	NADH-quinone oxidoreductase subunit C [Mycobacterium tuberculosis H37Rv]	Intermediary metabolism and respiration	Cytoplasmic	2	0.118644	104.21
H37Rv	2	15610289	gi|15610289|ref|NP_217669.1|	Rv3153	nuoI	NADH-quinone oxidoreductase subunit I [Mycobacterium tuberculosis H37Rv]	Intermediary metabolism and respiration	Unknown	2	0.170616	149.02
H37Rv	2	15610293	gi|15610293|ref|NP_217673.1|	Rv3157	nuoM	NADH-quinone oxidoreductase subunit M [Mycobacterium tuberculosis H37Rv]	Intermediary metabolism and respiration	Cytoplasmic Membrane	2	0.0596745	123.6
H37Rv	2	15610294	gi|15610294|ref|NP_217674.1|	Rv3158	nuoN	NADH-quinone oxidoreductase subunit N [Mycobacterium tuberculosis H37Rv]	Intermediary metabolism and respiration	Cytoplasmic Membrane	2	0.0546139	85.95
H37Rv	2	15610304	gi|15610304|ref|NP_217684.1|	Rv3168	-	aminoglycoside phosphotransferase [Mycobacterium tuberculosis H37Rv]	virulence, detoxification, adaptation	Cytoplasmic	2	0.119048	146.7
H37Rv	2	15610305	gi|15610305|ref|NP_217685.1|	Rv3169	-	hypothetical protein Rv3169 [Mycobacterium tuberculosis H37Rv]	conserved hypotheticals	Cytoplasmic	2	0.0614973	124.73
H37Rv	2	15610330	gi|15610330|ref|NP_217710.1|	Rv3194c	-	secreted protein [Mycobacterium tuberculosis H37Rv]	cell wall and cell processes	Unknown	2	0.0411765	74.63
H37Rv	2	15610339	gi|15610339|ref|NP_217719.1|	Rv3203	lipV	lipase LipV [Mycobacterium tuberculosis H37Rv]	Intermediary metabolism and respiration	Cytoplasmic	2	0.142857	110.33
H37Rv	2	15610359	gi|15610359|ref|NP_217739.1|	Rv3223c	sigH	ECF RNA polymerase sigma factor SigH [Mycobacterium tuberculosis H37Rv]	Information pathways	Cytoplasmic	2	0.194444	125.59
H37Rv	2	15610390	gi|15610390|ref|NP_217771.1|	Rv3254	-	hypothetical protein Rv3254 [Mycobacterium tuberculosis H37Rv]	Intermediary metabolism and respiration	Cytoplasmic Membrane	2	0.0757576	80.24
H37Rv	2	15610408	gi|15610408|ref|NP_217789.1|	Rv3272	-	hypothetical protein Rv3272 [Mycobacterium tuberculosis H37Rv]	Intermediary metabolism and respiration	Cytoplasmic	2	0.0786802	119.58
H37Rv	2	15610426	gi|15610426|ref|NP_217807.1|	Rv3290c	lat	L-lysine-epsilon aminotransferase [Mycobacterium tuberculosis H37Rv]	Intermediary metabolism and respiration	Cytoplasmic	2	0.0623608	60.75
H37Rv	2	15610431	gi|15610431|ref|NP_217812.1|	Rv3295	-	TetR family transcriptional regulator [Mycobacterium tuberculosis H37Rv]	Regulatory proteins	Cytoplasmic Membrane	2	0.131222	121.49
H37Rv	2	15610432	gi|15610432|ref|NP_217813.1|	Rv3296	lhr	ATP-dependent helicase [Mycobacterium tuberculosis H37Rv]	Information pathways	Cytoplasmic Membrane	2	0.0178453	111.31
H37Rv	2	15610505	gi|15610505|ref|NP_217886.1|	Rv3369	-	hypothetical protein Rv3369 [Mycobacterium tuberculosis H37Rv]	Intermediary metabolism and respiration	Cytoplasmic	2	0.1875	139.77
H37Rv	2	15610512	gi|15610512|ref|NP_217893.1|	Rv3376	-	phosphatase [Mycobacterium tuberculosis H37Rv]	Intermediary metabolism and respiration	Cytoplasmic	2	0.16129	46.59
H37Rv	2	15610535	gi|15610535|ref|NP_217916.1|	Rv3399	-	S-adenosylmethionine-dependent methyltransferase [Mycobacterium tuberculosis H37Rv]	Lipid metabolism	Cytoplasmic	2	0.0632184	57.04
H37Rv	2	15610536	gi|15610536|ref|NP_217917.1|	Rv3400	-	hydrolase [Mycobacterium tuberculosis H37Rv]	Intermediary metabolism and respiration	Cytoplasmic	2	0.137405	183.2
H37Rv	2	15610621	gi|15610621|ref|NP_218002.1|	Rv3485c	-	short-chain type dehydrogenase/reductase [Mycobacterium tuberculosis H37Rv]	Intermediary metabolism and respiration	Cytoplasmic	2	0.0955414	109.94
H37Rv	2	15610632	gi|15610632|ref|NP_218013.1|	Rv3496c	mce4D	Mce family protein Mce4D [Mycobacterium tuberculosis H37Rv]	virulence, detoxification, adaptation	Unknown	2	0.0731707	144.95
H37Rv	2	15610634	gi|15610634|ref|NP_218015.1|	Rv3498c	mce4B	Mce family protein Mce4B [Mycobacterium tuberculosis H37Rv]	virulence, detoxification, adaptation	Unknown	2	0.128571	224.65
H37Rv	2	57117113	gi|57117113|ref|YP_177977.1|	Rv3499c	mce4A	Mce family protein Mce4A [Mycobacterium tuberculosis H37Rv]	virulence, detoxification, adaptation	Unknown	2	0.1125	48.06
H37Rv	2	15610641	gi|15610641|ref|NP_218022.1|	Rv3505	fadE27	acyl-CoA dehydrogenase FadE27 [Mycobacterium tuberculosis H37Rv]	Lipid metabolism	Cytoplasmic	2	0.0536193	105.47
H37Rv	2	15610655	gi|15610655|ref|NP_218036.1|	Rv3519	-	hypothetical protein Rv3519 [Mycobacterium tuberculosis H37Rv]	Intermediary metabolism and respiration	Cytoplasmic	2	0.135593	116.67
H37Rv	2	15610690	gi|15610690|ref|NP_218071.1|	Rv3554	fdxB	electron transfer protein FdxB [Mycobacterium tuberculosis H37Rv]	Intermediary metabolism and respiration	Cytoplasmic Membrane	2	0.0642336	116.65
H37Rv	2	15610719	gi|15610719|ref|NP_218100.1|	Rv3583c	-	RNA polymerase-binding transcription factor CarD [Mycobacterium tuberculosis H37Rv]	Regulatory proteins	Cytoplasmic	2	0.209877	153.08
H37Rv	2	57117134	gi|57117134|ref|YP_177997.1|	Rv3608c	folP1	dihydropteroate synthase [Mycobacterium tuberculosis H37Rv]	Intermediary metabolism and respiration	Unknown	2	0.103571	94.3
H37Rv	2	15610760	gi|15610760|ref|NP_218141.1|	Rv3624c	hpt	hypoxanthine-guanine phosphoribosyltransferase [Mycobacterium tuberculosis H37Rv]	Intermediary metabolism and respiration	Cytoplasmic	2	0.106481	102.32
H37Rv	2	15610764	gi|15610764|ref|NP_218145.1|	Rv3628	ppa	inorganic pyrophosphatase [Mycobacterium tuberculosis H37Rv]	Intermediary metabolism and respiration	Cytoplasmic	2	0.216049	139.17
H37Rv	2	15610787	gi|15610787|ref|NP_218168.1|	Rv3651	-	hypothetical protein Rv3651 [Mycobacterium tuberculosis H37Rv]	conserved hypotheticals	Unknown	2	0.084058	153.2
H37Rv	2	15610797	gi|15610797|ref|NP_218178.1|	Rv3661	-	hypothetical protein Rv3661 [Mycobacterium tuberculosis H37Rv]	virulence, detoxification, adaptation	Unknown	2	0.156794	191.58
H37Rv	2	57117142	gi|57117142|ref|NP_218191.2|	Rv3674c	nth	endonuclease III [Mycobacterium tuberculosis H37Rv]	Information pathways	Cytoplasmic Membrane	2	0.15102	115.08
H37Rv	2	15610899	gi|15610899|ref|NP_218280.1|	Rv3763	lpqH	lipoprotein LpqH [Mycobacterium tuberculosis H37Rv]	cell wall and cell processes	Unknown	2	0.289308	261.21
H37Rv	2	15610909	gi|15610909|ref|NP_218290.1|	Rv3773c	-	hypothetical protein Rv3773c [Mycobacterium tuberculosis H37Rv]	conserved hypotheticals	Cytoplasmic	2	0.175258	152.28
H37Rv	2	57117155	gi|57117155|ref|YP_178014.1|	Rv3782	glfT1	galactofuranosyl transferase GlfT [Mycobacterium tuberculosis H37Rv]	cell wall and cell processes	Cytoplasmic Membrane	2	0.0921053	42
H37Rv	2	15610949	gi|15610949|ref|NP_218330.1|	Rv3813c	-	hypothetical protein Rv3813c [Mycobacterium tuberculosis H37Rv]	Intermediary metabolism and respiration	Cytoplasmic	2	0.113553	90.78
H37Rv	2	15610952	gi|15610952|ref|NP_218333.1|	Rv3816c	-	acyltransferase [Mycobacterium tuberculosis H37Rv]	Intermediary metabolism and respiration	Cytoplasmic	2	0.0965251	118.23
H37Rv	2	15610986	gi|15610986|ref|NP_218367.1|	Rv3850	-	hypothetical protein Rv3850 [Mycobacterium tuberculosis H37Rv]	conserved hypotheticals	Cytoplasmic	2	0.146789	194.66
H37Rv	2	15610989	gi|15610989|ref|NP_218370.1|	Rv3853	rraA	RNase E regulator RraA [Mycobacterium tuberculosis H37Rv]	Regulatory proteins	Unknown	2	0.210191	99.8
H37Rv	2	15610994	gi|15610994|ref|NP_218375.1|	Rv3858c	gltD	glutamate synthase small subunit [Mycobacterium tuberculosis H37Rv]	Intermediary metabolism and respiration	Cytoplasmic	2	0.0553279	59.67
H37Rv	2	15611002	gi|15611002|ref|NP_218383.1|	Rv3866	espG1	ESX-1 secretion-associated protein EspG [Mycobacterium tuberculosis H37Rv]	cell wall and cell processes	Cytoplasmic	2	0.173145	38.82
H37Rv	2	15611006	gi|15611006|ref|NP_218387.1|	Rv3870	eccCa1	ESX-1 secretion system protein EccCa [Mycobacterium tuberculosis H37Rv]	cell wall and cell processes	Cytoplasmic Membrane	2	0.0160643	61.33
H37Rv	2	57117165	gi|57117165|ref|YP_178023.1|	Rv3875	esxA	ESAT-6 protein EsxA [Mycobacterium tuberculosis H37Rv]	cell wall and cell processes	Extracellular	2	0.378947	189.9
H37Rv	2	15611050	gi|15611050|ref|NP_218431.1|	Rv3914	trxC	thioredoxin TrxC [Mycobacterium tuberculosis H37Rv]	Intermediary metabolism and respiration	Cytoplasmic	2	0.232759	137.94
H37Rv	2	15611056	gi|15611056|ref|NP_218437.1|	Rv3920c	-	hypothetical protein Rv3920c [Mycobacterium tuberculosis H37Rv]	Regulatory proteins	Cytoplasmic	2	0.139037	141.7

## Sheet: H37Rv_3
Strain	Rep	PID	Accession	Synonym	Gene	Description	Functional category	Final Localization	Unique peptides	Protein coverage	Protein score
H37Rv	3	15608321	gi|15608321|ref|NP_215697.1|	Rv1181	pks4	polyketide beta-ketoacyl synthase [Mycobacterium tuberculosis H37Rv]	Lipid metabolism	Cytoplasmic Membrane	34	0.393173	2545.35
H37Rv	3	15607581	gi|15607581|ref|NP_214954.1|	Rv0440	groEL2	molecular chaperone GroEL [Mycobacterium tuberculosis H37Rv]	virulence, detoxification, adaptation	Cytoplasmic	26	0.653704	2749.59
H37Rv	3	15607425	gi|15607425|ref|NP_214798.1|	Rv0284	eccC3	ESX-3 secretion system protein EccC3 [Mycobacterium tuberculosis H37Rv]	cell wall and cell processes	Cytoplasmic Membrane	25	0.355639	1748.13
H37Rv	3	15609613	gi|15609613|ref|NP_216992.1|	Rv2476c	gdh	NAD-dependent glutamate dehydrogenase [Mycobacterium tuberculosis H37Rv]	Intermediary metabolism and respiration	Cytoplasmic Membrane	24	0.28202	1584.73
H37Rv	3	15609009	gi|15609009|ref|NP_216388.1|	Rv1872c	lldD2	L-lactate dehydrogenase [Mycobacterium tuberculosis H37Rv]	Intermediary metabolism and respiration	Cytoplasmic Membrane	23	0.707729	1568.58
H37Rv	3	15608273	gi|15608273|ref|NP_215649.1|	Rv1133c	metE	5-methyltetrahydropteroyltriglutamate--homocysteine methyltransferase [Mycobacterium tuberculosis H37Rv]	Intermediary metabolism and respiration	Cytoplasmic	20	0.426877	1562.03
H37Rv	3	15609045	gi|15609045|ref|NP_216424.1|	Rv1908c	katG	catalase-peroxidase [Mycobacterium tuberculosis H37Rv]	virulence, detoxification, adaptation	Cytoplasmic	19	0.443243	1574.52
H37Rv	3	15607491	gi|15607491|ref|NP_214864.1|	Rv0350	dnaK	chaperone protein DnaK [Mycobacterium tuberculosis H37Rv]	virulence, detoxification, adaptation	Cytoplasmic	18	0.5232	1823.52
H37Rv	3	15607825	gi|15607825|ref|NP_215199.1|	Rv0685	tuf	elongation factor Tu [Mycobacterium tuberculosis H37Rv]	Information pathways	Cytoplasmic	18	0.674242	1636.66
H37Rv	3	57116768	gi|57116768|ref|YP_177746.1|	Rv0684	fusA1	elongation factor G [Mycobacterium tuberculosis H37Rv]	Information pathways	Cytoplasmic	17	0.447932	1181.82
H37Rv	3	15608000	gi|15608000|ref|NP_215375.1|	Rv0860	fadB	fatty oxidation protein FadB [Mycobacterium tuberculosis H37Rv]	Lipid metabolism	Cytoplasmic	17	0.359722	1274.39
H37Rv	3	15608450	gi|15608450|ref|NP_215826.1|	Rv1310	atpD	ATP synthase subunit beta [Mycobacterium tuberculosis H37Rv]	Intermediary metabolism and respiration	Cytoplasmic Membrane	17	0.576132	1384.19
H37Rv	3	15607411	gi|15607411|ref|NP_214784.1|	Rv0270	fadD2	fatty-acid--CoA ligase FadD2 [Mycobacterium tuberculosis H37Rv]	Lipid metabolism	Cytoplasmic	16	0.458929	1278.62
H37Rv	3	15609357	gi|15609357|ref|NP_216736.1|	Rv2220	glnA1	glutamine synthetase [Mycobacterium tuberculosis H37Rv]	Intermediary metabolism and respiration	Cytoplasmic	16	0.552301	1282.01
H37Rv	3	15609296	gi|15609296|ref|NP_216675.1|	Rv2159c	-	hypothetical protein Rv2159c [Mycobacterium tuberculosis H37Rv]	Intermediary metabolism and respiration	Cytoplasmic Membrane	15	0.563953	1237.44
H37Rv	3	15609920	gi|15609920|ref|NP_217299.1|	Rv2783c	gpsI	bifunctional guanosine pentaphosphate synthetase/polyribonucleotide nucleotidyltransferase [Mycobacterium tuberculosis H37Rv]	Information pathways	Cytoplasmic	15	0.327128	944.52
H37Rv	3	15610165	gi|15610165|ref|NP_217544.1|	Rv3028c	fixB	electron transfer flavoprotein subunit alpha [Mycobacterium tuberculosis H37Rv]	Intermediary metabolism and respiration	Cytoplasmic	15	0.883648	1387.65
H37Rv	3	15610553	gi|15610553|ref|NP_217934.1|	Rv3417c	groEL1	chaperonin GroEL [Mycobacterium tuberculosis H37Rv]	virulence, detoxification, adaptation	Cytoplasmic	15	0.525046	1391.57
H37Rv	3	15608531	gi|15608531|ref|NP_215908.1|	Rv1392	metK	S-adenosylmethionine synthetase [Mycobacterium tuberculosis H37Rv]	Intermediary metabolism and respiration	Cytoplasmic	14	0.533499	1025.49
H37Rv	3	15608681	gi|15608681|ref|NP_216059.1|	Rv1543	-	oxidoreductase [Mycobacterium tuberculosis H37Rv]	Lipid metabolism	Cytoplasmic	14	0.545455	1062.27
H37Rv	3	15609167	gi|15609167|ref|NP_216546.1|	Rv2030c	-	hypothetical protein Rv2030c [Mycobacterium tuberculosis H37Rv]	Intermediary metabolism and respiration	Cytoplasmic	14	0.314244	922.06
H37Rv	3	15609382	gi|15609382|ref|NP_216761.1|	Rv2245	kasA	3-oxoacyl-ACP synthase 1 [Mycobacterium tuberculosis H37Rv]	Lipid metabolism	Cytoplasmic Membrane	14	0.629808	1189.83
H37Rv	3	15610070	gi|15610070|ref|NP_217449.1|	Rv2933	ppsC	phthiocerol synthesis polyketide synthase type I PpsC [Mycobacterium tuberculosis H37Rv]	Lipid metabolism	Cytoplasmic Membrane	14	0.120201	882.54
H37Rv	3	57117042	gi|57117042|ref|YP_177916.1|	Rv2996c	serA1	D-3-phosphoglycerate dehydrogenase [Mycobacterium tuberculosis H37Rv]	Intermediary metabolism and respiration	Cytoplasmic	14	0.534091	1403.4
H37Rv	3	15607290	gi|15607290|ref|NP_214662.1|	Rv0148	-	short-chain type dehydrogenase/reductase [Mycobacterium tuberculosis H37Rv]	Intermediary metabolism and respiration	Cytoplasmic	12	0.681818	909.09
H37Rv	3	15607864	gi|15607864|ref|NP_215238.1|	Rv0724	sppA	protease IV SppA [Mycobacterium tuberculosis H37Rv]	cell wall and cell processes	Cytoplasmic Membrane	12	0.279294	891.71
H37Rv	3	57116786	gi|57116786|ref|YP_177758.1|	Rv0824c	desA1	acyl-ACP desaturase DesA [Mycobacterium tuberculosis H37Rv]	Lipid metabolism	Cytoplasmic	12	0.54142	805.39
H37Rv	3	15608437	gi|15608437|ref|NP_215813.1|	Rv1297	rho	transcription termination factor Rho [Mycobacterium tuberculosis H37Rv]	Information pathways	Cytoplasmic	12	0.272425	786.05
H37Rv	3	15608674	gi|15608674|ref|NP_216052.1|	Rv1536	ileS	isoleucine--tRNA ligase [Mycobacterium tuberculosis H37Rv]	Information pathways	Cytoplasmic	12	0.179635	605.04
H37Rv	3	15608821	gi|15608821|ref|NP_216199.1|	Rv1683	-	bifunctional long-chain acyl-CoA synthase/lipase [Mycobacterium tuberculosis H37Rv]	Lipid metabolism	Cytoplasmic	12	0.195195	719.22
H37Rv	3	15608974	gi|15608974|ref|NP_216353.1|	Rv1837c	glcB	malate synthase [Mycobacterium tuberculosis H37Rv]	Intermediary metabolism and respiration	Cytoplasmic	12	0.291498	911.6
H37Rv	3	15608980	gi|15608980|ref|NP_216359.1|	Rv1843c	guaB1	inosine-5~-monophosphate dehydrogenase [Mycobacterium tuberculosis H37Rv]	Intermediary metabolism and respiration	Cytoplasmic	12	0.45929	841.37
H37Rv	3	15609352	gi|15609352|ref|NP_216731.1|	Rv2215	dlaT	pyruvate dehydrogenase E2 component dihydrolipoamide acyltransferase [Mycobacterium tuberculosis H37Rv]	Intermediary metabolism and respiration	Cytoplasmic	12	0.300181	924.39
H37Rv	3	448824781	gi|448824781|ref|NP_216757.3|	Rv2241	aceE	pyruvate dehydrogenase E1 component [Mycobacterium tuberculosis H37Rv]	Intermediary metabolism and respiration	Cytoplasmic	12	0.261931	770.83
H37Rv	3	15609436	gi|15609436|ref|NP_216815.1|	Rv2299c	htpG	chaperone protein HtpG [Mycobacterium tuberculosis H37Rv]	virulence, detoxification, adaptation	Cytoplasmic	12	0.333849	933.01
H37Rv	3	15610384	gi|15610384|ref|NP_217765.1|	Rv3248c	sahH	adenosylhomocysteinase [Mycobacterium tuberculosis H37Rv]	Intermediary metabolism and respiration	Cytoplasmic	12	0.309091	806.76
H37Rv	3	15610593	gi|15610593|ref|NP_217974.1|	Rv3457c	rpoA	DNA-directed RNA polymerase subunit alpha [Mycobacterium tuberculosis H37Rv]	Information pathways	Cytoplasmic	12	0.443804	811.01
H37Rv	3	15607148	gi|15607148|ref|NP_214520.1|	Rv0006	gyrA	DNA gyrase subunit A [Mycobacterium tuberculosis H37Rv]	Information pathways	Cytoplasmic	11	0.192124	665.14
H37Rv	3	15608036	gi|15608036|ref|NP_215411.1|	Rv0896	gltA2	citrate synthase 1 [Mycobacterium tuberculosis H37Rv]	Intermediary metabolism and respiration	Cytoplasmic	11	0.452436	791.81
H37Rv	3	448824753	gi|448824753|ref|YP_177787.3|	Rv1093	glyA1	serine hydroxymethyltransferase [Mycobacterium tuberculosis H37Rv]	Intermediary metabolism and respiration	Cytoplasmic	11	0.43662	972.23
H37Rv	3	15608575	gi|15608575|ref|NP_215953.1|	Rv1437	pgk	phosphoglycerate kinase [Mycobacterium tuberculosis H37Rv]	Intermediary metabolism and respiration	Cytoplasmic	11	0.446602	934.47
H37Rv	3	57116872	gi|57116872|ref|YP_177816.1|	Rv1479	moxR1	transcriptional regulator MoxR1 [Mycobacterium tuberculosis H37Rv]	Regulatory proteins	Cytoplasmic	11	0.501326	911.1
H37Rv	3	15609585	gi|15609585|ref|NP_216964.1|	Rv2448c	valS	valine--tRNA ligase [Mycobacterium tuberculosis H37Rv]	Information pathways	Cytoplasmic	11	0.212329	641.88
H37Rv	3	15610104	gi|15610104|ref|NP_217483.1|	Rv2967c	pca	pyruvate carboxylase [Mycobacterium tuberculosis H37Rv]	Intermediary metabolism and respiration	Cytoplasmic	11	0.209406	737.93
H37Rv	3	15607385	gi|15607385|ref|NP_214758.1|	Rv0244c	fadE5	acyl-CoA dehydrogenase FadE5 [Mycobacterium tuberculosis H37Rv]	Lipid metabolism	Cytoplasmic	10	0.292962	639.34
H37Rv	3	15608380	gi|15608380|ref|NP_215756.1|	Rv1240	mdh	malate dehydrogenase [Mycobacterium tuberculosis H37Rv]	Intermediary metabolism and respiration	Unknown	10	0.544073	971.25
H37Rv	3	15608626	gi|15608626|ref|NP_216004.1|	Rv1488	-	hypothetical protein Rv1488 [Mycobacterium tuberculosis H37Rv]	cell wall and cell processes	Cytoplasmic Membrane	10	0.39895	791.64
H37Rv	3	15608768	gi|15608768|ref|NP_216146.1|	Rv1630	rpsA	30S ribosomal protein S1 [Mycobacterium tuberculosis H37Rv]	Information pathways	Cytoplasmic	10	0.318087	766.04
H37Rv	3	15609599	gi|15609599|ref|NP_216978.1|	Rv2462c	tig	trigger factor [Mycobacterium tuberculosis H37Rv]	cell wall and cell processes	Cytoplasmic	10	0.386266	899.26
H37Rv	3	15609692	gi|15609692|ref|NP_217071.1|	Rv2555c	alaS	alanine--tRNA ligase [Mycobacterium tuberculosis H37Rv]	Information pathways	Cytoplasmic	10	0.195796	692.34
H37Rv	3	15609727	gi|15609727|ref|NP_217106.1|	Rv2590	fadD9	fatty-acid--CoA ligase FadD9 [Mycobacterium tuberculosis H37Rv]	Lipid metabolism	Cytoplasmic	10	0.140411	603.6
H37Rv	3	15609840	gi|15609840|ref|NP_217219.1|	Rv2703	sigA	RNA polymerase sigma factor SigA [Mycobacterium tuberculosis H37Rv]	Information pathways	Cytoplasmic	10	0.257576	608.86
H37Rv	3	15610329	gi|15610329|ref|NP_217709.1|	Rv3193c	-	transmembrane protein [Mycobacterium tuberculosis H37Rv]	cell wall and cell processes	Cytoplasmic Membrane	10	0.171371	608.64
H37Rv	3	15610645	gi|15610645|ref|NP_218026.1|	Rv3509c	ilvX	acetohydroxyacid synthase large subunit [Mycobacterium tuberculosis H37Rv]	Intermediary metabolism and respiration	Cytoplasmic Membrane	10	0.300971	805.25
H37Rv	3	15607315	gi|15607315|ref|NP_214688.1|	Rv0174	mce1F	Mce family protein Mce1F [Mycobacterium tuberculosis H37Rv]	virulence, detoxification, adaptation	Unknown	9	0.275728	798.74
H37Rv	3	15607504	gi|15607504|ref|NP_214877.1|	Rv0363c	fba	fructose-bisphosphate aldolase [Mycobacterium tuberculosis H37Rv]	Intermediary metabolism and respiration	Cytoplasmic	9	0.520349	631.78
H37Rv	3	15608024	gi|15608024|ref|NP_215399.1|	Rv0884c	serC	phosphoserine aminotransferase [Mycobacterium tuberculosis H37Rv]	Intermediary metabolism and respiration	Unknown	9	0.412234	698.46
H37Rv	3	57116820	gi|57116820|ref|YP_177782.1|	Rv1077	cbs	cystathionine beta-synthase [Mycobacterium tuberculosis H37Rv]	Intermediary metabolism and respiration	Cytoplasmic	9	0.282328	494.04
H37Rv	3	15608767	gi|15608767|ref|NP_216145.1|	Rv1629	polA	DNA polymerase I [Mycobacterium tuberculosis H37Rv]	Information pathways	Cytoplasmic	9	0.18031	560.28
H37Rv	3	15608796	gi|15608796|ref|NP_216174.1|	Rv1658	argG	argininosuccinate synthase [Mycobacterium tuberculosis H37Rv]	Intermediary metabolism and respiration	Cytoplasmic	9	0.31407	445.74
H37Rv	3	15609350	gi|15609350|ref|NP_216729.1|	Rv2213	pepB	cytosol aminopeptidase [Mycobacterium tuberculosis H37Rv]	Intermediary metabolism and respiration	Cytoplasmic	9	0.281553	620.05
H37Rv	3	15609702	gi|15609702|ref|NP_217081.1|	Rv2565	-	NTE family protein [Mycobacterium tuberculosis H37Rv]	Regulatory proteins	Cytoplasmic	9	0.312178	684.35
H37Rv	3	15610053	gi|15610053|ref|NP_217432.1|	Rv2916c	ffh	signal recognition particle protein [Mycobacterium tuberculosis H37Rv]	cell wall and cell processes	Cytoplasmic Membrane	9	0.350476	528.09
H37Rv	3	15610360	gi|15610360|ref|NP_217740.1|	Rv3224	-	iron-regulated short-chain dehydrogenase/reductase [Mycobacterium tuberculosis H37Rv]	Intermediary metabolism and respiration	Cytoplasmic	9	0.329787	607.2
H37Rv	3	57117080	gi|57117080|ref|YP_177950.1|	Rv3240c	secA1	protein translocase subunit SecA [Mycobacterium tuberculosis H37Rv]	cell wall and cell processes	Cytoplasmic	9	0.157007	596.08
H37Rv	3	15607289	gi|15607289|ref|NP_214661.1|	Rv0147	-	aldehyde dehydrogenase [Mycobacterium tuberculosis H37Rv]	Intermediary metabolism and respiration	Cytoplasmic	8	0.22332	538.76
H37Rv	3	15607297	gi|15607297|ref|NP_214669.1|	Rv0155	pntAa	NAD(P) transhydrogenase subunit alpha PntAa [Mycobacterium tuberculosis H37Rv]	Intermediary metabolism and respiration	Cytoplasmic Membrane	8	0.404372	609.09
H37Rv	3	57116701	gi|57116701|ref|YP_177701.1|	Rv0169	mce1A	Mce family protein Mce1A [Mycobacterium tuberculosis H37Rv]	virulence, detoxification, adaptation	Cytoplasmic Membrane	8	0.328194	787.75
H37Rv	3	15607609	gi|15607609|ref|NP_214982.1|	Rv0468	fadB2	3-hydroxybutyryl-CoA dehydrogenase [Mycobacterium tuberculosis H37Rv]	Lipid metabolism	Cytoplasmic	8	0.465035	565.68
H37Rv	3	57116779	gi|57116779|ref|YP_177754.1|	Rv0761c	adhB	alcohol dehydrogenase B [Mycobacterium tuberculosis H37Rv]	Intermediary metabolism and respiration	Cytoplasmic	8	0.432	710.45
H37Rv	3	15608092	gi|15608092|ref|NP_215467.1|	Rv0952	sucD	succinyl-CoA ligase subunit alpha [Mycobacterium tuberculosis H37Rv]	Intermediary metabolism and respiration	Unknown	8	0.372937	532.95
H37Rv	3	15608234	gi|15608234|ref|NP_215610.1|	Rv1094	desA2	acyl-ACP desaturase DesA [Mycobacterium tuberculosis H37Rv]	Lipid metabolism	Cytoplasmic	8	0.414545	742.94
H37Rv	3	15608334	gi|15608334|ref|NP_215710.1|	Rv1194c	-	hypothetical protein Rv1194c [Mycobacterium tuberculosis H37Rv]	Lipid metabolism	Cytoplasmic	8	0.256532	501.32
H37Rv	3	161352467	gi|161352467|ref|NP_215764.2|	Rv1248c	-	multifunctional 2-oxoglutarate dehydrogenase E1 component /2-oxoglutarate dehydrogenase dihydrolipoyllysine-residue succinyltransferase [Mycobacterium tuberculosis H37Rv]	Intermediary metabolism and respiration	Cytoplasmic	8	0.0836718	320.42
H37Rv	3	15608432	gi|15608432|ref|NP_215808.1|	Rv1292	argS	arginine--tRNA ligase [Mycobacterium tuberculosis H37Rv]	Information pathways	Cytoplasmic	8	0.272727	515.11
H37Rv	3	636483424	gi|636483424|ref|NP_216219.4|	Rv1703c	-	methyltransferase [Mycobacterium tuberculosis H37Rv]	Intermediary metabolism and respiration		8	0.453815	632.39
H37Rv	3	448816588	gi|448816588|ref|YP_007410461.1|	Rv1783	eccC5	ESX-5 type VII secretion system protein EccC5 [Mycobacterium tuberculosis H37Rv]	cell wall and cell processes	Cytoplasmic Membrane	8	0.0898634	430.95
H37Rv	3	15609339	gi|15609339|ref|NP_216718.1|	Rv2202c	adoK	adenosine kinase [Mycobacterium tuberculosis H37Rv]	Intermediary metabolism and respiration	Unknown	8	0.395062	538.29
H37Rv	3	15609431	gi|15609431|ref|NP_216810.1|	Rv2294	-	cystathionine beta-lyase [Mycobacterium tuberculosis H37Rv]	Intermediary metabolism and respiration	Cytoplasmic	8	0.356265	545.56
H37Rv	3	57117000	gi|57117000|ref|YP_177889.1|	Rv2531c	-	amino acid decarboxylase [Mycobacterium tuberculosis H37Rv]	Intermediary metabolism and respiration	Cytoplasmic	8	0.107709	359.05
H37Rv	3	15610026	gi|15610026|ref|NP_217405.1|	Rv2889c	tsf	elongation factor EF-Ts [Mycobacterium tuberculosis H37Rv]	Information pathways	Cytoplasmic	8	0.523985	794.46
H37Rv	3	15610068	gi|15610068|ref|NP_217447.1|	Rv2931	ppsA	phthiocerol synthesis polyketide synthase type I PpsA [Mycobacterium tuberculosis H37Rv]	Lipid metabolism	Unknown	8	0.0804904	444.34
H37Rv	3	15610188	gi|15610188|ref|NP_217567.1|	Rv3051c	nrdE	ribonucleoside-diphosphate reductase subunit alpha [Mycobacterium tuberculosis H37Rv]	Information pathways	Cytoplasmic	8	0.171717	491.88
H37Rv	3	15610803	gi|15610803|ref|NP_218184.1|	Rv3667	acs	acetyl-CoAsynthetase [Mycobacterium tuberculosis H37Rv]	Lipid metabolism	Cytoplasmic	8	0.176651	455.18
H37Rv	3	448824818	gi|448824818|ref|NP_218237.3|	Rv3720	-	fatty acid synthase [Mycobacterium tuberculosis H37Rv]	Lipid metabolism	Cytoplasmic	8	0.304762	491.01
H37Rv	3	15610910	gi|15610910|ref|NP_218291.1|	Rv3774	echA21	enoyl-CoA hydratase EchA21 [Mycobacterium tuberculosis H37Rv]	Lipid metabolism	Unknown	8	0.445255	470.34
H37Rv	3	15607312	gi|15607312|ref|NP_214685.1|	Rv0171	mce1C	Mce family protein Mce1C [Mycobacterium tuberculosis H37Rv]	virulence, detoxification, adaptation	Cytoplasmic	7	0.217476	437.35
H37Rv	3	15607314	gi|15607314|ref|NP_214687.1|	Rv0173	lprK	Mce family lipoprotein LprK [Mycobacterium tuberculosis H37Rv]	cell wall and cell processes	Cytoplasmic Membrane	7	0.335897	547.5
H37Rv	3	15607347	gi|15607347|ref|NP_214720.1|	Rv0206c	mmpL3	transmembrane transport protein MmpL3 [Mycobacterium tuberculosis H37Rv]	cell wall and cell processes	Cytoplasmic Membrane	7	0.126059	459.15
H37Rv	3	15607352	gi|15607352|ref|NP_214725.1|	Rv0211	pckA	phosphoenolpyruvate carboxykinase [Mycobacterium tuberculosis H37Rv]	Intermediary metabolism and respiration	Cytoplasmic	7	0.247525	461.78
H37Rv	3	15607384	gi|15607384|ref|NP_214757.1|	Rv0243	fadA2	acetyl-CoA acetyltransferase FadA [Mycobacterium tuberculosis H37Rv]	Lipid metabolism	Cytoplasmic	7	0.293182	492.01
H37Rv	3	57116724	gi|57116724|ref|YP_177719.1|	Rv0352	dnaJ1	chaperone protein DnaJ [Mycobacterium tuberculosis H37Rv]	virulence, detoxification, adaptation	Cytoplasmic	7	0.405063	613.59
H37Rv	3	15607603	gi|15607603|ref|NP_214976.1|	Rv0462	lpdC	dihydrolipoamide dehydrogenase [Mycobacterium tuberculosis H37Rv]	Intermediary metabolism and respiration	Cytoplasmic	7	0.273707	572.52
H37Rv	3	15607620	gi|15607620|ref|NP_214993.1|	Rv0479c	-	membrane protein [Mycobacterium tuberculosis H37Rv]	cell wall and cell processes	Unknown	7	0.387931	451.5
H37Rv	3	15607711	gi|15607711|ref|NP_215085.1|	Rv0571c	-	hypothetical protein Rv0571c [Mycobacterium tuberculosis H37Rv]	Intermediary metabolism and respiration	Cytoplasmic	7	0.232506	388.56
H37Rv	3	15607787	gi|15607787|ref|NP_215161.1|	Rv0647c	-	hypothetical protein Rv0647c [Mycobacterium tuberculosis H37Rv]	Intermediary metabolism and respiration	Cytoplasmic Membrane	7	0.260246	503.91
H37Rv	3	15607893	gi|15607893|ref|NP_215267.1|	Rv0753c	mmsA	methylmalonate-semialdehyde dehydrogenase [Mycobacterium tuberculosis H37Rv]	Intermediary metabolism and respiration	Cytoplasmic	7	0.260784	489.32
H37Rv	3	15607999	gi|15607999|ref|NP_215374.1|	Rv0859	-	acyltransferase [Mycobacterium tuberculosis H37Rv]	Lipid metabolism	Cytoplasmic	7	0.397022	482.76
H37Rv	3	15608045	gi|15608045|ref|NP_215420.1|	Rv0905	echA6	enoyl-CoA hydratase EchA6 [Mycobacterium tuberculosis H37Rv]	Lipid metabolism	Cytoplasmic	7	0.353909	656.66
H37Rv	3	15608071	gi|15608071|ref|NP_215446.1|	Rv0931c	pknD	serine/threonine-protein kinase PknD [Mycobacterium tuberculosis H37Rv]	Regulatory proteins	Cytoplasmic Membrane	7	0.259036	669.19
H37Rv	3	15608091	gi|15608091|ref|NP_215466.1|	Rv0951	sucC	succinyl-CoA ligase subunit beta [Mycobacterium tuberculosis H37Rv]	Intermediary metabolism and respiration	Cytoplasmic	7	0.346253	589.11
H37Rv	3	15608301	gi|15608301|ref|NP_215677.1|	Rv1161	narG	nitrate reductase subunit alpha [Mycobacterium tuberculosis H37Rv]	Intermediary metabolism and respiration	Cytoplasmic Membrane	7	0.0941558	263.96
H37Rv	3	15608346	gi|15608346|ref|NP_215722.1|	Rv1206	fadD6	fatty-acid--CoA ligase FadD6 [Mycobacterium tuberculosis H37Rv]	Lipid metabolism	Cytoplasmic	7	0.165829	359.58
H37Rv	3	15608447	gi|15608447|ref|NP_215823.1|	Rv1307	atpH	ATP synthase subunit b/delta [Mycobacterium tuberculosis H37Rv]	Intermediary metabolism and respiration	Cytoplasmic	7	0.237668	577.19
H37Rv	3	15608587	gi|15608587|ref|NP_215965.1|	Rv1449c	tkt	transketolase [Mycobacterium tuberculosis H37Rv]	Intermediary metabolism and respiration	Cytoplasmic	7	0.18	490.92
H37Rv	3	15608755	gi|15608755|ref|NP_216133.1|	Rv1617	pykA	pyruvate kinase [Mycobacterium tuberculosis H37Rv]	Intermediary metabolism and respiration	Cytoplasmic	7	0.298729	604.83
H37Rv	3	15608909	gi|15608909|ref|NP_216287.1|	Rv1771	-	L-gulono-1,4-lactone dehydrogenase [Mycobacterium tuberculosis H37Rv]	Intermediary metabolism and respiration	Cytoplasmic	7	0.313084	581.69
H37Rv	3	15608992	gi|15608992|ref|NP_216371.1|	Rv1855c	-	oxidoreductase [Mycobacterium tuberculosis H37Rv]	Intermediary metabolism and respiration	Cytoplasmic	7	0.286645	387.11
H37Rv	3	15609324	gi|15609324|ref|NP_216703.1|	Rv2187	fadD15	long-chain-fatty-acid--CoA ligase FadD15 [Mycobacterium tuberculosis H37Rv]	Lipid metabolism	Cytoplasmic	7	0.186667	642.45
H37Rv	3	15609435	gi|15609435|ref|NP_216814.1|	Rv2298	-	oxidoreductase [Mycobacterium tuberculosis H37Rv]	Intermediary metabolism and respiration	Cytoplasmic	7	0.439628	565.09
H37Rv	3	15609451	gi|15609451|ref|NP_216830.1|	Rv2314c	-	hypothetical protein Rv2314c [Mycobacterium tuberculosis H37Rv]	Intermediary metabolism and respiration	Cytoplasmic Membrane	7	0.225383	427.86
H37Rv	3	15609591	gi|15609591|ref|NP_216970.1|	Rv2454c	-	2-oxoglutarate oxidoreductase subunit KorB [Mycobacterium tuberculosis H37Rv]	Intermediary metabolism and respiration	Cytoplasmic	7	0.372654	526.66
H37Rv	3	15609592	gi|15609592|ref|NP_216971.1|	Rv2455c	-	2-oxoglutarate oxidoreductase subunit KorA [Mycobacterium tuberculosis H37Rv]	Intermediary metabolism and respiration	Cytoplasmic	7	0.148545	285.51
H37Rv	3	57116994	gi|57116994|ref|YP_177885.1|	Rv2467	pepN	aminopeptidase PepN [Mycobacterium tuberculosis H37Rv]	Intermediary metabolism and respiration	Cytoplasmic	7	0.140534	459.34
H37Rv	3	15610071	gi|15610071|ref|NP_217450.1|	Rv2934	ppsD	phthiocerol synthesis polyketide synthase type I PpsD [Mycobacterium tuberculosis H37Rv]	Lipid metabolism	Cytoplasmic Membrane	7	0.0733443	411.14
H37Rv	3	15610410	gi|15610410|ref|NP_217791.1|	Rv3274c	fadE25	acyl-CoA dehydrogenase FadE25 [Mycobacterium tuberculosis H37Rv]	Lipid metabolism	Cytoplasmic	7	0.329049	539.7
H37Rv	3	15610416	gi|15610416|ref|NP_217797.1|	Rv3280	accD5	propionyl-CoA carboxylase subunit beta [Mycobacterium tuberculosis H37Rv]	Lipid metabolism	Cytoplasmic	7	0.177007	403.23
H37Rv	3	15610438	gi|15610438|ref|NP_217819.1|	Rv3302c	glpD2	glycerol-3-phosphate dehydrogenase [Mycobacterium tuberculosis H37Rv]	Intermediary metabolism and respiration	Cytoplasmic	7	0.25812	498.22
H37Rv	3	15610525	gi|15610525|ref|NP_217906.1|	Rv3389c	htdY	3-hydroxyacyl-thioester dehydratase HtdY [Mycobacterium tuberculosis H37Rv]	Intermediary metabolism and respiration	Cytoplasmic	7	0.372414	412.36
H37Rv	3	15610914	gi|15610914|ref|NP_218295.1|	Rv3778c	-	aminotransferase [Mycobacterium tuberculosis H37Rv]	Intermediary metabolism and respiration	Cytoplasmic	7	0.329146	556.84
H37Rv	3	448824735	gi|448824735|ref|NP_214519.2|	Rv0005	gyrB	DNA gyrase subunit B [Mycobacterium tuberculosis H37Rv]	Information pathways	Cytoplasmic	6	0.174815	299
H37Rv	3	15607178	gi|15607178|ref|NP_214550.1|	Rv0036c	-	hypothetical protein Rv0036c [Mycobacterium tuberculosis H37Rv]	conserved hypotheticals	Cytoplasmic Membrane	6	0.36965	426.1
H37Rv	3	15607183	gi|15607183|ref|NP_214555.1|	Rv0041	leuS	leucine--tRNA ligase [Mycobacterium tuberculosis H37Rv]	Information pathways	Cytoplasmic	6	0.116615	497.85
H37Rv	3	15607372	gi|15607372|ref|NP_214745.1|	Rv0231	fadE4	acyl-CoA dehydrogenase FadE4 [Mycobacterium tuberculosis H37Rv]	Lipid metabolism	Cytoplasmic	6	0.190141	443.31
H37Rv	3	15607422	gi|15607422|ref|NP_214795.1|	Rv0281	-	S-adenosylmethionine-dependent methyltransferase [Mycobacterium tuberculosis H37Rv]	Lipid metabolism	Cytoplasmic	6	0.334437	275.1
H37Rv	3	15607599	gi|15607599|ref|NP_214972.1|	Rv0458	-	aldehyde dehydrogenase [Mycobacterium tuberculosis H37Rv]	Intermediary metabolism and respiration	Cytoplasmic	6	0.203156	380.17
H37Rv	3	15607670	gi|15607670|ref|NP_215044.1|	Rv0530	-	hypothetical protein Rv0530 [Mycobacterium tuberculosis H37Rv]	cell wall and cell processes	Cytoplasmic	6	0.254321	365.48
H37Rv	3	15607781	gi|15607781|ref|NP_215155.1|	Rv0641	rplA	50S ribosomal protein L1 [Mycobacterium tuberculosis H37Rv]	Information pathways	Cytoplasmic	6	0.340426	375.72
H37Rv	3	15607897	gi|15607897|ref|NP_215271.1|	Rv0757	phoP	two component system response transcriptional positive regulator PhoP [Mycobacterium tuberculosis H37Rv]	Regulatory proteins	Cytoplasmic	6	0.45749	464.88
H37Rv	3	15608141	gi|15608141|ref|NP_215517.1|	Rv1001	arcA	arginine deiminase [Mycobacterium tuberculosis H37Rv]	Intermediary metabolism and respiration	Cytoplasmic	6	0.246269	308.22
H37Rv	3	15608238	gi|15608238|ref|NP_215614.1|	Rv1098c	fum	fumarate hydratase [Mycobacterium tuberculosis H37Rv]	Intermediary metabolism and respiration	Cytoplasmic	6	0.223629	491
H37Rv	3	15608325	gi|15608325|ref|NP_215701.1|	Rv1185c	fadD21	fatty-acid--CoA ligase FadD21 [Mycobacterium tuberculosis H37Rv]	Lipid metabolism	Cytoplasmic	6	0.188581	383.47
H37Rv	3	57116841	gi|57116841|ref|YP_177795.1|	Rv1196	PPE18	PPE family protein PPE18 [Mycobacterium tuberculosis H37Rv]	PE/PPE	Cytoplasmic Membrane	6	0.352941	619.25
H37Rv	3	15608421	gi|15608421|ref|NP_215797.1|	Rv1281c	oppD	oligopeptide ABC transporter ATP-binding protein OppD [Mycobacterium tuberculosis H37Rv]	cell wall and cell processes	Cytoplasmic Membrane	6	0.183007	267.64
H37Rv	3	15608449	gi|15608449|ref|NP_215825.1|	Rv1309	atpG	ATP synthase subunit gamma [Mycobacterium tuberculosis H37Rv]	Intermediary metabolism and respiration	Cytoplasmic	6	0.340984	605.98
H37Rv	3	57116856	gi|57116856|ref|YP_177804.1|	Rv1384	carB	carbamoyl-phosphate synthase large subunit [Mycobacterium tuberculosis H37Rv]	Intermediary metabolism and respiration	Unknown	6	0.0789238	233.27
H37Rv	3	15608605	gi|15608605|ref|NP_215983.1|	Rv1467c	fadE15	acyl-CoA dehydrogenase FadE15 [Mycobacterium tuberculosis H37Rv]	Lipid metabolism	Cytoplasmic	6	0.220033	416.78
H37Rv	3	15608731	gi|15608731|ref|NP_216109.1|	Rv1593c	-	hypothetical protein Rv1593c [Mycobacterium tuberculosis H37Rv]	Intermediary metabolism and respiration	Cytoplasmic	6	0.411017	448.82
H37Rv	3	15608764	gi|15608764|ref|NP_216142.1|	Rv1626	-	two-component system transcriptional regulator [Mycobacterium tuberculosis H37Rv]	Regulatory proteins	Cytoplasmic	6	0.336585	277.64
H37Rv	3	15608969	gi|15608969|ref|NP_216348.1|	Rv1832	gcvB	glycine dehydrogenase [Mycobacterium tuberculosis H37Rv]	Intermediary metabolism and respiration	Cytoplasmic	6	0.131775	408.98
H37Rv	3	15608970	gi|15608970|ref|NP_216349.1|	Rv1833c	-	haloalkane dehalogenase [Mycobacterium tuberculosis H37Rv]	Intermediary metabolism and respiration	Cytoplasmic	6	0.325175	485.86
H37Rv	3	15609006	gi|15609006|ref|NP_216385.1|	Rv1869c	-	reductase [Mycobacterium tuberculosis H37Rv]	Intermediary metabolism and respiration	Cytoplasmic	6	0.291971	536.53
H37Rv	3	15609168	gi|15609168|ref|NP_216547.1|	Rv2031c	hspX	alpha-crystallin [Mycobacterium tuberculosis H37Rv]	virulence, detoxification, adaptation	Cellwall	6	0.652778	482.23
H37Rv	3	15609169	gi|15609169|ref|NP_216548.1|	Rv2032	acg	NAD(P)H nitroreductase acg [Mycobacterium tuberculosis H37Rv]	Lipid metabolism	Cytoplasmic	6	0.287009	394.9
H37Rv	3	15609315	gi|15609315|ref|NP_216694.1|	Rv2178c	aroG	phospho-2-dehydro-3-deoxyheptonate aldolase AroG [Mycobacterium tuberculosis H37Rv]	Intermediary metabolism and respiration	Cytoplasmic	6	0.225108	393.72
H37Rv	3	15609351	gi|15609351|ref|NP_216730.1|	Rv2214c	ephD	oxidoreductase EphD [Mycobacterium tuberculosis H37Rv]	virulence, detoxification, adaptation	Cytoplasmic	6	0.231419	476.19
H37Rv	3	15609395	gi|15609395|ref|NP_216774.1|	Rv2258c	-	transcriptional regulator [Mycobacterium tuberculosis H37Rv]	Regulatory proteins	Cytoplasmic	6	0.322946	523.04
H37Rv	3	15609548	gi|15609548|ref|NP_216927.1|	Rv2411c	-	hypothetical protein Rv2411c [Mycobacterium tuberculosis H37Rv]	Intermediary metabolism and respiration	Cytoplasmic	6	0.186933	339.44
H37Rv	3	15609586	gi|15609586|ref|NP_216965.1|	Rv2449c	-	trans-acting enoyl reductase [Mycobacterium tuberculosis H37Rv]	conserved hypotheticals	Cytoplasmic	6	0.298329	367.69
H37Rv	3	15609646	gi|15609646|ref|NP_217025.1|	Rv2509	-	short-chain type dehydrogenase/reductase [Mycobacterium tuberculosis H37Rv]	Intermediary metabolism and respiration	Cytoplasmic	6	0.365672	267.76
H37Rv	3	15609743	gi|15609743|ref|NP_217122.1|	Rv2606c	snzP	pyridoxine biosynthesis protein [Mycobacterium tuberculosis H37Rv]	Intermediary metabolism and respiration	Cytoplasmic	6	0.324415	472.35
H37Rv	3	15609760	gi|15609760|ref|NP_217139.1|	Rv2623	TB31.7	universal stress protein [Mycobacterium tuberculosis H37Rv]	virulence, detoxification, adaptation	Cytoplasmic	6	0.363636	581.27
H37Rv	3	15609858	gi|15609858|ref|NP_217237.1|	Rv2721c	-	transmembrane alanine/glycine-rich protein [Mycobacterium tuberculosis H37Rv]	cell wall and cell processes	Cellwall	6	0.148784	350.15
H37Rv	3	15610078	gi|15610078|ref|NP_217457.1|	Rv2941	fadD28	long-chain-fatty-acid--AMP ligase FadD28 [Mycobacterium tuberculosis H37Rv]	Lipid metabolism	Cytoplasmic	6	0.182759	453.28
H37Rv	3	15610108	gi|15610108|ref|NP_217487.1|	Rv2971	-	oxidoreductase [Mycobacterium tuberculosis H37Rv]	Intermediary metabolism and respiration	Cytoplasmic	6	0.368794	463.89
H37Rv	3	15610146	gi|15610146|ref|NP_217525.1|	Rv3009c	gatB	aspartyl/glutamyl-tRNA(Asn/Gln) amidotransferase subunit B [Mycobacterium tuberculosis H37Rv]	Information pathways	Cytoplasmic	6	0.237721	338.49
H37Rv	3	15610166	gi|15610166|ref|NP_217545.1|	Rv3029c	fixA	electron transfer flavoprotein subunit beta [Mycobacterium tuberculosis H37Rv]	Intermediary metabolism and respiration	Cytoplasmic	6	0.402256	473.39
H37Rv	3	15610264	gi|15610264|ref|NP_217643.1|	Rv3127	-	hypothetical protein Rv3127 [Mycobacterium tuberculosis H37Rv]	conserved hypotheticals	Cytoplasmic	6	0.31686	444.13
H37Rv	3	15610277	gi|15610277|ref|NP_217657.1|	Rv3141	fadB4	NADPH quinone oxidoreductase FadB [Mycobacterium tuberculosis H37Rv]	Lipid metabolism	Cytoplasmic	6	0.346749	572.95
H37Rv	3	15610284	gi|15610284|ref|NP_217664.1|	Rv3148	nuoD	NADH-quinone oxidoreductase subunit D [Mycobacterium tuberculosis H37Rv]	Intermediary metabolism and respiration	Cytoplasmic	6	0.206818	348.33
H37Rv	3	15610382	gi|15610382|ref|NP_217763.1|	Rv3246c	mtrA	two component DNA-binding response regulator MtrA [Mycobacterium tuberculosis H37Rv]	Regulatory proteins	Cytoplasmic	6	0.364035	454.16
H37Rv	3	15610476	gi|15610476|ref|NP_217857.1|	Rv3340	metC	O-acetylhomoserine sulfhydrylase [Mycobacterium tuberculosis H37Rv]	Intermediary metabolism and respiration	Cytoplasmic	6	0.329621	436.12
H37Rv	3	15610554	gi|15610554|ref|NP_217935.1|	Rv3418c	groES	chaperonin GroES [Mycobacterium tuberculosis H37Rv]	virulence, detoxification, adaptation	Cytoplasmic	6	0.73	467.16
H37Rv	3	15610812	gi|15610812|ref|NP_218193.1|	Rv3676	crp	cAMP receptor protein [Mycobacterium tuberculosis H37Rv]	Regulatory proteins	Cytoplasmic	6	0.446429	450.62
H37Rv	3	345462027	gi|345462027|ref|NP_218227.3|	Rv3710	leuA	2-isopropylmalate synthase [Mycobacterium tuberculosis H37Rv]	Intermediary metabolism and respiration	Cytoplasmic	6	0.124224	360.23
H37Rv	3	57117158	gi|57117158|ref|NP_218316.2|	Rv3799c	accD4	propionyl-CoA carboxylase subunit beta AccD [Mycobacterium tuberculosis H37Rv]	Lipid metabolism	Cytoplasmic	6	0.187739	453.02
H37Rv	3	15611024	gi|15611024|ref|NP_218405.1|	Rv3888c	-	membrane protein [Mycobacterium tuberculosis H37Rv]	cell wall and cell processes	Cytoplasmic	6	0.302053	389.18
H37Rv	3	15607230	gi|15607230|ref|NP_214602.1|	Rv0088	-	polyketide cyclase/dehydrase [Mycobacterium tuberculosis H37Rv]	Lipid metabolism	Unknown	5	0.299107	392.21
H37Rv	3	15607288	gi|15607288|ref|NP_214660.1|	Rv0146	-	S-adenosylmethionine-dependent methyltransferase [Mycobacterium tuberculosis H37Rv]	Lipid metabolism	Cytoplasmic	5	0.287097	425.66
H37Rv	3	57116702	gi|57116702|ref|NP_214697.2|	Rv0183	-	lysophospholipase [Mycobacterium tuberculosis H37Rv]	Intermediary metabolism and respiration	Cytoplasmic Membrane	5	0.351254	429.26
H37Rv	3	15607424	gi|15607424|ref|NP_214797.1|	Rv0283	eccB3	ESX-3 secretion system protein EccB3 [Mycobacterium tuberculosis H37Rv]	cell wall and cell processes	Cytoplasmic Membrane	5	0.265799	370.48
H37Rv	3	57116735	gi|57116735|ref|YP_177729.1|	Rv0469	umaA	mycolic acid synthase UmaA [Mycobacterium tuberculosis H37Rv]	Lipid metabolism	Cytoplasmic	5	0.230769	320.99
H37Rv	3	15607644	gi|15607644|ref|NP_215017.1|	Rv0503c	cmaA2	cyclopropane mycolic acid synthase [Mycobacterium tuberculosis H37Rv]	Lipid metabolism	Cytoplasmic	5	0.337748	253.43
H37Rv	3	57116747	gi|57116747|ref|YP_177733.1|	Rv0511	hemD	uroporphyrin-III C-methyltransferase [Mycobacterium tuberculosis H37Rv]	Intermediary metabolism and respiration	Cytoplasmic	5	0.189381	411.5
H37Rv	3	15607753	gi|15607753|ref|NP_215127.1|	Rv0613c	-	hypothetical protein Rv0613c [Mycobacterium tuberculosis H37Rv]	conserved hypotheticals	Cytoplasmic	5	0.102924	299.41
H37Rv	3	15607779	gi|15607779|ref|NP_215153.1|	Rv0639	nusG	transcription termination/antitermination protein NusG [Mycobacterium tuberculosis H37Rv]	Information pathways	Unknown	5	0.340336	208.29
H37Rv	3	15607842	gi|15607842|ref|NP_215216.1|	Rv0702	rplD	50S ribosomal protein L4 [Mycobacterium tuberculosis H37Rv]	Information pathways	Cytoplasmic	5	0.403587	303.78
H37Rv	3	15608147	gi|15608147|ref|NP_215523.1|	Rv1007c	metS	methionine--tRNA ligase [Mycobacterium tuberculosis H37Rv]	Information pathways	Cytoplasmic	5	0.183044	355.26
H37Rv	3	15608157	gi|15608157|ref|NP_215533.1|	Rv1017c	prsA	ribose-phosphate pyrophosphokinase [Mycobacterium tuberculosis H37Rv]	Intermediary metabolism and respiration	Cytoplasmic	5	0.177914	286.18
H37Rv	3	15608319	gi|15608319|ref|NP_215695.1|	Rv1179c	-	hypothetical protein Rv1179c [Mycobacterium tuberculosis H37Rv]	Information pathways	Cytoplasmic Membrane	5	0.0937167	418.82
H37Rv	3	15608320	gi|15608320|ref|NP_215696.1|	Rv1180	pks3	polyketide beta-ketoacyl synthase [Mycobacterium tuberculosis H37Rv]	Lipid metabolism	Cytoplasmic Membrane	5	0.194672	292.37
H37Rv	3	15608341	gi|15608341|ref|NP_215717.1|	Rv1201c	dapD	2,3,4,5-tetrahydropyridine-2,6-dicarboxylate N-succinyltransferase [Mycobacterium tuberculosis H37Rv]	Intermediary metabolism and respiration	Unknown	5	0.293375	488.61
H37Rv	3	15608434	gi|15608434|ref|NP_215810.1|	Rv1294	thrA	homoserine dehydrogenase [Mycobacterium tuberculosis H37Rv]	Intermediary metabolism and respiration	Cytoplasmic	5	0.240363	458.06
H37Rv	3	57116849	gi|57116849|ref|NP_215843.2|	Rv1327c	glgE	alpha-1,4-glucan:maltose-1-phosphate maltosyltransferase [Mycobacterium tuberculosis H37Rv]	Intermediary metabolism and respiration	Cytoplasmic	5	0.11127	267.68
H37Rv	3	15608621	gi|15608621|ref|NP_215999.1|	Rv1483	fabG1	3-oxoacyl-ACP reductase FabG1 [Mycobacterium tuberculosis H37Rv]	Lipid metabolism	Cytoplasmic	5	0.449393	327.94
H37Rv	3	15608622	gi|15608622|ref|NP_216000.1|	Rv1484	inhA	NADH-dependent enoyl-[ACP] reductase [Mycobacterium tuberculosis H37Rv]	Lipid metabolism	Cytoplasmic Membrane	5	0.379182	496.86
H37Rv	3	15608659	gi|15608659|ref|NP_216037.1|	Rv1521	fadD25	fatty-acid--CoA ligase FadD25 [Mycobacterium tuberculosis H37Rv]	Lipid metabolism	Cytoplasmic	5	0.145798	318.21
H37Rv	3	15608682	gi|15608682|ref|NP_216060.1|	Rv1544	-	ketoacyl reductase [Mycobacterium tuberculosis H37Rv]	Lipid metabolism	Cytoplasmic	5	0.389513	421.13
H37Rv	3	15609347	gi|15609347|ref|NP_216726.1|	Rv2210c	ilvE	branched-chain amino acid aminotransferase [Mycobacterium tuberculosis H37Rv]	Intermediary metabolism and respiration	Cytoplasmic	5	0.230978	312.43
H37Rv	3	15609482	gi|15609482|ref|NP_216861.1|	Rv2345	-	transmembrane protein [Mycobacterium tuberculosis H37Rv]	cell wall and cell processes	Cytoplasmic Membrane	5	0.0818182	309.34
H37Rv	3	15609547	gi|15609547|ref|NP_216926.1|	Rv2410c	-	hypothetical protein Rv2410c [Mycobacterium tuberculosis H37Rv]	Intermediary metabolism and respiration	Cytoplasmic Membrane	5	0.233846	257.45
H37Rv	3	15609594	gi|15609594|ref|NP_216973.1|	Rv2457c	clpX	ATP-dependent CLP protease ATP-binding subunit ClpX [Mycobacterium tuberculosis H37Rv]	Intermediary metabolism and respiration	Cytoplasmic	5	0.215962	279.4
H37Rv	3	15609597	gi|15609597|ref|NP_216976.1|	Rv2460c	clpP2	ATP-dependent CLP protease proteolytic subunit 2 [Mycobacterium tuberculosis H37Rv]	Intermediary metabolism and respiration	Cytoplasmic	5	0.299065	382.92
H37Rv	3	15609614	gi|15609614|ref|NP_216993.1|	Rv2477c	-	macrolide ABC transporter ATP-binding protein [Mycobacterium tuberculosis H37Rv]	cell wall and cell processes	Cytoplasmic	5	0.125448	342.17
H37Rv	3	15610058	gi|15610058|ref|NP_217437.1|	Rv2921c	ftsY	signal recognition particle receptor FtsY [Mycobacterium tuberculosis H37Rv]	cell wall and cell processes	Cytoplasmic Membrane	5	0.208531	335.99
H37Rv	3	15610195	gi|15610195|ref|NP_217574.1|	Rv3058c	-	TetR family transcriptional regulator [Mycobacterium tuberculosis H37Rv]	Regulatory proteins	Cytoplasmic	5	0.37963	341.28
H37Rv	3	15610228	gi|15610228|ref|NP_217607.1|	Rv3091	-	hypothetical protein Rv3091 [Mycobacterium tuberculosis H37Rv]	conserved hypotheticals	Cytoplasmic	5	0.202487	226.72
H37Rv	3	15610239	gi|15610239|ref|NP_217618.1|	Rv3102c	ftsE	cell division ATP-binding protein FtsE [Mycobacterium tuberculosis H37Rv]	cell wall and cell processes	Cytoplasmic Membrane	5	0.384279	364.01
H37Rv	3	15610287	gi|15610287|ref|NP_217667.1|	Rv3151	nuoG	NADH-quinone oxidoreductase subunit G [Mycobacterium tuberculosis H37Rv]	Intermediary metabolism and respiration	Cytoplasmic	5	0.145161	337.02
H37Rv	3	15610297	gi|15610297|ref|NP_217677.1|	Rv3161c	-	dioxygenase [Mycobacterium tuberculosis H37Rv]	Intermediary metabolism and respiration	Unknown	5	0.201571	187.34
H37Rv	3	15610409	gi|15610409|ref|NP_217790.1|	Rv3273	-	transmembrane carbonic anhydrase [Mycobacterium tuberculosis H37Rv]	Intermediary metabolism and respiration	Cytoplasmic Membrane	5	0.111257	416.43
H37Rv	3	15610412	gi|15610412|ref|NP_217793.1|	Rv3276c	purK	N5-carboxyaminoimidazole ribonucleotide synthase [Mycobacterium tuberculosis H37Rv]	Intermediary metabolism and respiration	Cytoplasmic Membrane	5	0.27972	269.92
H37Rv	3	15610536	gi|15610536|ref|NP_217917.1|	Rv3400	-	hydrolase [Mycobacterium tuberculosis H37Rv]	Intermediary metabolism and respiration	Cytoplasmic	5	0.377863	302.69
H37Rv	3	15610734	gi|15610734|ref|NP_218115.1|	Rv3598c	lysS	lysine--tRNA ligase [Mycobacterium tuberculosis H37Rv]	Information pathways	Cytoplasmic	5	0.156436	259.64
H37Rv	3	15610815	gi|15610815|ref|NP_218196.1|	Rv3679	-	anion transporter ATPase [Mycobacterium tuberculosis H37Rv]	cell wall and cell processes	Cytoplasmic	5	0.220588	361.82
H37Rv	3	15610844	gi|15610844|ref|NP_218225.1|	Rv3708c	asd	aspartate-semialdehyde dehydrogenase [Mycobacterium tuberculosis H37Rv]	Intermediary metabolism and respiration	Cytoplasmic	5	0.257971	433.62
H37Rv	3	15610870	gi|15610870|ref|NP_218251.1|	Rv3734c	tgs2	diacyglycerol O-acyltransferase [Mycobacterium tuberculosis H37Rv]	Lipid metabolism	Cytoplasmic	5	0.187225	300.9
H37Rv	3	15610926	gi|15610926|ref|NP_218307.1|	Rv3790	dprE1	decaprenylphosphoryl-beta-D-ribose oxidase [Mycobacterium tuberculosis H37Rv]	Lipid metabolism	Unknown	5	0.149675	211.84
H37Rv	3	15610929	gi|15610929|ref|NP_218310.1|	Rv3793	embC	arabinosyltransferase C [Mycobacterium tuberculosis H37Rv]	cell wall and cell processes	Cytoplasmic Membrane	5	0.0795247	206.61
H37Rv	3	15611004	gi|15611004|ref|NP_218385.1|	Rv3868	eccA1	ESX-1 secretion system protein EccA1 [Mycobacterium tuberculosis H37Rv]	cell wall and cell processes	Cytoplasmic	5	0.0890052	264.58
H37Rv	3	15607151	gi|15607151|ref|NP_214523.1|	Rv0009	ppiA	iron-regulated peptidyl-prolyl cis-trans isomerase PpiA [Mycobacterium tuberculosis H37Rv]	Information pathways	Cytoplasmic	4	0.291209	247.04
H37Rv	3	15607273	gi|15607273|ref|NP_214645.1|	Rv0131c	fadE1	acyl-CoA dehydrogenase FadE1 [Mycobacterium tuberculosis H37Rv]	Lipid metabolism	Cytoplasmic	4	0.116331	171.16
H37Rv	3	15607299	gi|15607299|ref|NP_214671.1|	Rv0157	pntB	NAD(P) transhydrogenase subunit beta PntB [Mycobacterium tuberculosis H37Rv]	Intermediary metabolism and respiration	Cytoplasmic Membrane	4	0.0821053	222.82
H37Rv	3	57116704	gi|57116704|ref|NP_216247.2|	Rv0234c	gabD1	succinate-semialdehyde dehydrogenase [Mycobacterium tuberculosis H37Rv]	Intermediary metabolism and respiration	Cytoplasmic	4	0.154599	389.24
H37Rv	3	15607475	gi|15607475|ref|NP_214848.1|	Rv0334	rmlA	glucose-1-phosphate thymidylyltransferase [Mycobacterium tuberculosis H37Rv]	Intermediary metabolism and respiration	Cytoplasmic	4	0.149306	255.95
H37Rv	3	15607498	gi|15607498|ref|NP_214871.1|	Rv0357c	purA	adenylosuccinate synthetase [Mycobacterium tuberculosis H37Rv]	Intermediary metabolism and respiration	Cytoplasmic	4	0.136574	334.27
H37Rv	3	15607548	gi|15607548|ref|NP_214921.1|	Rv0407	fgd1	F420-dependent glucose-6-phosphate dehydrogenase [Mycobacterium tuberculosis H37Rv]	Intermediary metabolism and respiration	Cytoplasmic	4	0.205357	206.99
H37Rv	3	15607607	gi|15607607|ref|NP_214980.1|	Rv0466	-	hypothetical protein Rv0466 [Mycobacterium tuberculosis H37Rv]	Intermediary metabolism and respiration	Cytoplasmic	4	0.306818	134.97
H37Rv	3	15607616	gi|15607616|ref|NP_214989.1|	Rv0475	hbhA	heparin binding hemagglutinin HbhA [Mycobacterium tuberculosis H37Rv]	cell wall and cell processes	Cellwall	4	0.256281	350.48
H37Rv	3	15607691	gi|15607691|ref|NP_215065.1|	Rv0551c	fadD8	fatty-acid--CoA ligase FadD8 [Mycobacterium tuberculosis H37Rv]	Lipid metabolism	Cytoplasmic	4	0.134851	158.29
H37Rv	3	15607716	gi|15607716|ref|NP_215090.1|	Rv0576	-	transcriptional regulator [Mycobacterium tuberculosis H37Rv]	Regulatory proteins	Cytoplasmic	4	0.218894	401.94
H37Rv	3	15607737	gi|15607737|ref|NP_215111.1|	Rv0597c	-	hypothetical protein Rv0597c [Mycobacterium tuberculosis H37Rv]	Intermediary metabolism and respiration	Cytoplasmic	4	0.158151	173.77
H37Rv	3	15607782	gi|15607782|ref|NP_215156.1|	Rv0642c	mmaA4	hydroxymycolate synthase MmaA4 [Mycobacterium tuberculosis H37Rv]	Lipid metabolism	Cytoplasmic	4	0.192691	300.35
H37Rv	3	15607786	gi|15607786|ref|NP_215160.1|	Rv0646c	lipG	lipase/esterase LipG [Mycobacterium tuberculosis H37Rv]	Intermediary metabolism and respiration	Unknown	4	0.169435	190.32
H37Rv	3	57116767	gi|57116767|ref|YP_177745.1|	Rv0675	echA5	enoyl-CoA hydratase EchA5 [Mycobacterium tuberculosis H37Rv]	Lipid metabolism	Cytoplasmic	4	0.239544	164.51
H37Rv	3	15607856	gi|15607856|ref|NP_215230.1|	Rv0716	rplE	50S ribosomal protein L5 [Mycobacterium tuberculosis H37Rv]	Information pathways	Cytoplasmic	4	0.299465	299.44
H37Rv	3	15607859	gi|15607859|ref|NP_215233.1|	Rv0719	rplF	50S ribosomal protein L6 [Mycobacterium tuberculosis H37Rv]	Information pathways	Cytoplasmic	4	0.407821	295.35
H37Rv	3	15607920	gi|15607920|ref|NP_215294.1|	Rv0780	purC	phosphoribosylaminoimidazole-succinocarboxamide synthase [Mycobacterium tuberculosis H37Rv]	Intermediary metabolism and respiration	Cytoplasmic	4	0.181818	174.76
H37Rv	3	15607993	gi|15607993|ref|NP_215368.1|	Rv0853c	pdc	alpha-keto-acid decarboxylase [Mycobacterium tuberculosis H37Rv]	Intermediary metabolism and respiration	Cytoplasmic Membrane	4	0.1625	249.38
H37Rv	3	15608043	gi|15608043|ref|NP_215418.1|	Rv0903c	prrA	two component transcriptional regulator PrrA [Mycobacterium tuberculosis H37Rv]	Regulatory proteins	Cytoplasmic	4	0.34322	233.15
H37Rv	3	15608097	gi|15608097|ref|NP_215472.1|	Rv0957	purH	bifunctional phosphoribosylaminoimidazolecarboxamide formyltransferase/inosinemonophosphate cyclohydrolase [Mycobacterium tuberculosis H37Rv]	Intermediary metabolism and respiration	Cytoplasmic	4	0.204589	301.79
H37Rv	3	15608146	gi|15608146|ref|NP_215522.1|	Rv1006	-	hypothetical protein Rv1006 [Mycobacterium tuberculosis H37Rv]	conserved hypotheticals	Unknown	4	0.179894	237.77
H37Rv	3	15608219	gi|15608219|ref|NP_215595.1|	Rv1079	metB	cystathionine gamma-synthase [Mycobacterium tuberculosis H37Rv]	Intermediary metabolism and respiration	Cytoplasmic	4	0.206186	291.83
H37Rv	3	15608302	gi|15608302|ref|NP_215678.1|	Rv1162	narH	nitrate reductase subunit beta [Mycobacterium tuberculosis H37Rv]	Intermediary metabolism and respiration	Cytoplasmic Membrane	4	0.155914	188.41
H37Rv	3	15608332	gi|15608332|ref|NP_215708.1|	Rv1192	-	hypothetical protein Rv1192 [Mycobacterium tuberculosis H37Rv]	cell wall and cell processes	Cytoplasmic	4	0.309091	169.38
H37Rv	3	15608355	gi|15608355|ref|NP_215731.1|	Rv1215c	-	hypothetical protein Rv1215c [Mycobacterium tuberculosis H37Rv]	Intermediary metabolism and respiration	Cytoplasmic	4	0.151515	177.39
H37Rv	3	15608372	gi|15608372|ref|NP_215748.1|	Rv1232c	-	hypothetical protein Rv1232c [Mycobacterium tuberculosis H37Rv]	cell wall and cell processes	Cytoplasmic	4	0.236782	287.88
H37Rv	3	15608428	gi|15608428|ref|NP_215804.1|	Rv1288	-	hypothetical protein Rv1288 [Mycobacterium tuberculosis H37Rv]	Regulatory proteins	Cytoplasmic Membrane	4	0.153509	260.56
H37Rv	3	15608464	gi|15608464|ref|NP_215840.1|	Rv1324	-	thioredoxin [Mycobacterium tuberculosis H37Rv]	Intermediary metabolism and respiration	Cytoplasmic	4	0.276316	332.64
H37Rv	3	15608480	gi|15608480|ref|NP_215856.1|	Rv1340	rphA	ribonuclease PH [Mycobacterium tuberculosis H37Rv]	Information pathways	Cytoplasmic	4	0.312741	386.61
H37Rv	3	15608527	gi|15608527|ref|NP_215904.1|	Rv1388	mihF	integration host factor MihF [Mycobacterium tuberculosis H37Rv]	Information pathways	Cytoplasmic	4	0.194737	264.25
H37Rv	3	15608561	gi|15608561|ref|NP_215939.1|	Rv1423	whiA	transcriptional regulator WhiA [Mycobacterium tuberculosis H37Rv]	Regulatory proteins	Cytoplasmic	4	0.221538	255.28
H37Rv	3	15608592	gi|15608592|ref|NP_215970.1|	Rv1454c	qor	quinone reductase [Mycobacterium tuberculosis H37Rv]	Intermediary metabolism and respiration	Cytoplasmic	4	0.25	296.41
H37Rv	3	15608601	gi|15608601|ref|NP_215979.1|	Rv1463	-	ABC transporter ATP-binding protein [Mycobacterium tuberculosis H37Rv]	cell wall and cell processes	Cytoplasmic	4	0.255639	159.49
H37Rv	3	15608649	gi|15608649|ref|NP_216027.1|	Rv1511	gmdA	GDP-D-mannose dehydratase GmdA [Mycobacterium tuberculosis H37Rv]	Intermediary metabolism and respiration	Cytoplasmic	4	0.208824	329.05
H37Rv	3	15608697	gi|15608697|ref|NP_216075.1|	Rv1559	ilvA	threonine dehydratase IlvA [Mycobacterium tuberculosis H37Rv]	Intermediary metabolism and respiration	Cytoplasmic	4	0.142191	134.69
H37Rv	3	15608732	gi|15608732|ref|NP_216110.1|	Rv1594	nadA	quinolinate synthetase A [Mycobacterium tuberculosis H37Rv]	Intermediary metabolism and respiration	Cytoplasmic	4	0.266476	384.15
H37Rv	3	15608751	gi|15608751|ref|NP_216129.1|	Rv1613	trpA	tryptophan synthase subunit alpha [Mycobacterium tuberculosis H37Rv]	Intermediary metabolism and respiration	Unknown	4	0.32963	281.88
H37Rv	3	15608765	gi|15608765|ref|NP_216143.1|	Rv1627c	-	nonspecific lipid-transfer protein [Mycobacterium tuberculosis H37Rv]	Lipid metabolism	Cytoplasmic	4	0.191542	320.44
H37Rv	3	15608776	gi|15608776|ref|NP_216154.1|	Rv1638	uvrA	excinuclease ABC subunit UvrA [Mycobacterium tuberculosis H37Rv]	Information pathways	Cytoplasmic	4	0.063786	165.11
H37Rv	3	15608792	gi|15608792|ref|NP_216170.1|	Rv1654	argB	acetylglutamate kinase [Mycobacterium tuberculosis H37Rv]	Intermediary metabolism and respiration	Cytoplasmic	4	0.292517	278.24
H37Rv	3	15608797	gi|15608797|ref|NP_216175.1|	Rv1659	argH	argininosuccinate lyase [Mycobacterium tuberculosis H37Rv]	Intermediary metabolism and respiration	Unknown	4	0.210638	274.74
H37Rv	3	15608918	gi|15608918|ref|NP_216296.1|	Rv1780	-	hypothetical protein Rv1780 [Mycobacterium tuberculosis H37Rv]	conserved hypotheticals	Cytoplasmic	4	0.278075	175.76
H37Rv	3	15608931	gi|15608931|ref|NP_216310.1|	Rv1794	-	hypothetical protein Rv1794 [Mycobacterium tuberculosis H37Rv]	cell wall and cell processes	Cytoplasmic	4	0.25	428.17
H37Rv	3	15608934	gi|15608934|ref|NP_216313.1|	Rv1797	eccE5	ESX-5 type VII secretion system protein EccE [Mycobacterium tuberculosis H37Rv]	cell wall and cell processes	Cytoplasmic Membrane	4	0.162562	130.72
H37Rv	3	15608973	gi|15608973|ref|NP_216352.1|	Rv1836c	-	hypothetical protein Rv1836c [Mycobacterium tuberculosis H37Rv]	Regulatory proteins	Cytoplasmic Membrane	4	0.115214	190.91
H37Rv	3	15609002	gi|15609002|ref|NP_216381.1|	Rv1865c	-	short-chain type dehydrogenase [Mycobacterium tuberculosis H37Rv]	Intermediary metabolism and respiration	Cytoplasmic	4	0.227273	209.85
H37Rv	3	15609188	gi|15609188|ref|NP_216567.1|	Rv2051c	ppm1	polyprenol-monophosphomannose synthase [Mycobacterium tuberculosis H37Rv]	cell wall and cell processes	Cytoplasmic Membrane	4	0.0652174	172.27
H37Rv	3	15609247	gi|15609247|ref|NP_216626.1|	Rv2110c	prcB	proteasome subunit beta [Mycobacterium tuberculosis H37Rv]	Intermediary metabolism and respiration	Unknown	4	0.333333	216.28
H37Rv	3	15609294	gi|15609294|ref|NP_216673.1|	Rv2157c	murF	UDP-N-acetylmuramoyl-tripeptide--D-alanyl-D-alanine ligase [Mycobacterium tuberculosis H37Rv]	cell wall and cell processes	Cytoplasmic	4	0.133333	283.89
H37Rv	3	15609309	gi|15609309|ref|NP_216688.1|	Rv2172c	-	hypothetical protein Rv2172c [Mycobacterium tuberculosis H37Rv]	cell wall and cell processes	Cytoplasmic	4	0.27907	357.1
H37Rv	3	15609322	gi|15609322|ref|NP_216701.1|	Rv2185c	TB16.3	hypothetical protein Rv2185c [Mycobacterium tuberculosis H37Rv]	Intermediary metabolism and respiration	Cytoplasmic	4	0.375	205.03
H37Rv	3	15609338	gi|15609338|ref|NP_216717.1|	Rv2201	asnB	asparagine synthetase [Mycobacterium tuberculosis H37Rv]	Intermediary metabolism and respiration	Cytoplasmic	4	0.0782209	128.12
H37Rv	3	15609384	gi|15609384|ref|NP_216763.1|	Rv2247	accD6	acetyl-/propionyl-CoA carboxylase subunit beta [Mycobacterium tuberculosis H37Rv]	Lipid metabolism	Cytoplasmic	4	0.124736	220.13
H37Rv	3	15609442	gi|15609442|ref|NP_216821.1|	Rv2305	-	hypothetical protein Rv2305 [Mycobacterium tuberculosis H37Rv]	cell wall and cell processes	Cytoplasmic	4	0.128205	256.6
H37Rv	3	57116987	gi|57116987|ref|NP_216932.2|	Rv2416c	eis	enhanced intracellular survival protein [Mycobacterium tuberculosis H37Rv]	virulence, detoxification, adaptation	Unknown	4	0.186567	172.74
H37Rv	3	15609564	gi|15609564|ref|NP_216943.1|	Rv2427c	proA	gamma-glutamyl phosphate reductase [Mycobacterium tuberculosis H37Rv]	Intermediary metabolism and respiration	Cytoplasmic	4	0.139759	224.24
H37Rv	3	15609581	gi|15609581|ref|NP_216960.1|	Rv2444c	rne	ribonuclease E [Mycobacterium tuberculosis H37Rv]	Information pathways	Cytoplasmic	4	0.0619098	215.02
H37Rv	3	15609672	gi|15609672|ref|NP_217051.1|	Rv2535c	pepQ	cytoplasmic peptidase PepQ [Mycobacterium tuberculosis H37Rv]	Intermediary metabolism and respiration	Cytoplasmic	4	0.174731	384.27
H37Rv	3	15609766	gi|15609766|ref|NP_217145.1|	Rv2629	-	hypothetical protein Rv2629 [Mycobacterium tuberculosis H37Rv]	conserved hypotheticals	Cytoplasmic	4	0.181818	393.52
H37Rv	3	15609874	gi|15609874|ref|NP_217253.1|	Rv2737c	recA	recombinase A [Mycobacterium tuberculosis H37Rv]	Information pathways	Cytoplasmic	4	0.0835443	218.31
H37Rv	3	15610025	gi|15610025|ref|NP_217404.1|	Rv2888c	amiC	amidase AmiC [Mycobacterium tuberculosis H37Rv]	Intermediary metabolism and respiration	Cytoplasmic	4	0.160677	389.63
H37Rv	3	15610090	gi|15610090|ref|NP_217469.1|	Rv2953	-	trans-acting enoyl reductase [Mycobacterium tuberculosis H37Rv]	Lipid metabolism	Unknown	4	0.181818	268.48
H37Rv	3	57117041	gi|57117041|ref|YP_177915.1|	Rv2992c	gltS	glutamate--tRNA ligase [Mycobacterium tuberculosis H37Rv]	Information pathways	Cytoplasmic	4	0.12449	271.48
H37Rv	3	15610132	gi|15610132|ref|NP_217511.1|	Rv2995c	leuB	3-isopropylmalate dehydrogenase [Mycobacterium tuberculosis H37Rv]	Intermediary metabolism and respiration	Cytoplasmic	4	0.172619	306.18
H37Rv	3	15610139	gi|15610139|ref|NP_217518.1|	Rv3002c	ilvN	acetolactate synthase small subunit [Mycobacterium tuberculosis H37Rv]	Intermediary metabolism and respiration	Cytoplasmic	4	0.386905	298.17
H37Rv	3	57117044	gi|57117044|ref|YP_177917.1|	Rv3003c	ilvB1	acetolactate synthase large subunit IlvB [Mycobacterium tuberculosis H37Rv]	Intermediary metabolism and respiration	Cytoplasmic	4	0.116505	228.32
H37Rv	3	15610143	gi|15610143|ref|NP_217522.1|	Rv3006	lppZ	lipoprotein LppZ [Mycobacterium tuberculosis H37Rv]	cell wall and cell processes	Unknown	4	0.27882	369.21
H37Rv	3	15610151	gi|15610151|ref|NP_217530.1|	Rv3014c	ligA	DNA ligase A [Mycobacterium tuberculosis H37Rv]	Information pathways	Cytoplasmic	4	0.0955137	341.42
H37Rv	3	15610177	gi|15610177|ref|NP_217556.1|	Rv3040c	-	hypothetical protein Rv3040c [Mycobacterium tuberculosis H37Rv]	Information pathways	Cytoplasmic	4	0.274306	175.37
H37Rv	3	15610178	gi|15610178|ref|NP_217557.1|	Rv3041c	-	ABC transporter ATP-binding protein [Mycobacterium tuberculosis H37Rv]	cell wall and cell processes	Cytoplasmic Membrane	4	0.191638	223.85
H37Rv	3	15610179	gi|15610179|ref|NP_217558.1|	Rv3042c	serB2	phosphoserine phosphatase SerB [Mycobacterium tuberculosis H37Rv]	Intermediary metabolism and respiration	Cytoplasmic	4	0.151589	289.69
H37Rv	3	15610194	gi|15610194|ref|NP_217573.1|	Rv3057c	-	short chain alcohol dehydrogenase/reductase [Mycobacterium tuberculosis H37Rv]	Intermediary metabolism and respiration	Cytoplasmic	4	0.247387	318.69
H37Rv	3	15610333	gi|15610333|ref|NP_217713.1|	Rv3197	-	ABC transporter ATP-binding protein [Mycobacterium tuberculosis H37Rv]	cell wall and cell processes	Cytoplasmic Membrane	4	0.149888	295.08
H37Rv	3	15610363	gi|15610363|ref|NP_217744.1|	Rv3227	aroA	3-phosphoshikimate 1-carboxyvinyltransferase [Mycobacterium tuberculosis H37Rv]	Intermediary metabolism and respiration	Unknown	4	0.133333	241.31
H37Rv	3	15610392	gi|15610392|ref|NP_217773.1|	Rv3256c	-	hypothetical protein Rv3256c [Mycobacterium tuberculosis H37Rv]	Intermediary metabolism and respiration	Unknown	4	0.228324	270.91
H37Rv	3	15610450	gi|15610450|ref|NP_217831.1|	Rv3314c	deoA	thymidine phosphorylase [Mycobacterium tuberculosis H37Rv]	Intermediary metabolism and respiration	Cytoplasmic	4	0.142857	130.87
H37Rv	3	15610631	gi|15610631|ref|NP_218012.1|	Rv3495c	lprN	Mce family lipoprotein LprN [Mycobacterium tuberculosis H37Rv]	cell wall and cell processes	Unknown	4	0.221354	280.24
H37Rv	3	15610634	gi|15610634|ref|NP_218015.1|	Rv3498c	mce4B	Mce family protein Mce4B [Mycobacterium tuberculosis H37Rv]	virulence, detoxification, adaptation	Unknown	4	0.242857	436.13
H37Rv	3	57117128	gi|57117128|ref|YP_177992.1|	Rv3580c	cysS1	cysteine--tRNA ligase [Mycobacterium tuberculosis H37Rv]	Information pathways	Cytoplasmic	4	0.149254	321.67
H37Rv	3	15610752	gi|15610752|ref|NP_218133.1|	Rv3616c	espA	ESX-1 secretion-associated protein EspA [Mycobacterium tuberculosis H37Rv]	cell wall and cell processes	Cytoplasmic	4	0.142857	304.54
H37Rv	3	15610759	gi|15610759|ref|NP_218140.1|	Rv3623	lpqG	lipoprotein LpqG [Mycobacterium tuberculosis H37Rv]	cell wall and cell processes	Unknown	4	0.275	271.02
H37Rv	3	57117137	gi|57117137|ref|NP_215015.2|	Rv3634c	galE1	UDP-glucose 4-epimerase [Mycobacterium tuberculosis H37Rv]	Intermediary metabolism and respiration	Cytoplasmic	4	0.213376	176.16
H37Rv	3	15610835	gi|15610835|ref|NP_218216.1|	Rv3699	-	hypothetical protein Rv3699 [Mycobacterium tuberculosis H37Rv]	Intermediary metabolism and respiration	Cytoplasmic	4	0.369099	226.49
H37Rv	3	15610927	gi|15610927|ref|NP_218308.1|	Rv3791	dprE2	decaprenylphosphoryl-D-2-keto erythropentose reductase [Mycobacterium tuberculosis H37Rv]	Lipid metabolism	Cytoplasmic	4	0.23622	308.21
H37Rv	3	15610930	gi|15610930|ref|NP_218311.1|	Rv3794	embA	arabinosyltransferase A [Mycobacterium tuberculosis H37Rv]	cell wall and cell processes	Cytoplasmic Membrane	4	0.059415	189.47
H37Rv	3	15610944	gi|15610944|ref|NP_218325.1|	Rv3808c	glfT2	galactofuranosyl transferase GlfT [Mycobacterium tuberculosis H37Rv]	cell wall and cell processes	Cytoplasmic	4	0.11146	245.27
H37Rv	3	15610962	gi|15610962|ref|NP_218343.1|	Rv3826	fadD23	long-chain-fatty-acid--CoA ligase FadD23 [Mycobacterium tuberculosis H37Rv]	Lipid metabolism	Cytoplasmic	4	0.10274	186.55
H37Rv	3	15610982	gi|15610982|ref|NP_218363.1|	Rv3846	sodA	superoxide dismutase [Mycobacterium tuberculosis H37Rv]	virulence, detoxification, adaptation	Extracellular	4	0.289855	363.28
H37Rv	3	15611045	gi|15611045|ref|NP_218426.1|	Rv3909	-	hypothetical protein Rv3909 [Mycobacterium tuberculosis H37Rv]	cell wall and cell processes	Cytoplasmic Membrane	4	0.109726	266.52
H37Rv	3	15607217	gi|15607217|ref|NP_214589.1|	Rv0075	-	aminotransferase [Mycobacterium tuberculosis H37Rv]	Intermediary metabolism and respiration	Cytoplasmic	3	0.117949	81.02
H37Rv	3	15607269	gi|15607269|ref|NP_214641.1|	Rv0127	mak	maltokinase [Mycobacterium tuberculosis H37Rv]	virulence, detoxification, adaptation	Cytoplasmic	3	0.0747253	172.31
H37Rv	3	15607321	gi|15607321|ref|NP_214694.1|	Rv0180c	-	transmembrane protein [Mycobacterium tuberculosis H37Rv]	cell wall and cell processes	Cytoplasmic Membrane	3	0.130531	259.9
H37Rv	3	15607362	gi|15607362|ref|NP_214735.1|	Rv0221	-	diacyglycerol O-acyltransferase [Mycobacterium tuberculosis H37Rv]	Lipid metabolism	Cytoplasmic	3	0.102345	148.74
H37Rv	3	15607432	gi|15607432|ref|NP_214805.1|	Rv0291	mycP3	membrane-anchored mycosin MycP [Mycobacterium tuberculosis H37Rv]	Intermediary metabolism and respiration	Cytoplasmic Membrane	3	0.16269	267.27
H37Rv	3	15607452	gi|15607452|ref|NP_214825.1|	Rv0311	-	hypothetical protein Rv0311 [Mycobacterium tuberculosis H37Rv]	conserved hypotheticals	Cytoplasmic	3	0.144254	172.27
H37Rv	3	57116727	gi|57116727|ref|YP_177722.1|	Rv0379	secE2	protein translocase subunit SecE [Mycobacterium tuberculosis H37Rv]	cell wall and cell processes	Cytoplasmic	3	0.605634	139.76
H37Rv	3	15607532	gi|15607532|ref|NP_214905.1|	Rv0391	metZ	O-succinylhomoserine sulfhydrylase [Mycobacterium tuberculosis H37Rv]	Intermediary metabolism and respiration	Cytoplasmic	3	0.20936	218.87
H37Rv	3	15607533	gi|15607533|ref|NP_214906.1|	Rv0392c	ndhA	NADH dehydrogenase NdhA [Mycobacterium tuberculosis H37Rv]	Intermediary metabolism and respiration	Cytoplasmic Membrane	3	0.148936	267.05
H37Rv	3	15607541	gi|15607541|ref|NP_214914.1|	Rv0400c	fadE7	acyl-CoA dehydrogenase FadE7 [Mycobacterium tuberculosis H37Rv]	Lipid metabolism	Cytoplasmic	3	0.113924	208.85
H37Rv	3	15607585	gi|15607585|ref|NP_214958.1|	Rv0444c	rskA	anti-sigma-K factor RskA [Mycobacterium tuberculosis H37Rv]	Information pathways	Cytoplasmic Membrane	3	0.211207	171.66
H37Rv	3	15607591	gi|15607591|ref|NP_214964.1|	Rv0450c	mmpL4	transmembrane transport protein MmpL4 [Mycobacterium tuberculosis H37Rv]	cell wall and cell processes	Cytoplasmic Membrane	3	0.0527404	139.13
H37Rv	3	15607641	gi|15607641|ref|NP_215014.1|	Rv0500	proC	pyrroline-5-carboxylate reductase [Mycobacterium tuberculosis H37Rv]	Intermediary metabolism and respiration	Cytoplasmic	3	0.172881	310.65
H37Rv	3	15607687	gi|15607687|ref|NP_215061.1|	Rv0547c	-	oxidoreductase [Mycobacterium tuberculosis H37Rv]	Intermediary metabolism and respiration	Cytoplasmic	3	0.166667	236.53
H37Rv	3	15607702	gi|15607702|ref|NP_215076.1|	Rv0562	grcC1	polyprenyl-diphosphate synthase GrcC [Mycobacterium tuberculosis H37Rv]	Intermediary metabolism and respiration	Cytoplasmic	3	0.208955	241.4
H37Rv	3	15607717	gi|15607717|ref|NP_215091.1|	Rv0577	TB27.3	hypothetical protein Rv0577 [Mycobacterium tuberculosis H37Rv]	Intermediary metabolism and respiration	Unknown	3	0.229885	298.68
H37Rv	3	15607772	gi|15607772|ref|NP_215146.1|	Rv0632c	echA3	enoyl-CoA hydratase EchA3 [Mycobacterium tuberculosis H37Rv]	Lipid metabolism	Cytoplasmic	3	0.151515	153.89
H37Rv	3	15607775	gi|15607775|ref|NP_215149.1|	Rv0635	hadA	(3R)-hydroxyacyl-ACP dehydratase subunit HadA [Mycobacterium tuberculosis H37Rv]	Intermediary metabolism and respiration	Cytoplasmic	3	0.329114	324.96
H37Rv	3	15607776	gi|15607776|ref|NP_215150.1|	Rv0636	hadB	(3R)-hydroxyacyl-ACP dehydratase subunit HadB [Mycobacterium tuberculosis H37Rv]	Intermediary metabolism and respiration	Unknown	3	0.267606	186.38
H37Rv	3	15607785	gi|15607785|ref|NP_215159.1|	Rv0645c	mmaA1	mycolic acid methyltransferase MmaA1 [Mycobacterium tuberculosis H37Rv]	Lipid metabolism	Cytoplasmic	3	0.129371	122.47
H37Rv	3	15607812	gi|15607812|ref|NP_215186.1|	Rv0672	fadE8	acyl-CoA dehydrogenase FadE8 [Mycobacterium tuberculosis H37Rv]	Lipid metabolism	Cytoplasmic	3	0.0719557	144.43
H37Rv	3	15607826	gi|15607826|ref|NP_215200.1|	Rv0686	-	membrane protein [Mycobacterium tuberculosis H37Rv]	cell wall and cell processes	Cytoplasmic Membrane	3	0.207547	260.63
H37Rv	3	15607848	gi|15607848|ref|NP_215222.1|	Rv0708	rplP	50S ribosomal protein L16 [Mycobacterium tuberculosis H37Rv]	Information pathways	Cytoplasmic	3	0.391304	209.16
H37Rv	3	15607851	gi|15607851|ref|NP_215225.1|	Rv0711	atsA	arylsulfatase AtsA [Mycobacterium tuberculosis H37Rv]	Intermediary metabolism and respiration	Cytoplasmic	3	0.0724269	224.86
H37Rv	3	15607938	gi|15607938|ref|NP_215313.1|	Rv0798c	cfp29	hypothetical protein Rv0798c [Mycobacterium tuberculosis H37Rv]	virulence, detoxification, adaptation	Unknown	3	0.241509	243.42
H37Rv	3	15608029	gi|15608029|ref|NP_215404.1|	Rv0889c	citA	citrate synthase 2 [Mycobacterium tuberculosis H37Rv]	Intermediary metabolism and respiration	Cytoplasmic	3	0.19571	336.5
H37Rv	3	15608042	gi|15608042|ref|NP_215417.1|	Rv0902c	prrB	two component sensor histidine kinase PrrB [Mycobacterium tuberculosis H37Rv]	Regulatory proteins	Cytoplasmic Membrane	3	0.11435	169.98
H37Rv	3	15608050	gi|15608050|ref|NP_215425.1|	Rv0910	-	toxin [Mycobacterium tuberculosis H37Rv]	conserved hypotheticals	Unknown	3	0.319444	131.64
H37Rv	3	15608065	gi|15608065|ref|NP_215440.1|	Rv0925c	-	hypothetical protein Rv0925c [Mycobacterium tuberculosis H37Rv]	Intermediary metabolism and respiration	Unknown	3	0.110204	141.81
H37Rv	3	15608066	gi|15608066|ref|NP_215441.1|	Rv0926c	-	hypothetical protein Rv0926c [Mycobacterium tuberculosis H37Rv]	Intermediary metabolism and respiration	Cytoplasmic	3	0.156425	161.69
H37Rv	3	15608073	gi|15608073|ref|NP_215448.1|	Rv0933	pstB	phosphate ABC transporter ATP-binding protein PstB [Mycobacterium tuberculosis H37Rv]	cell wall and cell processes	Cytoplasmic Membrane	3	0.264493	230.02
H37Rv	3	15608124	gi|15608124|ref|NP_215499.1|	Rv0984	moaB2	pterin-4-alpha-carbinolamine dehydratase [Mycobacterium tuberculosis H37Rv]	Intermediary metabolism and respiration	Cytoplasmic	3	0.303867	303.03
H37Rv	3	15608155	gi|15608155|ref|NP_215531.1|	Rv1015c	rplY	50S ribosomal protein L25 [Mycobacterium tuberculosis H37Rv]	Information pathways	Cytoplasmic	3	0.334884	302.05
H37Rv	3	15608158	gi|15608158|ref|NP_215534.1|	Rv1018c	glmU	bifunctional UDP-N-acetylglucosamine pyrophosphorylase/glucosamine-1-phosphate N-acetyltransferase [Mycobacterium tuberculosis H37Rv]	cell wall and cell processes	Cytoplasmic	3	0.0969697	172.18
H37Rv	3	15608210	gi|15608210|ref|NP_215586.1|	Rv1070c	echA8	enoyl-CoA hydratase EchA8 [Mycobacterium tuberculosis H37Rv]	Lipid metabolism	Cytoplasmic Membrane	3	0.171206	203.92
H37Rv	3	448824754	gi|448824754|ref|NP_215615.3|	Rv1099c	glpX	fructose 1,6-bisphosphatase [Mycobacterium tuberculosis H37Rv]	Intermediary metabolism and respiration	Cytoplasmic	3	0.138122	271.83
H37Rv	3	15608249	gi|15608249|ref|NP_215625.1|	Rv1109c	-	hypothetical protein Rv1109c [Mycobacterium tuberculosis H37Rv]	conserved hypotheticals	Unknown	3	0.311321	231.73
H37Rv	3	15608284	gi|15608284|ref|NP_215660.1|	Rv1144	-	oxidoreductase [Mycobacterium tuberculosis H37Rv]	Intermediary metabolism and respiration	Cytoplasmic	3	0.268	253.69
H37Rv	3	15608310	gi|15608310|ref|NP_215686.1|	Rv1170	mshB	1D-myo-inositol 2-acetamido-2-deoxy-alpha-D-glucopyranoside deacetylase [Mycobacterium tuberculosis H37Rv]	Intermediary metabolism and respiration	Unknown	3	0.20132	209.1
H37Rv	3	15608330	gi|15608330|ref|NP_215706.1|	Rv1190	-	hypothetical protein Rv1190 [Mycobacterium tuberculosis H37Rv]	Intermediary metabolism and respiration	Unknown	3	0.164384	143.96
H37Rv	3	15608333	gi|15608333|ref|NP_215709.1|	Rv1193	fadD36	fatty-acid--CoA ligase FadD36 [Mycobacterium tuberculosis H37Rv]	Lipid metabolism	Cytoplasmic	3	0.160677	176.08
H37Rv	3	15608338	gi|15608338|ref|NP_215714.1|	Rv1198	esxL	ESAT-6 like protein EsxL [Mycobacterium tuberculosis H37Rv]	cell wall and cell processes	Unknown	3	0.5	196.02
H37Rv	3	57116844	gi|57116844|ref|NP_215739.2|	Rv1223	htrA	serine protease HtrA [Mycobacterium tuberculosis H37Rv]	Intermediary metabolism and respiration	Unknown	3	0.0871212	120.62
H37Rv	3	15608397	gi|15608397|ref|NP_215773.1|	Rv1257c	-	oxidoreductase [Mycobacterium tuberculosis H37Rv]	Intermediary metabolism and respiration	Cytoplasmic	3	0.16044	167.77
H37Rv	3	15608400	gi|15608400|ref|NP_215776.1|	Rv1260	-	oxidoreductase [Mycobacterium tuberculosis H37Rv]	Intermediary metabolism and respiration	Cytoplasmic	3	0.104839	94.08
H37Rv	3	15608419	gi|15608419|ref|NP_215795.1|	Rv1279	-	GMC-type oxidoreductase [Mycobacterium tuberculosis H37Rv]	Intermediary metabolism and respiration	Cytoplasmic Membrane	3	0.0757576	191.71
H37Rv	3	15608439	gi|15608439|ref|NP_215815.1|	Rv1299	prfA	peptide chain release factor PrfA [Mycobacterium tuberculosis H37Rv]	Information pathways	Cytoplasmic	3	0.151261	152.73
H37Rv	3	15608455	gi|15608455|ref|NP_215831.1|	Rv1315	murA	UDP-N-acetylglucosamine 1-carboxyvinyltransferase [Mycobacterium tuberculosis H37Rv]	cell wall and cell processes	Cytoplasmic	3	0.0980861	164.48
H37Rv	3	15608520	gi|15608520|ref|NP_215896.1|	Rv1380	pyrB	aspartate carbamoyltransferase [Mycobacterium tuberculosis H37Rv]	Intermediary metabolism and respiration	Cytoplasmic	3	0.137931	64.45
H37Rv	3	15608530	gi|15608530|ref|NP_215907.1|	Rv1391	dfp	bifunctional phosphopantothenoylcysteine decarboxylase/phosphopantothenate--cysteine ligase [Mycobacterium tuberculosis H37Rv]	Intermediary metabolism and respiration	Cytoplasmic	3	0.0956938	188.04
H37Rv	3	15608548	gi|15608548|ref|NP_215926.1|	Rv1410c	-	aminoglycosides/tetracycline-transport integral membrane protein [Mycobacterium tuberculosis H37Rv]	cell wall and cell processes	Cytoplasmic Membrane	3	0.123552	153.25
H37Rv	3	57116881	gi|57116881|ref|NP_216032.2|	Rv1516c	-	sugar transferase [Mycobacterium tuberculosis H37Rv]	Intermediary metabolism and respiration	Cytoplasmic	3	0.0982143	118.96
H37Rv	3	15608737	gi|15608737|ref|NP_216115.1|	Rv1599	hisD	histidinol dehydrogenase [Mycobacterium tuberculosis H37Rv]	Intermediary metabolism and respiration	Unknown	3	0.109589	73.96
H37Rv	3	15608749	gi|15608749|ref|NP_216127.1|	Rv1611	trpC	indole-3-glycerol phosphate synthase [Mycobacterium tuberculosis H37Rv]	Intermediary metabolism and respiration	Cytoplasmic	3	0.213235	124.25
H37Rv	3	15608750	gi|15608750|ref|NP_216128.1|	Rv1612	trpB	tryptophan synthase subunit beta [Mycobacterium tuberculosis H37Rv]	Intermediary metabolism and respiration	Cytoplasmic	3	0.129268	262.95
H37Rv	3	15608774	gi|15608774|ref|NP_216152.1|	Rv1636	TB15.3	iron-regulated universal stress protein [Mycobacterium tuberculosis H37Rv]	virulence, detoxification, adaptation	Unknown	3	0.280822	162.39
H37Rv	3	15608790	gi|15608790|ref|NP_216168.1|	Rv1652	argC	N-acetyl-gamma-glutamyl-phoshate reductase [Mycobacterium tuberculosis H37Rv]	Intermediary metabolism and respiration	Unknown	3	0.167614	91.42
H37Rv	3	15608827	gi|15608827|ref|NP_216205.1|	Rv1689	tyrS	tyrosine--tRNA ligase [Mycobacterium tuberculosis H37Rv]	Information pathways	Cytoplasmic	3	0.0966981	161.38
H37Rv	3	15608848	gi|15608848|ref|NP_216226.1|	Rv1710	scpB	segregation and condensation protein ScpB [Mycobacterium tuberculosis H37Rv]	cell wall and cell processes	Cytoplasmic	3	0.238095	185.47
H37Rv	3	15608908	gi|15608908|ref|NP_216286.1|	Rv1770	-	hypothetical protein Rv1770 [Mycobacterium tuberculosis H37Rv]	Intermediary metabolism and respiration	Cytoplasmic	3	0.147196	179.1
H37Rv	3	15608920	gi|15608920|ref|NP_216298.1|	Rv1782	eccB5	ESX-5 type VII secretion system protein EccB5 [Mycobacterium tuberculosis H37Rv]	cell wall and cell processes	Unknown	3	0.114625	199.71
H37Rv	3	15608957	gi|15608957|ref|NP_216336.1|	Rv1820	ilvG	acetolactate synthase large subunit IlvG [Mycobacterium tuberculosis H37Rv]	Intermediary metabolism and respiration	Cytoplasmic	3	0.0914077	172.66
H37Rv	3	15608993	gi|15608993|ref|NP_216372.1|	Rv1856c	-	oxidoreductase [Mycobacterium tuberculosis H37Rv]	Intermediary metabolism and respiration	Cytoplasmic	3	0.253333	151.27
H37Rv	3	15609001	gi|15609001|ref|NP_216380.1|	Rv1864c	-	hypothetical protein Rv1864c [Mycobacterium tuberculosis H37Rv]	conserved hypotheticals	Cytoplasmic	3	0.179283	201.89
H37Rv	3	448824767	gi|448824767|ref|NP_216396.3|	Rv1880c	cyp140	cytochrome P450 Cyp140 [Mycobacterium tuberculosis H37Rv]	Intermediary metabolism and respiration	Cytoplasmic Membrane	3	0.0936073	158.83
H37Rv	3	15609023	gi|15609023|ref|NP_216402.1|	Rv1886c	fbpB	diacylglycerol acyltransferase/mycolyltransferase Ag85B [Mycobacterium tuberculosis H37Rv]	Lipid metabolism	Extracellular	3	0.135385	294.73
H37Rv	3	15609069	gi|15609069|ref|NP_216448.1|	Rv1932	tpx	thiol peroxidase [Mycobacterium tuberculosis H37Rv]	virulence, detoxification, adaptation	Unknown	3	0.472727	231.34
H37Rv	3	15609115	gi|15609115|ref|NP_216494.1|	Rv1978	-	hypothetical protein Rv1978 [Mycobacterium tuberculosis H37Rv]	Intermediary metabolism and respiration	Cytoplasmic Membrane	3	0.216312	176.51
H37Rv	3	15609137	gi|15609137|ref|NP_216516.1|	Rv2000	-	hypothetical protein Rv2000 [Mycobacterium tuberculosis H37Rv]	conserved hypotheticals	Cytoplasmic	3	0.115456	139.45
H37Rv	3	15609142	gi|15609142|ref|NP_216521.1|	Rv2005c	-	universal stress protein [Mycobacterium tuberculosis H37Rv]	virulence, detoxification, adaptation	Cytoplasmic	3	0.213559	334.73
H37Rv	3	57116935	gi|57116935|ref|YP_177855.1|	Rv2006	otsB1	trehalose-6-phosphate phosphatase OtsB [Mycobacterium tuberculosis H37Rv]	virulence, detoxification, adaptation	Cytoplasmic	3	0.037679	210.81
H37Rv	3	15609174	gi|15609174|ref|NP_216553.1|	Rv2037c	-	transmembrane protein [Mycobacterium tuberculosis H37Rv]	cell wall and cell processes	Cytoplasmic Membrane	3	0.20679	256.32
H37Rv	3	15609203	gi|15609203|ref|NP_216582.1|	Rv2066	cobIJ	bifunctional S-adenosyl-L-methionine-precorrin-2 methyl transferase/precorrin-3 methylase [Mycobacterium tuberculosis H37Rv]	Intermediary metabolism and respiration	Unknown	3	0.102362	136.54
H37Rv	3	15609232	gi|15609232|ref|NP_216611.1|	Rv2095c	pafC	proteasome accessory factor C [Mycobacterium tuberculosis H37Rv]	Intermediary metabolism and respiration	Cytoplasmic	3	0.136076	166.42
H37Rv	3	15609282	gi|15609282|ref|NP_216661.1|	Rv2145c	wag31	cell wall synthesis protein Wag31 [Mycobacterium tuberculosis H37Rv]	cell wall and cell processes	Cytoplasmic	3	0.146154	224.41
H37Rv	3	15609332	gi|15609332|ref|NP_216711.1|	Rv2195	qcrA	ubiquinol-cytochrome C reductase rieske iron-sulfur subunit [Mycobacterium tuberculosis H37Rv]	Intermediary metabolism and respiration	Cytoplasmic Membrane	3	0.123543	232.63
H37Rv	3	15609337	gi|15609337|ref|NP_216716.1|	Rv2200c	ctaC	cytochrome C oxidase subunit II [Mycobacterium tuberculosis H37Rv]	Intermediary metabolism and respiration	Cytoplasmic Membrane	3	0.132231	221.29
H37Rv	3	15609361	gi|15609361|ref|NP_216740.1|	Rv2224c	caeA	carboxylesterase A [Mycobacterium tuberculosis H37Rv]	cell wall and cell processes	Cytoplasmic	3	0.109615	240.23
H37Rv	3	15609379	gi|15609379|ref|NP_216758.1|	Rv2242	-	hypothetical protein Rv2242 [Mycobacterium tuberculosis H37Rv]	Lipid metabolism	Cytoplasmic	3	0.101449	100.88
H37Rv	3	15609381	gi|15609381|ref|NP_216760.1|	Rv2244	acpM	meromycolate extension acyl carrier protein [Mycobacterium tuberculosis H37Rv]	Lipid metabolism	Cytoplasmic	3	0.573913	281.25
H37Rv	3	15609388	gi|15609388|ref|NP_216767.1|	Rv2251	-	flavoprotein [Mycobacterium tuberculosis H37Rv]	Intermediary metabolism and respiration	Cytoplasmic	3	0.0863158	195.99
H37Rv	3	15609421	gi|15609421|ref|NP_216800.1|	Rv2284	lipM	esterase LipM [Mycobacterium tuberculosis H37Rv]	Intermediary metabolism and respiration	Cytoplasmic Membrane	3	0.12993	120.86
H37Rv	3	15609480	gi|15609480|ref|NP_216859.1|	Rv2343c	dnaG	DNA primase [Mycobacterium tuberculosis H37Rv]	Information pathways	Cytoplasmic	3	0.084507	150.87
H37Rv	3	15609483	gi|15609483|ref|NP_216862.1|	Rv2346c	esxO	ESAT-6 like protein EsxO [Mycobacterium tuberculosis H37Rv]	cell wall and cell processes	Cytoplasmic	3	0.5	199.81
H37Rv	3	15609500	gi|15609500|ref|NP_216879.1|	Rv2363	amiA2	amidase [Mycobacterium tuberculosis H37Rv]	Intermediary metabolism and respiration	Cytoplasmic	3	0.11157	158.25
H37Rv	3	15609528	gi|15609528|ref|NP_216907.1|	Rv2391	sirA	sulfite reductase [Mycobacterium tuberculosis H37Rv]	Intermediary metabolism and respiration	Cytoplasmic	3	0.0941385	205.66
H37Rv	3	15609590	gi|15609590|ref|NP_216969.1|	Rv2453c	mobA	molybdenum cofactor guanylyltransferase [Mycobacterium tuberculosis H37Rv]	Intermediary metabolism and respiration	Cytoplasmic	3	0.288557	199.93
H37Rv	3	57116992	gi|57116992|ref|YP_177883.1|	Rv2461c	clpP1	ATP-dependent CLP protease proteolytic subunit 1 [Mycobacterium tuberculosis H37Rv]	Intermediary metabolism and respiration	Cytoplasmic	3	0.245	277.2
H37Rv	3	15609647	gi|15609647|ref|NP_217026.1|	Rv2510c	-	hypothetical protein Rv2510c [Mycobacterium tuberculosis H37Rv]	Intermediary metabolism and respiration	Unknown	3	0.0863039	149.96
H37Rv	3	15609700	gi|15609700|ref|NP_217079.1|	Rv2563	-	glutamine ABC transporter permease [Mycobacterium tuberculosis H37Rv]	cell wall and cell processes	Cytoplasmic Membrane	3	0.203438	321.68
H37Rv	3	15609701	gi|15609701|ref|NP_217080.1|	Rv2564	glnQ	glutamine ABC transporter ATP-binding protein [Mycobacterium tuberculosis H37Rv]	cell wall and cell processes	Cytoplasmic Membrane	3	0.121212	214.68
H37Rv	3	15609709	gi|15609709|ref|NP_217088.1|	Rv2572c	aspS	aspartate--tRNA ligase [Mycobacterium tuberculosis H37Rv]	Information pathways	Cytoplasmic	3	0.0805369	112.37
H37Rv	3	57117013	gi|57117013|ref|YP_177898.1|	Rv2682c	dxs1	1-deoxy-D-xylulose 5-phosphate synthase [Mycobacterium tuberculosis H37Rv]	Intermediary metabolism and respiration	Cytoplasmic	3	0.0862069	109.81
H37Rv	3	15609848	gi|15609848|ref|NP_217227.1|	Rv2711	ideR	iron-dependent repressor and activator IdeR [Mycobacterium tuberculosis H37Rv]	Regulatory proteins	Cytoplasmic	3	0.278261	239.8
H37Rv	3	15609850	gi|15609850|ref|NP_217229.1|	Rv2713	sthA	pyridine nucleotide transhydrogenase [Mycobacterium tuberculosis H37Rv]	Intermediary metabolism and respiration	Cytoplasmic	3	0.0982906	145.46
H37Rv	3	15609888	gi|15609888|ref|NP_217267.1|	Rv2751	-	hypothetical protein Rv2751 [Mycobacterium tuberculosis H37Rv]	Lipid metabolism	Cytoplasmic Membrane	3	0.141892	159.74
H37Rv	3	15609890	gi|15609890|ref|NP_217269.1|	Rv2753c	dapA	4-hydroxy-tetrahydrodipicolinate synthase [Mycobacterium tuberculosis H37Rv]	Intermediary metabolism and respiration	Cytoplasmic	3	0.196667	208.56
H37Rv	3	15609917	gi|15609917|ref|NP_217296.1|	Rv2780	ald	L-alanine dehydrogenase [Mycobacterium tuberculosis H37Rv]	Intermediary metabolism and respiration	Extracellular	3	0.126685	173.42
H37Rv	3	15609922	gi|15609922|ref|NP_217301.1|	Rv2785c	rpsO	30S ribosomal protein S15 [Mycobacterium tuberculosis H37Rv]	Information pathways	Cytoplasmic	3	0.438202	173.33
H37Rv	3	15609968	gi|15609968|ref|NP_217347.1|	Rv2831	echA16	enoyl-CoA hydratase EchA16 [Mycobacterium tuberculosis H37Rv]	Lipid metabolism	Unknown	3	0.168675	90.91
H37Rv	3	57117027	gi|57117027|ref|NP_215025.2|	Rv2847c	cysG	multifunctional uroporphyrin-III C-methyltransferase/precorrin-2 oxidase/ferrochelatase [Mycobacterium tuberculosis H37Rv]	Intermediary metabolism and respiration	Cytoplasmic	3	0.116049	108.54
H37Rv	3	15609997	gi|15609997|ref|NP_217376.1|	Rv2860c	glnA4	glutamine synthetase [Mycobacterium tuberculosis H37Rv]	Intermediary metabolism and respiration	Cytoplasmic	3	0.118162	256.63
H37Rv	3	15610020	gi|15610020|ref|NP_217399.1|	Rv2883c	pyrH	uridylate kinase [Mycobacterium tuberculosis H37Rv]	Intermediary metabolism and respiration	Cytoplasmic	3	0.256705	319.64
H37Rv	3	15610038	gi|15610038|ref|NP_217417.1|	Rv2901c	-	hypothetical protein Rv2901c [Mycobacterium tuberculosis H37Rv]	conserved hypotheticals	Cytoplasmic	3	0.415842	72.39
H37Rv	3	15610073	gi|15610073|ref|NP_217452.1|	Rv2936	drrA	daunorubicin ABC transporter ATP-binding protein DrrA [Mycobacterium tuberculosis H37Rv]	cell wall and cell processes	Cytoplasmic Membrane	3	0.160121	214.53
H37Rv	3	15610079	gi|15610079|ref|NP_217458.1|	Rv2942	mmpL7	transmembrane transport protein MmpL7 [Mycobacterium tuberculosis H37Rv]	cell wall and cell processes	Cytoplasmic Membrane	3	0.0608696	203.19
H37Rv	3	15610123	gi|15610123|ref|NP_217502.1|	Rv2986c	hupB	DNA-binding protein HU [Mycobacterium tuberculosis H37Rv]	Information pathways	Cytoplasmic	3	0.158879	296.72
H37Rv	3	15610124	gi|15610124|ref|NP_217503.1|	Rv2987c	leuD	3-isopropylmalate dehydratase small subunit [Mycobacterium tuberculosis H37Rv]	Intermediary metabolism and respiration	Cytoplasmic	3	0.212121	266.35
H37Rv	3	448824797	gi|448824797|ref|NP_217527.2|	Rv3011c	gatA	glutamyl-tRNA(GLN) amidotransferase subunit A [Mycobacterium tuberculosis H37Rv]	Information pathways	Cytoplasmic	3	0.139676	166.22
H37Rv	3	15610242	gi|15610242|ref|NP_217621.1|	Rv3105c	prfB	peptide chain release factor PrfB [Mycobacterium tuberculosis H37Rv]	Information pathways	Cytoplasmic	3	0.195767	322.12
H37Rv	3	15610269	gi|15610269|ref|NP_217649.1|	Rv3133c	devR	two component transcriptional regulator DevR [Mycobacterium tuberculosis H37Rv]	Regulatory proteins	Cytoplasmic	3	0.230415	232.54
H37Rv	3	57117065	gi|57117065|ref|YP_177935.1|	Rv3136	PPE51	PPE family protein PPE51 [Mycobacterium tuberculosis H37Rv]	PE/PPE	Cytoplasmic Membrane	3	0.160526	166.14
H37Rv	3	15610282	gi|15610282|ref|NP_217662.1|	Rv3146	nuoB	NADH-quinone oxidoreductase subunit B [Mycobacterium tuberculosis H37Rv]	Intermediary metabolism and respiration	Cytoplasmic Membrane	3	0.25	128.31
H37Rv	3	15610341	gi|15610341|ref|NP_217721.1|	Rv3205c	-	hypothetical protein Rv3205c [Mycobacterium tuberculosis H37Rv]	cell wall and cell processes	Cytoplasmic	3	0.174658	142.15
H37Rv	3	57117073	gi|57117073|ref|YP_177943.1|	Rv3208A	TB9.4	hypothetical protein Rv3208A [Mycobacterium tuberculosis H37Rv]	conserved hypotheticals	Cytoplasmic	3	0.433333	171.57
H37Rv	3	15610390	gi|15610390|ref|NP_217771.1|	Rv3254	-	hypothetical protein Rv3254 [Mycobacterium tuberculosis H37Rv]	Intermediary metabolism and respiration	Cytoplasmic Membrane	3	0.101732	147.7
H37Rv	3	15610391	gi|15610391|ref|NP_217772.1|	Rv3255c	manA	mannose-6-phosphate isomerase [Mycobacterium tuberculosis H37Rv]	Intermediary metabolism and respiration	Cytoplasmic	3	0.164216	235.03
H37Rv	3	57117081	gi|57117081|ref|YP_177951.1|	Rv3264c	manB	D-alpha-D-mannose-1-phosphate guanylyltransferase ManB [Mycobacterium tuberculosis H37Rv]	cell wall and cell processes	Cytoplasmic	3	0.139276	242.34
H37Rv	3	15610547	gi|15610547|ref|NP_217928.1|	Rv3411c	guaB2	inosine-5~-monophosphate dehydrogenase [Mycobacterium tuberculosis H37Rv]	Intermediary metabolism and respiration	Unknown	3	0.0982987	239.76
H37Rv	3	15610592	gi|15610592|ref|NP_217973.1|	Rv3456c	rplQ	50S ribosomal protein L17 [Mycobacterium tuberculosis H37Rv]	Information pathways	Cytoplasmic	3	0.266667	202.01
H37Rv	3	15610594	gi|15610594|ref|NP_217975.1|	Rv3458c	rpsD	30S ribosomal protein S4 [Mycobacterium tuberculosis H37Rv]	Information pathways	Cytoplasmic	3	0.238806	144.06
H37Rv	3	15610600	gi|15610600|ref|NP_217981.1|	Rv3464	rmlB	dTDP-glucose 4,6-dehydratase [Mycobacterium tuberculosis H37Rv]	Intermediary metabolism and respiration	Cytoplasmic	3	0.141994	171.84
H37Rv	3	15610692	gi|15610692|ref|NP_218073.1|	Rv3556c	fadA6	acetyl-CoA acetyltransferase FadA [Mycobacterium tuberculosis H37Rv]	Lipid metabolism	Cytoplasmic	3	0.145078	138.02
H37Rv	3	15610706	gi|15610706|ref|NP_218087.1|	Rv3570c	hsaA	flavin-dependent monooxygenase oxygenase subunit HsaA [Mycobacterium tuberculosis H37Rv]	Intermediary metabolism and respiration	Cytoplasmic Membrane	3	0.121827	150.94
H37Rv	3	15610736	gi|15610736|ref|NP_218117.1|	Rv3600c	-	type III pantothenate kinase [Mycobacterium tuberculosis H37Rv]	Regulatory proteins	Cytoplasmic	3	0.191176	108.06
H37Rv	3	15610738	gi|15610738|ref|NP_218119.1|	Rv3602c	panC	pantothenate synthetase [Mycobacterium tuberculosis H37Rv]	Intermediary metabolism and respiration	Cytoplasmic	3	0.216828	306.16
H37Rv	3	15610739	gi|15610739|ref|NP_218120.1|	Rv3603c	-	alanine/leucine-rich protein [Mycobacterium tuberculosis H37Rv]	Intermediary metabolism and respiration	Cytoplasmic	3	0.161716	145.64
H37Rv	3	15610807	gi|15610807|ref|NP_218188.1|	Rv3671c	-	serine protease [Mycobacterium tuberculosis H37Rv]	Intermediary metabolism and respiration	Cytoplasmic Membrane	3	0.176322	181.04
H37Rv	3	15610854	gi|15610854|ref|NP_218235.1|	Rv3718c	-	hypothetical protein Rv3718c [Mycobacterium tuberculosis H37Rv]	conserved hypotheticals	Unknown	3	0.394558	104.5
H37Rv	3	57117147	gi|57117147|ref|NP_218239.2|	Rv3722c	-	hypothetical protein Rv3722c [Mycobacterium tuberculosis H37Rv]	Regulatory proteins	Unknown	3	0.112644	207.03
H37Rv	3	15610931	gi|15610931|ref|NP_218312.1|	Rv3795	embB	arabinosyltransferase B [Mycobacterium tuberculosis H37Rv]	cell wall and cell processes	Cytoplasmic Membrane	3	0.0455373	151.98
H37Rv	3	57117159	gi|57117159|ref|YP_178017.1|	Rv3803c	fbpD	MPT51/MPB51 antigen [Mycobacterium tuberculosis H37Rv]	Lipid metabolism	Extracellular	3	0.214047	243.59
H37Rv	3	15610940	gi|15610940|ref|NP_218321.1|	Rv3804c	fbpA	diacylglycerol acyltransferase/mycolyltransferase Ag85A [Mycobacterium tuberculosis H37Rv]	Lipid metabolism	Extracellular	3	0.130178	256.41
H37Rv	3	15610945	gi|15610945|ref|NP_218326.1|	Rv3809c	glf	UDP-galactopyranose mutase [Mycobacterium tuberculosis H37Rv]	cell wall and cell processes	Cytoplasmic	3	0.150376	121.1
H37Rv	3	15610952	gi|15610952|ref|NP_218333.1|	Rv3816c	-	acyltransferase [Mycobacterium tuberculosis H37Rv]	Intermediary metabolism and respiration	Cytoplasmic	3	0.162162	186.18
H37Rv	3	15610954	gi|15610954|ref|NP_218335.1|	Rv3818	-	hypothetical protein Rv3818 [Mycobacterium tuberculosis H37Rv]	Intermediary metabolism and respiration	Cytoplasmic	3	0.0988372	131
H37Rv	3	57117168	gi|57117168|ref|YP_178026.1|	Rv3907c	pcnA	poly(A) polymerase PcnA [Mycobacterium tuberculosis H37Rv]	Information pathways	Cytoplasmic	3	0.102083	164.71
H37Rv	3	15611046	gi|15611046|ref|NP_218427.1|	Rv3910	-	peptidoglycan biosynthesis protein [Mycobacterium tuberculosis H37Rv]	cell wall and cell processes	Cytoplasmic Membrane	3	0.0396959	184.87
H37Rv	3	57116682	gi|57116682|ref|YP_177615.1|	Rv0013	trpG	anthranilate synthase component II [Mycobacterium tuberculosis H37Rv]	Intermediary metabolism and respiration	Cytoplasmic	2	0.215517	170.16
H37Rv	3	15607188	gi|15607188|ref|NP_214560.1|	Rv0046c	ino1	inositol-3-phosphate synthase [Mycobacterium tuberculosis H37Rv]	Intermediary metabolism and respiration	Cytoplasmic	2	0.0871935	170.97
H37Rv	3	15607190	gi|15607190|ref|NP_214562.1|	Rv0048c	-	membrane protein [Mycobacterium tuberculosis H37Rv]	cell wall and cell processes	Unknown	2	0.103806	107.76
H37Rv	3	15607195	gi|15607195|ref|NP_214567.1|	Rv0053	rpsF	30S ribosomal protein S6 [Mycobacterium tuberculosis H37Rv]	Information pathways	Cytoplasmic	2	0.25	130.68
H37Rv	3	15607196	gi|15607196|ref|NP_214568.1|	Rv0054	ssb	single-strand DNA-binding protein [Mycobacterium tuberculosis H37Rv]	Information pathways	Cytoplasmic	2	0.22561	202.5
H37Rv	3	15607214	gi|15607214|ref|NP_214586.1|	Rv0072	-	glutamine ABC transporter permease [Mycobacterium tuberculosis H37Rv]	cell wall and cell processes	Cytoplasmic Membrane	2	0.0974212	121.36
H37Rv	3	15607243	gi|15607243|ref|NP_214615.1|	Rv0101	nrp	peptide synthetase Nrp [Mycobacterium tuberculosis H37Rv]	Lipid metabolism	Cytoplasmic	2	0.00875796	34.72
H37Rv	3	15607262	gi|15607262|ref|NP_214634.1|	Rv0120c	fusA2	elongation factor G [Mycobacterium tuberculosis H37Rv]	Information pathways	Cytoplasmic	2	0.0322129	44.47
H37Rv	3	15607276	gi|15607276|ref|NP_214648.1|	Rv0134	ephF	epoxide hydrolase EphF [Mycobacterium tuberculosis H37Rv]	virulence, detoxification, adaptation	Cytoplasmic	2	0.0966667	154.11
H37Rv	3	15607281	gi|15607281|ref|NP_214653.1|	Rv0139	-	oxidoreductase [Mycobacterium tuberculosis H37Rv]	Intermediary metabolism and respiration	Cytoplasmic Membrane	2	0.0764706	65.01
H37Rv	3	15607286	gi|15607286|ref|NP_214658.1|	Rv0144	-	transcriptional regulator [Mycobacterium tuberculosis H37Rv]	Regulatory proteins	Cytoplasmic	2	0.121429	155.93
H37Rv	3	15607303	gi|15607303|ref|NP_214675.1|	Rv0161	-	oxidoreductase [Mycobacterium tuberculosis H37Rv]	Intermediary metabolism and respiration	Unknown	2	0.0601336	70.62
H37Rv	3	15607339	gi|15607339|ref|NP_214712.1|	Rv0198c	zmp1	zinc metalloprotease [Mycobacterium tuberculosis H37Rv]	Intermediary metabolism and respiration	Cytoplasmic	2	0.0708899	174.55
H37Rv	3	15607363	gi|15607363|ref|NP_214736.1|	Rv0222	echA1	enoyl-CoA hydratase EchA1 [Mycobacterium tuberculosis H37Rv]	Lipid metabolism	Cytoplasmic Membrane	2	0.175573	172.19
H37Rv	3	15607382	gi|15607382|ref|NP_214755.1|	Rv0241c	htdX	3-hydroxyacyl-thioester dehydratase HtdX [Mycobacterium tuberculosis H37Rv]	Intermediary metabolism and respiration	Cytoplasmic	2	0.132143	79.02
H37Rv	3	15607388	gi|15607388|ref|NP_214761.1|	Rv0247c	-	succinate dehydrogenase iron-sulfur subunit [Mycobacterium tuberculosis H37Rv]	Intermediary metabolism and respiration	Cytoplasmic	2	0.112903	185.65
H37Rv	3	15607407	gi|15607407|ref|NP_214780.1|	Rv0266c	oplA	5-oxoprolinase OplA [Mycobacterium tuberculosis H37Rv]	Intermediary metabolism and respiration	Cytoplasmic	2	0.0289495	126.26
H37Rv	3	15607431	gi|15607431|ref|NP_214804.1|	Rv0290	eccD3	ESX-3 secretion system protein EccD [Mycobacterium tuberculosis H37Rv]	cell wall and cell processes	Cytoplasmic Membrane	2	0.0783898	38.01
H37Rv	3	15607456	gi|15607456|ref|NP_214829.1|	Rv0315	-	beta-1,3-glucanase [Mycobacterium tuberculosis H37Rv]	Intermediary metabolism and respiration	Unknown	2	0.156463	184.87
H37Rv	3	15607488	gi|15607488|ref|NP_214861.1|	Rv0347	-	membrane protein [Mycobacterium tuberculosis H37Rv]	cell wall and cell processes	Cytoplasmic	2	0.0853659	81.64
H37Rv	3	15607524	gi|15607524|ref|NP_214897.1|	Rv0383c	-	hypothetical protein Rv0383c [Mycobacterium tuberculosis H37Rv]	cell wall and cell processes	Cytoplasmic	2	0.109155	134.07
H37Rv	3	15607530	gi|15607530|ref|NP_214903.1|	Rv0389	purT	phosphoribosylglycinamide formyltransferase PurT [Mycobacterium tuberculosis H37Rv]	Intermediary metabolism and respiration	Cytoplasmic Membrane	2	0.105012	84.71
H37Rv	3	15607560	gi|15607560|ref|NP_214933.1|	Rv0419	lpqM	lipoprotein peptidase LpqM [Mycobacterium tuberculosis H37Rv]	cell wall and cell processes	Cytoplasmic Membrane	2	0.118474	270.98
H37Rv	3	15607573	gi|15607573|ref|NP_214946.1|	Rv0432	sodC	superoxide dismutase [Mycobacterium tuberculosis H37Rv]	virulence, detoxification, adaptation	Cytoplasmic Membrane	2	0.179167	75.11
H37Rv	3	15607578	gi|15607578|ref|NP_214951.1|	Rv0437c	psd	phosphatidylserine decarboxylase [Mycobacterium tuberculosis H37Rv]	Lipid metabolism	Cytoplasmic Membrane	2	0.147186	58.49
H37Rv	3	15607580	gi|15607580|ref|NP_214953.1|	Rv0439c	-	dehydrogenase/reductase [Mycobacterium tuberculosis H37Rv]	Intermediary metabolism and respiration	Unknown	2	0.122186	185.3
H37Rv	3	15607586	gi|15607586|ref|NP_214959.1|	Rv0445c	sigK	ECF RNA polymerase sigma factor SigK [Mycobacterium tuberculosis H37Rv]	Information pathways	Cytoplasmic Membrane	2	0.213904	124.4
H37Rv	3	57116734	gi|57116734|ref|YP_177728.1|	Rv0467	icl1	isocitrate lyase [Mycobacterium tuberculosis H37Rv]	Intermediary metabolism and respiration	Cytoplasmic	2	0.109813	115.66
H37Rv	3	15607643	gi|15607643|ref|NP_215016.1|	Rv0502	-	hypothetical protein Rv0502 [Mycobacterium tuberculosis H37Rv]	Intermediary metabolism and respiration	Cytoplasmic Membrane	2	0.153631	149.78
H37Rv	3	57116754	gi|57116754|ref|YP_177738.1|	Rv0558	menH	demethylmenaquinone methyltransferase [Mycobacterium tuberculosis H37Rv]	Intermediary metabolism and respiration	Unknown	2	0.145299	141.55
H37Rv	3	15607738	gi|15607738|ref|NP_215112.1|	Rv0598c	vapC27	ribonuclease VapC27 [Mycobacterium tuberculosis H37Rv]	virulence, detoxification, adaptation	Unknown	2	0.189781	56.45
H37Rv	3	15607770	gi|15607770|ref|NP_215144.1|	Rv0630c	recB	exonuclease V subunit beta RecB [Mycobacterium tuberculosis H37Rv]	Information pathways	Cytoplasmic	2	0.0402194	69.33
H37Rv	3	15607777	gi|15607777|ref|NP_215151.1|	Rv0637	hadC	(3R)-hydroxyacyl-ACP dehydratase subunit HadC [Mycobacterium tuberculosis H37Rv]	Intermediary metabolism and respiration	Cytoplasmic	2	0.10241	114.66
H37Rv	3	57116765	gi|57116765|ref|YP_177743.1|	Rv0638	secE1	preprotein translocase SecE [Mycobacterium tuberculosis H37Rv]	cell wall and cell processes	Cytoplasmic Membrane	2	0.236025	138.22
H37Rv	3	15607791	gi|15607791|ref|NP_215165.1|	Rv0651	rplJ	50S ribosomal protein L10 [Mycobacterium tuberculosis H37Rv]	Information pathways	Cytoplasmic	2	0.247191	122.03
H37Rv	3	15607809	gi|15607809|ref|NP_215183.1|	Rv0669c	-	neutral ceramidase [Mycobacterium tuberculosis H37Rv]	Intermediary metabolism and respiration	Cytoplasmic	2	0.0502355	79.61
H37Rv	3	15607816	gi|15607816|ref|NP_215190.1|	Rv0676c	mmpL5	transmembrane transport protein MmpL5 [Mycobacterium tuberculosis H37Rv]	cell wall and cell processes	Cytoplasmic Membrane	2	0.0404564	94.62
H37Rv	3	15607821	gi|15607821|ref|NP_215195.1|	Rv0681	-	transcriptional regulator [Mycobacterium tuberculosis H37Rv]	Regulatory proteins	Cytoplasmic	2	0.163265	105.58
H37Rv	3	15607823	gi|15607823|ref|NP_215197.1|	Rv0683	rpsG	30S ribosomal protein S7 [Mycobacterium tuberculosis H37Rv]	Information pathways	Cytoplasmic	2	0.237179	203.17
H37Rv	3	15607841	gi|15607841|ref|NP_215215.1|	Rv0701	rplC	50S ribosomal protein L3 [Mycobacterium tuberculosis H37Rv]	Information pathways	Cytoplasmic	2	0.129032	174.94
H37Rv	3	15607844	gi|15607844|ref|NP_215218.1|	Rv0704	rplB	50S ribosomal protein L2 [Mycobacterium tuberculosis H37Rv]	Information pathways	Cytoplasmic	2	0.182143	128.69
H37Rv	3	15607858	gi|15607858|ref|NP_215232.1|	Rv0718	rpsH	30S ribosomal protein S8 [Mycobacterium tuberculosis H37Rv]	Information pathways	Cytoplasmic	2	0.242424	88.92
H37Rv	3	15607863	gi|15607863|ref|NP_215237.1|	Rv0723	rplO	50S ribosomal protein L15 [Mycobacterium tuberculosis H37Rv]	Information pathways	Unknown	2	0.19863	156.94
H37Rv	3	15607870	gi|15607870|ref|NP_215244.1|	Rv0730	-	GCN5-like N-acetyltransferase [Mycobacterium tuberculosis H37Rv]	Intermediary metabolism and respiration	Cytoplasmic	2	0.11157	84.83
H37Rv	3	15607928	gi|15607928|ref|NP_215303.1|	Rv0788	purQ	phosphoribosylformylglycinamidine synthase [Mycobacterium tuberculosis H37Rv]	Intermediary metabolism and respiration	Cytoplasmic	2	0.138393	86.29
H37Rv	3	57116784	gi|57116784|ref|YP_177756.1|	Rv0794c	-	oxidoreductase [Mycobacterium tuberculosis H37Rv]	Intermediary metabolism and respiration	Cytoplasmic	2	0.0480962	101.69
H37Rv	3	15607940	gi|15607940|ref|NP_215315.1|	Rv0800	pepC	M18 family aminopeptidase [Mycobacterium tuberculosis H37Rv]	Intermediary metabolism and respiration	Cytoplasmic	2	0.0762125	95.36
H37Rv	3	15607954	gi|15607954|ref|NP_215329.1|	Rv0814c	-	hypothetical protein Rv0814c [Mycobacterium tuberculosis H37Rv]	Intermediary metabolism and respiration	Unknown	2	0.31	56.18
H37Rv	3	15607958	gi|15607958|ref|NP_215333.1|	Rv0818	-	transcriptional regulator [Mycobacterium tuberculosis H37Rv]	Regulatory proteins	Cytoplasmic	2	0.129412	84.11
H37Rv	3	15607961	gi|15607961|ref|NP_215336.1|	Rv0821c	phoY2	phosphate-transport system transcriptional regulator PhoY2 [Mycobacterium tuberculosis H37Rv]	cell wall and cell processes	Cytoplasmic	2	0.197183	106.39
H37Rv	3	15607963	gi|15607963|ref|NP_215338.1|	Rv0823c	-	tRNA-dihydrouridine synthase [Mycobacterium tuberculosis H37Rv]	Regulatory proteins	Cytoplasmic	2	0.100257	119.53
H37Rv	3	15607965	gi|15607965|ref|NP_215340.1|	Rv0825c	-	hypothetical protein Rv0825c [Mycobacterium tuberculosis H37Rv]	Regulatory proteins	Unknown	2	0.173709	93.58
H37Rv	3	15607985	gi|15607985|ref|NP_215360.1|	Rv0845	-	sensor histidine kinase NarS [Mycobacterium tuberculosis H37Rv]	Regulatory proteins	Cytoplasmic Membrane	2	0.0658824	26.5
H37Rv	3	448824750	gi|448824750|ref|NP_215376.3|	Rv0861c	ercc3	DNA helicase Ercc3 [Mycobacterium tuberculosis H37Rv]	Information pathways	Cytoplasmic	2	0.0479705	77.35
H37Rv	3	15608026	gi|15608026|ref|NP_215401.1|	Rv0886	fprB	ferredoxin/ferredoxin--NADP reductase [Mycobacterium tuberculosis H37Rv]	Intermediary metabolism and respiration	Cytoplasmic	2	0.0643478	219.45
H37Rv	3	15608039	gi|15608039|ref|NP_215414.1|	Rv0899	arfA	peptidoglycan-binding protein ArfA [Mycobacterium tuberculosis H37Rv]	cell wall and cell processes	Cytoplasmic Membrane	2	0.113497	122.85
H37Rv	3	15608098	gi|15608098|ref|NP_215473.1|	Rv0958	-	magnesium chelatase [Mycobacterium tuberculosis H37Rv]	Intermediary metabolism and respiration	Cytoplasmic	2	0.0675381	163.83
H37Rv	3	15608123	gi|15608123|ref|NP_215498.1|	Rv0983	pepD	serine protease PepD [Mycobacterium tuberculosis H37Rv]	Intermediary metabolism and respiration	Unknown	2	0.0797414	49.11
H37Rv	3	15608159	gi|15608159|ref|NP_215535.1|	Rv1019	-	transcriptional regulator [Mycobacterium tuberculosis H37Rv]	Regulatory proteins	Unknown	2	0.213198	154.09
H37Rv	3	15608161	gi|15608161|ref|NP_215537.1|	Rv1021	-	nucleoside triphosphate pyrophosphohydrolase [Mycobacterium tuberculosis H37Rv]	Intermediary metabolism and respiration	Cytoplasmic	2	0.0707692	78.59
H37Rv	3	15608196	gi|15608196|ref|NP_215572.1|	Rv1056	-	hypothetical protein Rv1056 [Mycobacterium tuberculosis H37Rv]	conserved hypotheticals	Cytoplasmic	2	0.11811	163.76
H37Rv	3	15608209	gi|15608209|ref|NP_215585.1|	Rv1069c	-	hypothetical protein Rv1069c [Mycobacterium tuberculosis H37Rv]	cell wall and cell processes	Cytoplasmic Membrane	2	0.0681431	106.8
H37Rv	3	15608218	gi|15608218|ref|NP_215594.1|	Rv1078	-	hypothetical protein Rv1078 [Mycobacterium tuberculosis H37Rv]	cell wall and cell processes	Cytoplasmic Membrane	2	0.0833333	174.42
H37Rv	3	15608237	gi|15608237|ref|NP_215613.1|	Rv1097c	-	membrane glycine/proline-rich protein [Mycobacterium tuberculosis H37Rv]	cell wall and cell processes	Unknown	2	0.0750853	114.3
H37Rv	3	15608246	gi|15608246|ref|NP_215622.1|	Rv1106c	-	3 beta-hydroxysteroid dehydrogenase/delta 5--_4-isomerase [Mycobacterium tuberculosis H37Rv]	Intermediary metabolism and respiration	Unknown	2	0.0702703	131.59
H37Rv	3	15608258	gi|15608258|ref|NP_215634.1|	Rv1118c	-	hypothetical protein Rv1118c [Mycobacterium tuberculosis H37Rv]	conserved hypotheticals	Cytoplasmic	2	0.0769231	76.23
H37Rv	3	57116832	gi|57116832|ref|YP_177789.1|	Rv1121	zwf1	glucose-6-phosphate 1-dehydrogenase [Mycobacterium tuberculosis H37Rv]	Intermediary metabolism and respiration	Cytoplasmic	2	0.0686695	72.24
H37Rv	3	15608318	gi|15608318|ref|NP_215694.1|	Rv1178	-	aminotransferase [Mycobacterium tuberculosis H37Rv]	Intermediary metabolism and respiration	Unknown	2	0.10221	129.66
H37Rv	3	15608331	gi|15608331|ref|NP_215707.1|	Rv1191	-	hypothetical protein Rv1191 [Mycobacterium tuberculosis H37Rv]	Intermediary metabolism and respiration	Cytoplasmic Membrane	2	0.108553	171.34
[truncated: 146 more rows]

## Sheet: Sp10_1
Strain	Rep	PID	Accession	Synonym	Gene	Description	Functional category	Final Localization	Unique peptides	Protein coverage	Protein score
[truncated: 1,014 more rows]

[truncated: 20 more sheets: Sp10_2, Sp10_3, Sp1_1, Sp1_2, Sp1_3, Sp13_1, Sp13_2, Sp13_3, Sp22_1, Sp22_2, Sp22_3, Sp27_1, Sp27_2, Sp27_3, Sp45_1, Sp45_2, Sp45_3, Sp7_1, Sp7_2, Sp7_3]
