# Supplementary material for: Proteome analysis of the Mycobacterium tuberculosis Beijing B0/W148 cluster
Source: Sci Rep. 2016 Jun 30;6:28985. doi: 10.1038/srep28985 (PMC4928086; doi:10.1038/srep28985)
Supplement: Supplementary Information [file srep28985-s3.xls]

## Sheet: H37Rv_1
Table S2. ProteinPilot protein identification
Unused (ProtScore) - A measure of the protein confidence for a detected protein, calculated from the peptide confidence for peptides from spectra that are not already completely “used” by higher scoring winning proteins.
Total (ProtScore) - A measure of the total amount of evidence for a detected protein. The Total ProtScore is calculated using all of the peptides detected for the protein
% Cov (Coverage) - The percentage of matching amino acids from identified peptides having confidence greater than 0, divided by the total number of amino acids in the sequence.
% Cov (50) - The percentage of matching amino acids from identified peptides having confidence greater than or equal to 50%, divided by the total number of amino acids in the sequence.
% Cov (95) - The percentage of matching amino acids from identified peptides having confidence greater than or equal to 95%, divided by the total number of amino acids in the sequence.
Peptides (95%) - The number of distinct peptides having at least 95% confidence. Multiple modified and cleaved states of the same underlying peptide sequence are considered distinct peptides because they have different molecular formulas. Multiple spectra of the same peptide, due to replicate acquisition or different charge states, only count once.
Strain	Rep	PID	Accession	Synonym	Description	Functional category	Final Localization	Unused	Total	Cov	Cov 50	Cov 95	Peptides 95%	Biological Processes	Molecular Function	PANTHER_ID	Unique peptides (global FDR 1%)
H37Rv	1	15607143	gi|15607143	Rv0001	chromosomal replication initiator protein DnaA [Mycobacterium tuberculosis H37Rv]	Information pathways	Cytoplasmic	14.54	14.54	43.98	25.64	21.89	7	DNA replication initiation [GO:0006270]; regulation of DNA replication [GO:0006275]	ATP binding [GO:0005524]; DNA replication origin binding [GO:0003688]		10
H37Rv	1	15607144	gi|15607144	Rv0002	DNA polymerase III subunit beta [Mycobacterium tuberculosis H37Rv]	Information pathways	Cytoplasmic	13.94	13.94	56.47	49.5	40.55	10	DNA replication [GO:0006260]	3'-5' exonuclease activity [GO:0008408]; DNA binding [GO:0003677]; DNA-directed DNA polymerase activity [GO:0003887]		13
H37Rv	1	15607145	gi|15607145	Rv0003	DNA replication/repair protein RecF [Mycobacterium tuberculosis H37Rv]	Information pathways	Cytoplasmic	2	2	16.62	5.455	5.455	1	DNA replication [GO:0006260]; DNA synthesis involved in DNA repair [GO:0000731]; double-strand break repair [GO:0006302]; SOS response [GO:0009432]	ATP binding [GO:0005524]; single-stranded DNA binding [GO:0003697]		1
H37Rv	1	448824735	gi|448824735	Rv0005	DNA gyrase subunit B [Mycobacterium tuberculosis H37Rv]	Information pathways	Cytoplasmic	38.82	38.82	54.07	44.74	40.44	21	DNA-dependent DNA replication [GO:0006261]; DNA topological change [GO:0006265]	ATP binding [GO:0005524]; DNA binding [GO:0003677]; DNA topoisomerase type II (ATP-hydrolyzing) activity [GO:0003918]; magnesium ion binding [GO:0000287]		24
H37Rv	1	15607148	gi|15607148	Rv0006	DNA gyrase subunit A [Mycobacterium tuberculosis H37Rv]	Information pathways	Cytoplasmic	46.94	46.94	58.11	48.45	46.78	28	DNA-dependent DNA replication [GO:0006261]; DNA topological change [GO:0006265]	ATP binding [GO:0005524]; DNA binding [GO:0003677]; DNA topoisomerase type II (ATP-hydrolyzing) activity [GO:0003918]; magnesium ion binding [GO:0000287]		31
H37Rv	1	15607149	gi|15607149	Rv0007	membrane protein [Mycobacterium tuberculosis H37Rv]	cell wall and cell processes	Cytoplasmic Membrane	2	2	19.74	5.592	5.592	1				1
H37Rv	1	15607150	gi|15607150	Rv0008c	cell wall synthesis protein CwsA [Mycobacterium tuberculosis H37Rv]	cell wall and cell processes	Cytoplasmic Membrane	6	6	43.45	43.45	43.45	5	cell division [GO:0051301]; cell wall biogenesis [GO:0042546]; regulation of cell shape [GO:0008360]			5
H37Rv	1	15607151	gi|15607151	Rv0009	iron-regulated peptidyl-prolyl cis-trans isomerase PpiA [Mycobacterium tuberculosis H37Rv]	Information pathways	Cytoplasmic	16.07	16.07	70.88	70.88	70.88	12	protein folding [GO:0006457]; response to iron ion [GO:0010039]	peptidyl-prolyl cis-trans isomerase activity [GO:0003755]	PTHR11071;	13
H37Rv	1	15607154	gi|15607154	Rv0012	membrane protein [Mycobacterium tuberculosis H37Rv]	cell wall and cell processes	Cytoplasmic	2	2	23.66	11.83	11.83	1				1
H37Rv	1	15607156	gi|15607156	Rv0014c	serine/threonine-protein kinase PknB [Mycobacterium tuberculosis H37Rv]	Regulatory proteins	Cytoplasmic Membrane	13.39	13.39	33.55	26.52	26.52	9	growth [GO:0040007]; negative regulation of catalytic activity [GO:0043086]; negative regulation of fatty acid biosynthetic process [GO:0045717]; negative regulation of protein binding [GO:0032091]; pathogenesis [GO:0009405]; positive regulation of catalytic activity [GO:0043085]; positive regulation of DNA binding [GO:0043388]; protein autophosphorylation [GO:0046777]; regulation of cell shape […	ATP binding [GO:0005524]; protein serine/threonine kinase activity [GO:0004674]		9
H37Rv	1	15607157	gi|15607157	Rv0015c	serine/threonine-protein kinase PknA [Mycobacterium tuberculosis H37Rv]	Regulatory proteins	Cytoplasmic Membrane	1.4	1.4	19.03	5.336	2.088	1	growth [GO:0040007]; negative regulation of catalytic activity [GO:0043086]; negative regulation of fatty acid biosynthetic process [GO:0045717]; negative regulation of lipid biosynthetic process [GO:0051055]; pathogenesis [GO:0009405]; positive regulation of catalytic activity [GO:0043085]; positive regulation of DNA binding [GO:0043388]; protein autophosphorylation [GO:0046777]; protein phospho…	ATP binding [GO:0005524]; protein serine/threonine kinase activity [GO:0004674]		2
H37Rv	1	15607158	gi|15607158	Rv0016c	penicillin-binding protein PbpA [Mycobacterium tuberculosis H37Rv]	cell wall and cell processes	Cytoplasmic Membrane	12.14	12.14	46.03	25.25	23.01	6	cell wall assembly [GO:0070726]; peptidoglycan biosynthetic process [GO:0009252]; regulation of cell shape [GO:0008360]	penicillin binding [GO:0008658]; transferase activity [GO:0016740]		7
H37Rv	1	15607159	gi|15607159	Rv0017c	cell division protein RodA [Mycobacterium tuberculosis H37Rv]	cell wall and cell processes	Cytoplasmic Membrane	2	2	3.412	2.985	2.985	1	cell cycle [GO:0007049]; cell division [GO:0051301]; positive regulation by symbiont of host immune response [GO:0052556]		PTHR30474;	1
H37Rv	1	15607160	gi|15607160	Rv0018c	phosphoserine/threonine phosphatase PstP [Mycobacterium tuberculosis H37Rv]	Regulatory proteins	Cytoplasmic	10.02	10.02	29.77	15.95	15.95	6	negative regulation of catalytic activity [GO:0043086]; negative regulation of DNA binding [GO:0043392]; negative regulation of protein kinase activity [GO:0006469]; positive regulation of catalytic activity [GO:0043085]; protein dephosphorylation [GO:0006470]	magnesium ion binding [GO:0000287]; manganese ion binding [GO:0030145]; phosphoprotein phosphatase activity [GO:0004721]; phosphoserine phosphatase activity [GO:0004647]; protein serine/threonine phosphatase activity [GO:0004722]	PTHR13832;	6
H37Rv	1	15607161	gi|15607161	Rv0019c	FHA domain-containing protein FhaB [Mycobacterium tuberculosis H37Rv]	Regulatory proteins	Cytoplasmic Membrane	2	2	16.13	7.742	7.742	2	cell division [GO:0051301]; growth of symbiont in host cell [GO:0044119]; response to oxidative stress [GO:0006979]			2
H37Rv	1	15607162	gi|15607162	Rv0020c	FHA domain-containing protein FhaA [Mycobacterium tuberculosis H37Rv]	Regulatory proteins	Cytoplasmic	18.2	18.2	37.76	37.76	35.48	9				10
H37Rv	1	15607165	gi|15607165	Rv0023	transcriptional regulator [Mycobacterium tuberculosis H37Rv]	Regulatory proteins	Cytoplasmic	1.44	1.46	25	5.078	5.078	1	regulation of transcription, DNA-templated [GO:0006355]; transcription, DNA-templated [GO:0006351]	sequence-specific DNA binding [GO:0043565]		1
H37Rv	1	15607171	gi|15607171	Rv0029	hypothetical protein Rv0029 [Mycobacterium tuberculosis H37Rv]	conserved hypotheticals	Cytoplasmic Membrane	2	2	24.93	4.658	4.658	1				2
H37Rv	1	15607176	gi|15607176	Rv0034	hypothetical protein Rv0034 [Mycobacterium tuberculosis H37Rv]	Intermediary metabolism and respiration	Cytoplasmic	0.75	0.75	22.14	16.03	16.03	1				1
H37Rv	1	15607178	gi|15607178	Rv0036c	hypothetical protein Rv0036c [Mycobacterium tuberculosis H37Rv]	conserved hypotheticals	Cytoplasmic Membrane	24.82	24.82	75.1	68.48	68.48	13		metal ion binding [GO:0046872]		15
H37Rv	1	15607183	gi|15607183	Rv0041	leucine--tRNA ligase [Mycobacterium tuberculosis H37Rv]	Information pathways	Cytoplasmic	20.12	20.12	30.03	23.01	21.78	12	leucyl-tRNA aminoacylation [GO:0006429]	aminoacyl-tRNA editing activity [GO:0002161]; ATP binding [GO:0005524]; leucine-tRNA ligase activity [GO:0004823]	PTHR11946:SF7;	13
H37Rv	1	15607184	gi|15607184	Rv0042c	transcriptional regulator [Mycobacterium tuberculosis H37Rv]	Regulatory proteins	Cytoplasmic	5.1	5.1	59.13	34.62	29.33	3	transcription, DNA-templated [GO:0006351]	DNA binding [GO:0003677]; transcription factor activity, sequence-specific DNA binding [GO:0003700]		6
H37Rv	1	15607186	gi|15607186	Rv0044c	oxidoreductase [Mycobacterium tuberculosis H37Rv]	Intermediary metabolism and respiration	Unknown	6	6	15.53	15.53	15.53	3		oxidoreductase activity, acting on paired donors, with incorporation or reduction of molecular oxygen [GO:0016705]		3
H37Rv	1	15607187	gi|15607187	Rv0045c	hydrolase [Mycobacterium tuberculosis H37Rv]	Lipid metabolism	Cytoplasmic	6	6	22.15	22.15	22.15	3		hydrolase activity [GO:0016787]		3
H37Rv	1	15607188	gi|15607188	Rv0046c	inositol-3-phosphate synthase [Mycobacterium tuberculosis H37Rv]	Intermediary metabolism and respiration	Cytoplasmic	14.47	14.47	49.86	39.78	39.78	9	inositol biosynthetic process [GO:0006021]; phospholipid biosynthetic process [GO:0008654]	inositol-3-phosphate synthase activity [GO:0004512]; zinc ion binding [GO:0008270]	PTHR11510;	10
H37Rv	1	15607190	gi|15607190	Rv0048c	membrane protein [Mycobacterium tuberculosis H37Rv]	cell wall and cell processes	Unknown	4	4	19.03	9.689	9.689	3				3
H37Rv	1	57116685	gi|57116685	Rv0050	bifunctional penicillin-insensitive transglycosylase/penicillin-sensitive transpeptidase [Mycobacterium tuberculosis H37Rv]	cell wall and cell processes	Cytoplasmic Membrane	11.88	11.88	32.01	19.62	19.62	7	cellular response to hypoxia [GO:0071456]; cell wall organization [GO:0071555]; peptidoglycan biosynthetic process [GO:0009252]; regulation of cell shape [GO:0008360]	hydrolase activity [GO:0016787]; penicillin binding [GO:0008658]; transferase activity, transferring glycosyl groups [GO:0016757]		7
H37Rv	1	15607195	gi|15607195	Rv0053	30S ribosomal protein S6 [Mycobacterium tuberculosis H37Rv]	Information pathways	Cytoplasmic	2.82	2.82	25	25	25	2	translation [GO:0006412]	small ribosomal subunit rRNA binding [GO:0070181]; structural constituent of ribosome [GO:0003735]		3
H37Rv	1	15607196	gi|15607196	Rv0054	single-strand DNA-binding protein [Mycobacterium tuberculosis H37Rv]	Information pathways	Cytoplasmic	10	10	58.54	47.56	47.56	6	DNA replication [GO:0006260]	single-stranded DNA binding [GO:0003697]	PTHR10302;	6
H37Rv	1	57116686	gi|57116686	Rv0055	30S ribosomal protein S18 [Mycobacterium tuberculosis H37Rv]	Information pathways	Cytoplasmic	4.22	4.22	73.81	39.29	30.95	2	translation [GO:0006412]	rRNA binding [GO:0019843]; structural constituent of ribosome [GO:0003735]		3
H37Rv	1	15607198	gi|15607198	Rv0056	50S ribosomal protein L9 [Mycobacterium tuberculosis H37Rv]	Information pathways	Cytoplasmic	7.34	7.34	32.89	25	25	4	translation [GO:0006412]	rRNA binding [GO:0019843]; structural constituent of ribosome [GO:0003735]	PTHR21368;	4
H37Rv	1	57116687	gi|57116687	Rv0062	cellulase CelA [Mycobacterium tuberculosis H37Rv]	Intermediary metabolism and respiration	Cytoplasmic Membrane	2.01	2.01	19.21	3.684	3.684	1	cellulose catabolic process [GO:0030245]	cellulase activity [GO:0008810]		2
H37Rv	1	15607208	gi|15607208	Rv0066c	isocitrate dehydrogenase [Mycobacterium tuberculosis H37Rv]	Intermediary metabolism and respiration	Cytoplasmic	46.14	46.14	62.01	53.29	52.35	26	glyoxylate cycle [GO:0006097]; isocitrate metabolic process [GO:0006102]; tricarboxylic acid cycle [GO:0006099]	isocitrate dehydrogenase (NADP+) activity [GO:0004450]; isocitrate dehydrogenase activity [GO:0004448]; magnesium ion binding [GO:0000287]; protein homodimerization activity [GO:0042803]		30
H37Rv	1	15607210	gi|15607210	Rv0068	oxidoreductase [Mycobacterium tuberculosis H37Rv]	Intermediary metabolism and respiration	Cytoplasmic	17.77	17.77	50.83	48.84	48.84	10		oxidoreductase activity [GO:0016491]		10
H37Rv	1	15607211	gi|15607211	Rv0069c	L-serine dehydratase [Mycobacterium tuberculosis H37Rv]	Intermediary metabolism and respiration	Cytoplasmic	6.02	6.02	23.86	15.62	15.62	4	gluconeogenesis [GO:0006094]	4 iron, 4 sulfur cluster binding [GO:0051539]; L-serine ammonia-lyase activity [GO:0003941]; metal ion binding [GO:0046872]		5
H37Rv	1	15607212	gi|15607212	Rv0070c	serine hydroxymethyltransferase [Mycobacterium tuberculosis H37Rv]	Intermediary metabolism and respiration	Cytoplasmic	4	4	17.18	10.82	10.82	2	glycine biosynthetic process from serine [GO:0019264]; one-carbon metabolic process [GO:0006730]	glycine hydroxymethyltransferase activity [GO:0004372]; protein homodimerization activity [GO:0042803]; pyridoxal phosphate binding [GO:0030170]	PTHR11680;	2
H37Rv	1	15607214	gi|15607214	Rv0072	glutamine ABC transporter permease [Mycobacterium tuberculosis H37Rv]	cell wall and cell processes	Cytoplasmic Membrane	6.3	6.3	27.79	25.5	15.47	3	pathogenesis [GO:0009405]; transport [GO:0006810]			6
H37Rv	1	15607215	gi|15607215	Rv0073	glutamine ABC transporter ATP-binding protein [Mycobacterium tuberculosis H37Rv]	cell wall and cell processes	Cytoplasmic Membrane	4.07	8.15	39.09	35.15	33.33	6	transport [GO:0006810]	ATPase activity [GO:0016887]; ATP binding [GO:0005524]		5
H37Rv	1	15607216	gi|15607216	Rv0074	hypothetical protein Rv0074 [Mycobacterium tuberculosis H37Rv]	Intermediary metabolism and respiration	Cytoplasmic	8	8	16.79	16.79	16.79	4		deaminase activity [GO:0019239]; hydrolase activity, acting on carbon-nitrogen (but not peptide) bonds [GO:0016810]		4
H37Rv	1	15607217	gi|15607217	Rv0075	aminotransferase [Mycobacterium tuberculosis H37Rv]	Intermediary metabolism and respiration	Cytoplasmic	6.08	6.08	19.23	13.85	10	3	biosynthetic process [GO:0009058]	pyridoxal phosphate binding [GO:0030170]; transaminase activity [GO:0008483]		4
H37Rv	1	15607219	gi|15607219	Rv0077c	oxidoreductase [Mycobacterium tuberculosis H37Rv]	Intermediary metabolism and respiration	Cytoplasmic	6	6	26.09	15.22	15.22	3	response to organic substance [GO:0010033]	hydrolase activity [GO:0016787]		3
H37Rv	1	15607221	gi|15607221	Rv0079	hypothetical protein Rv0079 [Mycobacterium tuberculosis H37Rv]	conserved hypotheticals	Cytoplasmic	21.01	21.01	69.6	65.57	60.07	11				13
H37Rv	1	15607222	gi|15607222	Rv0080	hypothetical protein Rv0080 [Mycobacterium tuberculosis H37Rv]	conserved hypotheticals	Cytoplasmic	2.59	2.59	77.63	25.66	25.66	2		FMN binding [GO:0010181]; oxidoreductase activity [GO:0016491]		2
H37Rv	1	15607223	gi|15607223	Rv0081	HTH-type transcriptional regulator [Mycobacterium tuberculosis H37Rv]	Regulatory proteins	Cytoplasmic	6	6	61.4	48.25	48.25	4	transcription, DNA-templated [GO:0006351]	DNA binding [GO:0003677]; transcription factor activity, sequence-specific DNA binding [GO:0003700]		5
H37Rv	1	15607225	gi|15607225	Rv0083	oxidoreductase [Mycobacterium tuberculosis H37Rv]	Intermediary metabolism and respiration	Cytoplasmic Membrane	2	2	15	2.656	2.656	1	ATP synthesis coupled electron transport [GO:0042773]	NADH dehydrogenase (ubiquinone) activity [GO:0008137]		1
H37Rv	1	15607229	gi|15607229	Rv0087	formate hydrogenase HycE [Mycobacterium tuberculosis H37Rv]	Intermediary metabolism and respiration	Cytoplasmic	6.19	6.19	30.08	17.48	15.85	4		NAD binding [GO:0051287]; NADH dehydrogenase (ubiquinone) activity [GO:0008137]; nickel cation binding [GO:0016151]; quinone binding [GO:0048038]		5
H37Rv	1	15607230	gi|15607230	Rv0088	polyketide cyclase/dehydrase [Mycobacterium tuberculosis H37Rv]	Lipid metabolism	Unknown	17.28	17.28	45.98	42.41	42.41	10				10
H37Rv	1	15607233	gi|15607233	Rv0091	bifunctional 5'-methylthioadenosine nucleosidase /S-adenosylhomocysteine nucleosidase [Mycobacterium tuberculosis H37Rv]	Intermediary metabolism and respiration	Cytoplasmic Membrane	4.08	4.08	33.73	15.69	15.69	3	L-methionine biosynthetic process from methylthioadenosine [GO:0019509]; nucleoside metabolic process [GO:0009116]	adenosylhomocysteine nucleosidase activity [GO:0008782]	PTHR21234;	3
H37Rv	1	15607239	gi|15607239	Rv0097	oxidoreductase [Mycobacterium tuberculosis H37Rv]	Intermediary metabolism and respiration	Cytoplasmic	0.6	0.6	11.76	6.574	6.574	1		dioxygenase activity [GO:0051213]; metal ion binding [GO:0046872]		1
H37Rv	1	15607240	gi|15607240	Rv0098	fatty acyl CoA thioesterase FcoT [Mycobacterium tuberculosis H37Rv]	Lipid metabolism	Cytoplasmic	2	2	23.5	9.29	9.29	1	fatty acid biosynthetic process [GO:0006633]	acyl-CoA hydrolase activity [GO:0047617]		1
H37Rv	1	15607241	gi|15607241	Rv0099	fatty-acid--CoA ligase FadD10 [Mycobacterium tuberculosis H37Rv]	Lipid metabolism	Cytoplasmic	4.47	4.47	32.78	10.19	10.19	3		ligase activity [GO:0016874]		3
H37Rv	1	15607243	gi|15607243	Rv0101	peptide synthetase Nrp [Mycobacterium tuberculosis H37Rv]	Lipid metabolism	Cytoplasmic	6.86	9.49	12.58	3.702	3.384	5		catalytic activity [GO:0003824]		4
H37Rv	1	15607249	gi|15607249	Rv0107c	cation-transporter ATPase I [Mycobacterium tuberculosis H37Rv]	cell wall and cell processes	Cytoplasmic Membrane	10.59	10.59	19.06	11.4	10.11	8	cation transmembrane transport [GO:0098655]	hydrolase activity [GO:0016787]; metal ion binding [GO:0046872]; nucleotide binding [GO:0000166]		9
H37Rv	1	15607259	gi|15607259	Rv0117	oxidative stress response regulatory protein OxyS [Mycobacterium tuberculosis H37Rv]	Regulatory proteins	Cytoplasmic	8.01	8.01	33.12	25.16	25.16	5	transcription, DNA-templated [GO:0006351]	DNA binding [GO:0003677]; transcription factor activity, sequence-specific DNA binding [GO:0003700]		5
H37Rv	1	15607261	gi|15607261	Rv0119	fatty-acid--CoA ligase FadD7 [Mycobacterium tuberculosis H37Rv]	Lipid metabolism	Cytoplasmic	28.96	28.96	57.9	52.19	52.19	16		ligase activity [GO:0016874]		18
H37Rv	1	15607262	gi|15607262	Rv0120c	elongation factor G [Mycobacterium tuberculosis H37Rv]	Information pathways	Cytoplasmic	25.06	25.06	43.98	34.59	33.19	13	translational elongation [GO:0006414]	GTPase activity [GO:0003924]; GTP binding [GO:0005525]; translation elongation factor activity [GO:0003746]		14
H37Rv	1	15607268	gi|15607268	Rv0126	trehalose synthase/amylase TreS [Mycobacterium tuberculosis H37Rv]	virulence, detoxification, adaptation	Cytoplasmic	15.3	15.3	24.96	24.46	20.8	8	glycogen biosynthetic process [GO:0005978]; polysaccharide catabolic process [GO:0000272]; trehalose biosynthetic process [GO:0005992]	catalytic activity [GO:0003824]; metal ion binding [GO:0046872]	PTHR10357;	9
H37Rv	1	15607269	gi|15607269	Rv0127	maltokinase [Mycobacterium tuberculosis H37Rv]	virulence, detoxification, adaptation	Cytoplasmic	22.06	22.06	48.57	36.48	36.48	11	carbohydrate phosphorylation [GO:0046835]; glycogen biosynthetic process [GO:0005978]; growth [GO:0040007]; trehalose biosynthetic process [GO:0005992]	kinase activity [GO:0016301]		11
H37Rv	1	57116693	gi|57116693	Rv0129c	diacylglycerol acyltransferase/mycolyltransferase Ag85C [Mycobacterium tuberculosis H37Rv]	Lipid metabolism	Extracellular	7.11	7.11	19.71	19.71	19.71	5	glycolipid biosynthetic process [GO:0009247]; lipid transport [GO:0006869]; mycolate cell wall layer assembly [GO:0071769]; response to antibiotic [GO:0046677]	transferase activity, transferring acyl groups [GO:0016746]		5
H37Rv	1	15607272	gi|15607272	Rv0130	3-hydroxyl-thioester dehydratase [Mycobacterium tuberculosis H37Rv]	Intermediary metabolism and respiration	Unknown	4.01	4.01	31.13	24.5	24.5	2	fatty acid biosynthetic process [GO:0006633]	3-hydroxyacyl-CoA dehydratase activity [GO:0018812]; enoyl-CoA hydratase activity [GO:0004300]		2
H37Rv	1	15607273	gi|15607273	Rv0131c	acyl-CoA dehydrogenase FadE1 [Mycobacterium tuberculosis H37Rv]	Lipid metabolism	Cytoplasmic	13.21	13.21	45.86	34	22.37	6	fatty acid beta-oxidation using acyl-CoA dehydrogenase [GO:0033539]; lipid homeostasis [GO:0055088]	acyl-CoA dehydrogenase activity [GO:0003995]; electron carrier activity [GO:0009055]; fatty-acyl-CoA binding [GO:0000062]; flavin adenine dinucleotide binding [GO:0050660]; oxidoreductase activity, acting on the CH-CH group of donors, with a flavin as acceptor [GO:0052890]		9
H37Rv	1	15607275	gi|15607275	Rv0133	GCN5-like N-acetyltransferase [Mycobacterium tuberculosis H37Rv]	Intermediary metabolism and respiration	Cytoplasmic	2	2	35.82	8.955	8.955	1		N-acetyltransferase activity [GO:0008080]		1
H37Rv	1	15607276	gi|15607276	Rv0134	epoxide hydrolase EphF [Mycobacterium tuberculosis H37Rv]	virulence, detoxification, adaptation	Cytoplasmic	9.09	9.09	39.33	24.67	24.67	5		hydrolase activity [GO:0016787]		5
H37Rv	1	15607277	gi|15607277	Rv0135c	transcriptional regulator [Mycobacterium tuberculosis H37Rv]	Regulatory proteins	Cytoplasmic	2	2	16.92	9.453	9.453	1	regulation of transcription, DNA-templated [GO:0006355]; transcription, DNA-templated [GO:0006351]	DNA binding [GO:0003677]; transcription factor activity, sequence-specific DNA binding [GO:0003700]		1
H37Rv	1	15607278	gi|15607278	Rv0136	cytochrome P450 Cyp138 [Mycobacterium tuberculosis H37Rv]	Intermediary metabolism and respiration	Cytoplasmic	5.35	5.35	27.66	12.24	9.751	3	sterol metabolic process [GO:0016125]	heme binding [GO:0020037]; iron ion binding [GO:0005506]; oxidoreductase activity, acting on paired donors, with incorporation or reduction of molecular oxygen [GO:0016705]		4
H37Rv	1	15607281	gi|15607281	Rv0139	oxidoreductase [Mycobacterium tuberculosis H37Rv]	Intermediary metabolism and respiration	Cytoplasmic Membrane	2.15	2.15	31.47	12.94	5.294	1		catalytic activity [GO:0003824]; coenzyme binding [GO:0050662]		3
H37Rv	1	15607285	gi|15607285	Rv0143c	transmembrane protein [Mycobacterium tuberculosis H37Rv]	cell wall and cell processes	Cytoplasmic Membrane	0.76	0.76	5.285	5.285	5.285	2		voltage-gated chloride channel activity [GO:0005247]		2
H37Rv	1	15607286	gi|15607286	Rv0144	transcriptional regulator [Mycobacterium tuberculosis H37Rv]	Regulatory proteins	Cytoplasmic	6	6	30	16.79	16.79	5	regulation of transcription, DNA-templated [GO:0006355]; transcription, DNA-templated [GO:0006351]	DNA binding [GO:0003677]		5
H37Rv	1	15607288	gi|15607288	Rv0146	S-adenosylmethionine-dependent methyltransferase [Mycobacterium tuberculosis H37Rv]	Lipid metabolism	Cytoplasmic	13.34	15.42	56.13	43.87	43.87	9	methylation [GO:0032259]; positive regulation by symbiont of host immune response [GO:0052556]	S-adenosylmethionine-dependent methyltransferase activity [GO:0008757]	PTHR13600;	9
H37Rv	1	15607289	gi|15607289	Rv0147	aldehyde dehydrogenase [Mycobacterium tuberculosis H37Rv]	Intermediary metabolism and respiration	Cytoplasmic	36.28	36.28	50.79	46.44	46.44	21	cellular aldehyde metabolic process [GO:0006081]	3-chloroallyl aldehyde dehydrogenase activity [GO:0004028]; aldehyde dehydrogenase (NAD) activity [GO:0004029]; aldehyde dehydrogenase [NAD(P)+] activity [GO:0004030]		21
H37Rv	1	15607290	gi|15607290	Rv0148	short-chain type dehydrogenase/reductase [Mycobacterium tuberculosis H37Rv]	Intermediary metabolism and respiration	Cytoplasmic	32	32	87.76	86.71	86.71	20	protein pupylation [GO:0070490]	oxidoreductase activity [GO:0016491]; protein serine/threonine kinase activity [GO:0004674]		21
H37Rv	1	15607291	gi|15607291	Rv0149	quinone oxidoreductase [Mycobacterium tuberculosis H37Rv]	Intermediary metabolism and respiration	Cytoplasmic Membrane	5.62	5.62	39.13	20.5	20.5	3		oxidoreductase activity [GO:0016491]; zinc ion binding [GO:0008270]	PTHR11695;	3
H37Rv	1	15607295	gi|15607295	Rv0153c	phosphotyrosine protein phosphatase [Mycobacterium tuberculosis H37Rv]	Regulatory proteins	Cytoplasmic	0.31	0.31	15.58	8.696	3.623	1		phosphatase activity [GO:0016791]		2
H37Rv	1	15607296	gi|15607296	Rv0154c	acyl-CoA dehydrogenase FadE2 [Mycobacterium tuberculosis H37Rv]	Lipid metabolism	Cytoplasmic	12.89	12.89	37.72	32.26	32.26	7	fatty acid beta-oxidation using acyl-CoA dehydrogenase [GO:0033539]; lipid homeostasis [GO:0055088]	acyl-CoA dehydrogenase activity [GO:0003995]; electron carrier activity [GO:0009055]; fatty-acyl-CoA binding [GO:0000062]; flavin adenine dinucleotide binding [GO:0050660]; oxidoreductase activity, acting on the CH-CH group of donors, with a flavin as acceptor [GO:0052890]		7
H37Rv	1	15607297	gi|15607297	Rv0155	NAD(P) transhydrogenase subunit alpha PntAa [Mycobacterium tuberculosis H37Rv]	Intermediary metabolism and respiration	Cytoplasmic Membrane	24.06	24.06	58.74	57.92	57.92	13	NADPH regeneration [GO:0006740]; proton transport [GO:0015992]	NAD(P)+ transhydrogenase (AB-specific) activity [GO:0008750]; NAD binding [GO:0051287]; NADP binding [GO:0050661]		14
H37Rv	1	15607299	gi|15607299	Rv0157	NAD(P) transhydrogenase subunit beta PntB [Mycobacterium tuberculosis H37Rv]	Intermediary metabolism and respiration	Cytoplasmic Membrane	12.17	12.17	26.11	22.11	22.11	6		NAD(P)+ transhydrogenase (AB-specific) activity [GO:0008750]; NADP binding [GO:0050661]		7
H37Rv	1	15607300	gi|15607300	Rv0158	transcriptional regulator [Mycobacterium tuberculosis H37Rv]	Regulatory proteins	Cytoplasmic Membrane	0.22	0.22	4.206	4.206	4.206	1	negative regulation of transcription, DNA-templated [GO:0045892]; transcription, DNA-templated [GO:0006351]	DNA binding [GO:0003677]; transcription factor activity, sequence-specific DNA binding [GO:0003700]		1
H37Rv	1	15607303	gi|15607303	Rv0161	oxidoreductase [Mycobacterium tuberculosis H37Rv]	Intermediary metabolism and respiration	Unknown	13.01	13.01	40.31	34.08	20.04	7		flavin adenine dinucleotide binding [GO:0050660]; oxidoreductase activity, acting on CH-OH group of donors [GO:0016614]		10
H37Rv	1	57116698	gi|57116698	Rv0162c	zinc-type alcohol dehydrogenase subunit E [Mycobacterium tuberculosis H37Rv]	Intermediary metabolism and respiration	Cytoplasmic	2	2	8.355	3.394	3.394	1		oxidoreductase activity [GO:0016491]; zinc ion binding [GO:0008270]	PTHR11695;	1
H37Rv	1	57116699	gi|57116699	Rv0164	hypothetical protein Rv0164 [Mycobacterium tuberculosis H37Rv]	Intermediary metabolism and respiration	Cytoplasmic	4.29	4.3	49.69	49.69	49.69	8				10
H37Rv	1	15607307	gi|15607307	Rv0166	fatty-acid--CoA ligase FadD5 [Mycobacterium tuberculosis H37Rv]	Lipid metabolism	Cytoplasmic	6.28	6.28	24.73	10.29	10.29	4		ligase activity [GO:0016874]		4
H37Rv	1	15607308	gi|15607308	Rv0167	membrane protein [Mycobacterium tuberculosis H37Rv]	virulence, detoxification, adaptation	Cytoplasmic Membrane	4	4	19.25	12.83	12.83	2	phospholipid transport [GO:0015914]	phospholipid binding [GO:0005543]; phospholipid transporter activity [GO:0005548]	PTHR30188;	2
H37Rv	1	15607309	gi|15607309	Rv0168	membrane protein [Mycobacterium tuberculosis H37Rv]	virulence, detoxification, adaptation	Cytoplasmic Membrane	2	2	18.34	8.304	8.304	1	phospholipid transport [GO:0015914]	phospholipid binding [GO:0005543]; phospholipid transporter activity [GO:0005548]	PTHR30188;	1
H37Rv	1	57116701	gi|57116701	Rv0169	Mce family protein Mce1A [Mycobacterium tuberculosis H37Rv]	virulence, detoxification, adaptation	Cytoplasmic Membrane	19.77	19.77	44.49	40.53	38.33	13	active evasion of host immune response via regulation of host cytokine network [GO:0042785]; adhesion of symbiont to host [GO:0044406]; dormancy entry of symbiont in host [GO:0085014]; entry into host [GO:0044409]; entry into host cell [GO:0030260]; growth of symbiont in host [GO:0044117]; growth of symbiont in host organelle [GO:0044121]; heterophilic cell-cell adhesion via plasma membrane cell …	actin binding [GO:0003779]; microtubule binding [GO:0008017]		17
H37Rv	1	15607311	gi|15607311	Rv0170	Mce family protein Mce1B [Mycobacterium tuberculosis H37Rv]	virulence, detoxification, adaptation	Unknown	29.85	29.85	72.83	63.29	63.29	27	growth of symbiont in host [GO:0044117]; growth of symbiont in host cell [GO:0044119]; growth of symbiont in host organelle [GO:0044121]			29
H37Rv	1	15607312	gi|15607312	Rv0171	Mce family protein Mce1C [Mycobacterium tuberculosis H37Rv]	virulence, detoxification, adaptation	Cytoplasmic	36.35	36.35	62.14	58.06	56.31	25	growth of symbiont in host [GO:0044117]			30
H37Rv	1	15607313	gi|15607313	Rv0172	Mce family protein Mce1D [Mycobacterium tuberculosis H37Rv]	virulence, detoxification, adaptation	Unknown	31.32	31.32	51.7	45.47	45.47	22	growth of symbiont in host [GO:0044117]			22
H37Rv	1	15607314	gi|15607314	Rv0173	Mce family lipoprotein LprK [Mycobacterium tuberculosis H37Rv]	cell wall and cell processes	Cytoplasmic Membrane	29.6	29.6	56.67	54.1	54.1	20	growth of symbiont in host [GO:0044117]			20
H37Rv	1	15607315	gi|15607315	Rv0174	Mce family protein Mce1F [Mycobacterium tuberculosis H37Rv]	virulence, detoxification, adaptation	Unknown	26.71	26.71	49.9	47.96	45.83	16	growth of symbiont in host [GO:0044117]			20
H37Rv	1	15607317	gi|15607317	Rv0176	Mce associated transmembrane protein [Mycobacterium tuberculosis H37Rv]	cell wall and cell processes	Cytoplasmic Membrane	5.39	5.39	13.04	13.04	13.04	3	growth of symbiont in host [GO:0044117]; growth of symbiont in host cell [GO:0044119]			3
H37Rv	1	15607318	gi|15607318	Rv0177	Mce associated protein [Mycobacterium tuberculosis H37Rv]	cell wall and cell processes	Cytoplasmic Membrane	2	2	20.65	9.783	9.783	1	growth of symbiont in host [GO:0044117]; growth of symbiont in host cell [GO:0044119]			1
H37Rv	1	15607319	gi|15607319	Rv0178	Mce associated membrane protein [Mycobacterium tuberculosis H37Rv]	cell wall and cell processes	Unknown	6.22	6.22	27.87	27.87	22.54	3	growth of symbiont in host [GO:0044117]			4
H37Rv	1	15607320	gi|15607320	Rv0179c	lipoprotein LprO [Mycobacterium tuberculosis H37Rv]	cell wall and cell processes	Unknown	6.83	6.83	32.25	25.47	25.47	5				5
H37Rv	1	15607321	gi|15607321	Rv0180c	transmembrane protein [Mycobacterium tuberculosis H37Rv]	cell wall and cell processes	Cytoplasmic Membrane	14.05	14.05	29.87	21.24	21.24	8	transmembrane transport [GO:0055085]	efflux transmembrane transporter activity [GO:0015562]		8
H37Rv	1	15607323	gi|15607323	Rv0182c	ECF RNA polymerase sigma factor SigG [Mycobacterium tuberculosis H37Rv]	Information pathways	Cytoplasmic	2.06	2.06	15.95	8.108	8.108	2	DNA-templated transcription, initiation [GO:0006352]	DNA binding [GO:0003677]; sigma factor activity [GO:0016987]; transcription factor activity, sequence-specific DNA binding [GO:0003700]		2
H37Rv	1	57116702	gi|57116702	Rv0183	lysophospholipase [Mycobacterium tuberculosis H37Rv]	Intermediary metabolism and respiration	Cytoplasmic Membrane	20.01	20.01	57.35	53.41	53.41	11	glycerolipid catabolic process [GO:0046503]; lipid metabolic process [GO:0006629]; positive regulation by symbiont of host apoptotic process [GO:0052151]	acylglycerol lipase activity [GO:0047372]; lipase activity [GO:0016298]		11
H37Rv	1	15607327	gi|15607327	Rv0186	beta-glucosidase BglS [Mycobacterium tuberculosis H37Rv]	Intermediary metabolism and respiration	Cytoplasmic	2.02	2.02	5.21	5.21	2.026	1	glucan catabolic process [GO:0009251]	beta-glucosidase activity [GO:0008422]	PTHR30620;	2
H37Rv	1	15607328	gi|15607328	Rv0187	O-methyltransferase [Mycobacterium tuberculosis H37Rv]	Intermediary metabolism and respiration	Cytoplasmic	4.69	4.7	31.36	28.64	28.64	3		O-methyltransferase activity [GO:0008171]		3
H37Rv	1	15607330	gi|15607330	Rv0189c	dihydroxy-acid dehydratase [Mycobacterium tuberculosis H37Rv]	Intermediary metabolism and respiration	Cytoplasmic	21.37	21.37	51.3	33.04	33.04	12	isoleucine biosynthetic process [GO:0009097]; valine biosynthetic process [GO:0009099]	4 iron, 4 sulfur cluster binding [GO:0051539]; dihydroxy-acid dehydratase activity [GO:0004160]; metal ion binding [GO:0046872]	PTHR21000;	13
H37Rv	1	15607331	gi|15607331	Rv0190	hypothetical protein Rv0190 [Mycobacterium tuberculosis H37Rv]	conserved hypotheticals	Cytoplasmic	0.74	0.74	38.54	28.13	10.42	1	negative regulation of transcription, DNA-templated [GO:0045892]; response to copper ion [GO:0046688]; transcription, DNA-templated [GO:0006351]	DNA binding [GO:0003677]; metal ion binding [GO:0046872]		2
H37Rv	1	15607339	gi|15607339	Rv0198c	zinc metalloprotease [Mycobacterium tuberculosis H37Rv]	Intermediary metabolism and respiration	Cytoplasmic	12.22	12.22	31.52	15.54	13.73	6		metalloendopeptidase activity [GO:0004222]	PTHR11733;	7
H37Rv	1	15607340	gi|15607340	Rv0199	membrane protein [Mycobacterium tuberculosis H37Rv]	cell wall and cell processes	Unknown	0.21	0.21	5.023	5.023	5.023	1	growth of symbiont in host organelle [GO:0044121]			1
H37Rv	1	15607342	gi|15607342	Rv0201c	hypothetical protein Rv0201c [Mycobacterium tuberculosis H37Rv]	cell wall and cell processes	Unknown	2.01	2.01	59.88	14.37	14.37	1	growth of symbiont in host cell [GO:0044119]			1
H37Rv	1	15607347	gi|15607347	Rv0206c	transmembrane transport protein MmpL3 [Mycobacterium tuberculosis H37Rv]	cell wall and cell processes	Cytoplasmic Membrane	24.99	24.99	26.17	22.35	21.4	13	Actinobacterium-type cell wall biogenesis [GO:0071766]; cell wall organization [GO:0071555]; growth [GO:0040007]; lipopolysaccharide transport [GO:0015920]			14
H37Rv	1	15607348	gi|15607348	Rv0207c	hypothetical protein Rv0207c [Mycobacterium tuberculosis H37Rv]	cell wall and cell processes	Unknown	0.18	0.18	19.01	10.74	10.74	1				1
H37Rv	1	15607349	gi|15607349	Rv0208c	tRNA (guanine-N(7)-)-methyltransferase [Mycobacterium tuberculosis H37Rv]	Intermediary metabolism and respiration	Cytoplasmic	4.13	4.13	31.56	23.95	14.45	2	growth [GO:0040007]; RNA (guanine-N7)-methylation [GO:0036265]	tRNA (guanine-N7-)-methyltransferase activity [GO:0008176]		4
H37Rv	1	15607352	gi|15607352	Rv0211	phosphoenolpyruvate carboxykinase [Mycobacterium tuberculosis H37Rv]	Intermediary metabolism and respiration	Cytoplasmic	42.83	42.83	65.18	60.89	58.25	25	gluconeogenesis [GO:0006094]	GTP binding [GO:0005525]; manganese ion binding [GO:0030145]; phosphoenolpyruvate carboxykinase (GTP) activity [GO:0004613]	PTHR11561;	27
H37Rv	1	15607357	gi|15607357	Rv0216	hydratase [Mycobacterium tuberculosis H37Rv]	Intermediary metabolism and respiration	Unknown	4.36	4.36	15.43	14.54	14.54	3				3
H37Rv	1	15607358	gi|15607358	Rv0217c	esterase LipW [Mycobacterium tuberculosis H37Rv]	Intermediary metabolism and respiration	Cytoplasmic	6.73	6.73	29.47	22.52	22.52	4		hydrolase activity [GO:0016787]		4
H37Rv	1	15607361	gi|15607361	Rv0220	esterase LipC [Mycobacterium tuberculosis H37Rv]	Intermediary metabolism and respiration	Cytoplasmic Membrane	2	2	21.84	3.722	3.722	1	glycerolipid catabolic process [GO:0046503]	triglyceride lipase activity [GO:0004806]		1
H37Rv	1	15607362	gi|15607362	Rv0221	diacyglycerol O-acyltransferase [Mycobacterium tuberculosis H37Rv]	Lipid metabolism	Cytoplasmic	11.74	11.74	41.79	20.9	20.9	6	glycerol metabolic process [GO:0006071]; growth of symbiont in host cell [GO:0044119]; response to hypoxia [GO:0001666]; response to nitric oxide [GO:0071731]; triglyceride biosynthetic process [GO:0019432]	diacylglycerol O-acyltransferase activity [GO:0004144]; long-chain-alcohol O-fatty-acyltransferase activity [GO:0047196]		6
H37Rv	1	15607363	gi|15607363	Rv0222	enoyl-CoA hydratase EchA1 [Mycobacterium tuberculosis H37Rv]	Lipid metabolism	Cytoplasmic Membrane	5.42	5.42	30.15	26.34	21.37	3		enoyl-CoA hydratase activity [GO:0004300]		5
H37Rv	1	15607364	gi|15607364	Rv0223c	aldehyde dehydrogenase [Mycobacterium tuberculosis H37Rv]	Intermediary metabolism and respiration	Cytoplasmic	12.88	12.88	31.62	27.52	21.97	6		aldehyde dehydrogenase (NAD) activity [GO:0004029]		8
H37Rv	1	15607367	gi|15607367	Rv0226c	transmembrane protein [Mycobacterium tuberculosis H37Rv]	cell wall and cell processes	Cytoplasmic Membrane	2.01	2.01	17.19	11.11	2.604	1	growth [GO:0040007]			3
H37Rv	1	15607368	gi|15607368	Rv0227c	membrane protein [Mycobacterium tuberculosis H37Rv]	cell wall and cell processes	Unknown	18.16	18.16	35.15	35.15	32.54	9	growth [GO:0040007]			10
H37Rv	1	15607371	gi|15607371	Rv0230c	phosphotriesterase [Mycobacterium tuberculosis H37Rv]	Lipid metabolism	Cytoplasmic Membrane	8	8	26.07	26.07	20.55	4	catabolic process [GO:0009056]	hydrolase activity, acting on ester bonds [GO:0016788]; zinc ion binding [GO:0008270]	PTHR10819;	5
H37Rv	1	15607372	gi|15607372	Rv0231	acyl-CoA dehydrogenase FadE4 [Mycobacterium tuberculosis H37Rv]	Lipid metabolism	Cytoplasmic	35	35	49.3	49.3	49.3	21	fatty acid beta-oxidation using acyl-CoA dehydrogenase [GO:0033539]; lipid homeostasis [GO:0055088]	acyl-CoA dehydrogenase activity [GO:0003995]; electron carrier activity [GO:0009055]; fatty-acyl-CoA binding [GO:0000062]; flavin adenine dinucleotide binding [GO:0050660]; oxidoreductase activity, acting on the CH-CH group of donors, with a flavin as acceptor [GO:0052890]		23
H37Rv	1	57116704	gi|57116704	Rv0234c	succinate-semialdehyde dehydrogenase [Mycobacterium tuberculosis H37Rv]	Intermediary metabolism and respiration	Cytoplasmic	22.75	22.75	72.02	53.42	53.42	13	tricarboxylic acid cycle [GO:0006099]	aldehyde dehydrogenase (NAD) activity [GO:0004029]; succinate-semialdehyde dehydrogenase (NAD+) activity [GO:0004777]; succinate-semialdehyde dehydrogenase [NAD(P)+] activity [GO:0009013]		13
H37Rv	1	57116706	gi|57116706	Rv0237	lipoprotein LpqI [Mycobacterium tuberculosis H37Rv]	cell wall and cell processes	Cytoplasmic	6.5	6.51	40.72	25.77	19.85	3	carbohydrate metabolic process [GO:0005975]; peptidoglycan turnover [GO:0009254]	hydrolase activity, hydrolyzing O-glycosyl compounds [GO:0004553]		5
H37Rv	1	15607382	gi|15607382	Rv0241c	3-hydroxyacyl-thioester dehydratase HtdX [Mycobacterium tuberculosis H37Rv]	Intermediary metabolism and respiration	Cytoplasmic	4.7	4.7	28.57	25	25	5	fatty acid biosynthetic process [GO:0006633]; fatty acid metabolic process [GO:0006631]; oxidation-reduction process [GO:0055114]	3-hydroxyacyl-[acyl-carrier-protein] dehydratase activity [GO:0019171]; 3-hydroxyacyl-CoA dehydratase activity [GO:0018812]; fatty acid synthase activity [GO:0004312]		5
H37Rv	1	15607383	gi|15607383	Rv0242c	3-oxoacyl-ACP reductase FabG [Mycobacterium tuberculosis H37Rv]	Lipid metabolism	Cytoplasmic	51.76	51.76	85.02	82.16	82.16	46		3-oxoacyl-[acyl-carrier-protein] reductase (NADPH) activity [GO:0004316]		49
H37Rv	1	15607384	gi|15607384	Rv0243	acetyl-CoA acetyltransferase FadA [Mycobacterium tuberculosis H37Rv]	Lipid metabolism	Cytoplasmic	30.65	30.65	53.86	51.82	51.82	24	growth of symbiont in host cell [GO:0044119]	acetyl-CoA C-acetyltransferase activity [GO:0003985]		24
H37Rv	1	15607385	gi|15607385	Rv0244c	acyl-CoA dehydrogenase FadE5 [Mycobacterium tuberculosis H37Rv]	Lipid metabolism	Cytoplasmic	30.89	30.89	57.94	51.88	45.83	18	fatty acid beta-oxidation using acyl-CoA dehydrogenase [GO:0033539]; lipid homeostasis [GO:0055088]; response to host immune response [GO:0052572]	acyl-CoA dehydrogenase activity [GO:0003995]; electron carrier activity [GO:0009055]; fatty-acyl-CoA binding [GO:0000062]; flavin adenine dinucleotide binding [GO:0050660]; oxidoreductase activity, acting on the CH-CH group of donors, with a flavin as acceptor [GO:0052890]		22
H37Rv	1	15607388	gi|15607388	Rv0247c	succinate dehydrogenase iron-sulfur subunit [Mycobacterium tuberculosis H37Rv]	Intermediary metabolism and respiration	Cytoplasmic	14.88	14.88	41.53	38.31	38.31	10	tricarboxylic acid cycle [GO:0006099]	2 iron, 2 sulfur cluster binding [GO:0051537]; electron carrier activity [GO:0009055]; oxidoreductase activity [GO:0016491]		12
H37Rv	1	15607389	gi|15607389	Rv0248c	succinate dehydrogenase flavoprotein subunit [Mycobacterium tuberculosis H37Rv]	Intermediary metabolism and respiration	Cytoplasmic Membrane	42.75	42.75	58.67	51.24	43.19	28		succinate dehydrogenase (ubiquinone) activity [GO:0008177]		31
H37Rv	1	15607390	gi|15607390	Rv0249c	succinate dehydrogenase membrane anchor subunit [Mycobacterium tuberculosis H37Rv]	Intermediary metabolism and respiration	Cytoplasmic Membrane	1.21	1.21	3.297	3.297	3.297	1	response to host immune response [GO:0052572]			1
H37Rv	1	15607391	gi|15607391	Rv0250c	hypothetical protein Rv0250c [Mycobacterium tuberculosis H37Rv]	conserved hypotheticals	Cytoplasmic	0.62	0.62	14.43	14.43	14.43	1				1
H37Rv	1	15607392	gi|15607392	Rv0251c	heat shock protein [Mycobacterium tuberculosis H37Rv]	virulence, detoxification, adaptation	Cellwall	3.26	3.26	42.14	38.36	38.36	3	cellular response to superoxide [GO:0071451]; pathogenesis [GO:0009405]; response to antibiotic [GO:0046677]; response to hydrogen peroxide [GO:0042542]		PTHR11527;	3
H37Rv	1	57116710	gi|57116710	Rv0265c	iron ABC transporter substrate-binding lipoprotein [Mycobacterium tuberculosis H37Rv]	cell wall and cell processes	Cytoplasmic Membrane	8	8	38.48	31.82	31.82	4				4
H37Rv	1	15607407	gi|15607407	Rv0266c	5-oxoprolinase OplA [Mycobacterium tuberculosis H37Rv]	Intermediary metabolism and respiration	Cytoplasmic	6.41	6.41	17.12	5.955	5.128	3		hydrolase activity [GO:0016787]		4
H37Rv	1	15607411	gi|15607411	Rv0270	fatty-acid--CoA ligase FadD2 [Mycobacterium tuberculosis H37Rv]	Lipid metabolism	Cytoplasmic	48.31	48.31	79.29	68.93	66.61	33		ligase activity [GO:0016874]		37
H37Rv	1	15607412	gi|15607412	Rv0271c	acyl-CoA dehydrogenase FadE6 [Mycobacterium tuberculosis H37Rv]	Lipid metabolism	Cytoplasmic	31.41	31.41	62.11	48.02	46.65	22	fatty acid beta-oxidation using acyl-CoA dehydrogenase [GO:0033539]; lipid homeostasis [GO:0055088]	acyl-CoA dehydrogenase activity [GO:0003995]; electron carrier activity [GO:0009055]; fatty-acyl-CoA binding [GO:0000062]; flavin adenine dinucleotide binding [GO:0050660]; oxidoreductase activity, acting on the CH-CH group of donors, with a flavin as acceptor [GO:0052890]		23
H37Rv	1	57116711	gi|57116711	Rv0275c	transcriptional regulator [Mycobacterium tuberculosis H37Rv]	Regulatory proteins	Cytoplasmic	0.24	0.25	27.39	16.6	5.809	1	regulation of transcription, DNA-templated [GO:0006355]; transcription, DNA-templated [GO:0006351]	DNA binding [GO:0003677]		2
H37Rv	1	57116714	gi|57116714	Rv0280	PPE family protein PPE3 [Mycobacterium tuberculosis H37Rv]	PE/PPE	Cytoplasmic Membrane	2	2	4.664	4.664	4.664	2				2
H37Rv	1	15607422	gi|15607422	Rv0281	S-adenosylmethionine-dependent methyltransferase [Mycobacterium tuberculosis H37Rv]	Lipid metabolism	Cytoplasmic	20.54	20.54	66.56	62.91	62.58	10	methylation [GO:0032259]	S-adenosylmethionine-dependent methyltransferase activity [GO:0008757]	PTHR13600;	12
H37Rv	1	15607423	gi|15607423	Rv0282	ESX-3 secretion system protein EccA [Mycobacterium tuberculosis H37Rv]	cell wall and cell processes	Cytoplasmic	40.02	40.02	66.56	60.06	56.42	28	cellular response to iron ion starvation [GO:0010106]; growth [GO:0040007]; iron assimilation by chelation and transport [GO:0033214]; iron ion homeostasis [GO:0055072]; zinc ion homeostasis [GO:0055069]	ATP binding [GO:0005524]		34
H37Rv	1	15607424	gi|15607424	Rv0283	ESX-3 secretion system protein EccB3 [Mycobacterium tuberculosis H37Rv]	cell wall and cell processes	Cytoplasmic Membrane	29.89	29.89	61.71	55.76	52.97	21	growth [GO:0040007]; transport [GO:0006810]			22
H37Rv	1	15607425	gi|15607425	Rv0284	ESX-3 secretion system protein EccC3 [Mycobacterium tuberculosis H37Rv]	cell wall and cell processes	Cytoplasmic Membrane	74.37	74.37	57.22	45.71	43.98	47	growth [GO:0040007]; transport [GO:0006810]	ATP binding [GO:0005524]; DNA binding [GO:0003677]		50
H37Rv	1	15607431	gi|15607431	Rv0290	ESX-3 secretion system protein EccD [Mycobacterium tuberculosis H37Rv]	cell wall and cell processes	Cytoplasmic Membrane	6.47	6.47	15.25	13.56	12.08	3	growth [GO:0040007]; transport [GO:0006810]			4
H37Rv	1	15607432	gi|15607432	Rv0291	membrane-anchored mycosin MycP [Mycobacterium tuberculosis H37Rv]	Intermediary metabolism and respiration	Cytoplasmic Membrane	16.03	16.03	39.05	39.05	39.05	10	growth [GO:0040007]	serine-type endopeptidase activity [GO:0004252]	PTHR10795;	11
H37Rv	1	15607433	gi|15607433	Rv0292	ESX-3 secretion system protein EccE [Mycobacterium tuberculosis H37Rv]	cell wall and cell processes	Cytoplasmic Membrane	14.85	14.85	44.71	44.71	44.71	9	growth [GO:0040007]; transport [GO:0006810]			9
H37Rv	1	15607434	gi|15607434	Rv0293c	hypothetical protein Rv0293c [Mycobacterium tuberculosis H37Rv]	conserved hypotheticals	Cytoplasmic	2.08	2.08	40	14.75	14.75	3		hydrolase activity [GO:0016787]		3
H37Rv	1	15607435	gi|15607435	Rv0294	trans-aconitate methyltransferase [Mycobacterium tuberculosis H37Rv]	Intermediary metabolism and respiration	Cytoplasmic	2	2	22.22	8.812	8.812	1	growth of symbiont in host cell [GO:0044119]; methylation [GO:0032259]	trans-aconitate 2-methyltransferase activity [GO:0030798]		1
H37Rv	1	15607436	gi|15607436	Rv0295c	hypothetical protein Rv0295c [Mycobacterium tuberculosis H37Rv]	conserved hypotheticals	Cytoplasmic	7.09	7.09	60.3	33.71	33.71	5	3'-phosphoadenosine 5'-phosphosulfate metabolic process [GO:0050427]; sulfolipid biosynthetic process [GO:0046506]; trehalose metabolic process [GO:0005991]	3'-phosphoadenosine 5'-phosphosulfate binding [GO:0050656]; protein homodimerization activity [GO:0042803]; sulfotransferase activity [GO:0008146]		6
H37Rv	1	57116717	gi|57116717	Rv0296c	sulfatase [Mycobacterium tuberculosis H37Rv]	Intermediary metabolism and respiration	Cytoplasmic	18.1	18.1	52.26	43.66	43.66	9		arylsulfatase activity [GO:0004065]; metal ion binding [GO:0046872]		10
H37Rv	1	15607450	gi|15607450	Rv0309	hypothetical protein Rv0309 [Mycobacterium tuberculosis H37Rv]	cell wall and cell processes	Unknown	8	8	34.86	34.86	34.86	5		transferase activity [GO:0016740]		5
H37Rv	1	15607452	gi|15607452	Rv0311	hypothetical protein Rv0311 [Mycobacterium tuberculosis H37Rv]	conserved hypotheticals	Cytoplasmic	2.3	2.3	15.65	15.65	15.65	2	growth [GO:0040007]; pathogenesis [GO:0009405]			2
H37Rv	1	15607453	gi|15607453	Rv0312	hypothetical protein Rv0312 [Mycobacterium tuberculosis H37Rv]	Information pathways	Cytoplasmic Membrane	2	2	5.323	2.581	2.581	1	growth [GO:0040007]			1
H37Rv	1	15607455	gi|15607455	Rv0314c	membrane protein [Mycobacterium tuberculosis H37Rv]	cell wall and cell processes	Unknown	2	2	16.36	5.909	5.909	1				1
H37Rv	1	15607456	gi|15607456	Rv0315	beta-1,3-glucanase [Mycobacterium tuberculosis H37Rv]	Intermediary metabolism and respiration	Unknown	14.03	14.03	56.8	50	42.18	8	carbohydrate metabolic process [GO:0005975]	hydrolase activity, hydrolyzing O-glycosyl compounds [GO:0004553]		10
H37Rv	1	15607458	gi|15607458	Rv0317c	glycerophosphoryl diester phosphodiesterase GlpQ [Mycobacterium tuberculosis H37Rv]	Intermediary metabolism and respiration	Cytoplasmic	7.2	7.2	35.55	31.64	31.64	4	lipid metabolic process [GO:0006629]	glycerophosphodiester phosphodiesterase activity [GO:0008889]	PTHR23344;	4
H37Rv	1	15607462	gi|15607462	Rv0321	deoxycytidine triphosphate deaminase [Mycobacterium tuberculosis H37Rv]	Intermediary metabolism and respiration	Cytoplasmic	2	2	28.42	10	10	2	dUTP biosynthetic process [GO:0006229]; pyrimidine ribonucleotide biosynthetic process [GO:0009220]	dCTP deaminase (dUMP-forming) activity [GO:0033973]; dCTP deaminase activity [GO:0008829]; dUTP diphosphatase activity [GO:0004170]		2
H37Rv	1	15607472	gi|15607472	Rv0331	dehydrogenase/reductase [Mycobacterium tuberculosis H37Rv]	Intermediary metabolism and respiration	Cytoplasmic Membrane	10.99	10.99	30.15	30.15	30.15	6		oxidoreductase activity [GO:0016491]		6
H37Rv	1	15607473	gi|15607473	Rv0332	hypothetical protein Rv0332 [Mycobacterium tuberculosis H37Rv]	conserved hypotheticals	Cytoplasmic	12.11	12.11	52.11	52.11	52.11	7		metal ion binding [GO:0046872]		7
H37Rv	1	15607475	gi|15607475	Rv0334	glucose-1-phosphate thymidylyltransferase [Mycobacterium tuberculosis H37Rv]	Intermediary metabolism and respiration	Cytoplasmic	15.51	15.51	39.24	39.24	39.24	9	extracellular polysaccharide biosynthetic process [GO:0045226]	glucose-1-phosphate thymidylyltransferase activity [GO:0008879]; metal ion binding [GO:0046872]	PTHR22572:SF105;	10
H37Rv	1	15607478	gi|15607478	Rv0337c	aspartate aminotransferase [Mycobacterium tuberculosis H37Rv]	Intermediary metabolism and respiration	Cytoplasmic	6.92	6.92	29.84	19.81	19.81	4	biosynthetic process [GO:0009058]; growth [GO:0040007]	pyridoxal phosphate binding [GO:0030170]; transaminase activity [GO:0008483]		5
H37Rv	1	15607479	gi|15607479	Rv0338c	iron-sulfur-binding reductase [Mycobacterium tuberculosis H37Rv]	Intermediary metabolism and respiration	Cytoplasmic Membrane	33.62	33.62	33.9	29.59	29.59	21	growth [GO:0040007]	iron-sulfur cluster binding [GO:0051536]		22
H37Rv	1	15607480	gi|15607480	Rv0339c	transcriptional regulator [Mycobacterium tuberculosis H37Rv]	Regulatory proteins	Cytoplasmic	0.19	0.19	14.06	5.288	1.202	1	regulation of transcription, DNA-templated [GO:0006355]; transcription, DNA-templated [GO:0006351]	DNA binding [GO:0003677]		3
H37Rv	1	15607482	gi|15607482	Rv0341	isoniazid inducible protein IniB [Mycobacterium tuberculosis H37Rv]	cell wall and cell processes	Cytoplasmic Membrane	9.2	9.2	12.73	12.73	12.73	14				16
H37Rv	1	15607483	gi|15607483	Rv0342	isoniazid inductible protein IniA [Mycobacterium tuberculosis H37Rv]	cell wall and cell processes	Cytoplasmic	18.26	18.26	32.03	25	25	14	response to antibiotic [GO:0046677]; transmembrane transport [GO:0055085]	efflux transmembrane transporter activity [GO:0015562]		14
H37Rv	1	15607484	gi|15607484	Rv0343	iIsoniazid inductible protein IniC [Mycobacterium tuberculosis H37Rv]	cell wall and cell processes	Cytoplasmic Membrane	16.81	16.81	40.16	30.63	30.63	9				9
H37Rv	1	15607488	gi|15607488	Rv0347	membrane protein [Mycobacterium tuberculosis H37Rv]	cell wall and cell processes	Cytoplasmic	8.05	8.05	38.72	21.95	21.95	4	growth [GO:0040007]			5
H37Rv	1	15607489	gi|15607489	Rv0348	transcriptional regulator [Mycobacterium tuberculosis H37Rv]	Regulatory proteins	Cytoplasmic	2	2	30.41	9.677	9.677	1				1
H37Rv	1	15607491	gi|15607491	Rv0350	chaperone protein DnaK [Mycobacterium tuberculosis H37Rv]	virulence, detoxification, adaptation	Cytoplasmic	69.82	69.82	75.84	67.84	67.84	58	protein folding [GO:0006457]	ATP binding [GO:0005524]		63
H37Rv	1	15607492	gi|15607492	Rv0351	protein GrpE [Mycobacterium tuberculosis H37Rv]	virulence, detoxification, adaptation	Unknown	10	10	55.74	47.23	47.23	7	protein folding [GO:0006457]	adenyl-nucleotide exchange factor activity [GO:0000774]	PTHR21237;	7
H37Rv	1	57116724	gi|57116724	Rv0352	chaperone protein DnaJ [Mycobacterium tuberculosis H37Rv]	virulence, detoxification, adaptation	Cytoplasmic	20.46	20.46	72.15	52.91	52.91	13	protein folding [GO:0006457]; response to heat [GO:0009408]	ATP binding [GO:0005524]; zinc ion binding [GO:0008270]		13
H37Rv	1	15607497	gi|15607497	Rv0356c	hypothetical protein Rv0356c [Mycobacterium tuberculosis H37Rv]	Intermediary metabolism and respiration	Unknown	2	2	8.879	8.879	8.879	1				1
H37Rv	1	15607498	gi|15607498	Rv0357c	adenylosuccinate synthetase [Mycobacterium tuberculosis H37Rv]	Intermediary metabolism and respiration	Cytoplasmic	16.29	16.29	49.54	42.13	42.13	11	'de novo' AMP biosynthetic process [GO:0044208]; growth [GO:0040007]; IMP metabolic process [GO:0046040]	adenylosuccinate synthase activity [GO:0004019]; GTP binding [GO:0005525]; magnesium ion binding [GO:0000287]	PTHR11846;	11
H37Rv	1	15607501	gi|15607501	Rv0360c	hypothetical protein Rv0360c [Mycobacterium tuberculosis H37Rv]	conserved hypotheticals	Unknown	2.07	2.08	28.97	24.14	8.966	1				3
H37Rv	1	15607502	gi|15607502	Rv0361	membrane protein [Mycobacterium tuberculosis H37Rv]	cell wall and cell processes	Unknown	0.19	0.19	16.36	4.364	4.364	1				1
H37Rv	1	15607504	gi|15607504	Rv0363c	fructose-bisphosphate aldolase [Mycobacterium tuberculosis H37Rv]	Intermediary metabolism and respiration	Cytoplasmic	30	30	77.91	68.02	68.02	18	glycolytic process [GO:0006096]	fructose-bisphosphate aldolase activity [GO:0004332]; zinc ion binding [GO:0008270]		19
H37Rv	1	57116727	gi|57116727	Rv0379	protein translocase subunit SecE [Mycobacterium tuberculosis H37Rv]	cell wall and cell processes	Cytoplasmic	5.86	5.86	77.46	60.56	60.56	4		metal ion binding [GO:0046872]		5
H37Rv	1	57116728	gi|57116728	Rv0382c	orotate phosphoribosyltransferase [Mycobacterium tuberculosis H37Rv]	Intermediary metabolism and respiration	Unknown	4	4	17.88	13.97	13.97	2	'de novo' UMP biosynthetic process [GO:0044205]	magnesium ion binding [GO:0000287]; orotate phosphoribosyltransferase activity [GO:0004588]		2
H37Rv	1	15607524	gi|15607524	Rv0383c	hypothetical protein Rv0383c [Mycobacterium tuberculosis H37Rv]	cell wall and cell processes	Cytoplasmic	10	10	28.87	21.83	21.83	5	growth [GO:0040007]			6
H37Rv	1	15607525	gi|15607525	Rv0384c	chaperone protein ClpB [Mycobacterium tuberculosis H37Rv]	virulence, detoxification, adaptation	Cytoplasmic	60.42	62.51	66.39	57.67	53.77	33	protein processing [GO:0016485]; response to heat [GO:0009408]	ATP binding [GO:0005524]		38
H37Rv	1	15607530	gi|15607530	Rv0389	phosphoribosylglycinamide formyltransferase PurT [Mycobacterium tuberculosis H37Rv]	Intermediary metabolism and respiration	Cytoplasmic Membrane	6.84	6.84	30.79	17.42	17.42	4	'de novo' IMP biosynthetic process [GO:0006189]; adenine biosynthetic process [GO:0046084]	ATP binding [GO:0005524]; magnesium ion binding [GO:0000287]; phosphoribosylaminoimidazole carboxylase activity [GO:0004638]; phosphoribosylaminoimidazolesuccinocarboxamide synthase activity [GO:0004639]; phosphoribosylglycinamide formyltransferase activity [GO:0004644]		4
H37Rv	1	15607531	gi|15607531	Rv0390	hypothetical protein Rv0390 [Mycobacterium tuberculosis H37Rv]	Intermediary metabolism and respiration	Cytoplasmic	0.85	0.85	26.43	8.571	8.571	1		transferase activity [GO:0016740]		1
H37Rv	1	15607532	gi|15607532	Rv0391	O-succinylhomoserine sulfhydrylase [Mycobacterium tuberculosis H37Rv]	Intermediary metabolism and respiration	Cytoplasmic	6.51	6.51	49.01	34.73	20.2	5	homocysteine biosynthetic process [GO:0071268]; methionine biosynthetic process [GO:0009086]	pyridoxal phosphate binding [GO:0030170]; transferase activity [GO:0016740]	PTHR11808;	8
H37Rv	1	15607533	gi|15607533	Rv0392c	NADH dehydrogenase NdhA [Mycobacterium tuberculosis H37Rv]	Intermediary metabolism and respiration	Cytoplasmic Membrane	17.67	17.67	57.87	35.32	35.32	9	growth of symbiont in host cell [GO:0044119]	NAD(P)H dehydrogenase (quinone) activity [GO:0003955]		9
H37Rv	1	15607535	gi|15607535	Rv0394c	hypothetical protein Rv0394c [Mycobacterium tuberculosis H37Rv]	cell wall and cell processes	Cytoplasmic Membrane	6	6	30.96	30.96	30.96	3				3
H37Rv	1	15607541	gi|15607541	Rv0400c	acyl-CoA dehydrogenase FadE7 [Mycobacterium tuberculosis H37Rv]	Lipid metabolism	Cytoplasmic	16.28	16.28	49.62	35.95	32.91	10	fatty acid beta-oxidation using acyl-CoA dehydrogenase [GO:0033539]; growth [GO:0040007]; lipid homeostasis [GO:0055088]	acyl-CoA dehydrogenase activity [GO:0003995]; electron carrier activity [GO:0009055]; fatty-acyl-CoA binding [GO:0000062]; flavin adenine dinucleotide binding [GO:0050660]; oxidoreductase activity, acting on the CH-CH group of donors, with a flavin as acceptor [GO:0052890]		12
H37Rv	1	15607543	gi|15607543	Rv0402c	transmembrane transport protein MmpL1 [Mycobacterium tuberculosis H37Rv]	cell wall and cell processes	Cytoplasmic Membrane	2	2	8.246	2.296	2.296	2	transport [GO:0006810]			2
H37Rv	1	15607545	gi|15607545	Rv0404	long-chain-fatty-acid--AMP ligase FadD30 [Mycobacterium tuberculosis H37Rv]	Lipid metabolism	Unknown	6	6	17.09	9.402	9.402	3	fatty acid biosynthetic process [GO:0006633]; growth [GO:0040007]; positive regulation by symbiont of host immune response [GO:0052556]	catalytic activity [GO:0003824]		3
H37Rv	1	15607546	gi|15607546	Rv0405	membrane bound polyketide synthase [Mycobacterium tuberculosis H37Rv]	Lipid metabolism	Cytoplasmic Membrane	2	2	18.76	2.14	2.14	1	growth of symbiont in host cell [GO:0044119]; lipid biosynthetic process [GO:0008610]; pathogenesis [GO:0009405]	hydrolase activity, acting on ester bonds [GO:0016788]; phosphopantetheine binding [GO:0031177]; transferase activity [GO:0016740]		1
H37Rv	1	15607548	gi|15607548	Rv0407	F420-dependent glucose-6-phosphate dehydrogenase [Mycobacterium tuberculosis H37Rv]	Intermediary metabolism and respiration	Cytoplasmic	16.01	16.01	51.19	39.29	39.29	9	carbohydrate metabolic process [GO:0005975]; cell redox homeostasis [GO:0045454]; interaction with host [GO:0051701]; oxidation-reduction process [GO:0055114]; response to host immune response [GO:0052572]	coenzyme F420 binding [GO:0070967]; oxidoreductase activity, acting on CH-OH group of donors [GO:0016614]; oxidoreductase activity, acting on paired donors, with incorporation or reduction of molecular oxygen [GO:0016705]		9
H37Rv	1	15607549	gi|15607549	Rv0408	phosphate acetyltransferase [Mycobacterium tuberculosis H37Rv]	Intermediary metabolism and respiration	Cytoplasmic	4.88	4.88	18.55	8.406	8.406	3	acetyl-CoA biosynthetic process [GO:0006085]	phosphate acetyltransferase activity [GO:0008959]		4
H37Rv	1	15607550	gi|15607550	Rv0409	acetate kinase [Mycobacterium tuberculosis H37Rv]	Intermediary metabolism and respiration	Cytoplasmic	4.07	4.07	44.68	11.17	8.052	2	organic acid metabolic process [GO:0006082]	acetate kinase activity [GO:0008776]; ATP binding [GO:0005524]; magnesium ion binding [GO:0000287]	PTHR21060;	3
H37Rv	1	15607551	gi|15607551	Rv0410c	serine/threonine-protein kinase PknG [Mycobacterium tuberculosis H37Rv]	Regulatory proteins	Cytoplasmic Membrane	28.59	28.59	46.8	34.93	31.87	17	avoidance of host defenses [GO:0044413]; glutamate catabolic process [GO:0006538]; glutamine catabolic process [GO:0006543]; growth [GO:0040007]; modulation by symbiont of host phagocytosis [GO:0052190]; modulation by symbiont of host signal transduction pathway [GO:0052027]; negative regulation of cytolysis by symbiont of host cells [GO:0001899]; pathogenesis [GO:0009405]; positive regulation by…	ATP binding [GO:0005524]; protein serine/threonine kinase activity [GO:0004674]		19
H37Rv	1	15607552	gi|15607552	Rv0411c	glutamine-binding lipoprotein GlnH [Mycobacterium tuberculosis H37Rv]	cell wall and cell processes	Cytoplasmic Membrane	8.99	8.99	28.05	22.26	22.26	5	growth [GO:0040007]			5
H37Rv	1	15607553	gi|15607553	Rv0412c	membrane protein [Mycobacterium tuberculosis H37Rv]	cell wall and cell processes	Cytoplasmic Membrane	4.3	4.3	31.21	21.87	17.31	4	growth [GO:0040007]			5
H37Rv	1	15607555	gi|15607555	Rv0414c	thiamine-phosphate synthase [Mycobacterium tuberculosis H37Rv]	Intermediary metabolism and respiration	Cytoplasmic	2.79	2.79	25.23	13.96	13.96	2	thiamine biosynthetic process [GO:0009228]; thiamine diphosphate biosynthetic process [GO:0009229]	magnesium ion binding [GO:0000287]; thiamine-phosphate diphosphorylase activity [GO:0004789]		2
H37Rv	1	15607556	gi|15607556	Rv0415	thiamine biosynthesis oxidoreductase ThiO [Mycobacterium tuberculosis H37Rv]	Intermediary metabolism and respiration	Cytoplasmic	0.95	0.96	7.059	7.059	7.059	1	growth [GO:0040007]	flavin adenine dinucleotide binding [GO:0050660]; oxidoreductase activity [GO:0016491]		1
H37Rv	1	15607558	gi|15607558	Rv0417	thiazole synthase [Mycobacterium tuberculosis H37Rv]	Intermediary metabolism and respiration	Cytoplasmic	2.18	2.18	20.24	20.24	20.24	3	thiamine diphosphate biosynthetic process [GO:0009229]	2-iminoacetate synthase activity [GO:0036355]; sulfurtransferase activity [GO:0016783]		4
H37Rv	1	15607559	gi|15607559	Rv0418	lipoprotein aminopeptidase LpqL [Mycobacterium tuberculosis H37Rv]	cell wall and cell processes	Extracellular	4	4	14.4	6.2	6.2	2		aminopeptidase activity [GO:0004177]; metal ion binding [GO:0046872]		2
H37Rv	1	15607560	gi|15607560	Rv0419	lipoprotein peptidase LpqM [Mycobacterium tuberculosis H37Rv]	cell wall and cell processes	Cytoplasmic Membrane	8.12	8.12	31.53	23.29	19.28	5				6
H37Rv	1	15607563	gi|15607563	Rv0422c	hydroxymethylpyrimidine/phosphomethylpyrimidine kinase [Mycobacterium tuberculosis H37Rv]	Intermediary metabolism and respiration	Unknown	2	2	25.66	6.792	6.792	1	growth [GO:0040007]; thiamine biosynthetic process [GO:0009228]; thiamine diphosphate biosynthetic process [GO:0009229]	ATP binding [GO:0005524]; hydroxymethylpyrimidine kinase activity [GO:0008902]; phosphomethylpyrimidine kinase activity [GO:0008972]		1
H37Rv	1	15607564	gi|15607564	Rv0423c	phosphomethylpyrimidine synthase [Mycobacterium tuberculosis H37Rv]	Intermediary metabolism and respiration	Cytoplasmic	11.08	11.08	28.15	19.74	19.74	6	thiamine biosynthetic process [GO:0009228]; thiamine diphosphate biosynthetic process [GO:0009229]	4 iron, 4 sulfur cluster binding [GO:0051539]; lyase activity [GO:0016829]; zinc ion binding [GO:0008270]		6
H37Rv	1	15607567	gi|15607567	Rv0426c	transmembrane protein [Mycobacterium tuberculosis H37Rv]	cell wall and cell processes	Cytoplasmic Membrane	2	2	22.45	22.45	22.45	1				1
H37Rv	1	15607568	gi|15607568	Rv0427c	exodeoxyribonuclease III protein XthA [Mycobacterium tuberculosis H37Rv]	Information pathways	Cytoplasmic	1.26	1.26	25.77	10.31	10.31	2	DNA repair [GO:0006281]	endonuclease activity [GO:0004519]; exonuclease activity [GO:0004527]	PTHR22748;	2
H37Rv	1	15607569	gi|15607569	Rv0428c	GCN5-like N-acetyltransferase [Mycobacterium tuberculosis H37Rv]	Intermediary metabolism and respiration	Unknown	0.28	0.28	28.15	10.93	4.305	1		transferase activity [GO:0016740]		3
H37Rv	1	15607570	gi|15607570	Rv0429c	polypeptide deformylase [Mycobacterium tuberculosis H37Rv]	Information pathways	Cytoplasmic Membrane	2	2	21.83	21.83	10.66	1	translation [GO:0006412]	iron ion binding [GO:0005506]; peptide deformylase activity [GO:0042586]	PTHR10458;	2
H37Rv	1	15607572	gi|15607572	Rv0431	tuberculin-like peptide [Mycobacterium tuberculosis H37Rv]	cell wall and cell processes	Cytoplasmic Membrane	4.55	4.55	23.78	23.78	23.78	3	positive regulation by symbiont of host immune response [GO:0052556]			3
H37Rv	1	15607573	gi|15607573	Rv0432	superoxide dismutase [Mycobacterium tuberculosis H37Rv]	virulence, detoxification, adaptation	Cytoplasmic Membrane	11.82	11.82	41.67	41.67	41.67	8	cell redox homeostasis [GO:0045454]; evasion or tolerance by symbiont of host-produced nitric oxide [GO:0052060]; evasion or tolerance by symbiont of host-produced reactive oxygen species [GO:0052059]; interaction with host [GO:0051701]; removal of superoxide radicals [GO:0019430]; response to host [GO:0075136]; response to host immune response [GO:0052572]; response to hydroperoxide [GO:0033194]…	metal ion binding [GO:0046872]; superoxide dismutase activity [GO:0004784]	PTHR10003;	9
H37Rv	1	15607574	gi|15607574	Rv0433	carboxylate-amine ligase [Mycobacterium tuberculosis H37Rv]	conserved hypotheticals	Cytoplasmic	11.68	11.68	43.09	24.73	24.73	6	cellular modified amino acid biosynthetic process [GO:0042398]	ATP binding [GO:0005524]; glutamate-cysteine ligase activity [GO:0004357]		6
H37Rv	1	15607576	gi|15607576	Rv0435c	ATPase [Mycobacterium tuberculosis H37Rv]	cell wall and cell processes	Cytoplasmic Membrane	13.28	13.28	38.32	24.86	22.12	8		ATP binding [GO:0005524]		9
H37Rv	1	15607578	gi|15607578	Rv0437c	phosphatidylserine decarboxylase [Mycobacterium tuberculosis H37Rv]	Lipid metabolism	Cytoplasmic Membrane	4.63	4.63	32.47	25.54	14.29	3	phosphatidylethanolamine biosynthetic process [GO:0006646]	phosphatidylserine decarboxylase activity [GO:0004609]		5
H37Rv	1	57116730	gi|57116730	Rv0438c	molybdopterin molybdenumtransferase [Mycobacterium tuberculosis H37Rv]	Intermediary metabolism and respiration	Cytoplasmic	4	4	27.41	12.59	12.59	3	molybdopterin cofactor biosynthetic process [GO:0032324]; Mo-molybdopterin cofactor biosynthetic process [GO:0006777]	transferase activity [GO:0016740]		3
H37Rv	1	15607580	gi|15607580	Rv0439c	dehydrogenase/reductase [Mycobacterium tuberculosis H37Rv]	Intermediary metabolism and respiration	Unknown	10.13	14.18	50.48	42.44	36.66	10		oxidoreductase activity [GO:0016491]		8
H37Rv	1	15607581	gi|15607581	Rv0440	molecular chaperone GroEL [Mycobacterium tuberculosis H37Rv]	virulence, detoxification, adaptation	Cytoplasmic	138.27	138.27	87.04	85.74	81.67	153	protein refolding [GO:0042026]	ATP binding [GO:0005524]		183
H37Rv	1	15607582	gi|15607582	Rv0441c	hypothetical protein Rv0441c [Mycobacterium tuberculosis H37Rv]	Regulatory proteins	Cytoplasmic	0.25	0.26	7.746	7.746	7.746	1		FMN binding [GO:0010181]; oxidoreductase activity [GO:0016491]		1
H37Rv	1	15607584	gi|15607584	Rv0443	hypothetical protein Rv0443 [Mycobacterium tuberculosis H37Rv]	Intermediary metabolism and respiration	Cytoplasmic	6.19	6.19	39.77	39.77	39.77	4				4
H37Rv	1	15607585	gi|15607585	Rv0444c	anti-sigma-K factor RskA [Mycobacterium tuberculosis H37Rv]	Information pathways	Cytoplasmic Membrane	6.26	6.26	68.53	52.59	46.98	4	regulation of transcription, DNA-templated [GO:0006355]; regulation of translation [GO:0006417]; transcription, DNA-templated [GO:0006351]	sigma factor antagonist activity [GO:0016989]		5
H37Rv	1	15607586	gi|15607586	Rv0445c	ECF RNA polymerase sigma factor SigK [Mycobacterium tuberculosis H37Rv]	Information pathways	Cytoplasmic Membrane	6	6	42.25	21.39	21.39	3	DNA-templated transcription, initiation [GO:0006352]; regulation of fatty acid metabolic process [GO:0019217]; regulation of gene expression [GO:0010468]	DNA binding [GO:0003677]; sigma factor activity [GO:0016987]; transcription factor activity, sequence-specific DNA binding [GO:0003700]		3
H37Rv	1	15607591	gi|15607591	Rv0450c	transmembrane transport protein MmpL4 [Mycobacterium tuberculosis H37Rv]	cell wall and cell processes	Cytoplasmic Membrane	8.08	8.08	13.03	8.48	8.48	5	growth [GO:0040007]; growth of symbiont in host cell [GO:0044119]; pathogenesis [GO:0009405]; transport [GO:0006810]			5
H37Rv	1	15607593	gi|15607593	Rv0452	transcriptional regulator [Mycobacterium tuberculosis H37Rv]	Regulatory proteins	Cytoplasmic	2.07	2.07	27.97	20.34	9.322	1	regulation of transcription, DNA-templated [GO:0006355]; transcription, DNA-templated [GO:0006351]	DNA binding [GO:0003677]		2
H37Rv	1	15607596	gi|15607596	Rv0455c	hypothetical protein Rv0455c [Mycobacterium tuberculosis H37Rv]	conserved hypotheticals	Cytoplasmic Membrane	2.46	2.46	18.92	18.92	18.92	2				2
H37Rv	1	15607597	gi|15607597	Rv0456c	enoyl-CoA hydratase EchA2 [Mycobacterium tuberculosis H37Rv]	Lipid metabolism	Cytoplasmic	2.01	2.01	12.17	8.882	8.882	2	regulation of acetate catabolic process [GO:0045734]	DNA binding [GO:0003677]; enoyl-CoA hydratase activity [GO:0004300]		2
H37Rv	1	15607598	gi|15607598	Rv0457c	peptidase [Mycobacterium tuberculosis H37Rv]	Intermediary metabolism and respiration	Cytoplasmic	8.72	8.72	19.02	11.59	11.59	5	proteolysis [GO:0006508]	serine-type endopeptidase activity [GO:0004252]; serine-type exopeptidase activity [GO:0070008]	PTHR11757;	5
H37Rv	1	15607599	gi|15607599	Rv0458	aldehyde dehydrogenase [Mycobacterium tuberculosis H37Rv]	Intermediary metabolism and respiration	Cytoplasmic	28.72	30.77	51.68	43.98	43.98	17	negative regulation by symbiont of host immune response [GO:0052562]	oxidoreductase activity, acting on the aldehyde or oxo group of donors, NAD or NADP as acceptor [GO:0016620]		18
H37Rv	1	15607603	gi|15607603	Rv0462	dihydrolipoamide dehydrogenase [Mycobacterium tuberculosis H37Rv]	Intermediary metabolism and respiration	Cytoplasmic	28.17	28.17	72.41	58.84	50.65	17	cell redox homeostasis [GO:0045454]; glycolytic process [GO:0006096]; growth [GO:0040007]; interaction with host [GO:0051701]; oxidation-reduction process [GO:0055114]; pathogenesis [GO:0009405]; response to host immune response [GO:0052572]; tricarboxylic acid cycle [GO:0006099]	dihydrolipoyl dehydrogenase activity [GO:0004148]; flavin adenine dinucleotide binding [GO:0050660]		23
H37Rv	1	15607605	gi|15607605	Rv0464c	hypothetical protein Rv0464c [Mycobacterium tuberculosis H37Rv]	conserved hypotheticals	Unknown	6	6	20	20	20	5		peroxiredoxin activity [GO:0051920]		5
H37Rv	1	15607607	gi|15607607	Rv0466	hypothetical protein Rv0466 [Mycobacterium tuberculosis H37Rv]	Intermediary metabolism and respiration	Cytoplasmic	11.5	11.5	59.09	52.27	52.27	10	fatty acid biosynthetic process [GO:0006633]	thiolester hydrolase activity [GO:0016790]		10
H37Rv	1	57116734	gi|57116734	Rv0467	isocitrate lyase [Mycobacterium tuberculosis H37Rv]	Intermediary metabolism and respiration	Cytoplasmic	8	8	33.64	17.76	17.76	4	cellular response to hypoxia [GO:0071456]; glyoxylate cycle [GO:0006097]; isocitrate metabolic process [GO:0006102]; maintenance of symbiont tolerance to host environment [GO:0075141]; pathogenesis [GO:0009405]; response to acetate [GO:0010034]; response to acid chemical [GO:0001101]; response to fatty acid [GO:0070542]; response to host immune response [GO:0052572]; tricarboxylic acid cycle [GO:…	isocitrate lyase activity [GO:0004451]; metal ion binding [GO:0046872]; methylisocitrate lyase activity [GO:0046421]; transferase activity, transferring acyl groups, acyl groups converted into alkyl on transfer [GO:0046912]		4
H37Rv	1	15607609	gi|15607609	Rv0468	3-hydroxybutyryl-CoA dehydrogenase [Mycobacterium tuberculosis H37Rv]	Lipid metabolism	Cytoplasmic	21.34	21.34	67.13	67.13	67.13	13	fatty acid metabolic process [GO:0006631]	3-hydroxyacyl-CoA dehydrogenase activity [GO:0003857]; NAD+ binding [GO:0070403]		14
H37Rv	1	57116735	gi|57116735	Rv0469	mycolic acid synthase UmaA [Mycobacterium tuberculosis H37Rv]	Lipid metabolism	Cytoplasmic	28.91	28.91	65.38	62.24	61.19	15	lipid biosynthetic process [GO:0008610]; methylation [GO:0032259]	S-adenosylmethionine-dependent methyltransferase activity [GO:0008757]		16
H37Rv	1	57116736	gi|57116736	Rv0470c	cyclopropane mycolic acid synthase [Mycobacterium tuberculosis H37Rv]	Lipid metabolism	Cytoplasmic	20.99	24.23	74.56	68.29	67.6	14	lipid biosynthetic process [GO:0008610]	methyltransferase activity [GO:0008168]		16
H37Rv	1	15607613	gi|15607613	Rv0472c	HTH-type transcriptional regulator [Mycobacterium tuberculosis H37Rv]	Regulatory proteins	Cytoplasmic	2.93	2.93	35.04	23.5	17.09	2	regulation of transcription, DNA-templated [GO:0006355]; transcription, DNA-templated [GO:0006351]	DNA binding [GO:0003677]; transcription factor activity, sequence-specific DNA binding [GO:0003700]		3
H37Rv	1	15607615	gi|15607615	Rv0474	HTH-type transcriptional regulator [Mycobacterium tuberculosis H37Rv]	Regulatory proteins	Cytoplasmic	2.11	2.11	25	15.71	9.286	1	regulation of transcription, DNA-templated [GO:0006355]; transcription, DNA-templated [GO:0006351]	sequence-specific DNA binding [GO:0043565]		2
H37Rv	1	15607616	gi|15607616	Rv0475	heparin binding hemagglutinin HbhA [Mycobacterium tuberculosis H37Rv]	cell wall and cell processes	Cellwall	18.56	18.56	64.82	61.31	60.3	16	heterophilic cell-cell adhesion via plasma membrane cell adhesion molecules [GO:0007157]; pathogenesis [GO:0009405]; positive regulation by symbiont of host receptor-mediated endocytosis [GO:0044078]	heparin binding [GO:0008201]; identical protein binding [GO:0042802]		18
H37Rv	1	15607620	gi|15607620	Rv0479c	membrane protein [Mycobacterium tuberculosis H37Rv]	cell wall and cell processes	Unknown	19.1	19.1	66.09	66.09	50.29	10	growth [GO:0040007]			13
H37Rv	1	15607624	gi|15607624	Rv0483	lipoprotein LprQ [Mycobacterium tuberculosis H37Rv]	cell wall and cell processes	Unknown	2.67	2.67	15.52	9.534	9.534	2	cell wall organization [GO:0071555]; peptidoglycan biosynthetic process [GO:0009252]; regulation of cell shape [GO:0008360]	transferase activity, transferring acyl groups [GO:0016746]		2
H37Rv	1	15607625	gi|15607625	Rv0484c	short-chain type oxidoreductase [Mycobacterium tuberculosis H37Rv]	Intermediary metabolism and respiration	Cytoplasmic	9.92	9.92	52.19	39.84	39.84	5		oxidoreductase activity [GO:0016491]		6
H37Rv	1	57116739	gi|57116739	Rv0489	2,3-bisphosphoglycerate-dependent phosphoglycerate mutase [Mycobacterium tuberculosis H37Rv]	Intermediary metabolism and respiration	Unknown	11.11	11.11	58.63	44.18	44.18	6	gluconeogenesis [GO:0006094]; glycolytic process [GO:0006096]; regulation of pentose-phosphate shunt [GO:0043456]	2,3-bisphosphoglycerate-dependent phosphoglycerate mutase activity [GO:0046538]	PTHR11931;	6
H37Rv	1	15607631	gi|15607631	Rv0490	two component sensor histidine kinase SenX3 [Mycobacterium tuberculosis H37Rv]	Regulatory proteins	Cytoplasmic Membrane	4.32	4.32	38.54	13.9	13.9	3	pathogenesis [GO:0009405]; peptidyl-histidine phosphorylation [GO:0018106]; protein autophosphorylation [GO:0046777]	ATP binding [GO:0005524]; phosphorelay sensor kinase activity [GO:0000155]		3
H37Rv	1	57116740	gi|57116740	Rv0492c	GMC-type oxidoreductase [Mycobacterium tuberculosis H37Rv]	Intermediary metabolism and respiration	Cytoplasmic	8.62	8.62	21.94	14.79	14.79	5		flavin adenine dinucleotide binding [GO:0050660]; oxidoreductase activity, acting on CH-OH group of donors [GO:0016614]		5
H37Rv	1	15607636	gi|15607636	Rv0495c	hypothetical protein Rv0495c [Mycobacterium tuberculosis H37Rv]	Regulatory proteins	Cytoplasmic	2	2	14.19	5.743	5.743	2				2
H37Rv	1	448824746	gi|448824746	Rv0496	hypothetical protein Rv0496 [Mycobacterium tuberculosis H37Rv]	cell wall and cell processes	Cytoplasmic	9.8	9.8	49.39	34.76	30.49	5		hydrolase activity [GO:0016787]		7
H37Rv	1	15607638	gi|15607638	Rv0497	transmembrane protein [Mycobacterium tuberculosis H37Rv]	cell wall and cell processes	Cytoplasmic Membrane	5.54	5.54	22.58	19.35	19.35	4	growth of symbiont in host cell [GO:0044119]			4
H37Rv	1	15607639	gi|15607639	Rv0498	hypothetical protein Rv0498 [Mycobacterium tuberculosis H37Rv]	Intermediary metabolism and respiration	Cytoplasmic	1.7	1.7	22.86	4.286	4.286	1				1
H37Rv	1	15607641	gi|15607641	Rv0500	pyrroline-5-carboxylate reductase [Mycobacterium tuberculosis H37Rv]	Intermediary metabolism and respiration	Cytoplasmic	8.01	8.01	34.24	23.39	23.39	6	proline biosynthetic process [GO:0006561]	pyrroline-5-carboxylate reductase activity [GO:0004735]	PTHR11645;	6
H37Rv	1	57116743	gi|57116743	Rv0500A	DNA-binding protein [Mycobacterium tuberculosis H37Rv]	Regulatory proteins	Cytoplasmic	2	2	17.95	17.95	17.95	1		DNA binding [GO:0003677]		1
H37Rv	1	57116745	gi|57116745	Rv0501	UDP-glucose 4-epimerase GalE [Mycobacterium tuberculosis H37Rv]	Intermediary metabolism and respiration	Cytoplasmic	6.67	6.67	19.41	14.89	11.7	3		catalytic activity [GO:0003824]; coenzyme binding [GO:0050662]		5
H37Rv	1	15607643	gi|15607643	Rv0502	hypothetical protein Rv0502 [Mycobacterium tuberculosis H37Rv]	Intermediary metabolism and respiration	Cytoplasmic Membrane	5.64	5.64	25.7	23.46	23.46	4		transferase activity, transferring acyl groups [GO:0016746]		4
H37Rv	1	15607644	gi|15607644	Rv0503c	cyclopropane mycolic acid synthase [Mycobacterium tuberculosis H37Rv]	Lipid metabolism	Cytoplasmic	20.01	24	71.19	69.21	69.21	14	lipid biosynthetic process [GO:0008610]	methyltransferase activity [GO:0008168]		14
H37Rv	1	15607645	gi|15607645	Rv0504c	hypothetical protein Rv0504c [Mycobacterium tuberculosis H37Rv]	cell wall and cell processes	Cytoplasmic	5.29	5.29	34.34	34.34	34.34	4				5
H37Rv	1	57116746	gi|57116746	Rv0505c	phosphoserine phosphatase SerB [Mycobacterium tuberculosis H37Rv]	Intermediary metabolism and respiration	Cytoplasmic	6.41	6.41	37.27	14.75	14.75	4	dephosphorylation [GO:0016311]; L-serine biosynthetic process [GO:0006564]	magnesium ion binding [GO:0000287]; phosphoserine phosphatase activity [GO:0004647]		4
H37Rv	1	15607650	gi|15607650	Rv0509	glutamyl-tRNA reductase [Mycobacterium tuberculosis H37Rv]	Intermediary metabolism and respiration	Cytoplasmic	2.94	2.94	23.29	9.615	9.615	3	protoporphyrinogen IX biosynthetic process [GO:0006782]	glutamyl-tRNA reductase activity [GO:0008883]; NADP binding [GO:0050661]		3
H37Rv	1	15607651	gi|15607651	Rv0510	porphobilinogen deaminase [Mycobacterium tuberculosis H37Rv]	Intermediary metabolism and respiration	Cytoplasmic	6	6	23.95	19.42	19.42	3	peptidyl-pyrromethane cofactor linkage [GO:0018160]; porphyrin-containing compound biosynthetic process [GO:0006779]	hydroxymethylbilane synthase activity [GO:0004418]	PTHR11557;	3
H37Rv	1	57116747	gi|57116747	Rv0511	uroporphyrin-III C-methyltransferase [Mycobacterium tuberculosis H37Rv]	Intermediary metabolism and respiration	Cytoplasmic	24.27	24.27	37.17	37.17	37.17	14	growth [GO:0040007]; siroheme biosynthetic process [GO:0019354]	uroporphyrin-III C-methyltransferase activity [GO:0004851]; uroporphyrinogen-III synthase activity [GO:0004852]		14
H37Rv	1	15607653	gi|15607653	Rv0512	delta-aminolevulinic acid dehydratase [Mycobacterium tuberculosis H37Rv]	Intermediary metabolism and respiration	Cytoplasmic	2	2	10.94	4.255	4.255	1	heme biosynthetic process [GO:0006783]; protoporphyrinogen IX biosynthetic process [GO:0006782]	porphobilinogen synthase activity [GO:0004655]; zinc ion binding [GO:0008270]	PTHR11458;	1
H37Rv	1	15607663	gi|15607663	Rv0523c	hypothetical protein Rv0523c [Mycobacterium tuberculosis H37Rv]	conserved hypotheticals	Cytoplasmic Membrane	3.89	3.89	54.96	21.37	21.37	2		oxidoreductase activity [GO:0016491]		2
H37Rv	1	15607664	gi|15607664	Rv0524	glutamate-1-semialdehyde 2,1-aminomutase [Mycobacterium tuberculosis H37Rv]	Intermediary metabolism and respiration	Cytoplasmic	26	26	59.74	58.44	58.44	15	protoporphyrinogen IX biosynthetic process [GO:0006782]	glutamate-1-semialdehyde 2,1-aminomutase activity [GO:0042286]; pyridoxal phosphate binding [GO:0030170]; transaminase activity [GO:0008483]	PTHR11986;	15
H37Rv	1	15607665	gi|15607665	Rv0525	hypothetical protein Rv0525 [Mycobacterium tuberculosis H37Rv]	Intermediary metabolism and respiration	Cytoplasmic Membrane	3.54	3.54	32.18	15.35	15.35	2	dephosphorylation [GO:0016311]; growth [GO:0040007]	phosphatase activity [GO:0016791]		2
H37Rv	1	15607670	gi|15607670	Rv0530	hypothetical protein Rv0530 [Mycobacterium tuberculosis H37Rv]	cell wall and cell processes	Cytoplasmic	25.1	25.1	63.95	61.73	54.81	13				15
H37Rv	1	15607671	gi|15607671	Rv0531	membrane protein [Mycobacterium tuberculosis H37Rv]	cell wall and cell processes	Cytoplasmic Membrane	4	4	11.43	11.43	11.43	2				2
H37Rv	1	15607673	gi|15607673	Rv0533c	3-oxoacyl-[acyl-carrier-protein] synthase III [Mycobacterium tuberculosis H37Rv]	Lipid metabolism	Cytoplasmic	2.74	2.74	18.51	15.22	11.04	2	fatty acid biosynthetic process [GO:0006633]; fatty acid elongation [GO:0030497]; lipid biosynthetic process [GO:0008610]; long-chain fatty-acyl-CoA metabolic process [GO:0035336]	3-oxoacyl-[acyl-carrier-protein] synthase activity [GO:0004315]; beta-ketoacyl-acyl-carrier-protein synthase III activity [GO:0033818]; fatty-acyl-CoA binding [GO:0000062]		4
H37Rv	1	15607674	gi|15607674	Rv0534c	1,4-dihydroxy-2-naphthoate octaprenyltransferase [Mycobacterium tuberculosis H37Rv]	Intermediary metabolism and respiration	Cytoplasmic Membrane	4.01	4.01	20.21	11.99	11.99	2	menaquinone biosynthetic process [GO:0009234]	1,4-dihydroxy-2-naphthoate octaprenyltransferase activity [GO:0046428]		2
H37Rv	1	15607680	gi|15607680	Rv0540	hypothetical protein Rv0540 [Mycobacterium tuberculosis H37Rv]	cell wall and cell processes	Cytoplasmic	3.28	3.28	24.09	17.73	17.73	2	growth [GO:0040007]	transferase activity [GO:0016740]		2
H37Rv	1	15607687	gi|15607687	Rv0547c	oxidoreductase [Mycobacterium tuberculosis H37Rv]	Intermediary metabolism and respiration	Cytoplasmic	11.74	11.74	39.46	34.35	34.35	6		oxidoreductase activity [GO:0016491]		7
H37Rv	1	15607688	gi|15607688	Rv0548c	1,4-dihydroxy-2-naphthoyl-CoA synthase [Mycobacterium tuberculosis H37Rv]	Intermediary metabolism and respiration	Cytoplasmic	8	8	32.8	23.25	23.25	4	menaquinone biosynthetic process [GO:0009234]; protein hexamerization [GO:0034214]	1,4-dihydroxy-2-naphthoyl-CoA synthase activity [GO:0008935]		4
H37Rv	1	15607691	gi|15607691	Rv0551c	fatty-acid--CoA ligase FadD8 [Mycobacterium tuberculosis H37Rv]	Lipid metabolism	Cytoplasmic	6.24	6.24	22.77	14.54	14.54	4		ligase activity [GO:0016874]		5
H37Rv	1	15607692	gi|15607692	Rv0552	hypothetical protein Rv0552 [Mycobacterium tuberculosis H37Rv]	Intermediary metabolism and respiration	Cytoplasmic	1.09	1.09	8.989	4.682	2.434	1		hydrolase activity, acting on carbon-nitrogen (but not peptide) bonds [GO:0016810]		2
H37Rv	1	15607694	gi|15607694	Rv0554	non-heme bromoperoxidase BpoC [Mycobacterium tuberculosis H37Rv]	virulence, detoxification, adaptation	Cytoplasmic	8.55	8.55	47.33	47.33	47.33	7	fatty acid catabolic process [GO:0009062]	peroxidase activity [GO:0004601]		8
H37Rv	1	15607695	gi|15607695	Rv0555	bifunctional 2-succinyl-6-hydroxy-2,4-cyclohexadiene-1-carboxylate synthase/2-oxoglutarate decarboxylase [Mycobacterium tuberculosis H37Rv]	Intermediary metabolism and respiration	Unknown	8	8	32.85	18.23	18.23	4	menaquinone biosynthetic process [GO:0009234]	2-succinyl-5-enolpyruvyl-6-hydroxy-3-cyclohexene-1-carboxylic-acid synthase activity [GO:0070204]; magnesium ion binding [GO:0000287]; manganese ion binding [GO:0030145]; thiamine pyrophosphate binding [GO:0030976]		4
H37Rv	1	15607696	gi|15607696	Rv0556	transmembrane protein [Mycobacterium tuberculosis H37Rv]	cell wall and cell processes	Cytoplasmic Membrane	4	4	26.9	20.47	20.47	2	growth [GO:0040007]			2
H37Rv	1	57116754	gi|57116754	Rv0558	demethylmenaquinone methyltransferase [Mycobacterium tuberculosis H37Rv]	Intermediary metabolism and respiration	Unknown	7.02	7.02	36.32	36.32	36.32	5	menaquinone biosynthetic process [GO:0009234]	S-adenosylmethionine-dependent methyltransferase activity [GO:0008757]		5
H37Rv	1	15607701	gi|15607701	Rv0561c	oxidoreductase [Mycobacterium tuberculosis H37Rv]	Intermediary metabolism and respiration	Unknown	0.37	0.37	19.36	4.657	2.451	1		FAD binding [GO:0071949]; oxidoreductase activity, acting on the CH-CH group of donors, NAD or NADP as acceptor [GO:0016628]		2
H37Rv	1	15607702	gi|15607702	Rv0562	polyprenyl-diphosphate synthase GrcC [Mycobacterium tuberculosis H37Rv]	Intermediary metabolism and respiration	Cytoplasmic	17.54	17.54	60.9	50.45	50.45	11	growth [GO:0040007]; isoprenoid biosynthetic process [GO:0008299]	transferase activity [GO:0016740]	PTHR12001;	12
H37Rv	1	15607703	gi|15607703	Rv0563	protease HtpX [Mycobacterium tuberculosis H37Rv]	virulence, detoxification, adaptation	Cytoplasmic Membrane	0.21	0.21	8.042	5.594	5.594	1		metalloendopeptidase activity [GO:0004222]; zinc ion binding [GO:0008270]		1
H37Rv	1	15607704	gi|15607704	Rv0564c	glycerol-3-phosphate dehydrogenase [Mycobacterium tuberculosis H37Rv]	Lipid metabolism	Cytoplasmic	11.6	11.6	45.16	39	39	7	carbohydrate metabolic process [GO:0005975]; glycerol-3-phosphate biosynthetic process [GO:0046167]; glycerol-3-phosphate catabolic process [GO:0046168]; glycerophospholipid metabolic process [GO:0006650]; phospholipid biosynthetic process [GO:0008654]	glycerol-3-phosphate dehydrogenase [NAD(P)+] activity [GO:0047952]; glycerol-3-phosphate dehydrogenase [NAD+] activity [GO:0004367]; glycerol-3-phosphate dehydrogenase [NADP+] activity [GO:0036439]; NAD binding [GO:0051287]		7
H37Rv	1	15607705	gi|15607705	Rv0565c	monooxygenase [Mycobacterium tuberculosis H37Rv]	Intermediary metabolism and respiration	Cytoplasmic	2	2	11.11	3.498	3.498	1	oxidation-reduction process [GO:0055114]	monooxygenase activity [GO:0004497]		1
H37Rv	1	15607706	gi|15607706	Rv0566c	hypothetical protein Rv0566c [Mycobacterium tuberculosis H37Rv]	conserved hypotheticals	Cytoplasmic	7.22	7.22	36.2	36.2	36.2	4				4
H37Rv	1	15607707	gi|15607707	Rv0567	methyltransferase/methylase [Mycobacterium tuberculosis H37Rv]	Intermediary metabolism and respiration	Cytoplasmic	0.15	0.15	16.22	2.95	2.95	1	aromatic compound biosynthetic process [GO:0019438]	O-methyltransferase activity [GO:0008171]; S-adenosylmethionine-dependent methyltransferase activity [GO:0008757]		1
H37Rv	1	15607708	gi|15607708	Rv0568	cytochrome P450 Cyp135B1 [Mycobacterium tuberculosis H37Rv]	Intermediary metabolism and respiration	Cytoplasmic	13.74	13.74	48.09	31.57	29.66	9	sterol metabolic process [GO:0016125]	heme binding [GO:0020037]; iron ion binding [GO:0005506]; monooxygenase activity [GO:0004497]; oxidoreductase activity, acting on paired donors, with incorporation or reduction of molecular oxygen [GO:0016705]		10
H37Rv	1	15607710	gi|15607710	Rv0570	vitamin B12-dependent ribonucleoside-diphosphate reductase [Mycobacterium tuberculosis H37Rv]	Information pathways	Cytoplasmic	20.6	20.6	46.39	20.81	20.81	12	DNA replication [GO:0006260]	ATP binding [GO:0005524]; cobalamin binding [GO:0031419]; ribonucleoside-diphosphate reductase activity, thioredoxin disulfide as acceptor [GO:0004748]		12
H37Rv	1	15607711	gi|15607711	Rv0571c	hypothetical protein Rv0571c [Mycobacterium tuberculosis H37Rv]	Intermediary metabolism and respiration	Cytoplasmic	15.57	15.57	42.89	34.09	34.09	10	nucleoside metabolic process [GO:0009116]	transferase activity [GO:0016740]		11
H37Rv	1	15607713	gi|15607713	Rv0573c	nicotinic acid phosphoribosyltransferase PncB2 [Mycobacterium tuberculosis H37Rv]	Intermediary metabolism and respiration	Cytoplasmic	2	2	12.53	3.456	3.456	1	NAD biosynthetic process [GO:0009435]; nicotinate nucleotide salvage [GO:0019358]	ligase activity [GO:0016874]; nicotinate-nucleotide diphosphorylase (carboxylating) activity [GO:0004514]; nicotinate phosphoribosyltransferase activity [GO:0004516]	PTHR11098;	1
H37Rv	1	15607716	gi|15607716	Rv0576	transcriptional regulator [Mycobacterium tuberculosis H37Rv]	Regulatory proteins	Cytoplasmic	14	14	34.33	29.95	29.95	8	response to stress [GO:0006950]; transcription, DNA-templated [GO:0006351]	DNA binding [GO:0003677]; transcription factor activity, sequence-specific DNA binding [GO:0003700]		8
H37Rv	1	15607717	gi|15607717	Rv0577	hypothetical protein Rv0577 [Mycobacterium tuberculosis H37Rv]	Intermediary metabolism and respiration	Unknown	10	10	37.55	37.55	37.55	7				7
H37Rv	1	15607720	gi|15607720	Rv0580c	hypothetical protein Rv0580c [Mycobacterium tuberculosis H37Rv]	conserved hypotheticals	Cytoplasmic Membrane	22	22	69.94	69.94	69.94	13				13
H37Rv	1	15607723	gi|15607723	Rv0583c	lipoprotein LpqN [Mycobacterium tuberculosis H37Rv]	cell wall and cell processes	Unknown	4	4	22.37	10.96	10.96	2				2
H37Rv	1	15607726	gi|15607726	Rv0586	HTH-type transcriptional regulator Mce2R [Mycobacterium tuberculosis H37Rv]	Regulatory proteins	Cytoplasmic	4.07	4.07	20	15.42	15.42	3	transcription, DNA-templated [GO:0006351]	DNA binding [GO:0003677]; transcription factor activity, sequence-specific DNA binding [GO:0003700]		4
H37Rv	1	15607737	gi|15607737	Rv0597c	hypothetical protein Rv0597c [Mycobacterium tuberculosis H37Rv]	Intermediary metabolism and respiration	Cytoplasmic	4	4	8.516	8.516	8.516	2				2
H37Rv	1	15607744	gi|15607744	Rv0604	lipoprotein LpqO [Mycobacterium tuberculosis H37Rv]	cell wall and cell processes	Cytoplasmic Membrane	4	4	19.3	12.66	12.66	3				3
H37Rv	1	15607753	gi|15607753	Rv0613c	hypothetical protein Rv0613c [Mycobacterium tuberculosis H37Rv]	conserved hypotheticals	Cytoplasmic	33.31	33.31	40.58	35.32	35.32	17				18
H37Rv	1	15607770	gi|15607770	Rv0630c	exonuclease V subunit beta RecB [Mycobacterium tuberculosis H37Rv]	Information pathways	Cytoplasmic	8.01	8.01	10.6	5.21	5.21	4	double-strand break repair via homologous recombination [GO:0000724]	ATP binding [GO:0005524]; ATP-dependent DNA helicase activity [GO:0004003]; DNA binding [GO:0003677]; exodeoxyribonuclease V activity [GO:0008854]; magnesium ion binding [GO:0000287]	PTHR11070;	4
H37Rv	1	15607771	gi|15607771	Rv0631c	exonuclease V subunit gamma RecC [Mycobacterium tuberculosis H37Rv]	Information pathways	Cytoplasmic Membrane	8.31	8.31	16.23	9.116	9.116	5	DNA duplex unwinding [GO:0032508]; DNA recombination [GO:0006310]; double-strand break repair [GO:0006302]; double-strand break repair via homologous recombination [GO:0000724]; nucleic acid phosphodiester bond hydrolysis [GO:0090305]	ATP binding [GO:0005524]; ATP-dependent DNA helicase activity [GO:0004003]; DNA binding [GO:0003677]; endonuclease activity [GO:0004519]; exodeoxyribonuclease V activity [GO:0008854]		5
H37Rv	1	15607772	gi|15607772	Rv0632c	enoyl-CoA hydratase EchA3 [Mycobacterium tuberculosis H37Rv]	Lipid metabolism	Cytoplasmic	10.15	10.15	66.67	52.81	49.35	6		catalytic activity [GO:0003824]		7
H37Rv	1	15607774	gi|15607774	Rv0634c	glyoxalase II [Mycobacterium tuberculosis H37Rv]	virulence, detoxification, adaptation	Cytoplasmic	0.47	0.47	18.14	7.173	7.173	1		hydrolase activity [GO:0016787]		1
H37Rv	1	15607775	gi|15607775	Rv0635	(3R)-hydroxyacyl-ACP dehydratase subunit HadA [Mycobacterium tuberculosis H37Rv]	Intermediary metabolism and respiration	Cytoplasmic	12	12	62.03	56.33	56.33	8	growth [GO:0040007]	3-hydroxyacyl-[acyl-carrier-protein] dehydratase activity [GO:0019171]		9
H37Rv	1	15607776	gi|15607776	Rv0636	(3R)-hydroxyacyl-ACP dehydratase subunit HadB [Mycobacterium tuberculosis H37Rv]	Intermediary metabolism and respiration	Unknown	8	8	35.21	35.21	35.21	4				4
H37Rv	1	15607777	gi|15607777	Rv0637	(3R)-hydroxyacyl-ACP dehydratase subunit HadC [Mycobacterium tuberculosis H37Rv]	Intermediary metabolism and respiration	Cytoplasmic	8	8	39.76	39.76	39.76	4	fatty acid elongation [GO:0030497]; long-chain fatty acid biosynthetic process [GO:0042759]	3-hydroxyacyl-[acyl-carrier-protein] dehydratase activity [GO:0019171]		5
H37Rv	1	57116765	gi|57116765	Rv0638	preprotein translocase SecE [Mycobacterium tuberculosis H37Rv]	cell wall and cell processes	Cytoplasmic Membrane	6	6	36.65	36.65	36.65	3	protein secretion [GO:0009306]; protein targeting [GO:0006605]	P-P-bond-hydrolysis-driven protein transmembrane transporter activity [GO:0015450]		3
H37Rv	1	15607779	gi|15607779	Rv0639	transcription termination/antitermination protein NusG [Mycobacterium tuberculosis H37Rv]	Information pathways	Unknown	16.73	16.73	48.32	43.28	43.28	10	DNA-templated transcription, elongation [GO:0006354]; DNA-templated transcription, termination [GO:0006353]; regulation of DNA-templated transcription, elongation [GO:0032784]; transcription antitermination [GO:0031564]			10
H37Rv	1	15607780	gi|15607780	Rv0640	50S ribosomal protein L11 [Mycobacterium tuberculosis H37Rv]	Information pathways	Cytoplasmic	2.01	2.01	14.79	9.859	9.859	1	translation [GO:0006412]	large ribosomal subunit rRNA binding [GO:0070180]; structural constituent of ribosome [GO:0003735]	PTHR11661;	1
H37Rv	1	15607781	gi|15607781	Rv0641	50S ribosomal protein L1 [Mycobacterium tuberculosis H37Rv]	Information pathways	Cytoplasmic	14.68	14.68	67.66	42.55	37.87	7	translation [GO:0006412]	rRNA binding [GO:0019843]; structural constituent of ribosome [GO:0003735]; tRNA binding [GO:0000049]		10
H37Rv	1	15607782	gi|15607782	Rv0642c	hydroxymycolate synthase MmaA4 [Mycobacterium tuberculosis H37Rv]	Lipid metabolism	Cytoplasmic	26.06	26.06	89.04	68.11	68.11	17	mycolic acid biosynthetic process [GO:0071768]	methyltransferase activity [GO:0008168]; S-adenosylmethionine-dependent methyltransferase activity [GO:0008757]		17
H37Rv	1	15607783	gi|15607783	Rv0643c	methoxy mycolic acid synthase MmaA3 [Mycobacterium tuberculosis H37Rv]	Lipid metabolism	Cytoplasmic	17.44	19.51	68.6	61.43	52.9	10	mycolic acid biosynthetic process [GO:0071768]	O-methyltransferase activity [GO:0008171]; S-adenosylmethionine-dependent methyltransferase activity [GO:0008757]		12
H37Rv	1	15607784	gi|15607784	Rv0644c	cyclopropane mycolic acid synthase MmaA2 [Mycobacterium tuberculosis H37Rv]	Lipid metabolism	Cytoplasmic	28.04	28.04	80.49	77	77	22	mycolic acid biosynthetic process [GO:0071768]	methyltransferase activity [GO:0008168]		23
H37Rv	1	15607785	gi|15607785	Rv0645c	mycolic acid methyltransferase MmaA1 [Mycobacterium tuberculosis H37Rv]	Lipid metabolism	Cytoplasmic	14.05	20.06	66.08	58.74	58.74	10	methylation [GO:0032259]; mycolic acid biosynthetic process [GO:0071768]	methyltransferase activity [GO:0008168]		9
H37Rv	1	15607786	gi|15607786	Rv0646c	lipase/esterase LipG [Mycobacterium tuberculosis H37Rv]	Intermediary metabolism and respiration	Unknown	6.8	6.8	44.19	21.59	21.59	4	glycerolipid catabolic process [GO:0046503]	hydrolase activity [GO:0016787]; triglyceride lipase activity [GO:0004806]		4
H37Rv	1	15607787	gi|15607787	Rv0647c	hypothetical protein Rv0647c [Mycobacterium tuberculosis H37Rv]	Intermediary metabolism and respiration	Cytoplasmic Membrane	27.51	27.51	48.57	45.7	43.85	14		ATP binding [GO:0005524]; protein kinase activity [GO:0004672]		15
H37Rv	1	15607791	gi|15607791	Rv0651	50S ribosomal protein L10 [Mycobacterium tuberculosis H37Rv]	Information pathways	Cytoplasmic	18.01	18.01	70.79	61.8	61.8	9	ribosome biogenesis [GO:0042254]; translation [GO:0006412]	large ribosomal subunit rRNA binding [GO:0070180]; structural constituent of ribosome [GO:0003735]		11
H37Rv	1	15607792	gi|15607792	Rv0652	50S ribosomal protein L7/L12 [Mycobacterium tuberculosis H37Rv]	Information pathways	Cytoplasmic	11.6	11.6	46.15	46.15	46.15	8	translation [GO:0006412]	structural constituent of ribosome [GO:0003735]		8
H37Rv	1	15607794	gi|15607794	Rv0654	carotenoid cleavage oxygenase [Mycobacterium tuberculosis H37Rv]	Intermediary metabolism and respiration	Cytoplasmic	8	8	30.74	15.57	15.57	4	carotenoid catabolic process [GO:0016118]	carotenoid dioxygenase activity [GO:0010436]; metal ion binding [GO:0046872]	PTHR10543;	4
H37Rv	1	15607795	gi|15607795	Rv0655	ribonucleotide ABC transporter ATP-binding protein [Mycobacterium tuberculosis H37Rv]	cell wall and cell processes	Cytoplasmic Membrane	19.46	19.46	64.07	47.91	45.13	12	cholesterol import [GO:0070508]	ATPase activity [GO:0016887]; ATP binding [GO:0005524]	PTHR24220:SF537;	15
H37Rv	1	15607807	gi|15607807	Rv0667	DNA-directed RNA polymerase subunit beta [Mycobacterium tuberculosis H37Rv]	Information pathways	Cytoplasmic	103.7	103.7	69.11	66.98	66.98	66	growth [GO:0040007]; response to antibiotic [GO:0046677]; transcription, DNA-templated [GO:0006351]	DNA binding [GO:0003677]; DNA-directed RNA polymerase activity [GO:0003899]; ribonucleoside binding [GO:0032549]	PTHR20856;	74
H37Rv	1	15607808	gi|15607808	Rv0668	DNA-directed RNA polymerase subunit beta' [Mycobacterium tuberculosis H37Rv]	Information pathways	Cytoplasmic	130.3	130.3	66.26	63.37	62.61	88	transcription, DNA-templated [GO:0006351]	DNA binding [GO:0003677]; DNA-directed RNA polymerase activity [GO:0003899]		96
H37Rv	1	15607809	gi|15607809	Rv0669c	neutral ceramidase [Mycobacterium tuberculosis H37Rv]	Intermediary metabolism and respiration	Cytoplasmic	10.73	10.73	24.18	14.6	14.6	6	ceramide catabolic process [GO:0046514]; long-chain fatty acid biosynthetic process [GO:0042759]; sphingosine biosynthetic process [GO:0046512]	ceramidase activity [GO:0017040]; metal ion binding [GO:0046872]	PTHR12670;	6
H37Rv	1	15607810	gi|15607810	Rv0670	endonuclease IV [Mycobacterium tuberculosis H37Rv]	Information pathways	Cytoplasmic	6.01	6.01	33.73	30.16	30.16	3	DNA repair [GO:0006281]	deoxyribonuclease IV (phage-T4-induced) activity [GO:0008833]; DNA binding [GO:0003677]; zinc ion binding [GO:0008270]	PTHR21445;	3
H37Rv	1	15607812	gi|15607812	Rv0672	acyl-CoA dehydrogenase FadE8 [Mycobacterium tuberculosis H37Rv]	Lipid metabolism	Cytoplasmic	16.35	16.35	40.59	32.29	25.28	9	fatty acid beta-oxidation using acyl-CoA dehydrogenase [GO:0033539]; lipid homeostasis [GO:0055088]	acyl-CoA dehydrogenase activity [GO:0003995]; electron carrier activity [GO:0009055]; fatty-acyl-CoA binding [GO:0000062]; flavin adenine dinucleotide binding [GO:0050660]; oxidoreductase activity, acting on the CH-CH group of donors, with a flavin as acceptor [GO:0052890]		12
H37Rv	1	15607813	gi|15607813	Rv0673	enoyl-CoA hydratase EchA4 [Mycobacterium tuberculosis H37Rv]	Lipid metabolism	Cytoplasmic	4	4	8.974	8.974	8.974	2		enoyl-CoA hydratase activity [GO:0004300]		2
H37Rv	1	57116767	gi|57116767	Rv0675	enoyl-CoA hydratase EchA5 [Mycobacterium tuberculosis H37Rv]	Lipid metabolism	Cytoplasmic	9.12	9.12	50.95	30.04	30.04	6		catalytic activity [GO:0003824]		6
H37Rv	1	15607816	gi|15607816	Rv0676c	transmembrane transport protein MmpL5 [Mycobacterium tuberculosis H37Rv]	cell wall and cell processes	Cytoplasmic Membrane	10.62	10.62	14.73	10.27	8.817	5	transport [GO:0006810]			6
H37Rv	1	15607818	gi|15607818	Rv0678	hypothetical protein Rv0678 [Mycobacterium tuberculosis H37Rv]	Regulatory proteins	Cytoplasmic	5.68	5.68	36.97	35.76	29.09	4	regulation of transcription, DNA-templated [GO:0006355]; transcription, DNA-templated [GO:0006351]	DNA binding [GO:0003677]		5
H37Rv	1	15607821	gi|15607821	Rv0681	transcriptional regulator [Mycobacterium tuberculosis H37Rv]	Regulatory proteins	Cytoplasmic	6.31	6.31	29.59	29.59	21.43	3	regulation of transcription, DNA-templated [GO:0006355]; transcription, DNA-templated [GO:0006351]	DNA binding [GO:0003677]		4
H37Rv	1	15607823	gi|15607823	Rv0683	30S ribosomal protein S7 [Mycobacterium tuberculosis H37Rv]	Information pathways	Cytoplasmic	9.6	9.6	53.21	45.51	34.62	6	translation [GO:0006412]	rRNA binding [GO:0019843]; structural constituent of ribosome [GO:0003735]; tRNA binding [GO:0000049]	PTHR11205;	8
H37Rv	1	57116768	gi|57116768	Rv0684	elongation factor G [Mycobacterium tuberculosis H37Rv]	Information pathways	Cytoplasmic	58.9	58.9	81.17	68.33	68.33	42	growth [GO:0040007]	GTPase activity [GO:0003924]; GTP binding [GO:0005525]; translation elongation factor activity [GO:0003746]		45
H37Rv	1	15607825	gi|15607825	Rv0685	elongation factor Tu [Mycobacterium tuberculosis H37Rv]	Information pathways	Cytoplasmic	62	62	87.12	87.12	81.57	89	growth [GO:0040007]; response to hypoxia [GO:0001666]; response to iron ion [GO:0010039]; translational elongation [GO:0006414]	GTPase activity [GO:0003924]; GTP binding [GO:0005525]; translation elongation factor activity [GO:0003746]		108
H37Rv	1	15607826	gi|15607826	Rv0686	membrane protein [Mycobacterium tuberculosis H37Rv]	cell wall and cell processes	Cytoplasmic Membrane	10.17	10.17	63.4	44.53	33.96	9				12
H37Rv	1	15607828	gi|15607828	Rv0688	ferredoxin reductase [Mycobacterium tuberculosis H37Rv]	Intermediary metabolism and respiration	Cytoplasmic	14.11	14.11	62.56	45.57	35.71	7	cell redox homeostasis [GO:0045454]; ferredoxin metabolic process [GO:0006124]	electron carrier activity [GO:0009055]; ferredoxin-NAD+ reductase activity [GO:0008860]; flavin adenine dinucleotide binding [GO:0050660]; NAD binding [GO:0051287]		10
H37Rv	1	15607834	gi|15607834	Rv0694	mycofactocin system heme/flavin oxidoreductase MftD [Mycobacterium tuberculosis H37Rv]	Intermediary metabolism and respiration	Cytoplasmic Membrane	14.27	14.27	61.11	56.06	42.42	7		FMN binding [GO:0010181]; oxidoreductase activity [GO:0016491]		12
H37Rv	1	15607836	gi|15607836	Rv0696	mycofactocin biosynthesis glycosyltransferase MftF [Mycobacterium tuberculosis H37Rv]	Intermediary metabolism and respiration	Cytoplasmic	2.3	2.3	15.32	5.106	5.106	2		transferase activity [GO:0016740]		2
H37Rv	1	15607840	gi|15607840	Rv0700	30S ribosomal protein S10 [Mycobacterium tuberculosis H37Rv]	Information pathways	Cytoplasmic	4	4	49.5	24.75	24.75	2	translation [GO:0006412]	structural constituent of ribosome [GO:0003735]; tRNA binding [GO:0000049]	PTHR11700;	3
H37Rv	1	15607841	gi|15607841	Rv0701	50S ribosomal protein L3 [Mycobacterium tuberculosis H37Rv]	Information pathways	Cytoplasmic	7.92	7.92	27.65	27.65	27.65	6	translation [GO:0006412]	rRNA binding [GO:0019843]; structural constituent of ribosome [GO:0003735]	PTHR11229;	6
H37Rv	1	15607842	gi|15607842	Rv0702	50S ribosomal protein L4 [Mycobacterium tuberculosis H37Rv]	Information pathways	Cytoplasmic	17.03	17.03	63.23	57.4	57.4	14	translation [GO:0006412]	rRNA binding [GO:0019843]; structural constituent of ribosome [GO:0003735]	PTHR10746;	14
H37Rv	1	15607843	gi|15607843	Rv0703	50S ribosomal protein L23 [Mycobacterium tuberculosis H37Rv]	Information pathways	Cytoplasmic	5.59	5.59	50	50	50	3	translation [GO:0006412]	nucleotide binding [GO:0000166]; rRNA binding [GO:0019843]; structural constituent of ribosome [GO:0003735]		3
H37Rv	1	15607844	gi|15607844	Rv0704	50S ribosomal protein L2 [Mycobacterium tuberculosis H37Rv]	Information pathways	Cytoplasmic	12	12	41.07	33.57	33.57	7	translation [GO:0006412]	rRNA binding [GO:0019843]; structural constituent of ribosome [GO:0003735]; transferase activity [GO:0016740]	PTHR13691;	7
H37Rv	1	15607845	gi|15607845	Rv0705	30S ribosomal protein S19 [Mycobacterium tuberculosis H37Rv]	Information pathways	Cytoplasmic	2.67	2.67	54.84	35.48	35.48	2	translation [GO:0006412]	rRNA binding [GO:0019843]; structural constituent of ribosome [GO:0003735]	PTHR11880;	2
H37Rv	1	15607846	gi|15607846	Rv0706	50S ribosomal protein L22 [Mycobacterium tuberculosis H37Rv]	Information pathways	Cytoplasmic	12.01	12.01	35.53	29.95	29.95	7	translation [GO:0006412]	rRNA binding [GO:0019843]; structural constituent of ribosome [GO:0003735]	PTHR13501;	7
H37Rv	1	15607847	gi|15607847	Rv0707	30S ribosomal protein S3 [Mycobacterium tuberculosis H37Rv]	Information pathways	Cytoplasmic	22.21	22.21	66.06	40.51	37.59	16	translation [GO:0006412]	mRNA binding [GO:0003729]; rRNA binding [GO:0019843]; structural constituent of ribosome [GO:0003735]		19
H37Rv	1	15607848	gi|15607848	Rv0708	50S ribosomal protein L16 [Mycobacterium tuberculosis H37Rv]	Information pathways	Cytoplasmic	7.92	7.92	55.07	49.28	49.28	4	translation [GO:0006412]	rRNA binding [GO:0019843]; structural constituent of ribosome [GO:0003735]; tRNA binding [GO:0000049]	PTHR12220;	4
H37Rv	1	15607850	gi|15607850	Rv0710	30S ribosomal protein S17 [Mycobacterium tuberculosis H37Rv]	Information pathways	Cytoplasmic	3.78	3.78	39.71	28.68	20.59	3	growth [GO:0040007]; translation [GO:0006412]	rRNA binding [GO:0019843]; structural constituent of ribosome [GO:0003735]	PTHR10744;	4
H37Rv	1	15607851	gi|15607851	Rv0711	arylsulfatase AtsA [Mycobacterium tuberculosis H37Rv]	Intermediary metabolism and respiration	Cytoplasmic	9.86	9.86	18.3	11.82	11.82	7	response to organic substance [GO:0010033]	sulfuric ester hydrolase activity [GO:0008484]		8
H37Rv	1	15607854	gi|15607854	Rv0714	50S ribosomal protein L14 [Mycobacterium tuberculosis H37Rv]	Information pathways	Cytoplasmic	8	8	31.97	31.97	31.97	4	translation [GO:0006412]	rRNA binding [GO:0019843]; structural constituent of ribosome [GO:0003735]	PTHR11761;	4
H37Rv	1	15607856	gi|15607856	Rv0716	50S ribosomal protein L5 [Mycobacterium tuberculosis H37Rv]	Information pathways	Cytoplasmic	10.16	10.16	68.45	48.66	44.92	9	translation [GO:0006412]	rRNA binding [GO:0019843]; structural constituent of ribosome [GO:0003735]; tRNA binding [GO:0000049]		15
H37Rv	1	15607858	gi|15607858	Rv0718	30S ribosomal protein S8 [Mycobacterium tuberculosis H37Rv]	Information pathways	Cytoplasmic	6.14	6.14	52.27	38.64	33.33	4	translation [GO:0006412]	rRNA binding [GO:0019843]; structural constituent of ribosome [GO:0003735]	PTHR11758;	5
H37Rv	1	15607859	gi|15607859	Rv0719	50S ribosomal protein L6 [Mycobacterium tuberculosis H37Rv]	Information pathways	Cytoplasmic	10.9	10.9	56.98	56.98	55.31	6	translation [GO:0006412]	rRNA binding [GO:0019843]; structural constituent of ribosome [GO:0003735]	PTHR11655;	7
H37Rv	1	15607861	gi|15607861	Rv0721	30S ribosomal protein S5 [Mycobacterium tuberculosis H37Rv]	Information pathways	Cytoplasmic	10.34	10.34	59.09	45.91	39.55	6	translation [GO:0006412]	rRNA binding [GO:0019843]; structural constituent of ribosome [GO:0003735]	PTHR13718;	7
H37Rv	1	15607863	gi|15607863	Rv0723	50S ribosomal protein L15 [Mycobacterium tuberculosis H37Rv]	Information pathways	Unknown	8.01	8.01	58.9	32.88	32.88	5	translation [GO:0006412]	rRNA binding [GO:0019843]; structural constituent of ribosome [GO:0003735]	PTHR12934;	5
H37Rv	1	15607864	gi|15607864	Rv0724	protease IV SppA [Mycobacterium tuberculosis H37Rv]	cell wall and cell processes	Cytoplasmic Membrane	27.85	27.85	45.59	41.89	33.71	14	signal peptide processing [GO:0006465]	peptidase activity [GO:0008233]		17
H37Rv	1	15607869	gi|15607869	Rv0729	D-xylulose kinase XylB [Mycobacterium tuberculosis H37Rv]	Intermediary metabolism and respiration	Cytoplasmic	0.83	0.83	17.41	3.125	3.125	1	carbohydrate metabolic process [GO:0005975]; phosphorylation [GO:0016310]	kinase activity [GO:0016301]; phosphotransferase activity, alcohol group as acceptor [GO:0016773]		1
H37Rv	1	15607870	gi|15607870	Rv0730	GCN5-like N-acetyltransferase [Mycobacterium tuberculosis H37Rv]	Intermediary metabolism and respiration	Cytoplasmic	14.08	14.08	74.38	59.09	59.09	9		ATP binding [GO:0005524]; DNA topoisomerase type II (ATP-hydrolyzing) activity [GO:0003918]; N-acetyltransferase activity [GO:0008080]		11
H37Rv	1	15607871	gi|15607871	Rv0731c	S-adenosylmethionine-dependent methyltransferase [Mycobacterium tuberculosis H37Rv]	Lipid metabolism	Cytoplasmic	14.41	14.41	51.26	39.31	35.53	8	methylation [GO:0032259]	S-adenosylmethionine-dependent methyltransferase activity [GO:0008757]	PTHR13600;	10
H37Rv	1	15607872	gi|15607872	Rv0732	preprotein translocase SecY [Mycobacterium tuberculosis H37Rv]	cell wall and cell processes	Cytoplasmic Membrane	2.77	2.77	9.751	7.029	7.029	2	intracellular protein transmembrane transport [GO:0065002]; protein targeting [GO:0006605]; protein transport by the Sec complex [GO:0043952]		PTHR10906;	2
H37Rv	1	15607873	gi|15607873	Rv0733	adenylate kinase [Mycobacterium tuberculosis H37Rv]	Intermediary metabolism and respiration	Cytoplasmic	11.4	11.4	64.64	56.91	56.91	6	nucleobase-containing compound metabolic process [GO:0006139]	ATP binding [GO:0005524]; nucleobase-containing compound kinase activity [GO:0019205]	PTHR23359;	7
H37Rv	1	57116771	gi|57116771	Rv0734	methionine aminopeptidase [Mycobacterium tuberculosis H37Rv]	Intermediary metabolism and respiration	Cytoplasmic	6.13	6.13	35.34	33.46	27.44	4	protein initiator methionine removal [GO:0070084]	metal ion binding [GO:0046872]; metalloaminopeptidase activity [GO:0070006]		5
H37Rv	1	15607877	gi|15607877	Rv0737	transcriptional regulator [Mycobacterium tuberculosis H37Rv]	Regulatory proteins	Unknown	0.09	0.09	12.73	7.879	0	0	regulation of transcription, DNA-templated [GO:0006355]; transcription, DNA-templated [GO:0006351]	transcription factor activity, sequence-specific DNA binding [GO:0003700]; transcription regulatory region DNA binding [GO:0044212]		1
H37Rv	1	15607878	gi|15607878	Rv0738	hypothetical protein Rv0738 [Mycobacterium tuberculosis H37Rv]	conserved hypotheticals	Unknown	4	4	45.05	23.63	23.63	2		metal ion binding [GO:0046872]		2
H37Rv	1	15607883	gi|15607883	Rv0743c	hypothetical protein Rv0743c [Mycobacterium tuberculosis H37Rv]	conserved hypotheticals	Cytoplasmic	0.42	0.42	5.946	5.946	5.946	1				1
H37Rv	1	15607891	gi|15607891	Rv0751c	3-hydroxyisobutyrate dehydrogenase [Mycobacterium tuberculosis H37Rv]	Intermediary metabolism and respiration	Cytoplasmic	4.35	4.35	35.03	25.51	18.71	3	valine catabolic process [GO:0006574]	3-hydroxyisobutyrate dehydrogenase activity [GO:0008442]; NAD binding [GO:0051287]; phosphogluconate dehydrogenase (decarboxylating) activity [GO:0004616]		4
H37Rv	1	15607892	gi|15607892	Rv0752c	acyl-CoA dehydrogenase FadE9 [Mycobacterium tuberculosis H37Rv]	Lipid metabolism	Cytoplasmic	1.47	1.47	28.97	6.667	3.59	1	fatty acid beta-oxidation using acyl-CoA dehydrogenase [GO:0033539]; lipid homeostasis [GO:0055088]	acyl-CoA dehydrogenase activity [GO:0003995]; electron carrier activity [GO:0009055]; fatty-acyl-CoA binding [GO:0000062]; flavin adenine dinucleotide binding [GO:0050660]; oxidoreductase activity, acting on the CH-CH group of donors, with a flavin as acceptor [GO:0052890]		2
H37Rv	1	15607893	gi|15607893	Rv0753c	methylmalonate-semialdehyde dehydrogenase [Mycobacterium tuberculosis H37Rv]	Intermediary metabolism and respiration	Cytoplasmic	28.31	28.31	65.29	53.73	53.73	17		aldehyde dehydrogenase (NAD) activity [GO:0004029]; malonate-semialdehyde dehydrogenase (acetylating) activity [GO:0018478]; methylmalonate-semialdehyde dehydrogenase (acylating) activity [GO:0004491]		17
H37Rv	1	15607897	gi|15607897	Rv0757	two component system response transcriptional positive regulator PhoP [Mycobacterium tuberculosis H37Rv]	Regulatory proteins	Cytoplasmic	20.28	20.28	80.97	69.23	61.54	10	glycolipid biosynthetic process [GO:0009247]; negative regulation of transcription, DNA-templated [GO:0045892]; pathogenesis [GO:0009405]; phosphorelay signal transduction system [GO:0000160]; positive regulation of gene expression [GO:0010628]; positive regulation of lipid biosynthetic process [GO:0046889]; positive regulation of transcription, DNA-templated [GO:0045893]; protein secretion by th…	DNA binding [GO:0003677]		12
H37Rv	1	15607898	gi|15607898	Rv0758	two component system response sensor kinase PhoR [Mycobacterium tuberculosis H37Rv]	Regulatory proteins	Cytoplasmic Membrane	6.01	6.01	28.45	11.13	11.13	3		ATP binding [GO:0005524]; phosphorelay sensor kinase activity [GO:0000155]		4
H37Rv	1	57116779	gi|57116779	Rv0761c	alcohol dehydrogenase B [Mycobacterium tuberculosis H37Rv]	Intermediary metabolism and respiration	Cytoplasmic	28.49	28.49	69.33	69.33	67.47	24		oxidoreductase activity [GO:0016491]; zinc ion binding [GO:0008270]	PTHR11695;	27
H37Rv	1	15607908	gi|15607908	Rv0768	aldehyde dehydrogenase AldA [Mycobacterium tuberculosis H37Rv]	Intermediary metabolism and respiration	Cytoplasmic	4.74	4.74	33.74	15.13	10.84	3		aldehyde dehydrogenase (NAD) activity [GO:0004029]		4
H37Rv	1	15607909	gi|15607909	Rv0769	oxidoreductase [Mycobacterium tuberculosis H37Rv]	Intermediary metabolism and respiration	Cytoplasmic	4	4	31.85	14.52	14.52	2		oxidoreductase activity [GO:0016491]		2
H37Rv	1	15607912	gi|15607912	Rv0772	phosphoribosylamine--glycine ligase [Mycobacterium tuberculosis H37Rv]	Intermediary metabolism and respiration	Cytoplasmic	5.74	5.74	39.81	21.33	18.25	4	'de novo' IMP biosynthetic process [GO:0006189]; purine nucleobase biosynthetic process [GO:0009113]	ATP binding [GO:0005524]; magnesium ion binding [GO:0000287]; manganese ion binding [GO:0030145]; phosphoribosylamine-glycine ligase activity [GO:0004637]		5
H37Rv	1	15607913	gi|15607913	Rv0773c	bifunctional cephalosporin acylase/gamma-glutamyltranspeptidase [Mycobacterium tuberculosis H37Rv]	Intermediary metabolism and respiration	Extracellular	2.01	2.01	20.51	6.836	6.836	1	glutathione metabolic process [GO:0006749]	gamma-glutamyltransferase activity [GO:0003840]	PTHR11686;	2
H37Rv	1	57116780	gi|57116780	Rv0774c	hypothetical protein Rv0774c [Mycobacterium tuberculosis H37Rv]	cell wall and cell processes	Cytoplasmic Membrane	1.15	1.15	7.261	7.261	7.261	1				1
H37Rv	1	15607915	gi|15607915	Rv0775	hypothetical protein Rv0775 [Mycobacterium tuberculosis H37Rv]	conserved hypotheticals	Cytoplasmic	2	2	18.84	11.59	11.59	1	regulation of transcription, DNA-templated [GO:0006355]; transcription, DNA-templated [GO:0006351]	DNA binding [GO:0003677]		1
H37Rv	1	15607917	gi|15607917	Rv0777	adenylosuccinate lyase PurB [Mycobacterium tuberculosis H37Rv]	Intermediary metabolism and respiration	Cytoplasmic	14.76	14.76	51.48	28.39	26.48	9	'de novo' AMP biosynthetic process [GO:0044208]; 'de novo' IMP biosynthetic process [GO:0006189]; protein tetramerization [GO:0051262]; purine nucleotide metabolic process [GO:0006163]	(S)-2-(5-amino-1-(5-phospho-D-ribosyl)imidazole-4-carboxamido)succinate AMP-lyase (fumarate-forming) activity [GO:0070626]; N6-(1,2-dicarboxyethyl)AMP AMP-lyase (fumarate-forming) activity [GO:0004018]	PTHR11444;	10
H37Rv	1	15607918	gi|15607918	Rv0778	cytochrome P450 Cyp126 [Mycobacterium tuberculosis H37Rv]	Intermediary metabolism and respiration	Cytoplasmic Membrane	3.18	3.18	25.12	10.87	10.87	3	cholesterol catabolic process [GO:0006707]	heme binding [GO:0020037]; iron ion binding [GO:0005506]; monooxygenase activity [GO:0004497]; oxidoreductase activity, acting on paired donors, with incorporation or reduction of molecular oxygen [GO:0016705]		3
H37Rv	1	15607919	gi|15607919	Rv0779c	transmembrane protein [Mycobacterium tuberculosis H37Rv]	cell wall and cell processes	Cytoplasmic Membrane	0.13	0.13	3.883	3.883	3.883	1				1
H37Rv	1	15607920	gi|15607920	Rv0780	phosphoribosylaminoimidazole-succinocarboxamide synthase [Mycobacterium tuberculosis H37Rv]	Intermediary metabolism and respiration	Cytoplasmic	15.23	15.23	51.85	38.38	38.38	8	'de novo' IMP biosynthetic process [GO:0006189]; adenine biosynthetic process [GO:0046084]; growth [GO:0040007]; purine nucleotide biosynthetic process [GO:0006164]	ATP binding [GO:0005524]; phosphoribosylaminoimidazolesuccinocarboxamide synthase activity [GO:0004639]		8
H37Rv	1	15607925	gi|15607925	Rv0785	KsdD-like steroid dehydrogenase [Mycobacterium tuberculosis H37Rv]	Intermediary metabolism and respiration	Cytoplasmic	10.87	10.87	18.37	18.37	16.61	6	lipid catabolic process [GO:0016042]; steroid biosynthetic process [GO:0006694]	oxidoreductase activity, acting on the CH-CH group of donors [GO:0016627]		7
H37Rv	1	15607928	gi|15607928	Rv0788	phosphoribosylformylglycinamidine synthase [Mycobacterium tuberculosis H37Rv]	Intermediary metabolism and respiration	Cytoplasmic	8.05	8.05	71.43	33.48	33.48	4	'de novo' IMP biosynthetic process [GO:0006189]; glutamine metabolic process [GO:0006541]; growth [GO:0040007]; purine nucleotide biosynthetic process [GO:0006164]; ribonucleoside monophosphate biosynthetic process [GO:0009156]	ATP binding [GO:0005524]; hydrolase activity [GO:0016787]; phosphoribosylformylglycinamidine synthase activity [GO:0004642]		5
H37Rv	1	15607931	gi|15607931	Rv0791c	hypothetical protein Rv0791c [Mycobacterium tuberculosis H37Rv]	Intermediary metabolism and respiration	Cytoplasmic	2	2	11.24	4.035	4.035	1		oxidoreductase activity, acting on paired donors, with incorporation or reduction of molecular oxygen [GO:0016705]		1
H37Rv	1	57116784	gi|57116784	Rv0794c	oxidoreductase [Mycobacterium tuberculosis H37Rv]	Intermediary metabolism and respiration	Cytoplasmic	9.93	9.93	20.04	20.04	13.23	5	cell redox homeostasis [GO:0045454]	flavin adenine dinucleotide binding [GO:0050660]; oxidoreductase activity [GO:0016491]		7
H37Rv	1	15607938	gi|15607938	Rv0798c	hypothetical protein Rv0798c [Mycobacterium tuberculosis H37Rv]	virulence, detoxification, adaptation	Unknown	15.79	15.79	46.42	46.42	46.42	9	defense response to bacterium [GO:0042742]	peptidase activity [GO:0008233]		10
H37Rv	1	15607939	gi|15607939	Rv0799c	hypothetical protein Rv0799c [Mycobacterium tuberculosis H37Rv]	Intermediary metabolism and respiration	Cytoplasmic Membrane	4	4	28.96	21.49	21.49	3		heme binding [GO:0020037]; peroxidase activity [GO:0004601]		3
H37Rv	1	15607940	gi|15607940	Rv0800	M18 family aminopeptidase [Mycobacterium tuberculosis H37Rv]	Intermediary metabolism and respiration	Cytoplasmic	4.56	4.56	44.8	21.48	18.48	4		aminopeptidase activity [GO:0004177]; metallopeptidase activity [GO:0008237]; zinc ion binding [GO:0008270]		5
H37Rv	1	15607941	gi|15607941	Rv0801	hypothetical protein Rv0801 [Mycobacterium tuberculosis H37Rv]	Intermediary metabolism and respiration	Unknown	2.62	2.62	38.26	20	20	2				2
H37Rv	1	15607942	gi|15607942	Rv0802c	succinyl-CoA transferase [Mycobacterium tuberculosis H37Rv]	Intermediary metabolism and respiration	Cytoplasmic Membrane	2.05	2.05	21.56	12.39	6.422	1	N-terminal protein amino acid acetylation [GO:0006474]; succinyl-CoA metabolic process [GO:0006104]	N-acetyltransferase activity [GO:0008080]		3
H37Rv	1	15607943	gi|15607943	Rv0803	phosphoribosylformylglycinamidine synthase 2 [Mycobacterium tuberculosis H37Rv]	Intermediary metabolism and respiration	Cytoplasmic	20.84	20.84	37.8	35.28	23.61	10	'de novo' IMP biosynthetic process [GO:0006189]; glutamine metabolic process [GO:0006541]; growth [GO:0040007]; purine nucleotide biosynthetic process [GO:0006164]; ribonucleoside monophosphate biosynthetic process [GO:0009156]	ATP binding [GO:0005524]; magnesium ion binding [GO:0000287]; phosphoribosylformylglycinamidine synthase activity [GO:0004642]		16
H37Rv	1	15607947	gi|15607947	Rv0807	hypothetical protein Rv0807 [Mycobacterium tuberculosis H37Rv]	conserved hypotheticals	Unknown	2.01	2.01	54.26	10.85	10.85	1				2
H37Rv	1	15607948	gi|15607948	Rv0808	amidophosphoribosyltransferase [Mycobacterium tuberculosis H37Rv]	Intermediary metabolism and respiration	Cytoplasmic	0.41	0.41	9.488	1.898	1.898	1	'de novo' IMP biosynthetic process [GO:0006189]; glutamine metabolic process [GO:0006541]; growth [GO:0040007]; nucleoside metabolic process [GO:0009116]; purine nucleobase biosynthetic process [GO:0009113]	4 iron, 4 sulfur cluster binding [GO:0051539]; amidophosphoribosyltransferase activity [GO:0004044]; magnesium ion binding [GO:0000287]		1
H37Rv	1	15607949	gi|15607949	Rv0809	phosphoribosylformylglycinamidine cyclo-ligase PurM [Mycobacterium tuberculosis H37Rv]	Intermediary metabolism and respiration	Cytoplasmic	7.18	7.18	44.51	23.35	19.51	5	'de novo' IMP biosynthetic process [GO:0006189]	ATP binding [GO:0005524]; phosphoribosylformylglycinamidine cyclo-ligase activity [GO:0004641]		7
H37Rv	1	15607951	gi|15607951	Rv0811c	hypothetical protein Rv0811c [Mycobacterium tuberculosis H37Rv]	Intermediary metabolism and respiration	Cytoplasmic	4.01	4.01	13.04	10.6	10.6	2		transferase activity [GO:0016740]		2
H37Rv	1	15607953	gi|15607953	Rv0813c	hypothetical protein Rv0813c [Mycobacterium tuberculosis H37Rv]	Lipid metabolism	Cytoplasmic Membrane	2	2	18.58	8.85	8.85	1	transport [GO:0006810]			1
H37Rv	1	15607957	gi|15607957	Rv0817c	exported protein [Mycobacterium tuberculosis H37Rv]	cell wall and cell processes	Cytoplasmic	2	2	20.37	4.815	4.815	1				1
H37Rv	1	15607958	gi|15607958	Rv0818	transcriptional regulator [Mycobacterium tuberculosis H37Rv]	Regulatory proteins	Cytoplasmic	10	10	40	32.94	32.94	5	nitrate assimilation [GO:0042128]; phosphorelay signal transduction system [GO:0000160]; positive regulation of transcription, DNA-templated [GO:0045893]; regulation of fatty acid metabolic process [GO:0019217]; regulation of gene expression [GO:0010468]; transcription, DNA-templated [GO:0006351]	DNA binding [GO:0003677]		5
H37Rv	1	15607959	gi|15607959	Rv0819	mycothiol acetyltransferase [Mycobacterium tuberculosis H37Rv]	Intermediary metabolism and respiration	Cytoplasmic Membrane	6.84	6.84	48.89	20.63	20.63	4	mycothiol biosynthetic process [GO:0010125]	mycothiol synthase activity [GO:0035447]; peptide alpha-N-acetyltransferase activity [GO:0004596]		4
H37Rv	1	15607960	gi|15607960	Rv0820	phosphate ABC transporter ATP-binding protein PhoT [Mycobacterium tuberculosis H37Rv]	cell wall and cell processes	Cytoplasmic Membrane	1.53	1.53	48.45	6.977	6.977	1	growth of symbiont in host [GO:0044117]	ATP binding [GO:0005524]; inorganic phosphate transmembrane transporter activity [GO:0005315]; phosphate ion transmembrane-transporting ATPase activity [GO:0015415]		1
H37Rv	1	15607961	gi|15607961	Rv0821c	phosphate-transport system transcriptional regulator PhoY2 [Mycobacterium tuberculosis H37Rv]	cell wall and cell processes	Cytoplasmic	8.17	8.17	49.77	49.77	42.25	6	cellular phosphate ion homeostasis [GO:0030643]; negative regulation of phosphate metabolic process [GO:0045936]		PTHR10010:SF14;	7
H37Rv	1	15607963	gi|15607963	Rv0823c	tRNA-dihydrouridine synthase [Mycobacterium tuberculosis H37Rv]	Regulatory proteins	Cytoplasmic	4.16	4.16	26.74	12.6	10.03	2	regulation of fatty acid metabolic process [GO:0019217]; tRNA dihydrouridine synthesis [GO:0002943]	flavin adenine dinucleotide binding [GO:0050660]; tRNA binding [GO:0000049]; tRNA dihydrouridine synthase activity [GO:0017150]	PTHR11082;	4
H37Rv	1	57116786	gi|57116786	Rv0824c	acyl-ACP desaturase DesA [Mycobacterium tuberculosis H37Rv]	Lipid metabolism	Cytoplasmic	42.02	42.02	81.95	76.92	76.92	40	fatty acid metabolic process [GO:0006631]	acyl-[acyl-carrier-protein] desaturase activity [GO:0045300]; metal ion binding [GO:0046872]		44
H37Rv	1	15607965	gi|15607965	Rv0825c	hypothetical protein Rv0825c [Mycobacterium tuberculosis H37Rv]	Regulatory proteins	Unknown	6.01	6.01	50.23	21.13	21.13	3	regulation of transcription, DNA-templated [GO:0006355]; transcription, DNA-templated [GO:0006351]	DNA binding [GO:0003677]		3
H37Rv	1	15607970	gi|15607970	Rv0830	S-adenosylmethionine-dependent methyltransferase [Mycobacterium tuberculosis H37Rv]	Lipid metabolism	Cytoplasmic	2	2	30.23	5.316	5.316	1	methylation [GO:0032259]	S-adenosylmethionine-dependent methyltransferase activity [GO:0008757]	PTHR13600;	1
H37Rv	1	15607971	gi|15607971	Rv0831c	hypothetical protein Rv0831c [Mycobacterium tuberculosis H37Rv]	conserved hypotheticals	Unknown	25.64	25.64	75.28	75.28	72.69	21				26
H37Rv	1	15607977	gi|15607977	Rv0837c	hypothetical protein Rv0837c [Mycobacterium tuberculosis H37Rv]	conserved hypotheticals	Cytoplasmic	0.21	0.21	22.81	6.725	6.725	1				1
H37Rv	1	15607979	gi|15607979	Rv0839	hypothetical protein Rv0839 [Mycobacterium tuberculosis H37Rv]	Intermediary metabolism and respiration	Cytoplasmic	2	2	10.74	10.74	10.74	1	methylation [GO:0032259]	S-adenosylmethionine-dependent methyltransferase activity [GO:0008757]		1
H37Rv	1	15607984	gi|15607984	Rv0844c	nitrate/nitrite response transcriptional regulator NarL [Mycobacterium tuberculosis H37Rv]	Regulatory proteins	Cytoplasmic	2.04	2.04	35.19	16.67	16.67	2	phosphorelay signal transduction system [GO:0000160]; regulation of transcription, DNA-templated [GO:0006355]; transcription, DNA-templated [GO:0006351]	DNA binding [GO:0003677]		2
H37Rv	1	15607985	gi|15607985	Rv0845	sensor histidine kinase NarS [Mycobacterium tuberculosis H37Rv]	Regulatory proteins	Cytoplasmic Membrane	2	2	10.82	4	4	1	phosphorelay signal transduction system [GO:0000160]	protein histidine kinase activity [GO:0004673]		1
H37Rv	1	15607993	gi|15607993	Rv0853c	alpha-keto-acid decarboxylase [Mycobacterium tuberculosis H37Rv]	Intermediary metabolism and respiration	Cytoplasmic Membrane	19.35	19.35	49.64	41.61	41.61	11		carboxy-lyase activity [GO:0016831]; magnesium ion binding [GO:0000287]; thiamine pyrophosphate binding [GO:0030976]	PTHR18968:SF4;	12
H37Rv	1	15607994	gi|15607994	Rv0854	hypothetical protein Rv0854 [Mycobacterium tuberculosis H37Rv]	Intermediary metabolism and respiration	Cytoplasmic	2.14	2.14	31.29	19.05	11.56	1				2
H37Rv	1	15607995	gi|15607995	Rv0855	fatty-acid-CoA racemase [Mycobacterium tuberculosis H37Rv]	Lipid metabolism	Cytoplasmic	2	2	7.242	7.242	7.242	1		catalytic activity [GO:0003824]		2
H37Rv	1	57116792	gi|57116792	Rv0857	hypothetical protein Rv0857 [Mycobacterium tuberculosis H37Rv]	Lipid metabolism	Cytoplasmic	2	2	18.47	18.47	18.47	1				1
H37Rv	1	15607998	gi|15607998	Rv0858c	N-succinyldiaminopimelate aminotransferase DapC [Mycobacterium tuberculosis H37Rv]	Intermediary metabolism and respiration	Cytoplasmic	2.02	2.02	7.053	7.053	4.534	1	lysine biosynthetic process via diaminopimelate [GO:0009089]	pyridoxal phosphate binding [GO:0030170]; transaminase activity [GO:0008483]		2
H37Rv	1	15607999	gi|15607999	Rv0859	acyltransferase [Mycobacterium tuberculosis H37Rv]	Lipid metabolism	Cytoplasmic	40.39	40.39	81.64	80.4	79.9	35		transferase activity, transferring acyl groups other than amino-acyl groups [GO:0016747]		41
H37Rv	1	15608000	gi|15608000	Rv0860	fatty oxidation protein FadB [Mycobacterium tuberculosis H37Rv]	Lipid metabolism	Cytoplasmic	69.6	69.6	77.22	67.36	64.86	55	fatty acid beta-oxidation [GO:0006635]	3-hydroxyacyl-CoA dehydrogenase activity [GO:0003857]; nucleotide binding [GO:0000166]		61
H37Rv	1	448824750	gi|448824750	Rv0861c	DNA helicase Ercc3 [Mycobacterium tuberculosis H37Rv]	Information pathways	Cytoplasmic	7.26	7.26	38.56	20.66	16.79	5	nucleotide-excision repair [GO:0006289]	ATP binding [GO:0005524]; ATP-dependent DNA helicase activity [GO:0004003]; DNA binding [GO:0003677]		7
H37Rv	1	15608002	gi|15608002	Rv0862c	hypothetical protein Rv0862c [Mycobacterium tuberculosis H37Rv]	conserved hypotheticals	Cytoplasmic	10.91	10.91	32.67	16.93	14.15	6		DNA binding [GO:0003677]		7
H37Rv	1	15608005	gi|15608005	Rv0865	molybdopterin biosynthesis protein [Mycobacterium tuberculosis H37Rv]	Intermediary metabolism and respiration	Unknown	2.02	2.02	23.75	23.75	23.75	2	molybdopterin cofactor biosynthetic process [GO:0032324]			2
H37Rv	1	15608010	gi|15608010	Rv0870c	integral membrane protein [Mycobacterium tuberculosis H37Rv]	cell wall and cell processes	Cytoplasmic Membrane	0.27	0.28	8.527	8.527	8.527	1				1
H37Rv	1	15608011	gi|15608011	Rv0871	cold shock-like protein CspB [Mycobacterium tuberculosis H37Rv]	virulence, detoxification, adaptation	Cytoplasmic	7.78	7.78	61.48	51.85	45.19	5	regulation of transcription, DNA-templated [GO:0006355]	DNA binding [GO:0003677]		6
H37Rv	1	15608013	gi|15608013	Rv0873	acyl-CoA dehydrogenase FadE10 [Mycobacterium tuberculosis H37Rv]	Lipid metabolism	Cytoplasmic	46.19	46.19	68	57.08	55.54	25	fatty acid beta-oxidation using acyl-CoA dehydrogenase [GO:0033539]; lipid homeostasis [GO:0055088]	acyl-CoA dehydrogenase activity [GO:0003995]; flavin adenine dinucleotide binding [GO:0050660]		27
H37Rv	1	15608015	gi|15608015	Rv0875c	hypothetical protein Rv0875c [Mycobacterium tuberculosis H37Rv]	cell wall and cell processes	Cytoplasmic Membrane	0.27	0.27	11.73	11.73	11.73	1	growth [GO:0040007]			1
H37Rv	1	15608017	gi|15608017	Rv0877	hypothetical protein Rv0877 [Mycobacterium tuberculosis H37Rv]	cell wall and cell processes	Cytoplasmic	2.44	2.44	16.79	16.79	16.79	2				2
H37Rv	1	15608020	gi|15608020	Rv0880	HTH-type transcriptional regulator [Mycobacterium tuberculosis H37Rv]	Regulatory proteins	Cytoplasmic	0.1	0.1	35.66	18.88	0	0	transcription, DNA-templated [GO:0006351]	DNA binding [GO:0003677]; transcription factor activity, sequence-specific DNA binding [GO:0003700]		2
H37Rv	1	15608024	gi|15608024	Rv0884c	phosphoserine aminotransferase [Mycobacterium tuberculosis H37Rv]	Intermediary metabolism and respiration	Unknown	24	24	55.59	53.46	53.46	18	L-serine biosynthetic process [GO:0006564]; pyridoxine biosynthetic process [GO:0008615]	O-phospho-L-serine:2-oxoglutarate aminotransferase activity [GO:0004648]; pyridoxal phosphate binding [GO:0030170]		19
H37Rv	1	15608025	gi|15608025	Rv0885	hypothetical protein Rv0885 [Mycobacterium tuberculosis H37Rv]	conserved hypotheticals	Cytoplasmic Membrane	2.87	2.87	17.35	10.29	10.29	3				3
H37Rv	1	15608026	gi|15608026	Rv0886	ferredoxin/ferredoxin--NADP reductase [Mycobacterium tuberculosis H37Rv]	Intermediary metabolism and respiration	Cytoplasmic	4	4	21.39	6.435	6.435	2		4 iron, 4 sulfur cluster binding [GO:0051539]; metal ion binding [GO:0046872]; oxidoreductase activity [GO:0016491]		2
H37Rv	1	15608028	gi|15608028	Rv0888	hypothetical protein Rv0888 [Mycobacterium tuberculosis H37Rv]	cell wall and cell processes	Unknown	10.65	10.65	31.43	21.84	21.43	5				6
H37Rv	1	15608029	gi|15608029	Rv0889c	citrate synthase 2 [Mycobacterium tuberculosis H37Rv]	Intermediary metabolism and respiration	Cytoplasmic	19.49	19.49	49.06	45.31	45.31	11	tricarboxylic acid cycle [GO:0006099]	transferase activity, transferring acyl groups, acyl groups converted into alkyl on transfer [GO:0046912]	PTHR11739;	11
H37Rv	1	15608036	gi|15608036	Rv0896	citrate synthase 1 [Mycobacterium tuberculosis H37Rv]	Intermediary metabolism and respiration	Cytoplasmic	37.14	37.14	77.49	66.82	62.65	34	tricarboxylic acid cycle [GO:0006099]	citrate (Si)-synthase activity [GO:0004108]	PTHR11739;	36
H37Rv	1	15608037	gi|15608037	Rv0897c	oxidoreductase [Mycobacterium tuberculosis H37Rv]	Intermediary metabolism and respiration	Unknown	2.01	2.01	12.52	7.29	5.421	1		oxidoreductase activity [GO:0016491]		2
H37Rv	1	15608039	gi|15608039	Rv0899	peptidoglycan-binding protein ArfA [Mycobacterium tuberculosis H37Rv]	cell wall and cell processes	Cytoplasmic Membrane	4	4	31.29	15.64	15.64	2	ammonium transmembrane transport [GO:0072488]; growth of symbiont in host organelle [GO:0044121]; response to acidic pH [GO:0010447]	metal ion binding [GO:0046872]; peptidoglycan binding [GO:0042834]; porin activity [GO:0015288]		2
H37Rv	1	15608041	gi|15608041	Rv0901	membrane protein [Mycobacterium tuberculosis H37Rv]	cell wall and cell processes	Cytoplasmic Membrane	0.16	0.16	8.571	8.571	8.571	1				1
H37Rv	1	15608042	gi|15608042	Rv0902c	two component sensor histidine kinase PrrB [Mycobacterium tuberculosis H37Rv]	Regulatory proteins	Cytoplasmic Membrane	13.54	13.54	28.92	23.99	23.99	7	growth involved in symbiotic interaction [GO:0044110]; protein autophosphorylation [GO:0046777]	ATP binding [GO:0005524]; phosphorelay sensor kinase activity [GO:0000155]; protein kinase activity [GO:0004672]		7
H37Rv	1	15608043	gi|15608043	Rv0903c	two component transcriptional regulator PrrA [Mycobacterium tuberculosis H37Rv]	Regulatory proteins	Cytoplasmic	10.06	10.06	56.36	41.53	41.53	5	growth involved in symbiotic interaction [GO:0044110]; phosphorelay signal transduction system [GO:0000160]; regulation of transcription, DNA-templated [GO:0006355]; transcription, DNA-templated [GO:0006351]	calcium ion binding [GO:0005509]; DNA binding [GO:0003677]; magnesium ion binding [GO:0000287]		6
H37Rv	1	15608044	gi|15608044	Rv0904c	acetyl-CoAcarboxylase carboxyl transferase subunit beta [Mycobacterium tuberculosis H37Rv]	Lipid metabolism	Cytoplasmic	2.44	2.44	13.13	7.273	7.273	2	mycolic acid biosynthetic process [GO:0071768]	acetyl-CoA carboxylase activity [GO:0003989]; transferase activity [GO:0016740]		2
H37Rv	1	15608045	gi|15608045	Rv0905	enoyl-CoA hydratase EchA6 [Mycobacterium tuberculosis H37Rv]	Lipid metabolism	Cytoplasmic	16.77	16.77	68.72	56.38	56.38	11	fatty acid metabolic process [GO:0006631]	enoyl-CoA hydratase activity [GO:0004300]		11
H37Rv	1	15608046	gi|15608046	Rv0906	hypothetical protein Rv0906 [Mycobacterium tuberculosis H37Rv]	Intermediary metabolism and respiration	Unknown	12.69	12.69	50.54	36.83	34.41	6		N-acylphosphatidylethanolamine-specific phospholipase D activity [GO:0070290]; zinc ion binding [GO:0008270]		7
H37Rv	1	15608047	gi|15608047	Rv0907	hypothetical protein Rv0907 [Mycobacterium tuberculosis H37Rv]	cell wall and cell processes	Cytoplasmic Membrane	2	2	2.82	2.82	2.82	1				1
H37Rv	1	15608050	gi|15608050	Rv0910	toxin [Mycobacterium tuberculosis H37Rv]	conserved hypotheticals	Unknown	5.64	5.64	35.42	31.94	31.94	3	negative regulation of growth [GO:0045926]			3
H37Rv	1	15608051	gi|15608051	Rv0911	hypothetical protein Rv0911 [Mycobacterium tuberculosis H37Rv]	Intermediary metabolism and respiration	Cytoplasmic	2	2	18.29	7.393	7.393	1				1
H37Rv	1	15608054	gi|15608054	Rv0914c	lipid carrier protein or keto acyl-CoA thiolase [Mycobacterium tuberculosis H37Rv]	Lipid metabolism	Cytoplasmic	5.61	5.61	37.14	17.23	17.23	3		acetyl-CoA C-acetyltransferase activity [GO:0003985]		4
H37Rv	1	15608065	gi|15608065	Rv0925c	hypothetical protein Rv0925c [Mycobacterium tuberculosis H37Rv]	Intermediary metabolism and respiration	Unknown	3.32	3.32	22.45	22.45	16.33	3		oxidoreductase activity [GO:0016491]		5
H37Rv	1	15608066	gi|15608066	Rv0926c	hypothetical protein Rv0926c [Mycobacterium tuberculosis H37Rv]	Intermediary metabolism and respiration	Cytoplasmic	12.5	12.5	43.85	38.27	33.8	7		kinase activity [GO:0016301]		8
H37Rv	1	15608067	gi|15608067	Rv0927c	oxidoreductase [Mycobacterium tuberculosis H37Rv]	Intermediary metabolism and respiration	Cytoplasmic	9.13	9.13	68.06	49.81	27.38	4	positive regulation by symbiont of host immune response [GO:0052556]	oxidoreductase activity [GO:0016491]		8
H37Rv	1	57116798	gi|57116798	Rv0928	phosphate ABC transporter substrate-binding lipoprotein PstS [Mycobacterium tuberculosis H37Rv]	cell wall and cell processes	Unknown	6	6	27.57	17.3	17.3	5	phosphate ion transmembrane transport [GO:0035435]	phosphate ion binding [GO:0042301]; phosphate ion transmembrane-transporting ATPase activity [GO:0015415]		5
H37Rv	1	57116799	gi|57116799	Rv0930	phosphate ABC transporter permease PstA [Mycobacterium tuberculosis H37Rv]	cell wall and cell processes	Cytoplasmic Membrane	2	2	6.494	6.494	6.494	1	growth of symbiont in host [GO:0044117]	inorganic phosphate transmembrane transporter activity [GO:0005315]; phosphate ion transmembrane-transporting ATPase activity [GO:0015415]		1
H37Rv	1	15608071	gi|15608071	Rv0931c	serine/threonine-protein kinase PknD [Mycobacterium tuberculosis H37Rv]	Regulatory proteins	Cytoplasmic Membrane	39.31	39.31	75.9	70.18	70.03	28	cellular response to phosphate starvation [GO:0016036]; negative regulation of catalytic activity [GO:0043086]; negative regulation of fatty acid biosynthetic process [GO:0045717]; negative regulation of protein binding [GO:0032091]; pathogenesis [GO:0009405]; positive regulation of catalytic activity [GO:0043085]	ATP binding [GO:0005524]; protein serine/threonine kinase activity [GO:0004674]		31
H37Rv	1	57116800	gi|57116800	Rv0932c	phosphate ABC transporter substrate-binding lipoprotein PstS [Mycobacterium tuberculosis H37Rv]	cell wall and cell processes	Extracellular	10.42	10.42	40.54	38.11	34.32	7	phosphate ion transmembrane transport [GO:0035435]	phosphate ion binding [GO:0042301]; phosphate ion transmembrane-transporting ATPase activity [GO:0015415]		11
H37Rv	1	15608073	gi|15608073	Rv0933	phosphate ABC transporter ATP-binding protein PstB [Mycobacterium tuberculosis H37Rv]	cell wall and cell processes	Cytoplasmic Membrane	24.06	24.06	78.62	63.04	59.42	13		ATPase activity [GO:0016887]; ATP binding [GO:0005524]; inorganic phosphate transmembrane transporter activity [GO:0005315]; phosphate ion transmembrane-transporting ATPase activity [GO:0015415]		15
H37Rv	1	57116801	gi|57116801	Rv0934	phosphate ABC transporter substrate-binding lipoprotein PstS [Mycobacterium tuberculosis H37Rv]	cell wall and cell processes	Unknown	23.55	23.55	66.58	55.08	55.08	27	phosphate ion transmembrane transport [GO:0035435]	phosphate ion binding [GO:0042301]; phosphate ion transmembrane-transporting ATPase activity [GO:0015415]		31
H37Rv	1	15608077	gi|15608077	Rv0937c	non-homologous end joining protein Ku [Mycobacterium tuberculosis H37Rv]	Information pathways	Cytoplasmic	2	2	5.128	5.128	5.128	1	double-strand break repair via nonhomologous end joining [GO:0006303]	double-stranded DNA binding [GO:0003690]; protein homodimerization activity [GO:0042803]		1
H37Rv	1	15608079	gi|15608079	Rv0939	bifunctional 2-hydroxyhepta-2,4-diene-1,7-dioate isomerase/cyclase/dehydrase [Mycobacterium tuberculosis H37Rv]	Intermediary metabolism and respiration	Cytoplasmic	2.92	2.92	15.68	7.298	5.901	2		isomerase activity [GO:0016853]		3
H37Rv	1	15608080	gi|15608080	Rv0940c	oxidoreductase [Mycobacterium tuberculosis H37Rv]	Intermediary metabolism and respiration	Cytoplasmic	5.21	5.21	25.35	20.14	20.14	4		oxidoreductase activity, acting on paired donors, with incorporation or reduction of molecular oxygen [GO:0016705]		4
H37Rv	1	15608085	gi|15608085	Rv0945	oxidoreductase [Mycobacterium tuberculosis H37Rv]	Intermediary metabolism and respiration	Cytoplasmic	0.1	0.1	5.138	5.138	5.138	1		oxidoreductase activity [GO:0016491]		1
H37Rv	1	15608086	gi|15608086	Rv0946c	glucose-6-phosphate isomerase [Mycobacterium tuberculosis H37Rv]	Intermediary metabolism and respiration	Cytoplasmic	26.31	26.31	47.74	42.5	39.78	16	gluconeogenesis [GO:0006094]; glycolytic process [GO:0006096]; growth [GO:0040007]	glucose-6-phosphate isomerase activity [GO:0004347]	PTHR11469;	17
H37Rv	1	15608091	gi|15608091	Rv0951	succinyl-CoA ligase subunit beta [Mycobacterium tuberculosis H37Rv]	Intermediary metabolism and respiration	Cytoplasmic	23.08	23.08	57.88	57.62	55.56	15	tricarboxylic acid cycle [GO:0006099]	ATP binding [GO:0005524]; magnesium ion binding [GO:0000287]; manganese ion binding [GO:0030145]; succinate-CoA ligase (ADP-forming) activity [GO:0004775]	PTHR11815;	17
H37Rv	1	15608092	gi|15608092	Rv0952	succinyl-CoA ligase subunit alpha [Mycobacterium tuberculosis H37Rv]	Intermediary metabolism and respiration	Unknown	20	20	67	53.8	53.8	12	growth [GO:0040007]; nucleoside triphosphate biosynthetic process [GO:0009142]; succinate metabolic process [GO:0006105]; succinyl-CoA metabolic process [GO:0006104]; tricarboxylic acid cycle [GO:0006099]	ATP binding [GO:0005524]; cofactor binding [GO:0048037]; succinate-CoA ligase (ADP-forming) activity [GO:0004775]		12
H37Rv	1	15608096	gi|15608096	Rv0956	phosphoribosylglycinamide formyltransferase PurN [Mycobacterium tuberculosis H37Rv]	Intermediary metabolism and respiration	Unknown	2.37	2.37	32.09	11.63	11.63	2	'de novo' IMP biosynthetic process [GO:0006189]; tetrahydrofolate metabolic process [GO:0046653]	phosphoribosylglycinamide formyltransferase activity [GO:0004644]		3
H37Rv	1	15608097	gi|15608097	Rv0957	bifunctional phosphoribosylaminoimidazolecarboxamide formyltransferase/inosinemonophosphate cyclohydrolase [Mycobacterium tuberculosis H37Rv]	Intermediary metabolism and respiration	Cytoplasmic	20.33	20.33	39.96	39.96	37.28	11	'de novo' IMP biosynthetic process [GO:0006189]; growth [GO:0040007]	IMP cyclohydrolase activity [GO:0003937]; phosphoribosylaminoimidazolecarboxamide formyltransferase activity [GO:0004643]	PTHR11692;	14
H37Rv	1	15608098	gi|15608098	Rv0958	magnesium chelatase [Mycobacterium tuberculosis H37Rv]	Intermediary metabolism and respiration	Cytoplasmic	3.45	3.45	15.9	12.85	8.715	3	regulation of transcription, DNA-templated [GO:0006355]	ATP binding [GO:0005524]		4
H37Rv	1	15608108	gi|15608108	Rv0968	hypothetical protein Rv0968 [Mycobacterium tuberculosis H37Rv]	conserved hypotheticals	Unknown	6	6	68.37	45.92	45.92	3				3
H37Rv	1	448824751	gi|448824751	Rv0969	copper transporter ATPase V [Mycobacterium tuberculosis H37Rv]	cell wall and cell processes	Cytoplasmic Membrane	8.01	8.01	17.4	8.312	8.312	4	copper ion transmembrane transport [GO:0035434]; pathogenesis [GO:0009405]; response to copper ion [GO:0046688]	ATP binding [GO:0005524]; copper-transporting ATPase activity [GO:0043682]; metal ion binding [GO:0046872]		4
H37Rv	1	15608112	gi|15608112	Rv0972c	acyl-CoA dehydrogenase FadE12 [Mycobacterium tuberculosis H37Rv]	Lipid metabolism	Cytoplasmic	4	4	41.24	13.92	13.92	3	fatty acid beta-oxidation using acyl-CoA dehydrogenase [GO:0033539]; lipid homeostasis [GO:0055088]; oxidation-reduction process [GO:0055114]	acyl-CoA dehydrogenase activity [GO:0003995]; flavin adenine dinucleotide binding [GO:0050660]		3
H37Rv	1	15608114	gi|15608114	Rv0974c	acetyl-/propionyl-CoA carboxylase subunit beta [Mycobacterium tuberculosis H37Rv]	Lipid metabolism	Cytoplasmic Membrane	0.13	0.13	16.64	5.104	5.104	1	mycolic acid biosynthetic process [GO:0071768]	ligase activity [GO:0016874]		1
H37Rv	1	57116808	gi|57116808	Rv0979A	50S ribosomal protein L32 [Mycobacterium tuberculosis H37Rv]	Information pathways	Cytoplasmic	1.82	2	24.56	24.56	24.56	1	translation [GO:0006412]	structural constituent of ribosome [GO:0003735]		1
H37Rv	1	448824752	gi|448824752	Rv0981	two-component response regulator MrpA [Mycobacterium tuberculosis H37Rv]	Regulatory proteins	Cytoplasmic	8	8	27.63	27.63	27.63	4	phosphorelay signal transduction system [GO:0000160]; regulation of transcription, DNA-templated [GO:0006355]; transcription, DNA-templated [GO:0006351]	DNA binding [GO:0003677]		4
H37Rv	1	15608122	gi|15608122	Rv0982	two component histidine-protein kinase/phosphatase MprB [Mycobacterium tuberculosis H37Rv]	Regulatory proteins	Cytoplasmic Membrane	1.34	1.34	18.85	5.159	5.159	2	growth [GO:0040007]; pathogenesis [GO:0009405]; peptidyl-histidine phosphorylation [GO:0018106]; phosphorelay signal transduction system [GO:0000160]; protein dephosphorylation [GO:0006470]	ATP binding [GO:0005524]; phosphorelay sensor kinase activity [GO:0000155]		2
H37Rv	1	15608123	gi|15608123	Rv0983	serine protease PepD [Mycobacterium tuberculosis H37Rv]	Intermediary metabolism and respiration	Unknown	4.02	4.02	17.03	12.07	7.974	2	pathogenesis [GO:0009405]; protein catabolic process [GO:0030163]; proteolysis [GO:0006508]; response to stress [GO:0006950]	serine-type endopeptidase activity [GO:0004252]; serine-type peptidase activity [GO:0008236]		3
H37Rv	1	15608124	gi|15608124	Rv0984	pterin-4-alpha-carbinolamine dehydratase [Mycobacterium tuberculosis H37Rv]	Intermediary metabolism and respiration	Cytoplasmic	13.74	13.74	57.46	57.46	57.46	10				12
H37Rv	1	15608125	gi|15608125	Rv0985c	large-conductance ion mechanosensitive channel [Mycobacterium tuberculosis H37Rv]	cell wall and cell processes	Cytoplasmic Membrane	4.02	4.02	48.34	37.75	37.75	3	cellular water homeostasis [GO:0009992]; ion transmembrane transport [GO:0034220]; ion transport [GO:0006811]; transmembrane transport [GO:0055085]	ion channel activity [GO:0005216]		3
H37Rv	1	15608126	gi|15608126	Rv0986	adhesion component ABC transporter ATP-binding protein [Mycobacterium tuberculosis H37Rv]	cell wall and cell processes	Cytoplasmic Membrane	4	4	14.11	14.11	14.11	2	pathogenesis [GO:0009405]; response to host immune response [GO:0052572]; transport [GO:0006810]	ATPase activity [GO:0016887]; ATP binding [GO:0005524]		2
H37Rv	1	15608127	gi|15608127	Rv0987	adhesion component ABC transporter permease [Mycobacterium tuberculosis H37Rv]	cell wall and cell processes	Cytoplasmic Membrane	2.01	2.01	12.4	2.456	2.456	1				2
H37Rv	1	15608128	gi|15608128	Rv0988	hypothetical protein Rv0988 [Mycobacterium tuberculosis H37Rv]	cell wall and cell processes	Cytoplasmic Membrane	3.44	3.44	15.8	9.585	9.585	2				2
H37Rv	1	15608129	gi|15608129	Rv0989c	polyprenyl-diphosphate synthase GrcC [Mycobacterium tuberculosis H37Rv]	Intermediary metabolism and respiration	Cytoplasmic	2.01	2.01	34.46	10.46	2.769	1	isoprenoid biosynthetic process [GO:0008299]		PTHR12001;	2
H37Rv	1	15608132	gi|15608132	Rv0992c	hypothetical protein Rv0992c [Mycobacterium tuberculosis H37Rv]	Intermediary metabolism and respiration	Cytoplasmic	2.01	2.01	42.64	21.32	15.74	1	folic acid-containing compound biosynthetic process [GO:0009396]; tetrahydrofolate interconversion [GO:0035999]	5-formyltetrahydrofolate cyclo-ligase activity [GO:0030272]; ATP binding [GO:0005524]; metal ion binding [GO:0046872]	PTHR23407:SF1;	2
H37Rv	1	15608133	gi|15608133	Rv0993	UTP--glucose-1-phosphate uridylyltransferase [Mycobacterium tuberculosis H37Rv]	Intermediary metabolism and respiration	Cytoplasmic	6.02	6.02	29.41	21.9	18.95	3	biosynthetic process [GO:0009058]; growth [GO:0040007]	UTP:glucose-1-phosphate uridylyltransferase activity [GO:0003983]		4
H37Rv	1	57116810	gi|57116810	Rv0994	molybdopterin molybdenumtransferase 1 [Mycobacterium tuberculosis H37Rv]	Intermediary metabolism and respiration	Cytoplasmic	8	8	15.73	15.73	15.73	5	molybdopterin cofactor biosynthetic process [GO:0032324]; Mo-molybdopterin cofactor biosynthetic process [GO:0006777]	transferase activity [GO:0016740]		5
H37Rv	1	15608139	gi|15608139	Rv0999	hypothetical protein Rv0999 [Mycobacterium tuberculosis H37Rv]	conserved hypotheticals	Unknown	2	2	8.73	4.365	4.365	1				1
H37Rv	1	15608141	gi|15608141	Rv1001	arginine deiminase [Mycobacterium tuberculosis H37Rv]	Intermediary metabolism and respiration	Cytoplasmic	19.03	19.03	62.44	51	48.76	11	arginine catabolic process to ornithine [GO:0019547]	arginine deiminase activity [GO:0016990]		12
H37Rv	1	15608146	gi|15608146	Rv1006	hypothetical protein Rv1006 [Mycobacterium tuberculosis H37Rv]	conserved hypotheticals	Unknown	26.98	26.98	44.44	43.56	43.56	14				16
H37Rv	1	15608147	gi|15608147	Rv1007c	methionine--tRNA ligase [Mycobacterium tuberculosis H37Rv]	Information pathways	Cytoplasmic	10.66	10.66	26.97	22.54	22.54	9	methionyl-tRNA aminoacylation [GO:0006431]	ATP binding [GO:0005524]; methionine-tRNA ligase activity [GO:0004825]		9
H37Rv	1	15608148	gi|15608148	Rv1008	deoxyribonuclease TatD [Mycobacterium tuberculosis H37Rv]	cell wall and cell processes	Cytoplasmic	2.13	2.13	14.02	14.02	9.848	1	DNA catabolic process [GO:0006308]	deoxyribonuclease activity [GO:0004536]; endodeoxyribonuclease activity, producing 5'-phosphomonoesters [GO:0016888]; metal ion binding [GO:0046872]	PTHR10060;	2
H37Rv	1	15608151	gi|15608151	Rv1011	4-diphosphocytidyl-2-C-methyl-D-erythritol kinase [Mycobacterium tuberculosis H37Rv]	Intermediary metabolism and respiration	Unknown	4	4	44.12	23.53	23.53	2	terpenoid biosynthetic process [GO:0016114]	4-(cytidine 5'-diphospho)-2-C-methyl-D-erythritol kinase activity [GO:0050515]; ATP binding [GO:0005524]	PTHR20861:SF2;	2
H37Rv	1	15608153	gi|15608153	Rv1013	polyketide synthase [Mycobacterium tuberculosis H37Rv]	Lipid metabolism	Cytoplasmic Membrane	8	8	21.88	10.29	10.29	4		ligase activity [GO:0016874]		4
H37Rv	1	15608155	gi|15608155	Rv1015c	50S ribosomal protein L25 [Mycobacterium tuberculosis H37Rv]	Information pathways	Cytoplasmic	8	8	40.47	40.47	40.47	4	translation [GO:0006412]	5S rRNA binding [GO:0008097]; structural constituent of ribosome [GO:0003735]		4
H37Rv	1	15608157	gi|15608157	Rv1017c	ribose-phosphate pyrophosphokinase [Mycobacterium tuberculosis H37Rv]	Intermediary metabolism and respiration	Cytoplasmic	26.47	26.47	53.99	50.92	48.47	14	nucleotide biosynthetic process [GO:0009165]; ribonucleoside monophosphate biosynthetic process [GO:0009156]	kinase activity [GO:0016301]; magnesium ion binding [GO:0000287]; ribose phosphate diphosphokinase activity [GO:0004749]		16
H37Rv	1	15608158	gi|15608158	Rv1018c	bifunctional UDP-N-acetylglucosamine pyrophosphorylase/glucosamine-1-phosphate N-acetyltransferase [Mycobacterium tuberculosis H37Rv]	cell wall and cell processes	Cytoplasmic	10.62	10.62	24.85	22.22	18.18	5	cell morphogenesis [GO:0000902]; cell wall organization [GO:0071555]; lipid A biosynthetic process [GO:0009245]; lipopolysaccharide biosynthetic process [GO:0009103]; peptidoglycan biosynthetic process [GO:0009252]; regulation of cell shape [GO:0008360]; UDP-N-acetylglucosamine biosynthetic process [GO:0006048]	glucosamine-1-phosphate N-acetyltransferase activity [GO:0019134]; magnesium ion binding [GO:0000287]; UDP-N-acetylglucosamine diphosphorylase activity [GO:0003977]; uridylyltransferase activity [GO:0070569]		7
H37Rv	1	15608159	gi|15608159	Rv1019	transcriptional regulator [Mycobacterium tuberculosis H37Rv]	Regulatory proteins	Unknown	7.43	7.43	53.3	48.22	36.04	4	regulation of transcription, DNA-templated [GO:0006355]; transcription, DNA-templated [GO:0006351]	DNA binding [GO:0003677]; transcription factor activity, sequence-specific DNA binding [GO:0003700]		7
H37Rv	1	15608160	gi|15608160	Rv1020	transcription-repair coupling factor [Mycobacterium tuberculosis H37Rv]	Information pathways	Cytoplasmic	8.63	8.63	25.93	13.13	9.562	5	regulation of transcription, DNA-templated [GO:0006355]; transcription-coupled nucleotide-excision repair, DNA damage recognition [GO:0000716]	ATP binding [GO:0005524]; damaged DNA binding [GO:0003684]; helicase activity [GO:0004386]		9
H37Rv	1	15608161	gi|15608161	Rv1021	nucleoside triphosphate pyrophosphohydrolase [Mycobacterium tuberculosis H37Rv]	Intermediary metabolism and respiration	Cytoplasmic	11.03	11.03	45.85	34.46	34.46	7	dATP catabolic process [GO:0046061]; dGTP catabolic process [GO:0006203]; dTTP catabolic process [GO:0046076]; dUTP catabolic process [GO:0046081]; protein homotetramerization [GO:0051289]; response to oxidative stress [GO:0006979]; TTP catabolic process [GO:0046047]; UTP catabolic process [GO:0046052]	nucleoside-triphosphate diphosphatase activity [GO:0047429]		8
H37Rv	1	15608163	gi|15608163	Rv1023	enolase [Mycobacterium tuberculosis H37Rv]	Intermediary metabolism and respiration	Cytoplasmic	28.39	28.39	61.77	57.58	55.71	18	glycolytic process [GO:0006096]; growth [GO:0040007]	magnesium ion binding [GO:0000287]; phosphopyruvate hydratase activity [GO:0004634]	PTHR11902;	22
H37Rv	1	15608196	gi|15608196	Rv1056	hypothetical protein Rv1056 [Mycobacterium tuberculosis H37Rv]	conserved hypotheticals	Cytoplasmic	12	12	48.43	43.31	43.31	7				7
H37Rv	1	15608198	gi|15608198	Rv1058	fatty-acid--CoA ligase FadD14 [Mycobacterium tuberculosis H37Rv]	Lipid metabolism	Cytoplasmic	12.97	12.97	28.36	19.15	19.15	7		ligase activity [GO:0016874]		7
H37Rv	1	15608199	gi|15608199	Rv1059	hypothetical protein Rv1059 [Mycobacterium tuberculosis H37Rv]	Intermediary metabolism and respiration	Cytoplasmic	6.14	6.14	26.27	22.88	20.06	3	diaminopimelate biosynthetic process [GO:0019877]; lysine biosynthetic process via diaminopimelate [GO:0009089]	4-hydroxy-tetrahydrodipicolinate reductase [GO:0008839]		4
H37Rv	1	15608200	gi|15608200	Rv1060	hypothetical protein Rv1060 [Mycobacterium tuberculosis H37Rv]	conserved hypotheticals	Cytoplasmic Membrane	2	2	56.05	13.38	13.38	1				1
H37Rv	1	15608203	gi|15608203	Rv1063c	NTE family protein [Mycobacterium tuberculosis H37Rv]	Intermediary metabolism and respiration	Cytoplasmic	6.17	6.17	28.06	18.33	15.28	4	phosphatidylcholine metabolic process [GO:0046470]	lysophospholipase activity [GO:0004622]		5
H37Rv	1	15608209	gi|15608209	Rv1069c	hypothetical protein Rv1069c [Mycobacterium tuberculosis H37Rv]	cell wall and cell processes	Cytoplasmic Membrane	6.38	6.38	18.23	15.5	11.07	4				5
H37Rv	1	15608210	gi|15608210	Rv1070c	enoyl-CoA hydratase EchA8 [Mycobacterium tuberculosis H37Rv]	Lipid metabolism	Cytoplasmic Membrane	15.24	15.24	63.04	56.81	56.81	8	fatty acid metabolic process [GO:0006631]	enoyl-CoA hydratase activity [GO:0004300]		8
H37Rv	1	15608211	gi|15608211	Rv1071c	enoyl-CoA hydratase EchA9 [Mycobacterium tuberculosis H37Rv]	Lipid metabolism	Cytoplasmic	18	18	61.16	54.49	54.49	9		hydrolase activity [GO:0016787]; hydro-lyase activity [GO:0016836]		10
H37Rv	1	15608212	gi|15608212	Rv1072	transmembrane protein [Mycobacterium tuberculosis H37Rv]	cell wall and cell processes	Cytoplasmic Membrane	2	2	8.993	8.993	8.993	1				1
H37Rv	1	15608214	gi|15608214	Rv1074c	beta-ketoacyl CoA thiolase FadA [Mycobacterium tuberculosis H37Rv]	Lipid metabolism	Cytoplasmic	32.04	32.04	81.73	77.28	70.86	23		acetyl-CoA C-acetyltransferase activity [GO:0003985]		25
H37Rv	1	57116820	gi|57116820	Rv1077	cystathionine beta-synthase [Mycobacterium tuberculosis H37Rv]	Intermediary metabolism and respiration	Cytoplasmic	28.09	28.09	62.72	51.08	48.92	14	cysteine biosynthetic process via cystathionine [GO:0019343]	cystathionine beta-synthase activity [GO:0004122]; cysteine synthase activity [GO:0004124]; pyridoxal phosphate binding [GO:0030170]		15
H37Rv	1	15608218	gi|15608218	Rv1078	hypothetical protein Rv1078 [Mycobacterium tuberculosis H37Rv]	cell wall and cell processes	Cytoplasmic Membrane	8.43	8.43	20	20	20	7				8
H37Rv	1	15608219	gi|15608219	Rv1079	cystathionine gamma-synthase [Mycobacterium tuberculosis H37Rv]	Intermediary metabolism and respiration	Cytoplasmic	20.73	20.73	54.9	52.58	50.26	11	cysteine biosynthetic process via cystathionine [GO:0019343]; L-methionine biosynthetic process from L-homoserine via cystathionine [GO:0019279]; sulfur amino acid metabolic process [GO:0000096]; sulfur compound metabolic process [GO:0006790]	cystathionine gamma-lyase activity [GO:0004123]; cystathionine gamma-synthase activity [GO:0003962]; pyridoxal phosphate binding [GO:0030170]	PTHR11808;	13
H37Rv	1	15608220	gi|15608220	Rv1080c	transcription elongation factor GreA [Mycobacterium tuberculosis H37Rv]	Information pathways	Cytoplasmic	2	2	25.61	15.85	15.85	1	regulation of DNA-templated transcription, elongation [GO:0032784]; transcription, DNA-templated [GO:0006351]	DNA binding [GO:0003677]; translation elongation factor activity [GO:0003746]		1
H37Rv	1	15608222	gi|15608222	Rv1082	mycothiol S-conjugate amidase [Mycobacterium tuberculosis H37Rv]	virulence, detoxification, adaptation	Cytoplasmic	8.34	8.34	44.44	34.03	30.21	5	mycothiol-dependent detoxification [GO:0010127]; mycothiol metabolic process [GO:0010126]	hydrolase activity [GO:0016787]; zinc ion binding [GO:0008270]	PTHR12993;	6
H37Rv	1	15608224	gi|15608224	Rv1084	hypothetical protein Rv1084 [Mycobacterium tuberculosis H37Rv]	Intermediary metabolism and respiration	Cytoplasmic Membrane	4.09	4.09	30.46	6.241	4.16	2		catalytic activity [GO:0003824]		3
H37Rv	1	15608232	gi|15608232	Rv1092c	pantothenate kinase [Mycobacterium tuberculosis H37Rv]	Intermediary metabolism and respiration	Cytoplasmic	9.92	9.92	31.41	26.92	22.76	5	coenzyme A biosynthetic process [GO:0015937]; growth [GO:0040007]	ATP binding [GO:0005524]; pantothenate kinase activity [GO:0004594]	PTHR10285:SF7;	6
H37Rv	1	448824753	gi|448824753	Rv1093	serine hydroxymethyltransferase [Mycobacterium tuberculosis H37Rv]	Intermediary metabolism and respiration	Cytoplasmic	27.77	27.77	65.96	61.03	61.03	17	glycine biosynthetic process from serine [GO:0019264]; one-carbon metabolic process [GO:0006730]	glycine hydroxymethyltransferase activity [GO:0004372]; protein homodimerization activity [GO:0042803]; pyridoxal phosphate binding [GO:0030170]	PTHR11680;	17
H37Rv	1	15608234	gi|15608234	Rv1094	acyl-ACP desaturase DesA [Mycobacterium tuberculosis H37Rv]	Lipid metabolism	Cytoplasmic	38.69	38.69	80.36	71.27	71.27	30	fatty acid metabolic process [GO:0006631]	acyl-[acyl-carrier-protein] desaturase activity [GO:0045300]; metal ion binding [GO:0046872]		31
H37Rv	1	15608235	gi|15608235	Rv1095	phosphate starvation-inducible protein PsiH [Mycobacterium tuberculosis H37Rv]	Intermediary metabolism and respiration	Cytoplasmic	8.9	8.91	19.4	18.48	15.47	6		ATP binding [GO:0005524]		7
H37Rv	1	15608236	gi|15608236	Rv1096	glycosyl hydrolase [Mycobacterium tuberculosis H37Rv]	Intermediary metabolism and respiration	Unknown	4.02	4.02	34.02	16.49	16.49	3	carbohydrate metabolic process [GO:0005975]	hydrolase activity, acting on carbon-nitrogen (but not peptide) bonds [GO:0016810]		3
H37Rv	1	15608237	gi|15608237	Rv1097c	membrane glycine/proline-rich protein [Mycobacterium tuberculosis H37Rv]	cell wall and cell processes	Unknown	4.02	4.02	18.09	13.99	13.99	2				4
H37Rv	1	15608238	gi|15608238	Rv1098c	fumarate hydratase [Mycobacterium tuberculosis H37Rv]	Intermediary metabolism and respiration	Cytoplasmic	26.27	26.27	60.13	52.32	50.63	14	fumarate metabolic process [GO:0006106]; tricarboxylic acid cycle [GO:0006099]	fumarate hydratase activity [GO:0004333]	PTHR11444;	17
H37Rv	1	448824754	gi|448824754	Rv1099c	fructose 1,6-bisphosphatase [Mycobacterium tuberculosis H37Rv]	Intermediary metabolism and respiration	Cytoplasmic	10.64	10.64	51.38	31.77	31.77	7	dephosphorylation [GO:0016311]; gluconeogenesis [GO:0006094]; glycerol metabolic process [GO:0006071]	fructose 1,6-bisphosphate 1-phosphatase activity [GO:0042132]; metal ion binding [GO:0046872]		7
H37Rv	1	15608241	gi|15608241	Rv1101c	hypothetical protein Rv1101c [Mycobacterium tuberculosis H37Rv]	cell wall and cell processes	Cytoplasmic Membrane	2.27	2.27	11.69	8.052	8.052	2			PTHR21716;	3
H37Rv	1	15608246	gi|15608246	Rv1106c	3 beta-hydroxysteroid dehydrogenase/delta 5--_4-isomerase [Mycobacterium tuberculosis H37Rv]	Intermediary metabolism and respiration	Unknown	10.02	10.02	27.57	27.57	25.41	7	steroid biosynthetic process [GO:0006694]	3-beta-hydroxy-delta5-steroid dehydrogenase activity [GO:0003854]; NAD+ binding [GO:0070403]; steroid delta-isomerase activity [GO:0004769]		8
H37Rv	1	15608248	gi|15608248	Rv1108c	exodeoxyribonuclease VII large subunit [Mycobacterium tuberculosis H37Rv]	Information pathways	Cytoplasmic	2	2	6.747	3.855	3.855	1	DNA catabolic process [GO:0006308]	exodeoxyribonuclease VII activity [GO:0008855]; nucleic acid binding [GO:0003676]		1
H37Rv	1	15608249	gi|15608249	Rv1109c	hypothetical protein Rv1109c [Mycobacterium tuberculosis H37Rv]	conserved hypotheticals	Unknown	8.44	8.44	44.34	44.34	39.15	5				6
H37Rv	1	57116829	gi|57116829	Rv1110	4-hydroxy-3-methylbut-2-enyl diphosphate reductase [Mycobacterium tuberculosis H37Rv]	cell wall and cell processes	Cytoplasmic	4.01	4.01	17.31	7.761	7.761	2	dimethylallyl diphosphate biosynthetic process [GO:0050992]; isopentenyl diphosphate biosynthetic process, methylerythritol 4-phosphate pathway [GO:0019288]; terpenoid biosynthetic process [GO:0016114]	3 iron, 4 sulfur cluster binding [GO:0051538]; 4-hydroxy-3-methylbut-2-en-1-yl diphosphate reductase activity [GO:0051745]; metal ion binding [GO:0046872]		2
H37Rv	1	15608252	gi|15608252	Rv1112	GTP-binding protein [Mycobacterium tuberculosis H37Rv]	Information pathways	Cytoplasmic	11.54	11.54	31.65	29.69	29.69	7		ATPase activity [GO:0016887]; ATP binding [GO:0005524]; GTP binding [GO:0005525]; ribosomal large subunit binding [GO:0043023]; ribosome binding [GO:0043022]		7
H37Rv	1	15608258	gi|15608258	Rv1118c	hypothetical protein Rv1118c [Mycobacterium tuberculosis H37Rv]	conserved hypotheticals	Cytoplasmic	3.08	3.08	59.44	15.38	8.741	3				4
H37Rv	1	57116832	gi|57116832	Rv1121	glucose-6-phosphate 1-dehydrogenase [Mycobacterium tuberculosis H37Rv]	Intermediary metabolism and respiration	Cytoplasmic	6.14	6.14	16.74	12.66	10.09	3	glucose metabolic process [GO:0006006]; pentose-phosphate shunt [GO:0006098]	glucose-6-phosphate dehydrogenase activity [GO:0004345]; NADP binding [GO:0050661]	PTHR23429;	4
H37Rv	1	15608262	gi|15608262	Rv1122	6-phosphogluconate dehydrogenase [Mycobacterium tuberculosis H37Rv]	Intermediary metabolism and respiration	Cytoplasmic	10	10	31.76	30.88	24.41	5	growth [GO:0040007]; pentose-phosphate shunt [GO:0006098]	NADP binding [GO:0050661]; phosphogluconate dehydrogenase (decarboxylating) activity [GO:0004616]		7
H37Rv	1	15608264	gi|15608264	Rv1124	epoxide hydrolase EphC [Mycobacterium tuberculosis H37Rv]	virulence, detoxification, adaptation	Cytoplasmic	8.02	8.02	37.66	23.73	23.73	4		hydrolase activity [GO:0016787]		4
H37Rv	1	15608266	gi|15608266	Rv1126c	hypothetical protein Rv1126c [Mycobacterium tuberculosis H37Rv]	conserved hypotheticals	Cytoplasmic	6.09	6.09	45.77	35.82	25.37	3	growth [GO:0040007]			5
H37Rv	1	15608269	gi|15608269	Rv1129c	transcriptional regulator [Mycobacterium tuberculosis H37Rv]	Regulatory proteins	Cytoplasmic	6	6	21.81	12.14	12.14	3	cholesterol metabolic process [GO:0008203]; propionate metabolic process, methylcitrate cycle [GO:0019679]; regulation of transcription, DNA-templated [GO:0006355]; response to host immune response [GO:0052572]; response to hypoxia [GO:0001666]; transcription, DNA-templated [GO:0006351]	sequence-specific DNA binding [GO:0043565]		3
H37Rv	1	15608270	gi|15608270	Rv1130	methylcitrate dehydratase PrpD [Mycobacterium tuberculosis H37Rv]	Intermediary metabolism and respiration	Cytoplasmic	6.83	6.83	25.67	17.68	15.02	4	cholesterol metabolic process [GO:0008203]; propionate catabolic process, 2-methylcitrate cycle [GO:0019629]; propionate metabolic process, methylcitrate cycle [GO:0019679]; response to acid chemical [GO:0001101]; tricarboxylic acid cycle [GO:0006099]	2-methylcitrate dehydratase activity [GO:0047547]; aconitate hydratase activity [GO:0003994]	PTHR16943;	5
H37Rv	1	15608271	gi|15608271	Rv1131	methylcitrate synthase PrpC [Mycobacterium tuberculosis H37Rv]	Intermediary metabolism and respiration	Cytoplasmic	4	4	16.03	9.16	9.16	2	propionate metabolic process, methylcitrate cycle [GO:0019679]; tricarboxylic acid cycle [GO:0006099]	2-methylcitrate synthase activity [GO:0050440]; citrate synthase activity [GO:0036440]	PTHR11739;	2
H37Rv	1	15608272	gi|15608272	Rv1132	hypothetical protein Rv1132 [Mycobacterium tuberculosis H37Rv]	cell wall and cell processes	Cytoplasmic Membrane	2.91	2.91	10.42	4.688	4.688	2				2
H37Rv	1	15608273	gi|15608273	Rv1133c	5-methyltetrahydropteroyltriglutamate--homocysteine methyltransferase [Mycobacterium tuberculosis H37Rv]	Intermediary metabolism and respiration	Cytoplasmic	97.07	97.07	72.86	69.83	69.57	84	methionine biosynthetic process [GO:0009086]	5-methyltetrahydropteroyltriglutamate-homocysteine S-methyltransferase activity [GO:0003871]; zinc ion binding [GO:0008270]		92
H37Rv	1	15608281	gi|15608281	Rv1141c	enoyl-CoA hydratase EchA11 [Mycobacterium tuberculosis H37Rv]	Lipid metabolism	Cytoplasmic Membrane	6	6	32.09	22.39	22.39	3		catalytic activity [GO:0003824]		3
H37Rv	1	15608283	gi|15608283	Rv1143	alpha-methylacyl-CoA racemase [Mycobacterium tuberculosis H37Rv]	Lipid metabolism	Cytoplasmic	6.36	6.36	39.72	26.39	22.22	3	acyl-CoA metabolic process [GO:0006637]	alpha-methylacyl-CoA racemase activity [GO:0008111]; protein homodimerization activity [GO:0042803]		5
H37Rv	1	15608284	gi|15608284	Rv1144	oxidoreductase [Mycobacterium tuberculosis H37Rv]	Intermediary metabolism and respiration	Cytoplasmic	14.85	14.85	87.6	72.8	72.8	9		oxidoreductase activity [GO:0016491]		10
H37Rv	1	15608286	gi|15608286	Rv1146	transmembrane transport protein [Mycobacterium tuberculosis H37Rv]	cell wall and cell processes	Cytoplasmic Membrane	0.12	0.12	4.255	1.702	1.702	1	positive regulation by symbiont of host immune response [GO:0052556]			1
H37Rv	1	15608295	gi|15608295	Rv1155	pyridoxine/pyridoxamine 5'-phosphate oxidase [Mycobacterium tuberculosis H37Rv]	Intermediary metabolism and respiration	Cytoplasmic Membrane	1.07	1.07	11.56	11.56	11.56	1	vitamin B6 metabolic process [GO:0042816]	FMN binding [GO:0010181]; pyridoxamine-phosphate oxidase activity [GO:0004733]		1
H37Rv	1	15608296	gi|15608296	Rv1156	hypothetical protein Rv1156 [Mycobacterium tuberculosis H37Rv]	Information pathways	Cytoplasmic	2	2	19.49	15.9	15.9	1	base-excision repair [GO:0006284]	catalytic activity [GO:0003824]		1
H37Rv	1	15608301	gi|15608301	Rv1161	nitrate reductase subunit alpha [Mycobacterium tuberculosis H37Rv]	Intermediary metabolism and respiration	Cytoplasmic Membrane	34.58	34.58	39.2	29.63	25.49	18	nitrate metabolic process [GO:0042126]	4 iron, 4 sulfur cluster binding [GO:0051539]; electron carrier activity [GO:0009055]; molybdenum ion binding [GO:0030151]; nitrate reductase activity [GO:0008940]		21
H37Rv	1	15608302	gi|15608302	Rv1162	nitrate reductase subunit beta [Mycobacterium tuberculosis H37Rv]	Intermediary metabolism and respiration	Cytoplasmic Membrane	12.14	12.14	30.65	23.84	19.89	7	anaerobic respiration [GO:0009061]; nitrate metabolic process [GO:0042126]	electron carrier activity [GO:0009055]; nitrate reductase activity [GO:0008940]; oxidoreductase activity [GO:0016491]		11
H37Rv	1	15608305	gi|15608305	Rv1165	GTP-binding translation elongation factor [Mycobacterium tuberculosis H37Rv]	Information pathways	Cytoplasmic	18.63	18.63	42.83	34.39	30.89	9	translation [GO:0006412]	GTPase activity [GO:0003924]; GTP binding [GO:0005525]; translation elongation factor activity [GO:0003746]	PTHR23115:SF14;	11
H37Rv	1	15608310	gi|15608310	Rv1170	1D-myo-inositol 2-acetamido-2-deoxy-alpha-D-glucopyranoside deacetylase [Mycobacterium tuberculosis H37Rv]	Intermediary metabolism and respiration	Unknown	8.45	8.45	31.68	28.71	28.71	6	mycothiol biosynthetic process [GO:0010125]	N-acetylglucosaminylinositol deacetylase activity [GO:0035595]; zinc ion binding [GO:0008270]	PTHR12993;	6
H37Rv	1	15608313	gi|15608313	Rv1173	FO synthase [Mycobacterium tuberculosis H37Rv]	Intermediary metabolism and respiration	Cytoplasmic	12.43	12.43	32.71	17.29	14.37	6	coenzyme biosynthetic process [GO:0009108]; response to nitrosative stress [GO:0051409]	4 iron, 4 sulfur cluster binding [GO:0051539]; transferase activity, transferring alkyl or aryl (other than methyl) groups [GO:0016765]		8
H37Rv	1	15608315	gi|15608315	Rv1175c	NADPH dependent 2,4-dienoyl-CoA reductase FadH [Mycobacterium tuberculosis H37Rv]	Lipid metabolism	Cytoplasmic	21.1	21.1	42.28	31.6	31.6	13	oxidation-reduction process [GO:0055114]	FMN binding [GO:0010181]; NADPH dehydrogenase activity [GO:0003959]		13
H37Rv	1	15608317	gi|15608317	Rv1177	ferredoxin FdxC [Mycobacterium tuberculosis H37Rv]	Intermediary metabolism and respiration	Cytoplasmic	4.67	4.67	27.78	27.78	27.78	3	growth [GO:0040007]; oxidation-reduction process [GO:0055114]	4 iron, 4 sulfur cluster binding [GO:0051539]; electron carrier activity [GO:0009055]; metal ion binding [GO:0046872]; oxidoreductase activity [GO:0016491]		3
H37Rv	1	15608318	gi|15608318	Rv1178	aminotransferase [Mycobacterium tuberculosis H37Rv]	Intermediary metabolism and respiration	Unknown	10	10	32.32	32.32	32.32	5	biosynthetic process [GO:0009058]	pyridoxal phosphate binding [GO:0030170]; succinyldiaminopimelate transaminase activity [GO:0009016]		5
H37Rv	1	15608319	gi|15608319	Rv1179c	hypothetical protein Rv1179c [Mycobacterium tuberculosis H37Rv]	Information pathways	Cytoplasmic Membrane	32.39	32.39	38.13	31.74	29.71	17		ATP binding [GO:0005524]; DNA binding [GO:0003677]; helicase activity [GO:0004386]		19
H37Rv	1	15608320	gi|15608320	Rv1180	polyketide beta-ketoacyl synthase [Mycobacterium tuberculosis H37Rv]	Lipid metabolism	Cytoplasmic Membrane	22.7	22.7	43.24	40.78	39.34	13		transferase activity [GO:0016740]		14
H37Rv	1	15608321	gi|15608321	Rv1181	polyketide beta-ketoacyl synthase [Mycobacterium tuberculosis H37Rv]	Lipid metabolism	Cytoplasmic Membrane	102.06	106	68.02	60.62	60.62	67		oxidoreductase activity [GO:0016491]; transferase activity [GO:0016740]		69
H37Rv	1	15608322	gi|15608322	Rv1182	acyltransferase PapA [Mycobacterium tuberculosis H37Rv]	Lipid metabolism	Cytoplasmic	5.92	5.92	17.58	13.35	13.35	3	glycolipid biosynthetic process [GO:0009247]; growth [GO:0040007]; trehalose metabolic process [GO:0005991]	palmitoyltransferase activity [GO:0016409]		3
H37Rv	1	15608323	gi|15608323	Rv1183	transmembrane transport protein MmpL10 [Mycobacterium tuberculosis H37Rv]	cell wall and cell processes	Cytoplasmic Membrane	1.41	1.41	13.07	4.291	4.291	2	lipid transport [GO:0006869]			2
H37Rv	1	15608325	gi|15608325	Rv1185c	fatty-acid--CoA ligase FadD21 [Mycobacterium tuberculosis H37Rv]	Lipid metabolism	Cytoplasmic	37.53	37.53	69.03	64.88	61.76	19	fatty acid metabolic process [GO:0006631]	ligase activity [GO:0016874]		21
H37Rv	1	15608327	gi|15608327	Rv1187	pyrroline-5-carboxylate dehydrogenase RocA [Mycobacterium tuberculosis H37Rv]	Intermediary metabolism and respiration	Cytoplasmic	4	4	15.47	5.709	5.709	2	glutamate biosynthetic process [GO:0006537]; growth [GO:0040007]; proline biosynthetic process [GO:0006561]	1-pyrroline-5-carboxylate dehydrogenase activity [GO:0003842]; aldehyde dehydrogenase (NAD) activity [GO:0004029]; nucleotide binding [GO:0000166]		2
H37Rv	1	15608328	gi|15608328	Rv1188	proline dehydrogenase [Mycobacterium tuberculosis H37Rv]	Intermediary metabolism and respiration	Cytoplasmic	9.64	9.64	50.76	20.67	17.33	5	growth [GO:0040007]; oxidation-reduction process [GO:0055114]; proline catabolic process to glutamate [GO:0010133]	aldehyde dehydrogenase (NAD) activity [GO:0004029]; proline dehydrogenase activity [GO:0004657]		6
H37Rv	1	15608330	gi|15608330	Rv1190	hypothetical protein Rv1190 [Mycobacterium tuberculosis H37Rv]	Intermediary metabolism and respiration	Unknown	4.1	4.1	42.81	21.92	21.92	3		hydrolase activity [GO:0016787]		4
H37Rv	1	15608331	gi|15608331	Rv1191	hypothetical protein Rv1191 [Mycobacterium tuberculosis H37Rv]	Intermediary metabolism and respiration	Cytoplasmic Membrane	24.95	24.95	61.18	57.24	56.91	13		hydrolase activity [GO:0016787]		14
H37Rv	1	15608332	gi|15608332	Rv1192	hypothetical protein Rv1192 [Mycobacterium tuberculosis H37Rv]	cell wall and cell processes	Cytoplasmic	8.33	8.33	55.27	42.18	37.82	5		hydrolase activity [GO:0016787]		6
H37Rv	1	15608333	gi|15608333	Rv1193	fatty-acid--CoA ligase FadD36 [Mycobacterium tuberculosis H37Rv]	Lipid metabolism	Cytoplasmic	11.84	11.84	51.16	36.36	36.36	7	growth [GO:0040007]	ligase activity [GO:0016874]		8
H37Rv	1	15608334	gi|15608334	Rv1194c	hypothetical protein Rv1194c [Mycobacterium tuberculosis H37Rv]	Lipid metabolism	Cytoplasmic	15	15	45.61	32.07	25.89	7	growth [GO:0040007]			10
H37Rv	1	57116841	gi|57116841	Rv1196	PPE family protein PPE18 [Mycobacterium tuberculosis H37Rv]	PE/PPE	Cytoplasmic Membrane	20.31	20.31	49.36	49.36	46.8	24				27
H37Rv	1	15608338	gi|15608338	Rv1198	ESAT-6 like protein EsxL [Mycobacterium tuberculosis H37Rv]	cell wall and cell processes	Unknown	10	10	98.94	98.94	98.94	7				9
H37Rv	1	15608341	gi|15608341	Rv1201c	2,3,4,5-tetrahydropyridine-2,6-dicarboxylate N-succinyltransferase [Mycobacterium tuberculosis H37Rv]	Intermediary metabolism and respiration	Unknown	22	22	63.72	63.72	63.72	12	diaminopimelate biosynthetic process [GO:0019877]; growth [GO:0040007]; lysine biosynthetic process via diaminopimelate [GO:0009089]	2,3,4,5-tetrahydropyridine-2,6-dicarboxylate N-succinyltransferase activity [GO:0008666]; coenzyme binding [GO:0050662]; magnesium ion binding [GO:0000287]; sodium ion binding [GO:0031402]		12
H37Rv	1	57116842	gi|57116842	Rv1202	succinyl-diaminopimelate desuccinylase DapE [Mycobacterium tuberculosis H37Rv]	Intermediary metabolism and respiration	Cytoplasmic	2.04	2.04	21.19	11.58	5.65	1	lysine biosynthetic process via diaminopimelate [GO:0009089]	metallopeptidase activity [GO:0008237]; succinyl-diaminopimelate desuccinylase activity [GO:0009014]		2
H37Rv	1	15608346	gi|15608346	Rv1206	fatty-acid--CoA ligase FadD6 [Mycobacterium tuberculosis H37Rv]	Lipid metabolism	Cytoplasmic	30.96	30.96	51.26	42.88	36.68	15	fatty acid biosynthetic process [GO:0006633]	long-chain fatty acid-CoA ligase activity [GO:0004467]	PTHR24096:SF192;	21
H37Rv	1	15608349	gi|15608349	Rv1209	hypothetical protein Rv1209 [Mycobacterium tuberculosis H37Rv]	Regulatory proteins	Cytoplasmic Membrane	2	2	19.67	19.67	19.67	1	cell division [GO:0051301]			1
H37Rv	1	15608353	gi|15608353	Rv1213	glucose-1-phosphate adenylyltransferase [Mycobacterium tuberculosis H37Rv]	Intermediary metabolism and respiration	Unknown	2.02	2.02	14.85	3.218	3.218	1	glycogen biosynthetic process [GO:0005978]	ATP binding [GO:0005524]; glucose-1-phosphate adenylyltransferase activity [GO:0008878]		2
H37Rv	1	15608355	gi|15608355	Rv1215c	hypothetical protein Rv1215c [Mycobacterium tuberculosis H37Rv]	Intermediary metabolism and respiration	Cytoplasmic	11.12	11.19	38.32	22.64	20.5	7	growth [GO:0040007]	dipeptidyl-peptidase activity [GO:0008239]		8
H37Rv	1	15608358	gi|15608358	Rv1218c	tetronasin ABC transporter ATP-binding protein [Mycobacterium tuberculosis H37Rv]	cell wall and cell processes	Cytoplasmic Membrane	4.24	4.24	35.37	21.22	17.36	3	response to antibiotic [GO:0046677]	ATPase activity [GO:0016887]; ATP binding [GO:0005524]		4
H37Rv	1	15608360	gi|15608360	Rv1220c	methyltransferase [Mycobacterium tuberculosis H37Rv]	Intermediary metabolism and respiration	Cytoplasmic	7.8	7.8	31.63	31.63	31.63	4		O-methyltransferase activity [GO:0008171]		4
H37Rv	1	57116844	gi|57116844	Rv1223	serine protease HtrA [Mycobacterium tuberculosis H37Rv]	Intermediary metabolism and respiration	Unknown	18	18	44.32	25.38	23.11	9	growth [GO:0040007]	serine-type endopeptidase activity [GO:0004252]		10
H37Rv	1	15608369	gi|15608369	Rv1229c	Mrp-like protein [Mycobacterium tuberculosis H37Rv]	Intermediary metabolism and respiration	Cytoplasmic	10.01	10.01	46.41	31.28	27.95	5	growth [GO:0040007]	ATPase activity [GO:0016887]; ATP binding [GO:0005524]; iron-sulfur cluster binding [GO:0051536]; metal ion binding [GO:0046872]	PTHR23264;	7
H37Rv	1	15608371	gi|15608371	Rv1231c	membrane protein [Mycobacterium tuberculosis H37Rv]	cell wall and cell processes	Cytoplasmic Membrane	2	2	31.67	9.444	9.444	1				1
H37Rv	1	15608372	gi|15608372	Rv1232c	hypothetical protein Rv1232c [Mycobacterium tuberculosis H37Rv]	cell wall and cell processes	Cytoplasmic	18.02	18.02	48.05	47.13	42.07	9	growth [GO:0040007]			10
H37Rv	1	15608374	gi|15608374	Rv1234	transmembrane protein [Mycobacterium tuberculosis H37Rv]	cell wall and cell processes	Cytoplasmic Membrane	6	6	45.14	30.86	30.86	3				4
H37Rv	1	15608375	gi|15608375	Rv1235	trehalose ABC transporter substrate-binding lipoprotein LpqY [Mycobacterium tuberculosis H37Rv]	cell wall and cell processes	Unknown	8.39	8.39	39.96	22.44	19.87	4	growth of symbiont in host [GO:0044117]; pathogenesis [GO:0009405]; trehalose transport [GO:0015771]	transporter activity [GO:0005215]		5
H37Rv	1	15608378	gi|15608378	Rv1238	sugar ABC transporter ATP-binding protein SugC [Mycobacterium tuberculosis H37Rv]	cell wall and cell processes	Cytoplasmic Membrane	10.93	10.93	39.19	26.21	26.21	6	transport [GO:0006810]	ATPase activity [GO:0016887]; ATP binding [GO:0005524]		7
H37Rv	1	15608379	gi|15608379	Rv1239c	magnesium and cobalt transport transmembrane protein CorA [Mycobacterium tuberculosis H37Rv]	cell wall and cell processes	Cytoplasmic Membrane	5.93	5.93	33.61	15.03	15.03	3	cation transmembrane transport [GO:0098655]; magnesium ion transport [GO:0015693]; protein homooligomerization [GO:0051260]	cobalt ion binding [GO:0050897]; cobalt ion transmembrane transporter activity [GO:0015087]; magnesium ion binding [GO:0000287]; magnesium ion transmembrane transporter activity [GO:0015095]; metal ion transmembrane transporter activity [GO:0046873]		4
H37Rv	1	15608380	gi|15608380	Rv1240	malate dehydrogenase [Mycobacterium tuberculosis H37Rv]	Intermediary metabolism and respiration	Unknown	29.19	29.19	83.89	79.64	79.64	22	carbohydrate metabolic process [GO:0005975]; malate metabolic process [GO:0006108]; tricarboxylic acid cycle [GO:0006099]	L-malate dehydrogenase activity [GO:0030060]	PTHR23382;	23
H37Rv	1	15608382	gi|15608382	Rv1242	ribonuclease VapC33 [Mycobacterium tuberculosis H37Rv]	virulence, detoxification, adaptation	Cytoplasmic	2	2	41.96	9.091	9.091	1	negative regulation of growth [GO:0045926]	ribonuclease activity [GO:0004540]		1
H37Rv	1	15608385	gi|15608385	Rv1245c	short-chain type dehydrogenase/reductase [Mycobacterium tuberculosis H37Rv]	Intermediary metabolism and respiration	Cytoplasmic	16	16	56.88	55.07	55.07	11		oxidoreductase activity [GO:0016491]		11
H37Rv	1	161352467	gi|161352467	Rv1248c	multifunctional 2-oxoglutarate dehydrogenase E1 component /2-oxoglutarate dehydrogenase dihydrolipoyllysine-residue succinyltransferase [Mycobacterium tuberculosis H37Rv]	Intermediary metabolism and respiration	Cytoplasmic	62.86	62.86	50.53	44.35	40.37	35	tricarboxylic acid cycle [GO:0006099]	2-oxoglutarate decarboxylase activity [GO:0008683]; oxoglutarate dehydrogenase (succinyl-transferring) activity [GO:0004591]; thiamine pyrophosphate binding [GO:0030976]; transferase activity, transferring acyl groups [GO:0016746]	PTHR23152;	41
H37Rv	1	15608393	gi|15608393	Rv1253	ATP-dependent RNA helicase DeaD [Mycobacterium tuberculosis H37Rv]	Information pathways	Cytoplasmic	2	2	19.89	3.197	3.197	1	cellular response to cold [GO:0070417]; ribosomal large subunit assembly [GO:0000027]; RNA catabolic process [GO:0006401]; RNA secondary structure unwinding [GO:0010501]	ATP binding [GO:0005524]; ATP-dependent RNA helicase activity [GO:0004004]; RNA binding [GO:0003723]		1
H37Rv	1	15608397	gi|15608397	Rv1257c	oxidoreductase [Mycobacterium tuberculosis H37Rv]	Intermediary metabolism and respiration	Cytoplasmic	10.11	10.11	39.56	29.23	26.81	6		flavin adenine dinucleotide binding [GO:0050660]; oxidoreductase activity, acting on CH-OH group of donors [GO:0016614]		7
H37Rv	1	15608400	gi|15608400	Rv1260	oxidoreductase [Mycobacterium tuberculosis H37Rv]	Intermediary metabolism and respiration	Cytoplasmic	10.46	10.46	33.87	27.42	21.77	5	secondary metabolite biosynthetic process [GO:0044550]	FAD binding [GO:0071949]; oxidoreductase activity [GO:0016491]		7
H37Rv	1	15608401	gi|15608401	Rv1261c	hypothetical protein Rv1261c [Mycobacterium tuberculosis H37Rv]	conserved hypotheticals	Cytoplasmic Membrane	6.18	6.18	33.56	27.52	27.52	3		oxidoreductase activity [GO:0016491]		4
H37Rv	1	15608403	gi|15608403	Rv1263	amidase AmiB2 [Mycobacterium tuberculosis H37Rv]	Intermediary metabolism and respiration	Cytoplasmic	7.44	7.44	34.85	30.95	22.29	7		amidase activity [GO:0004040]; carbon-nitrogen ligase activity, with glutamine as amido-N-donor [GO:0016884]	PTHR11895;	9
H37Rv	1	15608404	gi|15608404	Rv1264	adenylyl cyclase [Mycobacterium tuberculosis H37Rv]	Intermediary metabolism and respiration	Cytoplasmic	4.8	4.8	20.4	20.4	17.63	4	intracellular signal transduction [GO:0035556]; response to pH [GO:0009268]; signal transduction [GO:0007165]	phosphorus-oxygen lyase activity [GO:0016849]		6
H37Rv	1	15608405	gi|15608405	Rv1265	hypothetical protein Rv1265 [Mycobacterium tuberculosis H37Rv]	conserved hypotheticals	Cytoplasmic	5.39	5.39	59.29	16.81	16.81	4				4
H37Rv	1	15608406	gi|15608406	Rv1266c	serine/threonine-protein kinase PknH [Mycobacterium tuberculosis H37Rv]	Regulatory proteins	Cytoplasmic Membrane	5.52	5.52	14.38	11.02	11.02	4	negative regulation of catalytic activity [GO:0043086]; negative regulation of growth [GO:0045926]; positive regulation of catalytic activity [GO:0043085]; positive regulation of DNA binding [GO:0043388]; positive regulation of transcription, DNA-templated [GO:0045893]; protein autophosphorylation [GO:0046777]; regulation of lipid biosynthetic process [GO:0046890]; response to host immune respons…	ATP binding [GO:0005524]; protein kinase activity [GO:0004672]; protein serine/threonine kinase activity [GO:0004674]		5
H37Rv	1	15608407	gi|15608407	Rv1267c	transcriptional regulator EmbR [Mycobacterium tuberculosis H37Rv]	Regulatory proteins	Cytoplasmic	17.1	17.1	49.48	43.3	43.3	11	phosphorelay signal transduction system [GO:0000160]; regulation of transcription, DNA-templated [GO:0006355]; transcription, DNA-templated [GO:0006351]	DNA binding [GO:0003677]		11
H37Rv	1	15608409	gi|15608409	Rv1269c	hypothetical protein Rv1269c [Mycobacterium tuberculosis H37Rv]	cell wall and cell processes	Extracellular	2	2	19.35	12.1	12.1	1				1
H37Rv	1	15608410	gi|15608410	Rv1270c	lipoprotein LprA [Mycobacterium tuberculosis H37Rv]	cell wall and cell processes	Cytoplasmic Membrane	12	12	40.98	40.98	40.98	6	active evasion of host immune response via regulation of host cytokine network [GO:0042785]; signal transduction [GO:0007165]	lipid binding [GO:0008289]; receptor agonist activity [GO:0048018]		6
H37Rv	1	15608414	gi|15608414	Rv1274	lipoprotein LprB [Mycobacterium tuberculosis H37Rv]	cell wall and cell processes	Unknown	2	2	16.22	11.35	11.35	1	growth [GO:0040007]			1
H37Rv	1	15608415	gi|15608415	Rv1275	lipoprotein LprC [Mycobacterium tuberculosis H37Rv]	cell wall and cell processes	Unknown	8.62	8.62	37.78	37.78	37.78	5				5
H37Rv	1	15608418	gi|15608418	Rv1278	hypothetical protein Rv1278 [Mycobacterium tuberculosis H37Rv]	Information pathways	Cytoplasmic	4.04	4.04	18.17	6.971	5.829	2	growth [GO:0040007]			3
H37Rv	1	15608419	gi|15608419	Rv1279	GMC-type oxidoreductase [Mycobacterium tuberculosis H37Rv]	Intermediary metabolism and respiration	Cytoplasmic Membrane	17.17	17.17	33.52	21.78	21.78	11		flavin adenine dinucleotide binding [GO:0050660]; oxidoreductase activity, acting on CH-OH group of donors [GO:0016614]		11
H37Rv	1	15608420	gi|15608420	Rv1280c	oligopeptide ABC transporter substrate-binding lipoprotein OppA [Mycobacterium tuberculosis H37Rv]	cell wall and cell processes	Unknown	10	10	30.46	17.43	17.43	5	transmembrane transport [GO:0055085]	glutathione binding [GO:0043295]; peptide binding [GO:0042277]; peptide transporter activity [GO:0015197]		5
H37Rv	1	15608421	gi|15608421	Rv1281c	oligopeptide ABC transporter ATP-binding protein OppD [Mycobacterium tuberculosis H37Rv]	cell wall and cell processes	Cytoplasmic Membrane	20.73	20.73	53.1	35.13	29.25	12	peptide transport [GO:0015833]; phagosome maturation [GO:0090382]	ATPase activity [GO:0016887]; ATP binding [GO:0005524]		15
H37Rv	1	15608423	gi|15608423	Rv1283c	oligopeptide ABC transporter permease OppB [Mycobacterium tuberculosis H37Rv]	cell wall and cell processes	Cytoplasmic Membrane	2	2	4	4	4	1	transport [GO:0006810]	transmembrane transporter activity [GO:0022857]		1
H37Rv	1	15608424	gi|15608424	Rv1284	beta-carbonic anhydrase [Mycobacterium tuberculosis H37Rv]	Intermediary metabolism and respiration	Cytoplasmic	9.8	9.8	58.28	46.63	46.63	5	growth [GO:0040007]	carbonate dehydratase activity [GO:0004089]; zinc ion binding [GO:0008270]	PTHR11002;	5
H37Rv	1	15608425	gi|15608425	Rv1285	sulfate adenylyltransferase subunit 2 [Mycobacterium tuberculosis H37Rv]	Intermediary metabolism and respiration	Cytoplasmic	6.29	6.29	37.35	15.96	15.96	4	cellular response to oxidative stress [GO:0034599]; cellular response to sulfur starvation [GO:0010438]; growth [GO:0040007]; hydrogen sulfide biosynthetic process [GO:0070814]; sulfate assimilation [GO:0000103]; sulfate assimilation via adenylyl sulfate reduction [GO:0010134]; sulfur compound metabolic process [GO:0006790]	ATP binding [GO:0005524]; sulfate adenylyltransferase (ATP) activity [GO:0004781]		4
H37Rv	1	15608426	gi|15608426	Rv1286	bifunctional sulfate adenyltransferase subunit 1 CysN/adenylylsulfate kinase CysC [Mycobacterium tuberculosis H37Rv]	Intermediary metabolism and respiration	Cytoplasmic	11.85	11.85	34.85	19.71	17.59	6	sulfate assimilation [GO:0000103]	adenylylsulfate kinase activity [GO:0004020]; ATP binding [GO:0005524]; GTPase activity [GO:0003924]; GTP binding [GO:0005525]; sulfate adenylyltransferase (ATP) activity [GO:0004781]		7
H37Rv	1	15608427	gi|15608427	Rv1287	HTH-type transcriptional regulator [Mycobacterium tuberculosis H37Rv]	Regulatory proteins	Cytoplasmic	0.59	0.59	27.33	14.29	14.29	1		DNA binding [GO:0003677]		1
H37Rv	1	15608428	gi|15608428	Rv1288	hypothetical protein Rv1288 [Mycobacterium tuberculosis H37Rv]	Regulatory proteins	Cytoplasmic Membrane	9.42	9.42	53.95	39.91	32.68	6				9
H37Rv	1	15608429	gi|15608429	Rv1289	hypothetical protein Rv1289 [Mycobacterium tuberculosis H37Rv]	conserved hypotheticals	Cytoplasmic	0.27	0.27	12.38	9.048	9.048	1				1
H37Rv	1	15608430	gi|15608430	Rv1290c	hypothetical protein Rv1290c [Mycobacterium tuberculosis H37Rv]	cell wall and cell processes	Cytoplasmic Membrane	4	4	25.53	8.829	8.829	2	pathogenesis [GO:0009405]			2
H37Rv	1	15608432	gi|15608432	Rv1292	arginine--tRNA ligase [Mycobacterium tuberculosis H37Rv]	Information pathways	Cytoplasmic	16.65	16.65	48.73	39.09	31.27	9	arginyl-tRNA aminoacylation [GO:0006420]; growth [GO:0040007]	arginine-tRNA ligase activity [GO:0004814]; ATP binding [GO:0005524]	PTHR11956;	12
H37Rv	1	15608433	gi|15608433	Rv1293	diaminopimelate decarboxylase [Mycobacterium tuberculosis H37Rv]	Intermediary metabolism and respiration	Cytoplasmic	10.02	10.02	28.19	23.04	19.91	6	growth [GO:0040007]; lysine biosynthetic process via diaminopimelate [GO:0009089]	diaminopimelate decarboxylase activity [GO:0008836]; pyridoxal phosphate binding [GO:0030170]		8
H37Rv	1	15608434	gi|15608434	Rv1294	homoserine dehydrogenase [Mycobacterium tuberculosis H37Rv]	Intermediary metabolism and respiration	Cytoplasmic	18	18	44.22	40.14	39.91	12	growth [GO:0040007]; isoleucine biosynthetic process [GO:0009097]; methionine biosynthetic process [GO:0009086]; threonine biosynthetic process [GO:0009088]	amino acid binding [GO:0016597]; homoserine dehydrogenase activity [GO:0004412]; NADP binding [GO:0050661]		13
H37Rv	1	15608435	gi|15608435	Rv1295	threonine synthase [Mycobacterium tuberculosis H37Rv]	Intermediary metabolism and respiration	Cytoplasmic	22.07	22.07	70.56	65	65	13	threonine biosynthetic process [GO:0009088]	pyridoxal phosphate binding [GO:0030170]; threonine synthase activity [GO:0004795]		13
H37Rv	1	15608436	gi|15608436	Rv1296	homoserine kinase [Mycobacterium tuberculosis H37Rv]	Intermediary metabolism and respiration	Cytoplasmic Membrane	6	6	18.99	18.99	18.99	3	threonine biosynthetic process [GO:0009088]	ATP binding [GO:0005524]; homoserine kinase activity [GO:0004413]		3
H37Rv	1	15608437	gi|15608437	Rv1297	transcription termination factor Rho [Mycobacterium tuberculosis H37Rv]	Information pathways	Cytoplasmic	44.6	44.6	62.13	51.99	51.99	29	growth [GO:0040007]; regulation of transcription, DNA-templated [GO:0006355]; termination of RNA polymerase I transcription [GO:0006363]	ATP binding [GO:0005524]; helicase activity [GO:0004386]; RNA binding [GO:0003723]; RNA-dependent ATPase activity [GO:0008186]		30
H37Rv	1	15608438	gi|15608438	Rv1298	50S ribosomal protein L31 [Mycobacterium tuberculosis H37Rv]	Information pathways	Cytoplasmic	2	2	28.75	20	20	1	translation [GO:0006412]	rRNA binding [GO:0019843]; structural constituent of ribosome [GO:0003735]		2
H37Rv	1	15608439	gi|15608439	Rv1299	peptide chain release factor PrfA [Mycobacterium tuberculosis H37Rv]	Information pathways	Cytoplasmic	7.06	7.06	44.26	22.97	19.33	5	growth [GO:0040007]	translation release factor activity, codon specific [GO:0016149]		6
H37Rv	1	15608441	gi|15608441	Rv1301	threonylcarbamoyl-AMP synthase [Mycobacterium tuberculosis H37Rv]	Information pathways	Unknown	8	8	44.7	44.7	44.7	4	growth [GO:0040007]; regulation of translational fidelity [GO:0006450]; tRNA threonylcarbamoyladenosine modification [GO:0002949]	double-stranded RNA binding [GO:0003725]		5
H37Rv	1	15608444	gi|15608444	Rv1304	ATP synthase subunit A [Mycobacterium tuberculosis H37Rv]	Intermediary metabolism and respiration	Cytoplasmic Membrane	4	4	18.4	9.6	9.6	2	plasma membrane ATP synthesis coupled proton transport [GO:0042777]	proton-transporting ATP synthase activity, rotational mechanism [GO:0046933]	PTHR11410;	2
H37Rv	1	15608446	gi|15608446	Rv1306	ATP synthase subunit B [Mycobacterium tuberculosis H37Rv]	Intermediary metabolism and respiration	Unknown	8.76	8.76	43.27	43.27	43.27	5	plasma membrane ATP synthesis coupled proton transport [GO:0042777]	proton-transporting ATP synthase activity, rotational mechanism [GO:0046933]		5
H37Rv	1	15608447	gi|15608447	Rv1307	ATP synthase subunit b/delta [Mycobacterium tuberculosis H37Rv]	Intermediary metabolism and respiration	Cytoplasmic	26.07	26.07	52.02	49.78	49.78	19	ATP synthesis coupled proton transport [GO:0015986]; growth [GO:0040007]	proton-transporting ATP synthase activity, rotational mechanism [GO:0046933]	PTHR11910;	22
H37Rv	1	15608448	gi|15608448	Rv1308	ATP synthase subunit alpha [Mycobacterium tuberculosis H37Rv]	Intermediary metabolism and respiration	Cytoplasmic	60.57	60.57	74.68	66.3	66.3	49	ATP hydrolysis coupled proton transport [GO:0015991]; plasma membrane ATP synthesis coupled proton transport [GO:0042777]	ATP binding [GO:0005524]; proton-transporting ATPase activity, rotational mechanism [GO:0046961]; proton-transporting ATP synthase activity, rotational mechanism [GO:0046933]	PTHR15184:SF3;	53
H37Rv	1	15608449	gi|15608449	Rv1309	ATP synthase subunit gamma [Mycobacterium tuberculosis H37Rv]	Intermediary metabolism and respiration	Cytoplasmic	22.08	22.08	54.1	46.56	46.56	16	plasma membrane ATP synthesis coupled proton transport [GO:0042777]	ATP binding [GO:0005524]; proton-transporting ATPase activity, rotational mechanism [GO:0046961]; proton-transporting ATP synthase activity, rotational mechanism [GO:0046933]	PTHR11693;	17
H37Rv	1	15608450	gi|15608450	Rv1310	ATP synthase subunit beta [Mycobacterium tuberculosis H37Rv]	Intermediary metabolism and respiration	Cytoplasmic Membrane	62.83	62.83	82.3	81.07	78.81	58	ATP hydrolysis coupled proton transport [GO:0015991]; plasma membrane ATP synthesis coupled proton transport [GO:0042777]	ATP binding [GO:0005524]; proton-transporting ATP synthase activity, rotational mechanism [GO:0046933]		60
H37Rv	1	15608451	gi|15608451	Rv1311	ATP synthase subunit epsilon [Mycobacterium tuberculosis H37Rv]	Intermediary metabolism and respiration	Cytoplasmic	4.12	4.12	59.5	59.5	49.59	4	plasma membrane ATP synthesis coupled proton transport [GO:0042777]	ATP binding [GO:0005524]; proton-transporting ATPase activity, rotational mechanism [GO:0046961]; proton-transporting ATP synthase activity, rotational mechanism [GO:0046933]	PTHR13822;	6
H37Rv	1	15608454	gi|15608454	Rv1314c	cob(I)yrinic acid a,c-diamide adenosyltransferase [Mycobacterium tuberculosis H37Rv]	conserved hypotheticals	Cytoplasmic	6.45	6.45	44.04	35.75	25.91	3	cobalamin biosynthetic process [GO:0009236]; porphyrin-containing compound biosynthetic process [GO:0006779]	transferase activity [GO:0016740]		4
H37Rv	1	15608455	gi|15608455	Rv1315	UDP-N-acetylglucosamine 1-carboxyvinyltransferase [Mycobacterium tuberculosis H37Rv]	cell wall and cell processes	Cytoplasmic	12.27	12.27	37.32	33.97	30.14	7	cell cycle [GO:0007049]; cell division [GO:0051301]; cell wall organization [GO:0071555]; peptidoglycan biosynthetic process [GO:0009252]; regulation of cell shape [GO:0008360]; UDP-N-acetylgalactosamine biosynthetic process [GO:0019277]	UDP-N-acetylglucosamine 1-carboxyvinyltransferase activity [GO:0008760]		8
H37Rv	1	15608456	gi|15608456	Rv1316c	methylated-DNA--protein-cysteine methyltransferase [Mycobacterium tuberculosis H37Rv]	Information pathways	Cytoplasmic	2	2	26.06	13.33	13.33	1	DNA dealkylation involved in DNA repair [GO:0006307]; response to nitrosative stress [GO:0051409]	methylated-DNA-[protein]-cysteine S-methyltransferase activity [GO:0003908]		1
H37Rv	1	15608457	gi|15608457	Rv1317c	bifunctional regulatory protein/DNA repair enzyme AlkA [Mycobacterium tuberculosis H37Rv]	Information pathways	Cytoplasmic	6.87	6.87	20.56	13.31	13.31	4	base-excision repair [GO:0006284]; transcription, DNA-templated [GO:0006351]	methyltransferase activity [GO:0008168]; sequence-specific DNA binding [GO:0043565]; transcription factor activity, sequence-specific DNA binding [GO:0003700]; zinc ion binding [GO:0008270]		4
H37Rv	1	15608460	gi|15608460	Rv1320c	adenylate cyclase [Mycobacterium tuberculosis H37Rv]	Intermediary metabolism and respiration	Cytoplasmic Membrane	2	2	25.22	2.646	2.646	1	cyclic nucleotide biosynthetic process [GO:0009190]; intracellular signal transduction [GO:0035556]	phosphorus-oxygen lyase activity [GO:0016849]; signal transducer activity [GO:0004871]		1
H37Rv	1	15608463	gi|15608463	Rv1323	acetyl-CoA acetyltransferase [Mycobacterium tuberculosis H37Rv]	Lipid metabolism	Cytoplasmic	21.59	21.59	70.69	57.84	52.96	13	response to host immune response [GO:0052572]	acetyl-CoA C-acetyltransferase activity [GO:0003985]		15
H37Rv	1	15608464	gi|15608464	Rv1324	thioredoxin [Mycobacterium tuberculosis H37Rv]	Intermediary metabolism and respiration	Cytoplasmic	20.19	20.19	74.34	66.12	62.83	14	cell redox homeostasis [GO:0045454]; cellular response to oxidative stress [GO:0034599]; glycerol ether metabolic process [GO:0006662]; oxidation-reduction process [GO:0055114]; protein folding [GO:0006457]; sulfate assimilation [GO:0000103]	oxidoreductase activity, acting on a sulfur group of donors, disulfide as acceptor [GO:0016671]; protein disulfide oxidoreductase activity [GO:0015035]	PTHR10438;	16
H37Rv	1	15608466	gi|15608466	Rv1326c	1,4-alpha-glucan branching protein [Mycobacterium tuberculosis H37Rv]	Intermediary metabolism and respiration	Cytoplasmic	7.07	7.07	33.93	16.69	11.9	4	glycogen biosynthetic process [GO:0005978]	1,4-alpha-glucan branching enzyme activity [GO:0003844]; cation binding [GO:0043169]; hydrolase activity, hydrolyzing O-glycosyl compounds [GO:0004553]	PTHR10357;	6
H37Rv	1	57116849	gi|57116849	Rv1327c	alpha-1,4-glucan:maltose-1-phosphate maltosyltransferase [Mycobacterium tuberculosis H37Rv]	Intermediary metabolism and respiration	Cytoplasmic	13.08	13.08	31.38	24.54	16.41	7	alpha-glucan biosynthetic process [GO:0030979]; glycogen biosynthetic process [GO:0005978]; growth [GO:0040007]	cation binding [GO:0043169]; hydrolase activity, hydrolyzing O-glycosyl compounds [GO:0004553]; transferase activity, transferring hexosyl groups [GO:0016758]	PTHR10357;	11
H37Rv	1	15608468	gi|15608468	Rv1328	glycogen phosphorylase [Mycobacterium tuberculosis H37Rv]	Intermediary metabolism and respiration	Cytoplasmic	48.22	48.22	60.95	53.19	53.19	28	glycogen metabolic process [GO:0005977]	glycogen phosphorylase activity [GO:0008184]; pyridoxal phosphate binding [GO:0030170]	PTHR11468;	29
H37Rv	1	57116850	gi|57116850	Rv1330c	nicotinic acid phosphoribosyltransferase PncB1 [Mycobacterium tuberculosis H37Rv]	Intermediary metabolism and respiration	Cytoplasmic	4	4	26.56	12.72	12.72	3	NAD biosynthetic process [GO:0009435]; nicotinate nucleotide salvage [GO:0019358]	ligase activity [GO:0016874]; nicotinate-nucleotide diphosphorylase (carboxylating) activity [GO:0004514]; nicotinate phosphoribosyltransferase activity [GO:0004516]	PTHR11098;	3
H37Rv	1	15608480	gi|15608480	Rv1340	ribonuclease PH [Mycobacterium tuberculosis H37Rv]	Information pathways	Cytoplasmic	12.12	12.12	72.97	51.35	45.17	7	tRNA processing [GO:0008033]	tRNA binding [GO:0000049]; tRNA nucleotidyltransferase activity [GO:0009022]; tRNA-specific ribonuclease activity [GO:0004549]		8
H37Rv	1	15608481	gi|15608481	Rv1341	non-canonical purine NTP pyrophosphatase [Mycobacterium tuberculosis H37Rv]	Intermediary metabolism and respiration	Unknown	2	2	44.61	18.63	18.63	1	nucleoside triphosphate catabolic process [GO:0009143]; purine nucleotide metabolic process [GO:0006163]	metal ion binding [GO:0046872]; nucleoside-triphosphatase activity [GO:0017111]; nucleoside-triphosphate diphosphatase activity [GO:0047429]; nucleotide binding [GO:0000166]	PTHR11067;	1
H37Rv	1	57116851	gi|57116851	Rv1342c	hypothetical protein Rv1342c [Mycobacterium tuberculosis H37Rv]	cell wall and cell processes	Cytoplasmic Membrane	2	2	19.17	19.17	19.17	1	growth [GO:0040007]			1
H37Rv	1	15608500	gi|15608500	Rv1360	oxidoreductase [Mycobacterium tuberculosis H37Rv]	Intermediary metabolism and respiration	Cytoplasmic	0.78	0.78	37.35	7.941	4.412	1		oxidoreductase activity, acting on paired donors, with incorporation or reduction of molecular oxygen [GO:0016705]		2
H37Rv	1	15608503	gi|15608503	Rv1363c	membrane protein [Mycobacterium tuberculosis H37Rv]	cell wall and cell processes	Cytoplasmic Membrane	2.86	2.86	30.27	19.16	19.16	3				3
H37Rv	1	15608506	gi|15608506	Rv1366	hypothetical protein Rv1366 [Mycobacterium tuberculosis H37Rv]	conserved hypotheticals	Cytoplasmic	2	2	6.96	4.396	4.396	1	guanosine tetraphosphate metabolic process [GO:0015969]			1
H37Rv	1	15608507	gi|15608507	Rv1367c	hypothetical protein Rv1367c [Mycobacterium tuberculosis H37Rv]	cell wall and cell processes	Cytoplasmic Membrane	7.31	7.31	38.2	18.3	18.3	4				5
H37Rv	1	15608508	gi|15608508	Rv1368	lipoprotein LprF [Mycobacterium tuberculosis H37Rv]	cell wall and cell processes	Cytoplasmic Membrane	3.51	3.51	31.03	11.11	11.11	2	lipid transport [GO:0006869]	lipid binding [GO:0008289]		2
H37Rv	1	15608517	gi|15608517	Rv1377c	transferase [Mycobacterium tuberculosis H37Rv]	Intermediary metabolism and respiration	Cytoplasmic	2.76	2.76	16.04	16.04	16.04	2	methylation [GO:0032259]	S-adenosylmethionine-dependent methyltransferase activity [GO:0008757]		2
H37Rv	1	15608519	gi|15608519	Rv1379	bifunctional pyrimidine operon regulatory protein/uracil phosphoribosyltransferase [Mycobacterium tuberculosis H37Rv]	Regulatory proteins	Cytoplasmic	0.7	0.7	16.58	9.845	4.663	1	nucleoside metabolic process [GO:0009116]; regulation of transcription, DNA-templated [GO:0006355]; transcription, DNA-templated [GO:0006351]	uracil phosphoribosyltransferase activity [GO:0004845]		2
H37Rv	1	15608520	gi|15608520	Rv1380	aspartate carbamoyltransferase [Mycobacterium tuberculosis H37Rv]	Intermediary metabolism and respiration	Cytoplasmic	5.12	5.12	18.18	13.17	13.17	4	'de novo' pyrimidine nucleobase biosynthetic process [GO:0006207]; 'de novo' UMP biosynthetic process [GO:0044205]; cellular amino acid metabolic process [GO:0006520]; growth [GO:0040007]; pyrimidine ribonucleotide biosynthetic process [GO:0009220]	amino acid binding [GO:0016597]; aspartate carbamoyltransferase activity [GO:0004070]		4
H37Rv	1	15608521	gi|15608521	Rv1381	dihydroorotase [Mycobacterium tuberculosis H37Rv]	Intermediary metabolism and respiration	Cytoplasmic	6	6	20.47	15.35	15.35	3	'de novo' UMP biosynthetic process [GO:0044205]; growth [GO:0040007]	dihydroorotase activity [GO:0004151]; zinc ion binding [GO:0008270]		3
H37Rv	1	15608523	gi|15608523	Rv1383	carbamoyl-phosphate synthase small subunit [Mycobacterium tuberculosis H37Rv]	Intermediary metabolism and respiration	Unknown	7.2	7.2	26.86	19.95	19.95	4	'de novo' pyrimidine nucleobase biosynthetic process [GO:0006207]; 'de novo' UMP biosynthetic process [GO:0044205]; arginine biosynthetic process [GO:0006526]; glutamine metabolic process [GO:0006541]; growth [GO:0040007]; urea cycle [GO:0000050]	ATP binding [GO:0005524]; carbamoyl-phosphate synthase (glutamine-hydrolyzing) activity [GO:0004088]		4
H37Rv	1	57116856	gi|57116856	Rv1384	carbamoyl-phosphate synthase large subunit [Mycobacterium tuberculosis H37Rv]	Intermediary metabolism and respiration	Unknown	29.77	29.77	38.39	23.68	22.87	16	'de novo' UMP biosynthetic process [GO:0044205]; arginine biosynthetic process [GO:0006526]; urea cycle [GO:0000050]	ATP binding [GO:0005524]; carbamoyl-phosphate synthase (glutamine-hydrolyzing) activity [GO:0004088]; magnesium ion binding [GO:0000287]; manganese ion binding [GO:0030145]		19
H37Rv	1	57116857	gi|57116857	Rv1386	PE family protein PE15 [Mycobacterium tuberculosis H37Rv]	PE/PPE	Cytoplasmic Membrane	4	4	33.33	33.33	33.33	2				2
H37Rv	1	57116858	gi|57116858	Rv1387	PPE family protein PPE20 [Mycobacterium tuberculosis H37Rv]	PE/PPE	Cytoplasmic	6	6	7.607	7.607	7.607	5				5
H37Rv	1	15608527	gi|15608527	Rv1388	integration host factor MihF [Mycobacterium tuberculosis H37Rv]	Information pathways	Cytoplasmic	10.54	10.54	25.26	25.26	24.74	11	growth [GO:0040007]			13
H37Rv	1	15608529	gi|15608529	Rv1390	DNA-directed RNA polymerase subunit omega [Mycobacterium tuberculosis H37Rv]	Information pathways	Cytoplasmic	2.84	2.84	93.64	40	40	2	transcription, DNA-templated [GO:0006351]	DNA binding [GO:0003677]; DNA-directed RNA polymerase activity [GO:0003899]		2
H37Rv	1	15608530	gi|15608530	Rv1391	bifunctional phosphopantothenoylcysteine decarboxylase/phosphopantothenate--cysteine ligase [Mycobacterium tuberculosis H37Rv]	Intermediary metabolism and respiration	Cytoplasmic	8.03	8.03	23.92	17.46	17.46	5	coenzyme A biosynthetic process [GO:0015937]; growth [GO:0040007]; pantothenate catabolic process [GO:0015941]	FMN binding [GO:0010181]; phosphopantothenate--cysteine ligase activity [GO:0004632]; phosphopantothenoylcysteine decarboxylase activity [GO:0004633]		5
H37Rv	1	15608531	gi|15608531	Rv1392	S-adenosylmethionine synthetase [Mycobacterium tuberculosis H37Rv]	Intermediary metabolism and respiration	Cytoplasmic	43.82	43.82	75.93	75.93	75.93	27	one-carbon metabolic process [GO:0006730]; S-adenosylmethionine biosynthetic process [GO:0006556]	ATP binding [GO:0005524]; magnesium ion binding [GO:0000287]; methionine adenosyltransferase activity [GO:0004478]	PTHR11964;	28
H37Rv	1	15608532	gi|15608532	Rv1393c	monoxygenase [Mycobacterium tuberculosis H37Rv]	Intermediary metabolism and respiration	Cytoplasmic	4	4	32.11	7.927	7.927	2	oxidation-reduction process [GO:0055114]	monooxygenase activity [GO:0004497]		2
H37Rv	1	15608538	gi|15608538	Rv1400c	lipase [Mycobacterium tuberculosis H37Rv]	Intermediary metabolism and respiration	Cytoplasmic	7.14	7.14	22.5	22.5	22.5	4		hydrolase activity [GO:0016787]		4
H37Rv	1	15608542	gi|15608542	Rv1404	transcriptional regulator [Mycobacterium tuberculosis H37Rv]	Regulatory proteins	Cytoplasmic	8.44	8.44	53.13	50.63	45	5	transcription, DNA-templated [GO:0006351]	transcription factor activity, sequence-specific DNA binding [GO:0003700]; transcription regulatory region DNA binding [GO:0044212]		6
H37Rv	1	15608544	gi|15608544	Rv1406	methionyl-tRNA formyltransferase [Mycobacterium tuberculosis H37Rv]	Information pathways	Cytoplasmic	2.72	2.72	20.19	9.936	9.936	2	growth [GO:0040007]; translational initiation [GO:0006413]	methionyl-tRNA formyltransferase activity [GO:0004479]	PTHR11138;	2
H37Rv	1	15608545	gi|15608545	Rv1407	methyltransferase [Mycobacterium tuberculosis H37Rv]	Information pathways	Cytoplasmic	6	6	9.19	9.19	9.19	3	regulation of transcription, DNA-templated [GO:0006355]	methyltransferase activity [GO:0008168]; RNA binding [GO:0003723]		3
H37Rv	1	15608547	gi|15608547	Rv1409	bifunctional riboflavin biosynthesis diaminohydroxyphosphoribosylaminopyrimidine deaminase/5-amino-6-(5-phosphoribosylamino) uracil reductase [Mycobacterium tuberculosis H37Rv]	Intermediary metabolism and respiration	Cytoplasmic	16	16	60.47	41	41	9	riboflavin biosynthetic process [GO:0009231]	5-amino-6-(5-phosphoribosylamino)uracil reductase activity [GO:0008703]; diaminohydroxyphosphoribosylaminopyrimidine deaminase activity [GO:0008835]; zinc ion binding [GO:0008270]		9
H37Rv	1	15608548	gi|15608548	Rv1410c	aminoglycosides/tetracycline-transport integral membrane protein [Mycobacterium tuberculosis H37Rv]	cell wall and cell processes	Cytoplasmic Membrane	6	6	17.37	12.36	12.36	5	pathogenesis [GO:0009405]; response to antibiotic [GO:0046677]; transmembrane transport [GO:0055085]	drug binding [GO:0008144]; efflux transmembrane transporter activity [GO:0015562]		5
H37Rv	1	15608549	gi|15608549	Rv1411c	lipoprotein LprG [Mycobacterium tuberculosis H37Rv]	cell wall and cell processes	Cytoplasmic Membrane	11.43	11.43	48.31	48.31	48.31	7	lipid transport [GO:0006869]; pathogenesis [GO:0009405]; response to antibiotic [GO:0046677]	glycolipid binding [GO:0051861]; phosphatidylinositol binding [GO:0035091]		7
H37Rv	1	15608550	gi|15608550	Rv1412	riboflavin synthase [Mycobacterium tuberculosis H37Rv]	Intermediary metabolism and respiration	Cytoplasmic	6.19	6.19	41.29	30.35	25.37	3	riboflavin biosynthetic process [GO:0009231]	oxidoreductase activity [GO:0016491]; riboflavin synthase activity [GO:0004746]	PTHR21098;	5
H37Rv	1	15608553	gi|15608553	Rv1415	bifunctional riboflavin biosynthesis GTP cyclohydrolase II/3,4-dihydroxy-2-butanone 4-phosphate synthase [Mycobacterium tuberculosis H37Rv]	Intermediary metabolism and respiration	Cytoplasmic	4.05	4.05	33.65	9.647	7.059	2	riboflavin biosynthetic process [GO:0009231]	3,4-dihydroxy-2-butanone-4-phosphate synthase activity [GO:0008686]; GTP binding [GO:0005525]; GTP cyclohydrolase II activity [GO:0003935]; magnesium ion binding [GO:0000287]; manganese ion binding [GO:0030145]; zinc ion binding [GO:0008270]		3
H37Rv	1	448824757	gi|448824757	Rv1416	6,7-dimethyl-8-ribityllumazine synthase [Mycobacterium tuberculosis H37Rv]	Intermediary metabolism and respiration	Unknown	4	4	30	26.25	26.25	2	riboflavin biosynthetic process [GO:0009231]	6,7-dimethyl-8-ribityllumazine synthase activity [GO:0000906]; transferase activity [GO:0016740]	PTHR21058;	2
H37Rv	1	15608558	gi|15608558	Rv1420	excinuclease ABC subunit UvrC [Mycobacterium tuberculosis H37Rv]	Information pathways	Cytoplasmic	5.6	5.6	18.27	8.204	8.204	3	nucleotide-excision repair [GO:0006289]; SOS response [GO:0009432]	DNA binding [GO:0003677]; excinuclease ABC activity [GO:0009381]		3
H37Rv	1	15608559	gi|15608559	Rv1421	hypothetical protein Rv1421 [Mycobacterium tuberculosis H37Rv]	Intermediary metabolism and respiration	Cytoplasmic	4.06	4.06	35.88	17.28	10.96	2		ATP binding [GO:0005524]; GTP binding [GO:0005525]		3
H37Rv	1	15608561	gi|15608561	Rv1423	transcriptional regulator WhiA [Mycobacterium tuberculosis H37Rv]	Regulatory proteins	Cytoplasmic	11.93	11.93	51.08	35.69	31.38	6	regulation of sporulation [GO:0043937]; regulation of transcription, DNA-templated [GO:0006355]; transcription, DNA-templated [GO:0006351]	DNA binding [GO:0003677]		8
H37Rv	1	15608563	gi|15608563	Rv1425	diacyglycerol O-acyltransferase [Mycobacterium tuberculosis H37Rv]	Lipid metabolism	Cytoplasmic	2	2	10.68	7.407	7.407	1	glycerol metabolic process [GO:0006071]; growth of symbiont in host cell [GO:0044119]; response to hypoxia [GO:0001666]; response to nitric oxide [GO:0071731]; triglyceride biosynthetic process [GO:0019432]	diacylglycerol O-acyltransferase activity [GO:0004144]; long-chain-alcohol O-fatty-acyltransferase activity [GO:0047196]		1
H37Rv	1	15608564	gi|15608564	Rv1426c	esterase LipO [Mycobacterium tuberculosis H37Rv]	Intermediary metabolism and respiration	Cytoplasmic	4.33	4.33	22.62	11.43	8.333	2	response to host immune response [GO:0052572]	hydrolase activity [GO:0016787]		3
H37Rv	1	15608565	gi|15608565	Rv1427c	long-chain-fatty-acid--CoA ligase FadD12 [Mycobacterium tuberculosis H37Rv]	Lipid metabolism	Cytoplasmic	10.05	10.05	24.3	17.01	15.14	5		ligase activity [GO:0016874]		6
H37Rv	1	15608566	gi|15608566	Rv1428c	hypothetical protein Rv1428c [Mycobacterium tuberculosis H37Rv]	Intermediary metabolism and respiration	Cytoplasmic	0.25	0.25	15.64	4.727	4.727	1		transferase activity, transferring acyl groups [GO:0016746]		1
H37Rv	1	15608567	gi|15608567	Rv1429	hypothetical protein Rv1429 [Mycobacterium tuberculosis H37Rv]	Lipid metabolism	Cytoplasmic	6.41	6.41	44.31	24.41	18.25	4				6
H37Rv	1	15608569	gi|15608569	Rv1431	hypothetical protein Rv1431 [Mycobacterium tuberculosis H37Rv]	cell wall and cell processes	Cytoplasmic Membrane	4	4	12.22	5.603	5.603	2				2
H37Rv	1	15608574	gi|15608574	Rv1436	glyceraldehyde 3-phosphate dehydrogenase [Mycobacterium tuberculosis H37Rv]	Intermediary metabolism and respiration	Cytoplasmic	24.09	24.09	72.86	62.54	62.54	12	glucose metabolic process [GO:0006006]; glycolytic process [GO:0006096]; growth [GO:0040007]	NAD binding [GO:0051287]; NADP binding [GO:0050661]; oxidoreductase activity, acting on the aldehyde or oxo group of donors, NAD or NADP as acceptor [GO:0016620]	PTHR10836;	15
H37Rv	1	15608575	gi|15608575	Rv1437	phosphoglycerate kinase [Mycobacterium tuberculosis H37Rv]	Intermediary metabolism and respiration	Cytoplasmic	43.48	43.48	82.77	79.37	74.03	25	glycolytic process [GO:0006096]; growth [GO:0040007]	ATP binding [GO:0005524]; phosphoglycerate kinase activity [GO:0004618]	PTHR11406;	30
H37Rv	1	15608576	gi|15608576	Rv1438	triosephosphate isomerase [Mycobacterium tuberculosis H37Rv]	Intermediary metabolism and respiration	Cytoplasmic	16.48	16.48	61.3	57.47	52.87	8	gluconeogenesis [GO:0006094]; glycolytic process [GO:0006096]; pentose-phosphate shunt [GO:0006098]	triose-phosphate isomerase activity [GO:0004807]	PTHR21139;	9
H37Rv	1	15608581	gi|15608581	Rv1443c	hypothetical protein Rv1443c [Mycobacterium tuberculosis H37Rv]	conserved hypotheticals	Cytoplasmic Membrane	6.04	6.04	35.4	35.4	26.71	3				4
H37Rv	1	15608582	gi|15608582	Rv1444c	hypothetical protein Rv1444c [Mycobacterium tuberculosis H37Rv]	conserved hypotheticals	Cytoplasmic	2	2	31.62	18.38	18.38	1				2
H37Rv	1	15608583	gi|15608583	Rv1445c	6-phosphogluconolactonase [Mycobacterium tuberculosis H37Rv]	Intermediary metabolism and respiration	Unknown	10.27	10.27	37.25	33.6	33.6	6	carbohydrate metabolic process [GO:0005975]; pentose-phosphate shunt [GO:0006098]	6-phosphogluconolactonase activity [GO:0017057]		6
H37Rv	1	15608584	gi|15608584	Rv1446c	OXPP cycle protein OpcA [Mycobacterium tuberculosis H37Rv]	Intermediary metabolism and respiration	Cytoplasmic	13.5	13.5	51.16	43.56	43.56	7	growth [GO:0040007]			7
H37Rv	1	15608585	gi|15608585	Rv1447c	glucose-6-phosphate 1-dehydrogenase [Mycobacterium tuberculosis H37Rv]	Intermediary metabolism and respiration	Cytoplasmic	10.72	10.72	39.11	26.46	23.74	8	glucose metabolic process [GO:0006006]; pentose-phosphate shunt [GO:0006098]	glucose-6-phosphate dehydrogenase activity [GO:0004345]; NADP binding [GO:0050661]	PTHR23429;	9
H37Rv	1	15608586	gi|15608586	Rv1448c	transaldolase [Mycobacterium tuberculosis H37Rv]	Intermediary metabolism and respiration	Cytoplasmic	21.45	21.45	53.89	40.21	37.53	11	carbohydrate metabolic process [GO:0005975]; pentose-phosphate shunt [GO:0006098]	sedoheptulose-7-phosphate:D-glyceraldehyde-3-phosphate glyceronetransferase activity [GO:0004801]	PTHR10683;	13
H37Rv	1	15608587	gi|15608587	Rv1449c	transketolase [Mycobacterium tuberculosis H37Rv]	Intermediary metabolism and respiration	Cytoplasmic	33.41	33.41	50.14	48	46	21	growth [GO:0040007]	metal ion binding [GO:0046872]; transketolase activity [GO:0004802]		23
H37Rv	1	15608589	gi|15608589	Rv1451	protoheme IX farnesyltransferase [Mycobacterium tuberculosis H37Rv]	Intermediary metabolism and respiration	Cytoplasmic Membrane	0.81	0.81	12.66	4.87	4.87	1	heme O biosynthetic process [GO:0048034]	protoheme IX farnesyltransferase activity [GO:0008495]		1
H37Rv	1	15608592	gi|15608592	Rv1454c	quinone reductase [Mycobacterium tuberculosis H37Rv]	Intermediary metabolism and respiration	Cytoplasmic	18.6	18.6	77.74	58.54	52.44	10		oxidoreductase activity [GO:0016491]; zinc ion binding [GO:0008270]	PTHR11695;	12
H37Rv	1	15608593	gi|15608593	Rv1455	hypothetical protein Rv1455 [Mycobacterium tuberculosis H37Rv]	conserved hypotheticals	Cytoplasmic Membrane	2.46	2.46	14.29	14.29	11.85	2				3
H37Rv	1	15608594	gi|15608594	Rv1456c	antibiotic ABC transporter permease [Mycobacterium tuberculosis H37Rv]	cell wall and cell processes	Cytoplasmic Membrane	2	2	9.677	9.677	9.677	1	growth [GO:0040007]; heme a biosynthetic process [GO:0006784]	oxidoreductase activity, acting on the CH-CH group of donors [GO:0016627]		1
H37Rv	1	15608595	gi|15608595	Rv1457c	antibiotic ABC transporter permease [Mycobacterium tuberculosis H37Rv]	cell wall and cell processes	Cytoplasmic Membrane	2	2	5.747	5.747	5.747	1	antibiotic transport [GO:0042891]; daunorubicin transport [GO:0043215]; doxorubicin transport [GO:1900753]; growth [GO:0040007]; response to antibiotic [GO:0046677]; transmembrane transport [GO:0055085]	efflux transmembrane transporter activity [GO:0015562]		1
H37Rv	1	15608596	gi|15608596	Rv1458c	antibiotic ABC transporter ATP-binding protein [Mycobacterium tuberculosis H37Rv]	cell wall and cell processes	Cytoplasmic Membrane	6	6	42.17	17.89	17.89	3		ATPase activity [GO:0016887]; ATP binding [GO:0005524]		3
H37Rv	1	15608599	gi|15608599	Rv1461	hypothetical protein Rv1461 [Mycobacterium tuberculosis H37Rv]	cell wall and cell processes	Cytoplasmic	2.2	2.2	15.25	5.792	3.783	2	intein-mediated protein splicing [GO:0016539]; iron-sulfur cluster assembly [GO:0016226]	endonuclease activity [GO:0004519]		3
H37Rv	1	15608600	gi|15608600	Rv1462	hypothetical protein Rv1462 [Mycobacterium tuberculosis H37Rv]	cell wall and cell processes	Cytoplasmic	5.88	5.88	16.12	11.59	11.59	3	iron-sulfur cluster assembly [GO:0016226]			3
H37Rv	1	15608601	gi|15608601	Rv1463	ABC transporter ATP-binding protein [Mycobacterium tuberculosis H37Rv]	cell wall and cell processes	Cytoplasmic	7.4	7.4	41.35	25.94	25.94	4	growth [GO:0040007]; transport [GO:0006810]	ATPase activity [GO:0016887]; ATP binding [GO:0005524]		4
H37Rv	1	15608602	gi|15608602	Rv1464	cysteine desulfurase [Mycobacterium tuberculosis H37Rv]	Intermediary metabolism and respiration	Cytoplasmic	9.49	9.49	38.37	23.02	23.02	5	cysteine metabolic process [GO:0006534]; growth [GO:0040007]	cysteine desulfurase activity [GO:0031071]; pyridoxal phosphate binding [GO:0030170]		5
H37Rv	1	15608604	gi|15608604	Rv1466	hypothetical protein Rv1466 [Mycobacterium tuberculosis H37Rv]	Intermediary metabolism and respiration	Cytoplasmic	2	2	22.61	11.3	11.3	1	growth [GO:0040007]			1
H37Rv	1	15608605	gi|15608605	Rv1467c	acyl-CoA dehydrogenase FadE15 [Mycobacterium tuberculosis H37Rv]	Lipid metabolism	Cytoplasmic	15.15	15.15	37.11	27.26	27.26	11	fatty acid beta-oxidation using acyl-CoA dehydrogenase [GO:0033539]; lipid homeostasis [GO:0055088]	acyl-CoA dehydrogenase activity [GO:0003995]; electron carrier activity [GO:0009055]; fatty-acyl-CoA binding [GO:0000062]; flavin adenine dinucleotide binding [GO:0050660]; oxidoreductase activity, acting on the CH-CH group of donors, with a flavin as acceptor [GO:0052890]		12
H37Rv	1	57116870	gi|57116870	Rv1471	thioredoxin [Mycobacterium tuberculosis H37Rv]	Intermediary metabolism and respiration	Cytoplasmic	2	2	27.64	17.89	17.89	1	cell redox homeostasis [GO:0045454]; cellular response to oxidative stress [GO:0034599]; glycerol ether metabolic process [GO:0006662]; oxidation-reduction process [GO:0055114]; protein folding [GO:0006457]; sulfate assimilation [GO:0000103]	oxidoreductase activity, acting on a sulfur group of donors, disulfide as acceptor [GO:0016671]; protein disulfide oxidoreductase activity [GO:0015035]	PTHR10438;	1
H37Rv	1	15608613	gi|15608613	Rv1475c	iron-regulated aconitate hydratase [Mycobacterium tuberculosis H37Rv]	Intermediary metabolism and respiration	Cytoplasmic	66.89	66.89	63.41	58.11	58.11	58	growth [GO:0040007]; propionate metabolic process, methylcitrate cycle [GO:0019679]; response to iron ion [GO:0010039]; tricarboxylic acid cycle [GO:0006099]	2-methylisocitrate dehydratase activity [GO:0047456]; 4 iron, 4 sulfur cluster binding [GO:0051539]; aconitate hydratase activity [GO:0003994]; iron-responsive element binding [GO:0030350]; metal ion binding [GO:0046872]; mRNA 3'-UTR binding [GO:0003730]; mRNA binding [GO:0003729]	PTHR11670;	62
H37Rv	1	15608616	gi|15608616	Rv1478	peptidoglycan endopeptidase RipB [Mycobacterium tuberculosis H37Rv]	virulence, detoxification, adaptation	Extracellular	2	2	4.979	4.979	4.979	1	cell wall organization [GO:0071555]	cysteine-type peptidase activity [GO:0008234]		1
H37Rv	1	57116872	gi|57116872	Rv1479	transcriptional regulator MoxR1 [Mycobacterium tuberculosis H37Rv]	Regulatory proteins	Cytoplasmic	38.02	38.02	81.43	81.43	81.43	31	growth [GO:0040007]	ATPase activity [GO:0016887]; ATP binding [GO:0005524]		33
H37Rv	1	15608618	gi|15608618	Rv1480	hypothetical protein Rv1480 [Mycobacterium tuberculosis H37Rv]	Regulatory proteins	Cytoplasmic	14.03	14.03	53.31	30.28	30.28	7	growth [GO:0040007]			7
H37Rv	1	15608619	gi|15608619	Rv1481	membrane protein [Mycobacterium tuberculosis H37Rv]	cell wall and cell processes	Unknown	4.01	4.01	29.25	13.13	13.13	3				4
H37Rv	1	15608621	gi|15608621	Rv1483	3-oxoacyl-ACP reductase FabG1 [Mycobacterium tuberculosis H37Rv]	Lipid metabolism	Cytoplasmic	14.05	14.05	60.73	54.66	54.66	9	mycolic acid biosynthetic process [GO:0071768]; oxidation-reduction process [GO:0055114]; short-chain fatty acid metabolic process [GO:0046459]	oxidoreductase activity [GO:0016491]		10
H37Rv	1	15608622	gi|15608622	Rv1484	NADH-dependent enoyl-[ACP] reductase [Mycobacterium tuberculosis H37Rv]	Lipid metabolism	Cytoplasmic Membrane	14.8	14.8	71	59.85	59.85	14	fatty acid elongation [GO:0030497]; mycolic acid biosynthetic process [GO:0071768]; response to antibiotic [GO:0046677]	enoyl-[acyl-carrier-protein] reductase (NADH) activity [GO:0004318]; fatty acid binding [GO:0005504]; NAD+ binding [GO:0070403]		16
H37Rv	1	15608626	gi|15608626	Rv1488	hypothetical protein Rv1488 [Mycobacterium tuberculosis H37Rv]	cell wall and cell processes	Cytoplasmic Membrane	29.79	29.79	59.32	53.54	47.51	20			PTHR10264;	26
H37Rv	1	57116875	gi|57116875	Rv1489	hypothetical protein Rv1489 [Mycobacterium tuberculosis H37Rv]	conserved hypotheticals	Cytoplasmic Membrane	6.1	6.1	66.1	66.1	64.41	5				6
H37Rv	1	15608630	gi|15608630	Rv1492	methylmalonyl-CoA mutase small subunit [Mycobacterium tuberculosis H37Rv]	Lipid metabolism	Cytoplasmic	9.94	9.94	26.67	22.76	20.33	6	lactate fermentation to propionate and acetate [GO:0019652]; propionate metabolic process, methylmalonyl pathway [GO:0019678]	cobalamin binding [GO:0031419]; metal ion binding [GO:0046872]; methylmalonyl-CoA mutase activity [GO:0004494]		7
H37Rv	1	15608631	gi|15608631	Rv1493	methylmalonyl-CoA mutase large subunit [Mycobacterium tuberculosis H37Rv]	Lipid metabolism	Cytoplasmic	4.01	4.01	20.53	4.267	4.267	2	propionate metabolic process, methylmalonyl pathway [GO:0019678]	cobalamin binding [GO:0031419]; metal ion binding [GO:0046872]; methylmalonyl-CoA mutase activity [GO:0004494]		2
H37Rv	1	15608634	gi|15608634	Rv1496	transport system kinase [Mycobacterium tuberculosis H37Rv]	cell wall and cell processes	Cytoplasmic Membrane	2.94	2.94	33.23	15.27	15.27	3		kinase activity [GO:0016301]		3
H37Rv	1	57116877	gi|57116877	Rv1498A	hypothetical protein Rv1498A [Mycobacterium tuberculosis H37Rv]	conserved hypotheticals	Cytoplasmic	4.23	4.23	100	81.43	47.14	2				5
H37Rv	1	15608636	gi|15608636	Rv1498c	methyltransferase [Mycobacterium tuberculosis H37Rv]	Intermediary metabolism and respiration	Cytoplasmic	6	6	31.71	19.51	19.51	3	methylation [GO:0032259]	S-adenosylmethionine-dependent methyltransferase activity [GO:0008757]		3
H37Rv	1	15608645	gi|15608645	Rv1507c	hypothetical protein Rv1507c [Mycobacterium tuberculosis H37Rv]	cell wall and cell processes	Unknown	6	6	18.61	18.61	18.61	3				3
H37Rv	1	15608646	gi|15608646	Rv1508c	membrane protein [Mycobacterium tuberculosis H37Rv]	cell wall and cell processes	Cytoplasmic Membrane	2.9	2.9	11.19	4.508	4.508	2		transferase activity, transferring hexosyl groups [GO:0016758]		2
H37Rv	1	15608649	gi|15608649	Rv1511	GDP-D-mannose dehydratase GmdA [Mycobacterium tuberculosis H37Rv]	Intermediary metabolism and respiration	Cytoplasmic	18.04	18.04	61.18	48.53	48.53	10	cellular response to hypoxia [GO:0071456]; GDP-mannose metabolic process [GO:0019673]	GDP-mannose 4,6-dehydratase activity [GO:0008446]; NADP+ binding [GO:0070401]		10
H37Rv	1	15608650	gi|15608650	Rv1512	nucleotide-sugar epimerase EpiA [Mycobacterium tuberculosis H37Rv]	Intermediary metabolism and respiration	Cytoplasmic	10	10	41.61	24.53	24.53	5	'de novo' GDP-L-fucose biosynthetic process [GO:0042351]	GDP-L-fucose synthase activity [GO:0050577]; isomerase activity [GO:0016853]; NADP+ binding [GO:0070401]		5
H37Rv	1	15608651	gi|15608651	Rv1513	hypothetical protein Rv1513 [Mycobacterium tuberculosis H37Rv]	Intermediary metabolism and respiration	Cytoplasmic	11.75	11.75	49.79	40.33	40.33	6		methyltransferase activity [GO:0008168]		6
H37Rv	1	15608652	gi|15608652	Rv1514c	glycosyltransferase [Mycobacterium tuberculosis H37Rv]	cell wall and cell processes	Cytoplasmic	2	2	6.489	6.489	6.489	1		transferase activity, transferring glycosyl groups [GO:0016757]		1
H37Rv	1	57116881	gi|57116881	Rv1516c	sugar transferase [Mycobacterium tuberculosis H37Rv]	Intermediary metabolism and respiration	Cytoplasmic	6.01	6.01	41.07	15.18	15.18	3		transferase activity, transferring glycosyl groups [GO:0016757]		3
H37Rv	1	15608659	gi|15608659	Rv1521	fatty-acid--CoA ligase FadD25 [Mycobacterium tuberculosis H37Rv]	Lipid metabolism	Cytoplasmic	26.17	26.17	39.97	36.19	36.19	13	fatty acid metabolic process [GO:0006631]	ligase activity [GO:0016874]		14
H37Rv	1	15608661	gi|15608661	Rv1523	methyltransferase [Mycobacterium tuberculosis H37Rv]	Intermediary metabolism and respiration	Unknown	4.08	4.08	18.73	7.205	5.187	2	methylation [GO:0032259]	S-adenosylmethionine-dependent methyltransferase activity [GO:0008757]		3
H37Rv	1	15608664	gi|15608664	Rv1526c	glycosyltransferase [Mycobacterium tuberculosis H37Rv]	Intermediary metabolism and respiration	Cytoplasmic	0.1	0.11	8.451	5.399	5.399	1	lipid glycosylation [GO:0030259]	transferase activity, transferring hexosyl groups [GO:0016758]; UDP-glycosyltransferase activity [GO:0008194]	PTHR11926;	1
H37Rv	1	15608665	gi|15608665	Rv1527c	polyketide synthase [Mycobacterium tuberculosis H37Rv]	Lipid metabolism	Unknown	14.99	18.9	20.16	11.01	9.725	12	pathogenesis [GO:0009405]	oxidoreductase activity [GO:0016491]; transferase activity [GO:0016740]		11
H37Rv	1	15608667	gi|15608667	Rv1529	fatty-acid--CoA ligase FadD24 [Mycobacterium tuberculosis H37Rv]	Lipid metabolism	Cytoplasmic	4.12	14.4	29.45	16.95	14.38	7		ligase activity [GO:0016874]		3
H37Rv	1	15608668	gi|15608668	Rv1530	alcohol dehydrogenase [Mycobacterium tuberculosis H37Rv]	Intermediary metabolism and respiration	Cytoplasmic	8	8	34.6	18.26	18.26	4		oxidoreductase activity [GO:0016491]; zinc ion binding [GO:0008270]	PTHR11695;	5
H37Rv	1	15608669	gi|15608669	Rv1531	hypothetical protein Rv1531 [Mycobacterium tuberculosis H37Rv]	conserved hypotheticals	Cytoplasmic Membrane	6.93	6.93	41.49	41.49	41.49	5		peroxiredoxin activity [GO:0051920]		5
H37Rv	1	15608671	gi|15608671	Rv1533	monooxygenase [Mycobacterium tuberculosis H37Rv]	Intermediary metabolism and respiration	Cytoplasmic	6.03	6.03	26.67	19.47	19.47	4		nitronate monooxygenase activity [GO:0018580]		4
H37Rv	1	15608672	gi|15608672	Rv1534	transcriptional regulator [Mycobacterium tuberculosis H37Rv]	Regulatory proteins	Cytoplasmic	2.02	2.02	27.56	13.33	7.111	1	regulation of transcription, DNA-templated [GO:0006355]; transcription, DNA-templated [GO:0006351]	DNA binding [GO:0003677]		2
H37Rv	1	15608674	gi|15608674	Rv1536	isoleucine--tRNA ligase [Mycobacterium tuberculosis H37Rv]	Information pathways	Cytoplasmic	38.67	38.67	38.62	30.07	29.11	20	isoleucyl-tRNA aminoacylation [GO:0006428]; response to antibiotic [GO:0046677]	aminoacyl-tRNA editing activity [GO:0002161]; ATP binding [GO:0005524]; isoleucine-tRNA ligase activity [GO:0004822]; zinc ion binding [GO:0008270]		24
H37Rv	1	448824759	gi|448824759	Rv1537	DNA polymerase IV [Mycobacterium tuberculosis H37Rv]	Information pathways	Cytoplasmic	2	2	6.695	6.695	6.695	1	DNA-dependent DNA replication [GO:0006261]; DNA repair [GO:0006281]	damaged DNA binding [GO:0003684]; DNA-directed DNA polymerase activity [GO:0003887]; magnesium ion binding [GO:0000287]		1
H37Rv	1	15608676	gi|15608676	Rv1538c	L-aparaginase [Mycobacterium tuberculosis H37Rv]	Intermediary metabolism and respiration	Cytoplasmic	2.62	2.62	12.88	9.509	9.509	2	cellular amino acid metabolic process [GO:0006520]	asparaginase activity [GO:0004067]		2
H37Rv	1	15608681	gi|15608681	Rv1543	oxidoreductase [Mycobacterium tuberculosis H37Rv]	Lipid metabolism	Cytoplasmic	28	28	74.78	70.97	70.97	26		oxidoreductase activity [GO:0016491]		27
H37Rv	1	15608682	gi|15608682	Rv1544	ketoacyl reductase [Mycobacterium tuberculosis H37Rv]	Lipid metabolism	Cytoplasmic	24.01	24.01	66.29	62.92	62.92	17	active evasion of host immune response [GO:0042783]	oxidoreductase activity [GO:0016491]		18
H37Rv	1	15608684	gi|15608684	Rv1546	hypothetical protein Rv1546 [Mycobacterium tuberculosis H37Rv]	conserved hypotheticals	Unknown	3.23	3.23	20.28	20.28	20.28	3				3
H37Rv	1	15608685	gi|15608685	Rv1547	DNA polymerase III subunit alpha [Mycobacterium tuberculosis H37Rv]	Information pathways	Cytoplasmic	3.14	3.14	23.48	5.828	5.321	3	DNA replication [GO:0006260]; growth [GO:0040007]	3'-5' exonuclease activity [GO:0008408]; DNA binding [GO:0003677]; DNA-directed DNA polymerase activity [GO:0003887]		4
H37Rv	1	15608694	gi|15608694	Rv1556	HTH-type transcriptional regulator [Mycobacterium tuberculosis H37Rv]	Regulatory proteins	Cytoplasmic	4.42	4.42	30.69	22.77	22.77	3	regulation of transcription, DNA-templated [GO:0006355]; transcription, DNA-templated [GO:0006351]	DNA binding [GO:0003677]		3
H37Rv	1	15608696	gi|15608696	Rv1558	hypothetical protein Rv1558 [Mycobacterium tuberculosis H37Rv]	conserved hypotheticals	Unknown	6	6	29.73	29.73	29.73	3		FMN binding [GO:0010181]; oxidoreductase activity [GO:0016491]		3
H37Rv	1	15608697	gi|15608697	Rv1559	threonine dehydratase IlvA [Mycobacterium tuberculosis H37Rv]	Intermediary metabolism and respiration	Cytoplasmic	9.93	9.93	31	24.94	24.94	5	isoleucine biosynthetic process [GO:0009097]	L-threonine ammonia-lyase activity [GO:0004794]; pyridoxal phosphate binding [GO:0030170]		5
H37Rv	1	57116886	gi|57116886	Rv1564c	maltooligosyl trehalose synthase [Mycobacterium tuberculosis H37Rv]	virulence, detoxification, adaptation	Cytoplasmic	4.4	4.4	9.986	6.241	6.241	3	glycogen catabolic process [GO:0005980]	cation binding [GO:0043169]; glycogen debranching enzyme activity [GO:0004133]; hydrolase activity, hydrolyzing O-glycosyl compounds [GO:0004553]	PTHR10357;	3
H37Rv	1	15608704	gi|15608704	Rv1566c	hypothetical protein Rv1566c [Mycobacterium tuberculosis H37Rv]	virulence, detoxification, adaptation	Cytoplasmic Membrane	4.09	4.09	34.78	27.83	27.83	3				4
H37Rv	1	15608714	gi|15608714	Rv1576c	phage capsid protein [Mycobacterium tuberculosis H37Rv]	Insertion seqs and phages	Cytoplasmic Membrane	2.77	2.77	18.39	15.01	10.57	2				3
H37Rv	1	15608724	gi|15608724	Rv1586c	phage integrase [Mycobacterium tuberculosis H37Rv]	Insertion seqs and phages	Cytoplasmic	2.24	2.24	24.95	7.463	7.463	2	establishment of integrated proviral latency [GO:0075713]	DNA binding [GO:0003677]; prophage integrase activity [GO:0008979]; recombinase activity [GO:0000150]		3
H37Rv	1	15608727	gi|15608727	Rv1589	biotin synthetase [Mycobacterium tuberculosis H37Rv]	Intermediary metabolism and respiration	Cytoplasmic	4.3	4.3	20.06	20.06	20.06	3	biotin biosynthetic process [GO:0009102]	2 iron, 2 sulfur cluster binding [GO:0051537]; 4 iron, 4 sulfur cluster binding [GO:0051539]; biotin synthase activity [GO:0004076]; iron ion binding [GO:0005506]		3
H37Rv	1	15608729	gi|15608729	Rv1591	transmembrane protein [Mycobacterium tuberculosis H37Rv]	cell wall and cell processes	Cytoplasmic Membrane	3.57	3.57	14.03	14.03	14.03	2				2
H37Rv	1	15608730	gi|15608730	Rv1592c	hypothetical protein Rv1592c [Mycobacterium tuberculosis H37Rv]	cell wall and cell processes	Cytoplasmic	6.24	6.24	35.2	21.52	21.52	5	lipid catabolic process [GO:0016042]	triglyceride lipase activity [GO:0004806]		5
H37Rv	1	15608731	gi|15608731	Rv1593c	hypothetical protein Rv1593c [Mycobacterium tuberculosis H37Rv]	Intermediary metabolism and respiration	Cytoplasmic	12.97	12.97	50.42	45.34	45.34	7		hydrolase activity [GO:0016787]		7
H37Rv	1	15608732	gi|15608732	Rv1594	quinolinate synthetase A [Mycobacterium tuberculosis H37Rv]	Intermediary metabolism and respiration	Cytoplasmic	17.32	17.32	53.87	48.71	48.71	12	NAD biosynthetic process [GO:0009435]	4 iron, 4 sulfur cluster binding [GO:0051539]; metal ion binding [GO:0046872]; quinolinate synthetase A activity [GO:0008987]; transferase activity, transferring alkyl or aryl (other than methyl) groups [GO:0016765]		12
H37Rv	1	15608733	gi|15608733	Rv1595	L-aspartate oxidase [Mycobacterium tuberculosis H37Rv]	Intermediary metabolism and respiration	Cytoplasmic	4.7	4.7	34.16	12.52	9.108	3	growth [GO:0040007]; NAD biosynthetic process [GO:0009435]	L-aspartate:fumarate oxidoreductase activity [GO:0044318]; L-aspartate oxidase activity [GO:0008734]		5
H37Rv	1	15608734	gi|15608734	Rv1596	nicotinate-nucleotide pyrophosphatase [Mycobacterium tuberculosis H37Rv]	Intermediary metabolism and respiration	Cytoplasmic	20	20	71.23	59.65	59.65	14	NAD biosynthetic process [GO:0009435]; quinolinate catabolic process [GO:0034213]	nicotinate-nucleotide diphosphorylase (carboxylating) activity [GO:0004514]		14
H37Rv	1	15608736	gi|15608736	Rv1598c	hypothetical protein Rv1598c [Mycobacterium tuberculosis H37Rv]	conserved hypotheticals	Cytoplasmic	2	2	33.82	10.29	10.29	1		oxidoreductase activity [GO:0016491]		1
H37Rv	1	15608737	gi|15608737	Rv1599	histidinol dehydrogenase [Mycobacterium tuberculosis H37Rv]	Intermediary metabolism and respiration	Unknown	4.02	4.02	19.63	16.44	16.44	3	growth [GO:0040007]; histidine biosynthetic process [GO:0000105]	histidinol dehydrogenase activity [GO:0004399]; NAD binding [GO:0051287]; zinc ion binding [GO:0008270]		3
H37Rv	1	57116891	gi|57116891	Rv1600	histidinol-phosphate aminotransferase [Mycobacterium tuberculosis H37Rv]	Intermediary metabolism and respiration	Cytoplasmic	4.09	4.09	38.95	15	12.63	2	histidine biosynthetic process [GO:0000105]	histidinol-phosphate transaminase activity [GO:0004400]; L-phenylalanine:2-oxoglutarate aminotransferase activity [GO:0080130]; pyridoxal phosphate binding [GO:0030170]		3
H37Rv	1	15608739	gi|15608739	Rv1601	imidazole glycerol-phosphate dehydratase [Mycobacterium tuberculosis H37Rv]	Intermediary metabolism and respiration	Cytoplasmic	2	2	5.238	5.238	5.238	1	histidine biosynthetic process [GO:0000105]	imidazoleglycerol-phosphate dehydratase activity [GO:0004424]; metal ion binding [GO:0046872]	PTHR23133:SF2;	1
H37Rv	1	15608740	gi|15608740	Rv1602	imidazole glycerol phosphate synthase subunit HisH [Mycobacterium tuberculosis H37Rv]	Intermediary metabolism and respiration	Cytoplasmic	2	2	17.96	6.311	6.311	1	glutamine metabolic process [GO:0006541]; histidine biosynthetic process [GO:0000105]	imidazoleglycerol-phosphate synthase activity [GO:0000107]		1
H37Rv	1	15608741	gi|15608741	Rv1603	phosphoribosyl isomerase A [Mycobacterium tuberculosis H37Rv]	Intermediary metabolism and respiration	Cytoplasmic	6	6	30.2	19.18	19.18	3	histidine biosynthetic process [GO:0000105]; tryptophan biosynthetic process [GO:0000162]	1-(5-phosphoribosyl)-5-[(5-phosphoribosylamino)methylideneamino]imidazole-4-carboxamide isomerase activity [GO:0003949]; phosphoribosylanthranilate isomerase activity [GO:0004640]		3
H37Rv	1	15608743	gi|15608743	Rv1605	imidazole glycerol phosphate synthase subunit HisF [Mycobacterium tuberculosis H37Rv]	Intermediary metabolism and respiration	Cytoplasmic	4.15	4.16	31.09	18.73	18.73	4	histidine biosynthetic process [GO:0000105]	imidazoleglycerol-phosphate synthase activity [GO:0000107]; lyase activity [GO:0016829]		4
H37Rv	1	57116892	gi|57116892	Rv1606	phosphoribosyl-AMP cyclohydrolase [Mycobacterium tuberculosis H37Rv]	Intermediary metabolism and respiration	Cytoplasmic	2	2	23.48	11.3	11.3	1	histidine biosynthetic process [GO:0000105]	magnesium ion binding [GO:0000287]; phosphoribosyl-AMP cyclohydrolase activity [GO:0004635]; zinc ion binding [GO:0008270]		1
H37Rv	1	15608746	gi|15608746	Rv1608c	peroxidoxin [Mycobacterium tuberculosis H37Rv]	virulence, detoxification, adaptation	Cytoplasmic	4.17	4.17	54.55	31.82	25.32	4		peroxidase activity [GO:0004601]; peroxiredoxin activity [GO:0051920]		5
H37Rv	1	15608747	gi|15608747	Rv1609	anthranilate synthase component I [Mycobacterium tuberculosis H37Rv]	Intermediary metabolism and respiration	Cytoplasmic	20.95	20.95	45.35	36.63	33.91	10	tryptophan biosynthetic process [GO:0000162]	anthranilate synthase activity [GO:0004049]; magnesium ion binding [GO:0000287]		12
H37Rv	1	15608749	gi|15608749	Rv1611	indole-3-glycerol phosphate synthase [Mycobacterium tuberculosis H37Rv]	Intermediary metabolism and respiration	Cytoplasmic	23.66	23.66	81.99	60.66	57.35	14	tryptophan biosynthetic process [GO:0000162]	indole-3-glycerol-phosphate synthase activity [GO:0004425]; magnesium ion binding [GO:0000287]; phosphoribosylanthranilate isomerase activity [GO:0004640]		16
H37Rv	1	15608750	gi|15608750	Rv1612	tryptophan synthase subunit beta [Mycobacterium tuberculosis H37Rv]	Intermediary metabolism and respiration	Cytoplasmic	18	18	43.41	42.2	42.2	10	growth [GO:0040007]; tryptophan biosynthetic process [GO:0000162]	pyridoxal phosphate binding [GO:0030170]; tryptophan synthase activity [GO:0004834]	PTHR10314:SF3;	11
H37Rv	1	15608751	gi|15608751	Rv1613	tryptophan synthase subunit alpha [Mycobacterium tuberculosis H37Rv]	Intermediary metabolism and respiration	Unknown	16.84	16.84	56.3	51.85	47.41	11	growth [GO:0040007]	tryptophan synthase activity [GO:0004834]		13
H37Rv	1	15608752	gi|15608752	Rv1614	prolipoprotein diacylglyceryl transferase [Mycobacterium tuberculosis H37Rv]	cell wall and cell processes	Cytoplasmic Membrane	10.2	10.2	37.82	32.69	23.93	5	lipoprotein biosynthetic process [GO:0042158]; protein lipoylation [GO:0009249]	phosphatidylglycerol-prolipoprotein diacylglyceryl transferase activity [GO:0008961]		8
H37Rv	1	15608755	gi|15608755	Rv1617	pyruvate kinase [Mycobacterium tuberculosis H37Rv]	Intermediary metabolism and respiration	Cytoplasmic	26.77	26.77	57.2	50	43.22	15	growth [GO:0040007]	kinase activity [GO:0016301]; magnesium ion binding [GO:0000287]; potassium ion binding [GO:0030955]; pyruvate kinase activity [GO:0004743]	PTHR11817;	17
H37Rv	1	15608757	gi|15608757	Rv1619	hypothetical protein Rv1619 [Mycobacterium tuberculosis H37Rv]	cell wall and cell processes	Cytoplasmic Membrane	0.48	0.48	12.19	3.926	3.926	1				1
H37Rv	1	15608758	gi|15608758	Rv1620c	cytochrome biosyntheisis ATP-bindingprotein/permease CydC [Mycobacterium tuberculosis H37Rv]	Intermediary metabolism and respiration	Cytoplasmic Membrane	6.64	6.64	22.4	14.06	14.06	4		ATPase activity, coupled to transmembrane movement of substances [GO:0042626]; ATP binding [GO:0005524]		4
H37Rv	1	15608759	gi|15608759	Rv1621c	cytochrome biosyntheisis ABC transporter ATP-binding protein/permease CydD [Mycobacterium tuberculosis H37Rv]	Intermediary metabolism and respiration	Cytoplasmic Membrane	4.41	4.41	18.6	10.06	7.78	3	cysteine transport [GO:0042883]; lipid transport [GO:0006869]	ATP binding [GO:0005524]; lipid-transporting ATPase activity [GO:0034040]		4
H37Rv	1	57116893	gi|57116893	Rv1623c	cytochrome D ubiquinol oxidase subunit I CydA [Mycobacterium tuberculosis H37Rv]	Intermediary metabolism and respiration	Cytoplasmic Membrane	8.8	8.8	15.46	15.46	15.46	7	aerobic electron transport chain [GO:0019646]	electron carrier activity [GO:0009055]; oxidoreductase activity, acting on diphenols and related substances as donors, oxygen as acceptor [GO:0016682]		8
H37Rv	1	57116894	gi|57116894	Rv1625c	adenylyl cyclase [Mycobacterium tuberculosis H37Rv]	Intermediary metabolism and respiration	Cytoplasmic Membrane	0.31	0.31	12.64	3.612	3.612	1	cyclic nucleotide biosynthetic process [GO:0009190]; intracellular signal transduction [GO:0035556]	phosphorus-oxygen lyase activity [GO:0016849]		1
H37Rv	1	15608764	gi|15608764	Rv1626	two-component system transcriptional regulator [Mycobacterium tuberculosis H37Rv]	Regulatory proteins	Cytoplasmic	15.41	15.41	51.71	46.34	46.34	8	phosphorelay signal transduction system [GO:0000160]	RNA binding [GO:0003723]		9
H37Rv	1	15608765	gi|15608765	Rv1627c	nonspecific lipid-transfer protein [Mycobacterium tuberculosis H37Rv]	Lipid metabolism	Cytoplasmic	14.02	14.02	40.8	35.82	35.57	7		transferase activity, transferring acyl groups other than amino-acyl groups [GO:0016747]		8
H37Rv	1	15608767	gi|15608767	Rv1629	DNA polymerase I [Mycobacterium tuberculosis H37Rv]	Information pathways	Cytoplasmic	41.58	41.58	45.24	40.15	40.15	24	DNA-dependent DNA replication [GO:0006261]; DNA repair [GO:0006281]	3'-5' exonuclease activity [GO:0008408]; DNA binding [GO:0003677]; DNA-directed DNA polymerase activity [GO:0003887]		26
H37Rv	1	15608768	gi|15608768	Rv1630	30S ribosomal protein S1 [Mycobacterium tuberculosis H37Rv]	Information pathways	Cytoplasmic	35.59	35.59	58.42	54.89	54.89	21	translation [GO:0006412]	RNA binding [GO:0003723]; structural constituent of ribosome [GO:0003735]		22
H37Rv	1	15608769	gi|15608769	Rv1631	dephospho-CoA kinase CoaE [Mycobacterium tuberculosis H37Rv]	Intermediary metabolism and respiration	Cytoplasmic	4	4	18.92	9.091	9.091	2	coenzyme A biosynthetic process [GO:0015937]; growth [GO:0040007]	ATP binding [GO:0005524]; dephospho-CoA kinase activity [GO:0004140]		2
H37Rv	1	15608770	gi|15608770	Rv1632c	hypothetical protein Rv1632c [Mycobacterium tuberculosis H37Rv]	conserved hypotheticals	Cytoplasmic	0.58	0.58	11.56	11.56	11.56	1				1
H37Rv	1	448824760	gi|448824760	Rv1633	excinuclease ABC subunit UvrB [Mycobacterium tuberculosis H37Rv]	Information pathways	Cytoplasmic	6.11	6.11	26.79	11.17	8.166	3	nucleotide-excision repair [GO:0006289]; positive regulation by symbiont of host immune response [GO:0052556]; response to nitrosative stress [GO:0051409]; SOS response [GO:0009432]	ATP binding [GO:0005524]; DNA binding [GO:0003677]; excinuclease ABC activity [GO:0009381]; helicase activity [GO:0004386]	PTHR24029;	5
H37Rv	1	15608774	gi|15608774	Rv1636	iron-regulated universal stress protein [Mycobacterium tuberculosis H37Rv]	virulence, detoxification, adaptation	Unknown	14	14	77.4	63.01	63.01	8	response to stress [GO:0006950]			8
H37Rv	1	15608775	gi|15608775	Rv1637c	hypothetical protein Rv1637c [Mycobacterium tuberculosis H37Rv]	Intermediary metabolism and respiration	Unknown	8	8	43.94	36.36	36.36	5				5
H37Rv	1	15608776	gi|15608776	Rv1638	excinuclease ABC subunit UvrA [Mycobacterium tuberculosis H37Rv]	Information pathways	Cytoplasmic	26.85	26.85	30.25	25.82	22.53	16	nucleotide-excision repair [GO:0006289]; SOS response [GO:0009432]	ATPase activity [GO:0016887]; ATP binding [GO:0005524]; DNA binding [GO:0003677]; excinuclease ABC activity [GO:0009381]; zinc ion binding [GO:0008270]		19
H37Rv	1	15608778	gi|15608778	Rv1640c	bifunctional lysine--tRNA ligase/phosphatidylglycerol lysyltransferase [Mycobacterium tuberculosis H37Rv]	Information pathways	Cytoplasmic	3.7	3.7	9.727	4.181	4.181	3	lysyl-tRNA aminoacylation [GO:0006430]; pathogenesis [GO:0009405]; phosphatidylglycerol metabolic process [GO:0046471]; phospholipid biosynthetic process [GO:0008654]; response to antibiotic [GO:0046677]; stabilization of membrane potential [GO:0030322]	ATP binding [GO:0005524]; DNA binding [GO:0003677]; lysine-tRNA ligase activity [GO:0004824]; lysyltransferase activity [GO:0050071]; metal ion binding [GO:0046872]	PTHR22594;	3
H37Rv	1	15608779	gi|15608779	Rv1641	initiation factor IF-3 [Mycobacterium tuberculosis H37Rv]	Information pathways	Cytoplasmic	5.13	5.13	44.28	25.37	25.37	3	growth [GO:0040007]	translation initiation factor activity [GO:0003743]	PTHR10938;	3
H37Rv	1	15608781	gi|15608781	Rv1643	50S ribosomal protein L20 [Mycobacterium tuberculosis H37Rv]	Information pathways	Cytoplasmic	4.04	4.04	40.31	28.68	27.91	3	ribosomal large subunit assembly [GO:0000027]; translation [GO:0006412]	rRNA binding [GO:0019843]; structural constituent of ribosome [GO:0003735]	PTHR10986;	4
H37Rv	1	448824761	gi|448824761	Rv1649	phenylalanine--tRNA ligase subunit alpha [Mycobacterium tuberculosis H37Rv]	Information pathways	Cytoplasmic	7.68	7.68	36.95	19.65	19.65	4	growth [GO:0040007]; phenylalanyl-tRNA aminoacylation [GO:0006432]	ATP binding [GO:0005524]; magnesium ion binding [GO:0000287]; phenylalanine-tRNA ligase activity [GO:0004826]; tRNA binding [GO:0000049]		4
H37Rv	1	15608788	gi|15608788	Rv1650	phenylalanine--tRNA ligase subunit beta [Mycobacterium tuberculosis H37Rv]	Information pathways	Cytoplasmic	30.5	30.5	46.21	41.03	37.67	16	phenylalanyl-tRNA aminoacylation [GO:0006432]; tRNA processing [GO:0008033]	ATP binding [GO:0005524]; magnesium ion binding [GO:0000287]; phenylalanine-tRNA ligase activity [GO:0004826]; tRNA binding [GO:0000049]		19
H37Rv	1	15608790	gi|15608790	Rv1652	N-acetyl-gamma-glutamyl-phoshate reductase [Mycobacterium tuberculosis H37Rv]	Intermediary metabolism and respiration	Unknown	10.2	10.2	35.8	35.8	31.53	5	arginine biosynthetic process [GO:0006526]; growth [GO:0040007]	N-acetyl-gamma-glutamyl-phosphate reductase activity [GO:0003942]; NAD binding [GO:0051287]; NADP+ binding [GO:0070401]		6
H37Rv	1	15608792	gi|15608792	Rv1654	acetylglutamate kinase [Mycobacterium tuberculosis H37Rv]	Intermediary metabolism and respiration	Cytoplasmic	22.08	22.08	80.95	72.79	61.56	13	arginine biosynthetic process [GO:0006526]; proline biosynthetic process [GO:0006561]	acetylglutamate kinase activity [GO:0003991]; ATP binding [GO:0005524]		15
H37Rv	1	15608793	gi|15608793	Rv1655	acetylornithine aminotransferase [Mycobacterium tuberculosis H37Rv]	Intermediary metabolism and respiration	Cytoplasmic	13.85	13.85	57.5	54	46.5	7	arginine biosynthetic process [GO:0006526]; growth [GO:0040007]	N2-acetyl-L-ornithine:2-oxoglutarate 5-aminotransferase activity [GO:0003992]; pyridoxal phosphate binding [GO:0030170]	PTHR11986;	9
H37Rv	1	15608794	gi|15608794	Rv1656	ornithine carbamoyltransferase [Mycobacterium tuberculosis H37Rv]	Intermediary metabolism and respiration	Cytoplasmic	5.01	5.01	23.45	20.2	20.2	4	arginine biosynthetic process [GO:0006526]; arginine biosynthetic process via ornithine [GO:0042450]; growth [GO:0040007]; urea cycle [GO:0000050]	amino acid binding [GO:0016597]; ornithine carbamoyltransferase activity [GO:0004585]		4
H37Rv	1	15608796	gi|15608796	Rv1658	argininosuccinate synthase [Mycobacterium tuberculosis H37Rv]	Intermediary metabolism and respiration	Cytoplasmic	24.75	24.75	66.33	53.02	53.02	15	arginine biosynthetic process [GO:0006526]; argininosuccinate metabolic process [GO:0000053]; growth [GO:0040007]; urea cycle [GO:0000050]	argininosuccinate synthase activity [GO:0004055]; ATP binding [GO:0005524]		15
H37Rv	1	15608797	gi|15608797	Rv1659	argininosuccinate lyase [Mycobacterium tuberculosis H37Rv]	Intermediary metabolism and respiration	Unknown	14	14	36.81	32.13	32.13	7	arginine biosynthetic process via ornithine [GO:0042450]	argininosuccinate lyase activity [GO:0004056]	PTHR11444;PTHR11444:SF3;	8
H37Rv	1	15608798	gi|15608798	Rv1660	chalcone synthase [Mycobacterium tuberculosis H37Rv]	Lipid metabolism	Cytoplasmic	2	2	19.26	5.099	5.099	1	DIM/DIP cell wall layer assembly [GO:0071770]; fatty acid biosynthetic process [GO:0006633]; lipid biosynthetic process [GO:0008610]	transferase activity, transferring acyl groups other than amino-acyl groups [GO:0016747]		1
H37Rv	1	15608799	gi|15608799	Rv1661	polyketide synthase [Mycobacterium tuberculosis H37Rv]	Lipid metabolism	Cytoplasmic Membrane	7.33	7.33	11.99	4.139	4.139	4	DIM/DIP cell wall layer assembly [GO:0071770]; growth [GO:0040007]; pathogenesis [GO:0009405]	oxidoreductase activity [GO:0016491]; phosphopantetheine binding [GO:0031177]; transferase activity [GO:0016740]		5
H37Rv	1	15608803	gi|15608803	Rv1665	chalcone synthase [Mycobacterium tuberculosis H37Rv]	Lipid metabolism	Cytoplasmic	2.18	2.18	28.9	15.01	15.01	3	chalcone biosynthetic process [GO:0009715]; DIM/DIP cell wall layer assembly [GO:0071770]; fatty acid biosynthetic process [GO:0006633]; lipid biosynthetic process [GO:0008610]	transferase activity, transferring acyl groups other than amino-acyl groups [GO:0016747]		4
H37Rv	1	15608814	gi|15608814	Rv1676	hypothetical protein Rv1676 [Mycobacterium tuberculosis H37Rv]	virulence, detoxification, adaptation	Cytoplasmic	12	12	61.97	46.58	46.58	6		antioxidant activity [GO:0016209]; oxidoreductase activity [GO:0016491]		6
H37Rv	1	15608816	gi|15608816	Rv1678	integral membrane protein [Mycobacterium tuberculosis H37Rv]	cell wall and cell processes	Cytoplasmic Membrane	1	1	13	4	4	1				1
H37Rv	1	15608817	gi|15608817	Rv1679	acyl-CoA dehydrogenase FadE16 [Mycobacterium tuberculosis H37Rv]	Lipid metabolism	Cytoplasmic	12	12	34.05	27.35	27.35	6	fatty acid beta-oxidation using acyl-CoA dehydrogenase [GO:0033539]; lipid homeostasis [GO:0055088]	acyl-CoA dehydrogenase activity [GO:0003995]; electron carrier activity [GO:0009055]; fatty-acyl-CoA binding [GO:0000062]; flavin adenine dinucleotide binding [GO:0050660]; oxidoreductase activity, acting on the CH-CH group of donors, with a flavin as acceptor [GO:0052890]		6
H37Rv	1	15608818	gi|15608818	Rv1680	hypothetical protein Rv1680 [Mycobacterium tuberculosis H37Rv]	cell wall and cell processes	Cytoplasmic	6	6	32.12	20.44	20.44	3				3
H37Rv	1	15608821	gi|15608821	Rv1683	bifunctional long-chain acyl-CoA synthase/lipase [Mycobacterium tuberculosis H37Rv]	Lipid metabolism	Cytoplasmic	46.25	46.25	50.45	47.45	44.64	25	growth [GO:0040007]	catalytic activity [GO:0003824]		28
H37Rv	1	15608827	gi|15608827	Rv1689	tyrosine--tRNA ligase [Mycobacterium tuberculosis H37Rv]	Information pathways	Cytoplasmic	12.92	12.92	41.98	31.13	31.13	7	growth [GO:0040007]; tRNA aminoacylation [GO:0043039]; tyrosyl-tRNA aminoacylation [GO:0006437]	ATP binding [GO:0005524]; RNA binding [GO:0003723]; tyrosine-tRNA ligase activity [GO:0004831]	PTHR11766;	7
H37Rv	1	15608835	gi|15608835	Rv1697	hypothetical protein Rv1697 [Mycobacterium tuberculosis H37Rv]	cell wall and cell processes	Cytoplasmic	2.39	2.39	20.87	14.76	14.76	3	growth [GO:0040007]; thiamine diphosphate biosynthetic process [GO:0009229]	ATP binding [GO:0005524]; kinase activity [GO:0016301]; thiamine diphosphokinase activity [GO:0004788]		3
H37Rv	1	15608837	gi|15608837	Rv1699	CTP synthase [Mycobacterium tuberculosis H37Rv]	Intermediary metabolism and respiration	Cytoplasmic	16.01	16.01	31.74	23.21	23.21	8	glutamine metabolic process [GO:0006541]; pyrimidine nucleotide biosynthetic process [GO:0006221]	ATP binding [GO:0005524]; CTP synthase activity [GO:0003883]	PTHR11550;	8
H37Rv	1	15608839	gi|15608839	Rv1701	tyrosine recombinase XerD [Mycobacterium tuberculosis H37Rv]	Insertion seqs and phages	Cytoplasmic	4	4	26.37	14.15	14.15	2	cell cycle [GO:0007049]; cell division [GO:0051301]; chromosome segregation [GO:0007059]; transposition, DNA-mediated [GO:0006313]	DNA binding [GO:0003677]; tyrosine-based site-specific recombinase activity [GO:0009037]		2
H37Rv	1	636483424	gi|636483424	Rv1703c	methyltransferase [Mycobacterium tuberculosis H37Rv]	Intermediary metabolism and respiration		23.11	23.11	73.9	69.88	69.88	12		O-methyltransferase activity [GO:0008171]		12
H37Rv	1	15608845	gi|15608845	Rv1707	transmembrane protein [Mycobacterium tuberculosis H37Rv]	cell wall and cell processes	Cytoplasmic Membrane	2	2	13.17	3.704	3.704	1	sulfate transmembrane transport [GO:1902358]	secondary active sulfate transmembrane transporter activity [GO:0008271]; sulfate transmembrane transporter activity [GO:0015116]	PTHR11814;	1
H37Rv	1	15608846	gi|15608846	Rv1708	initiation inhibitor protein [Mycobacterium tuberculosis H37Rv]	cell wall and cell processes	Cytoplasmic Membrane	10	10	36.48	27.36	27.36	5	growth [GO:0040007]	ATP binding [GO:0005524]		5
H37Rv	1	15608848	gi|15608848	Rv1710	segregation and condensation protein ScpB [Mycobacterium tuberculosis H37Rv]	cell wall and cell processes	Cytoplasmic	4	4	19.91	19.91	19.91	2	cell division [GO:0051301]; chromosome separation [GO:0051304]			2
H37Rv	1	15608849	gi|15608849	Rv1711	RNA pseudouridine synthase [Mycobacterium tuberculosis H37Rv]	Information pathways	Cytoplasmic	2	2	28.74	5.512	5.512	1	pseudouridine synthesis [GO:0001522]	pseudouridine synthase activity [GO:0009982]; RNA binding [GO:0003723]		1
H37Rv	1	15608850	gi|15608850	Rv1712	cytidylate kinase [Mycobacterium tuberculosis H37Rv]	Intermediary metabolism and respiration	Cytoplasmic	3.7	3.7	29.13	19.13	19.13	2	pyrimidine nucleotide metabolic process [GO:0006220]	ATP binding [GO:0005524]; cytidylate kinase activity [GO:0004127]		2
H37Rv	1	15608851	gi|15608851	Rv1713	GTPase Der [Mycobacterium tuberculosis H37Rv]	Intermediary metabolism and respiration	Cytoplasmic Membrane	5.09	5.09	34.99	16.85	16.85	4	ribosome biogenesis [GO:0042254]	GTP binding [GO:0005525]	PTHR11649:SF5;	4
H37Rv	1	15608857	gi|15608857	Rv1719	transcriptional regulator [Mycobacterium tuberculosis H37Rv]	Regulatory proteins	Cytoplasmic	4.08	4.09	20.46	16.6	11.97	2	negative regulation of transcription, DNA-templated [GO:0045892]; transcription, DNA-templated [GO:0006351]	DNA binding [GO:0003677]; transcription factor activity, sequence-specific DNA binding [GO:0003700]		5
H37Rv	1	15608860	gi|15608860	Rv1722	carboxylase [Mycobacterium tuberculosis H37Rv]	Lipid metabolism	Cytoplasmic	4.47	4.47	31.17	12.96	12.96	3		ATP binding [GO:0005524]; metal ion binding [GO:0046872]		3
H37Rv	1	15608867	gi|15608867	Rv1729c	S-adenosylmethionine-dependent methyltransferase [Mycobacterium tuberculosis H37Rv]	Lipid metabolism	Cytoplasmic	0.39	0.89	19.87	17.63	13.78	2	methylation [GO:0032259]	S-adenosylmethionine-dependent methyltransferase activity [GO:0008757]	PTHR13600;	4
H37Rv	1	57116903	gi|57116903	Rv1731	succinate-semialdehyde dehydrogenase [Mycobacterium tuberculosis H37Rv]	Intermediary metabolism and respiration	Cytoplasmic	22.01	22.01	52.7	46.14	46.14	14	tricarboxylic acid cycle [GO:0006099]	oxidoreductase activity, acting on the aldehyde or oxo group of donors, NAD or NADP as acceptor [GO:0016620]		14
H37Rv	1	15608870	gi|15608870	Rv1732c	hypothetical protein Rv1732c [Mycobacterium tuberculosis H37Rv]	Intermediary metabolism and respiration	Unknown	6	6	43.41	32.42	32.42	3		antioxidant activity [GO:0016209]; oxidoreductase activity [GO:0016491]		3
H37Rv	1	15608874	gi|15608874	Rv1736c	nitrate reductase-like protein NarX [Mycobacterium tuberculosis H37Rv]	Intermediary metabolism and respiration	Cytoplasmic Membrane	5.42	5.42	18.25	9.202	9.202	3	chaperone-mediated protein complex assembly [GO:0051131]; nitrate assimilation [GO:0042128]; response to hypoxia [GO:0001666]	4 iron, 4 sulfur cluster binding [GO:0051539]; metal ion binding [GO:0046872]; nitrate reductase activity [GO:0008940]		3
H37Rv	1	15608875	gi|15608875	Rv1737c	nitrate/nitrite transporter [Mycobacterium tuberculosis H37Rv]	cell wall and cell processes	Cytoplasmic Membrane	3.04	3.04	9.114	9.114	9.114	2	transmembrane transport [GO:0055085]			2
H37Rv	1	15608876	gi|15608876	Rv1738	hypothetical protein Rv1738 [Mycobacterium tuberculosis H37Rv]	conserved hypotheticals	Cytoplasmic	6.39	6.39	41.49	41.49	41.49	4	growth [GO:0040007]; response to host immune response [GO:0052572]			4
H37Rv	1	15608881	gi|15608881	Rv1743	serine/threonine-protein kinase PknE [Mycobacterium tuberculosis H37Rv]	Regulatory proteins	Cytoplasmic Membrane	6	6	20.67	9.541	9.541	3	negative regulation of catalytic activity [GO:0043086]; negative regulation of fatty acid biosynthetic process [GO:0045717]; pathogenesis [GO:0009405]; positive regulation of catalytic activity [GO:0043085]; protein autophosphorylation [GO:0046777]; protein phosphorylation [GO:0006468]; response to nitrosative stress [GO:0051409]	ATP binding [GO:0005524]; protein serine/threonine kinase activity [GO:0004674]		3
H37Rv	1	15608884	gi|15608884	Rv1746	serine/threonine-protein kinase PknF [Mycobacterium tuberculosis H37Rv]	Regulatory proteins	Cytoplasmic Membrane	2	2	12.61	6.092	6.092	2	barrier septum assembly [GO:0000917]; negative regulation of catalytic activity [GO:0043086]; negative regulation of lipid biosynthetic process [GO:0051055]; positive regulation of catalytic activity [GO:0043085]; regulation of cell growth [GO:0001558]; regulation of glucose transport [GO:0010827]	ATP binding [GO:0005524]; protein serine/threonine kinase activity [GO:0004674]		2
H37Rv	1	15608885	gi|15608885	Rv1747	ABC transporter ATP-binding protein/permease [Mycobacterium tuberculosis H37Rv]	cell wall and cell processes	Cytoplasmic Membrane	8.84	8.84	31.91	11.45	9.48	5	transmembrane transport [GO:0055085]	ATPase activity [GO:0016887]; ATP binding [GO:0005524]		6
H37Rv	1	15608886	gi|15608886	Rv1748	hypothetical protein Rv1748 [Mycobacterium tuberculosis H37Rv]	conserved hypotheticals	Cytoplasmic	2	2	9.465	4.938	4.938	1				1
H37Rv	1	15608887	gi|15608887	Rv1749c	integral membrane protein [Mycobacterium tuberculosis H37Rv]	cell wall and cell processes	Cytoplasmic Membrane	0.15	0.15	4.865	4.865	4.865	1				1
H37Rv	1	15608888	gi|15608888	Rv1750c	fatty-acid--CoA ligase FadD1 [Mycobacterium tuberculosis H37Rv]	Lipid metabolism	Cytoplasmic Membrane	4.6	4.6	15.6	9.023	9.023	3	fatty acid biosynthetic process [GO:0006633]	long-chain fatty acid-CoA ligase activity [GO:0004467]	PTHR24096:SF192;	3
H37Rv	1	15608889	gi|15608889	Rv1751	oxidoreductase [Mycobacterium tuberculosis H37Rv]	Intermediary metabolism and respiration	Cytoplasmic	25.23	25.23	55	46.74	46.74	16	secondary metabolite biosynthetic process [GO:0044550]	FAD binding [GO:0071949]; monooxygenase activity [GO:0004497]		19
H37Rv	1	15608892	gi|15608892	Rv1754c	hypothetical protein Rv1754c [Mycobacterium tuberculosis H37Rv]	conserved hypotheticals	Cytoplasmic Membrane	12.51	12.51	35.52	21.67	21.67	7				7
H37Rv	1	15608900	gi|15608900	Rv1762c	hypothetical protein Rv1762c [Mycobacterium tuberculosis H37Rv]	conserved hypotheticals	Cytoplasmic	3.84	3.84	19.08	19.08	19.08	5				5
H37Rv	1	15608907	gi|15608907	Rv1769	hypothetical protein Rv1769 [Mycobacterium tuberculosis H37Rv]	Intermediary metabolism and respiration	Cytoplasmic	9.41	9.41	27.78	21.74	19.81	5				7
H37Rv	1	15608908	gi|15608908	Rv1770	hypothetical protein Rv1770 [Mycobacterium tuberculosis H37Rv]	Intermediary metabolism and respiration	Cytoplasmic	16.56	16.56	45.33	42.06	39.49	10				11
H37Rv	1	15608909	gi|15608909	Rv1771	L-gulono-1,4-lactone dehydrogenase [Mycobacterium tuberculosis H37Rv]	Intermediary metabolism and respiration	Cytoplasmic	29.76	29.76	70.33	64.25	64.25	20	L-ascorbic acid biosynthetic process [GO:0019853]	D-arabinono-1,4-lactone oxidase activity [GO:0003885]; flavin adenine dinucleotide binding [GO:0050660]; L-gulono-1,4-lactone dehydrogenase activity [GO:0080049]		20
H37Rv	1	15608916	gi|15608916	Rv1778c	hypothetical protein Rv1778c [Mycobacterium tuberculosis H37Rv]	conserved hypotheticals	Unknown	4	4	38.93	21.48	21.48	2				2
H37Rv	1	15608918	gi|15608918	Rv1780	hypothetical protein Rv1780 [Mycobacterium tuberculosis H37Rv]	conserved hypotheticals	Cytoplasmic	11.01	11.01	69.52	52.94	47.06	6				8
H37Rv	1	15608919	gi|15608919	Rv1781c	4-alpha-glucanotransferase [Mycobacterium tuberculosis H37Rv]	Intermediary metabolism and respiration	Cytoplasmic	0.3	0.3	9.945	2.624	2.624	1		4-alpha-glucanotransferase activity [GO:0004134]		1
H37Rv	1	15608920	gi|15608920	Rv1782	ESX-5 type VII secretion system protein EccB5 [Mycobacterium tuberculosis H37Rv]	cell wall and cell processes	Unknown	14.26	14.26	31.42	25.69	23.52	7	transport [GO:0006810]			9
H37Rv	1	448816588	gi|448816588	Rv1783	ESX-5 type VII secretion system protein EccC5 [Mycobacterium tuberculosis H37Rv]	cell wall and cell processes	Cytoplasmic Membrane	39.44	39.44	36.52	29.48	27.68	28	transport [GO:0006810]	ATP binding [GO:0005524]; DNA binding [GO:0003677]		32
H37Rv	1	57116914	gi|57116914	Rv1793	ESAT-6 like protein EsxN [Mycobacterium tuberculosis H37Rv]	cell wall and cell processes	Cytoplasmic	0.96	9.85	98.94	98.94	98.94	5				1
H37Rv	1	15608931	gi|15608931	Rv1794	hypothetical protein Rv1794 [Mycobacterium tuberculosis H37Rv]	cell wall and cell processes	Cytoplasmic	17.61	17.61	68.67	67.33	67.33	11				11
H37Rv	1	15608932	gi|15608932	Rv1795	ESX-5 type VII secretion system protein EccD [Mycobacterium tuberculosis H37Rv]	cell wall and cell processes	Cytoplasmic Membrane	6.08	6.09	19.88	14.91	12.13	3	transport [GO:0006810]			4
H37Rv	1	15608933	gi|15608933	Rv1796	membrane-anchored mycosin MycP [Mycobacterium tuberculosis H37Rv]	Intermediary metabolism and respiration	Cytoplasmic Membrane	2	2	13.5	3.932	3.932	1		serine-type endopeptidase activity [GO:0004252]	PTHR10795;	1
H37Rv	1	15608934	gi|15608934	Rv1797	ESX-5 type VII secretion system protein EccE [Mycobacterium tuberculosis H37Rv]	cell wall and cell processes	Cytoplasmic Membrane	5.69	5.69	48.52	12.07	11.33	3	transport [GO:0006810]			4
H37Rv	1	15608935	gi|15608935	Rv1798	ESX-5 type VII secretion system protein EccA [Mycobacterium tuberculosis H37Rv]	cell wall and cell processes	Cytoplasmic	12.87	12.87	33.77	14.59	14.59	7		ATP binding [GO:0005524]		8
H37Rv	1	57116921	gi|57116921	Rv1808	PPE family protein PPE32 [Mycobacterium tuberculosis H37Rv]	PE/PPE	Cytoplasmic Membrane	4.22	4.22	27.87	19.07	13.45	2				4
H37Rv	1	57116922	gi|57116922	Rv1809	PPE family protein PPE33 [Mycobacterium tuberculosis H37Rv]	PE/PPE	Cytoplasmic Membrane	1.15	1.15	2.778	2.778	2.778	1				1
H37Rv	1	15608949	gi|15608949	Rv1812c	dehydrogenase [Mycobacterium tuberculosis H37Rv]	Intermediary metabolism and respiration	Cytoplasmic Membrane	8.12	8.12	32.75	22	18.75	4		oxidoreductase activity [GO:0016491]		6
H37Rv	1	15608956	gi|15608956	Rv1819c	vitamin B12 transport ATP-binding protein BacA [Mycobacterium tuberculosis H37Rv]	cell wall and cell processes	Cytoplasmic Membrane	5.03	5.03	32.08	9.546	6.573	3	response to host immune response [GO:0052572]	ATPase activity, coupled to transmembrane movement of substances [GO:0042626]; ATP binding [GO:0005524]		6
H37Rv	1	15608957	gi|15608957	Rv1820	acetolactate synthase large subunit IlvG [Mycobacterium tuberculosis H37Rv]	Intermediary metabolism and respiration	Cytoplasmic	15.27	15.27	43.33	31.44	31.44	12	branched-chain amino acid biosynthetic process [GO:0009082]; isoleucine biosynthetic process [GO:0009097]; valine biosynthetic process [GO:0009099]	catalytic activity [GO:0003824]; magnesium ion binding [GO:0000287]; thiamine pyrophosphate binding [GO:0030976]		12
H37Rv	1	15608958	gi|15608958	Rv1821	protein translocase subunit SecA [Mycobacterium tuberculosis H37Rv]	cell wall and cell processes	Cytoplasmic	41.97	42.02	59.03	50.5	49.5	25	evasion or tolerance by symbiont of host-produced reactive oxygen species [GO:0052059]; growth of symbiont in host cell [GO:0044119]; interaction with host [GO:0051701]; intracellular protein transmembrane transport [GO:0065002]; modulation by symbiont of host immune response [GO:0052553]; pathogenesis [GO:0009405]; protein import [GO:0017038]; protein targeting [GO:0006605]; protein transport by…	ATPase activity [GO:0016887]; ATP binding [GO:0005524]		27
H37Rv	1	15608959	gi|15608959	Rv1822	CDP-diacylglycerol--glycerol-3-phosphate 3-phosphatidyltransferase [Mycobacterium tuberculosis H37Rv]	Lipid metabolism	Cytoplasmic Membrane	2	2	15.31	6.699	6.699	1	phospholipid biosynthetic process [GO:0008654]	CDP-diacylglycerol-glycerol-3-phosphate 3-phosphatidyltransferase activity [GO:0008444]		1
H37Rv	1	15608962	gi|15608962	Rv1825	hypothetical protein Rv1825 [Mycobacterium tuberculosis H37Rv]	cell wall and cell processes	Unknown	4	4	33.22	14.73	14.73	3				3
H37Rv	1	15608964	gi|15608964	Rv1827	glycogen accumulation regulator GarA [Mycobacterium tuberculosis H37Rv]	Regulatory proteins	Cytoplasmic	13.6	13.6	67.9	67.9	67.9	9	negative regulation of glycolytic process [GO:0045820]; protein autophosphorylation [GO:0046777]; regulation of cellular respiration [GO:0043457]	identical protein binding [GO:0042802]		9
H37Rv	1	15608967	gi|15608967	Rv1830	HTH-type transcriptional regulator [Mycobacterium tuberculosis H37Rv]	Regulatory proteins	Cytoplasmic	0.88	0.88	11.11	5.333	5.333	1	regulation of transcription, DNA-templated [GO:0006355]; transcription, DNA-templated [GO:0006351]	DNA binding [GO:0003677]		1
H37Rv	1	15608969	gi|15608969	Rv1832	glycine dehydrogenase [Mycobacterium tuberculosis H37Rv]	Intermediary metabolism and respiration	Cytoplasmic	19.57	19.57	25.4	24.55	19.98	9	glycine decarboxylation via glycine cleavage system [GO:0019464]; growth [GO:0040007]	glycine dehydrogenase (decarboxylating) activity [GO:0004375]	PTHR11773;	12
H37Rv	1	15608970	gi|15608970	Rv1833c	haloalkane dehalogenase [Mycobacterium tuberculosis H37Rv]	Intermediary metabolism and respiration	Cytoplasmic	20	20	59.79	55.59	55.59	10		haloalkane dehalogenase activity [GO:0018786]		10
H37Rv	1	15608972	gi|15608972	Rv1835c	serine esterase [Mycobacterium tuberculosis H37Rv]	Intermediary metabolism and respiration	Cytoplasmic	2	2	12.9	5.255	5.255	2		dipeptidyl-peptidase activity [GO:0008239]		2
H37Rv	1	15608973	gi|15608973	Rv1836c	hypothetical protein Rv1836c [Mycobacterium tuberculosis H37Rv]	Regulatory proteins	Cytoplasmic Membrane	20	20	39.29	32.2	29.1	11				12
H37Rv	1	15608974	gi|15608974	Rv1837c	malate synthase [Mycobacterium tuberculosis H37Rv]	Intermediary metabolism and respiration	Cytoplasmic	53.75	53.75	64.51	59.11	57.35	35	glyoxylate cycle [GO:0006097]; tricarboxylic acid cycle [GO:0006099]	malate synthase activity [GO:0004474]; metal ion binding [GO:0046872]		43
H37Rv	1	15608975	gi|15608975	Rv1838c	ribonuclease VapC13 [Mycobacterium tuberculosis H37Rv]	virulence, detoxification, adaptation	Cytoplasmic	0.67	0.67	44.27	16.79	16.79	1		magnesium ion binding [GO:0000287]; ribonuclease activity [GO:0004540]		1
H37Rv	1	15608979	gi|15608979	Rv1842c	hypothetical protein Rv1842c [Mycobacterium tuberculosis H37Rv]	cell wall and cell processes	Cytoplasmic Membrane	2	2	7.692	5.275	5.275	1		flavin adenine dinucleotide binding [GO:0050660]; oxidoreductase activity, acting on CH-OH group of donors [GO:0016614]		2
H37Rv	1	15608980	gi|15608980	Rv1843c	inosine-5'-monophosphate dehydrogenase [Mycobacterium tuberculosis H37Rv]	Intermediary metabolism and respiration	Cytoplasmic	45.79	45.79	68.48	64.3	64.3	25	purine nucleotide biosynthetic process [GO:0006164]	oxidoreductase activity [GO:0016491]		26
H37Rv	1	57116925	gi|57116925	Rv1844c	6-phosphogluconate dehydrogenase [Mycobacterium tuberculosis H37Rv]	Intermediary metabolism and respiration	Cytoplasmic	2	2	14.23	3.918	3.918	1	pentose-phosphate shunt [GO:0006098]	NADP binding [GO:0050661]; phosphogluconate dehydrogenase (decarboxylating) activity [GO:0004616]		1
H37Rv	1	15608984	gi|15608984	Rv1847	esterase [Mycobacterium tuberculosis H37Rv]	Intermediary metabolism and respiration	Unknown	2	2	21.43	11.43	11.43	1		hydrolase activity [GO:0016787]		1
H37Rv	1	15608985	gi|15608985	Rv1848	urease subunit gamma [Mycobacterium tuberculosis H37Rv]	Intermediary metabolism and respiration	Cytoplasmic	0.1	0.1	11	11	0	0	urea catabolic process [GO:0043419]	nickel cation binding [GO:0016151]; urease activity [GO:0009039]		1
H37Rv	1	15608987	gi|15608987	Rv1850	urease subunit alpha [Mycobacterium tuberculosis H37Rv]	Intermediary metabolism and respiration	Cytoplasmic	4.64	4.64	21.66	11.79	11.79	3	urea catabolic process [GO:0043419]	nickel cation binding [GO:0016151]; urease activity [GO:0009039]		3
H37Rv	1	15608989	gi|15608989	Rv1852	urease accessory protein UreG [Mycobacterium tuberculosis H37Rv]	Intermediary metabolism and respiration	Unknown	6.28	6.28	38.84	38.84	34.82	4	nitrogen compound metabolic process [GO:0006807]	GTPase activity [GO:0003924]; GTP binding [GO:0005525]; nickel cation binding [GO:0016151]	PTHR31715;	5
H37Rv	1	15608991	gi|15608991	Rv1854c	NADH dehydrogenase [Mycobacterium tuberculosis H37Rv]	Intermediary metabolism and respiration	Cytoplasmic Membrane	10	10	38.44	26.57	26.57	7	aerobic electron transport chain [GO:0019646]	NAD(P)H dehydrogenase (quinone) activity [GO:0003955]		7
H37Rv	1	15608992	gi|15608992	Rv1855c	oxidoreductase [Mycobacterium tuberculosis H37Rv]	Intermediary metabolism and respiration	Cytoplasmic	19.09	19.09	55.7	44.63	44.63	11		oxidoreductase activity, acting on paired donors, with incorporation or reduction of molecular oxygen [GO:0016705]		11
H37Rv	1	15608993	gi|15608993	Rv1856c	oxidoreductase [Mycobacterium tuberculosis H37Rv]	Intermediary metabolism and respiration	Cytoplasmic	11.77	11.77	54.22	44	44	6		oxidoreductase activity [GO:0016491]		6
H37Rv	1	57116926	gi|57116926	Rv1860	alanine/proline-rich secreted protein Apa [Mycobacterium tuberculosis H37Rv]	cell wall and cell processes	Extracellular	6	6.02	28.62	21.23	18.46	3	cellular response to starvation [GO:0009267]; induction by symbiont of host immune response [GO:0052559]	extracellular matrix binding [GO:0050840]		4
H37Rv	1	15609001	gi|15609001	Rv1864c	hypothetical protein Rv1864c [Mycobacterium tuberculosis H37Rv]	conserved hypotheticals	Cytoplasmic	8.89	8.89	34.26	30.28	30.28	6		catalytic activity [GO:0003824]; molybdenum ion binding [GO:0030151]; pyridoxal phosphate binding [GO:0030170]		6
H37Rv	1	15609002	gi|15609002	Rv1865c	short-chain type dehydrogenase [Mycobacterium tuberculosis H37Rv]	Intermediary metabolism and respiration	Cytoplasmic	3.96	4	17.83	12.94	12.94	2		oxidoreductase activity [GO:0016491]		2
H37Rv	1	448824765	gi|448824765	Rv1866	hypothetical protein Rv1866 [Mycobacterium tuberculosis H37Rv]	Lipid metabolism	Cytoplasmic	4.24	4.24	20.18	4.884	4.884	3		transferase activity [GO:0016740]		3
H37Rv	1	15609006	gi|15609006	Rv1869c	reductase [Mycobacterium tuberculosis H37Rv]	Intermediary metabolism and respiration	Cytoplasmic	21.04	21.04	63.75	49.88	41.36	12	cell redox homeostasis [GO:0045454]	flavin adenine dinucleotide binding [GO:0050660]; oxidoreductase activity [GO:0016491]		15
H37Rv	1	15609008	gi|15609008	Rv1871c	hypothetical protein Rv1871c [Mycobacterium tuberculosis H37Rv]	Information pathways	Cytoplasmic	10.24	10.24	67.44	47.29	45.74	8		FMN binding [GO:0010181]; oxidoreductase activity [GO:0016491]		10
H37Rv	1	15609009	gi|15609009	Rv1872c	L-lactate dehydrogenase [Mycobacterium tuberculosis H37Rv]	Intermediary metabolism and respiration	Cytoplasmic Membrane	72.65	72.65	83.82	79.95	78.99	87		FMN binding [GO:0010181]; oxidoreductase activity [GO:0016491]		102
H37Rv	1	448824766	gi|448824766	Rv1874	hypothetical protein Rv1874 [Mycobacterium tuberculosis H37Rv]	Intermediary metabolism and respiration	Cytoplasmic Membrane	8	8	35.09	35.09	35.09	4				4
H37Rv	1	15609012	gi|15609012	Rv1875	hypothetical protein Rv1875 [Mycobacterium tuberculosis H37Rv]	Intermediary metabolism and respiration	Unknown	6.5	6.5	59.18	50.34	50.34	5	cellular response to iron ion starvation [GO:0010106]	FMN binding [GO:0010181]; pyridoxamine-phosphate oxidase activity [GO:0004733]		5
H37Rv	1	15609013	gi|15609013	Rv1876	bacterioferritin BfrA [Mycobacterium tuberculosis H37Rv]	Intermediary metabolism and respiration	Cytoplasmic	10	10	53.46	53.46	53.46	6	interaction with host [GO:0051701]; iron assimilation by chelation and transport [GO:0033214]; iron ion transport [GO:0006826]; response to host immune response [GO:0052572]; response to iron ion [GO:0010039]	ferric iron binding [GO:0008199]; ferroxidase activity [GO:0004322]		6
H37Rv	1	15609015	gi|15609015	Rv1878	glutamine synthetase GlnA [Mycobacterium tuberculosis H37Rv]	Intermediary metabolism and respiration	Cytoplasmic	8.24	8.24	31.78	24.67	21.56	5	nitrogen compound metabolic process [GO:0006807]; protein homooligomerization [GO:0051260]	glutamate-ammonia ligase activity [GO:0004356]		6
H37Rv	1	448824767	gi|448824767	Rv1880c	cytochrome P450 Cyp140 [Mycobacterium tuberculosis H37Rv]	Intermediary metabolism and respiration	Cytoplasmic Membrane	14.98	14.99	61.42	28.54	28.54	8		heme binding [GO:0020037]; iron ion binding [GO:0005506]; monooxygenase activity [GO:0004497]; oxidoreductase activity, acting on paired donors, with incorporation or reduction of molecular oxygen [GO:0016705]		8
H37Rv	1	15609019	gi|15609019	Rv1882c	short-chain type dehydrogenase/reductase [Mycobacterium tuberculosis H37Rv]	Intermediary metabolism and respiration	Cytoplasmic	4.02	4.02	27.08	16.97	11.19	2		oxidoreductase activity [GO:0016491]		3
H37Rv	1	15609023	gi|15609023	Rv1886c	diacylglycerol acyltransferase/mycolyltransferase Ag85B [Mycobacterium tuberculosis H37Rv]	Lipid metabolism	Extracellular	16	16	39.38	39.38	39.38	16	growth [GO:0040007]; growth of symbiont in host cell [GO:0044119]; response to antibiotic [GO:0046677]; response to host immune response [GO:0052572]	transferase activity, transferring acyl groups [GO:0016746]		17
H37Rv	1	15609027	gi|15609027	Rv1890c	hypothetical protein Rv1890c [Mycobacterium tuberculosis H37Rv]	conserved hypotheticals	Unknown	1.83	2	15.76	6.404	6.404	1				1
H37Rv	1	15609031	gi|15609031	Rv1894c	hypothetical protein Rv1894c [Mycobacterium tuberculosis H37Rv]	Intermediary metabolism and respiration	Cytoplasmic	5.84	5.84	26.33	15.43	15.43	4		nitronate monooxygenase activity [GO:0018580]		4
H37Rv	1	15609033	gi|15609033	Rv1896c	S-adenosyl-L-methionine-dependent methyltransferase [Mycobacterium tuberculosis H37Rv]	Lipid metabolism	Cytoplasmic	6	6	20.46	16.5	16.5	4	methylation [GO:0032259]	S-adenosylmethionine-dependent methyltransferase activity [GO:0008757]	PTHR13600;	4
H37Rv	1	15609034	gi|15609034	Rv1897c	D-tyrosyl-tRNA(Tyr) deacylase [Mycobacterium tuberculosis H37Rv]	Information pathways	Unknown	2	2	17.48	17.48	17.48	1	D-amino acid catabolic process [GO:0019478]; regulation of translational fidelity [GO:0006450]; tRNA metabolic process [GO:0006399]	hydrolase activity, acting on ester bonds [GO:0016788]	PTHR10472;	1
H37Rv	1	15609036	gi|15609036	Rv1899c	lipoprotein LppD [Mycobacterium tuberculosis H37Rv]	cell wall and cell processes	Cytoplasmic	14.01	14.01	40.82	27.7	27.7	7				7
H37Rv	1	15609037	gi|15609037	Rv1900c	lignin peroxidase LipJ [Mycobacterium tuberculosis H37Rv]	Intermediary metabolism and respiration	Cytoplasmic	2.03	2.03	20.13	10.82	4.113	1	cAMP biosynthetic process [GO:0006171]; cGMP biosynthetic process [GO:0006182]; intracellular signal transduction [GO:0035556]	adenylate cyclase activity [GO:0004016]; guanylate cyclase activity [GO:0004383]; hydrolase activity [GO:0016787]; manganese ion binding [GO:0030145]; peroxidase activity [GO:0004601]; protein homodimerization activity [GO:0042803]		3
H37Rv	1	15609038	gi|15609038	Rv1901	protein CinA [Mycobacterium tuberculosis H37Rv]	virulence, detoxification, adaptation	Cytoplasmic	16.18	16.18	40	36.74	30.93	9				11
H37Rv	1	15609045	gi|15609045	Rv1908c	catalase-peroxidase [Mycobacterium tuberculosis H37Rv]	virulence, detoxification, adaptation	Cytoplasmic	62.03	62.03	67.57	63.92	63.11	60	hydrogen peroxide catabolic process [GO:0042744]; response to oxidative stress [GO:0006979]	catalase activity [GO:0004096]; heme binding [GO:0020037]; metal ion binding [GO:0046872]; NADH binding [GO:0070404]; NADPH binding [GO:0070402]; oxidoreductase activity, acting on a heme group of donors, nitrogenous group as acceptor [GO:0016677]; peroxidase activity [GO:0004601]		65
H37Rv	1	15609049	gi|15609049	Rv1912c	oxidoreductase FadB [Mycobacterium tuberculosis H37Rv]	Lipid metabolism	Cytoplasmic	4	4	25.75	14.37	14.37	2		oxidoreductase activity [GO:0016491]; zinc ion binding [GO:0008270]	PTHR11695;	3
H37Rv	1	15609051	gi|15609051	Rv1914c	hypothetical protein Rv1914c [Mycobacterium tuberculosis H37Rv]	conserved hypotheticals	Cytoplasmic Membrane	4	4	70.37	22.22	22.22	2				2
H37Rv	1	57116929	gi|57116929	Rv1918c	PPE family protein PPE35 [Mycobacterium tuberculosis H37Rv]	PE/PPE	Cytoplasmic Membrane	2	2	2.837	2.837	2.837	1				1
H37Rv	1	15609056	gi|15609056	Rv1919c	hypothetical protein Rv1919c [Mycobacterium tuberculosis H37Rv]	conserved hypotheticals	Unknown	8.12	8.12	48.05	48.05	42.86	6				7
H37Rv	1	15609057	gi|15609057	Rv1920	membrane protein [Mycobacterium tuberculosis H37Rv]	cell wall and cell processes	Cytoplasmic	6	6	44.25	34.15	34.15	5		transferase activity, transferring acyl groups [GO:0016746]		5
H37Rv	1	15609059	gi|15609059	Rv1922	lipoprotein [Mycobacterium tuberculosis H37Rv]	cell wall and cell processes	Extracellular	2	2	17.25	7.817	7.817	2				2
H37Rv	1	15609060	gi|15609060	Rv1923	lipase LipD [Mycobacterium tuberculosis H37Rv]	Intermediary metabolism and respiration	Unknown	5.08	5.08	18.39	8.296	8.296	3				3
H37Rv	1	448824769	gi|448824769	Rv1925	fatty-acid--CoA ligase FadD31 [Mycobacterium tuberculosis H37Rv]	Lipid metabolism	Cytoplasmic	48.45	48.45	76.45	69.52	69.52	28		ligase activity [GO:0016874]		29
H37Rv	1	15609063	gi|15609063	Rv1926c	immunogenic protein Mpt63 [Mycobacterium tuberculosis H37Rv]	cell wall and cell processes	Extracellular	2	2	11.95	11.95	11.95	1				1
H37Rv	1	15609065	gi|15609065	Rv1928c	short-chain type dehydrogenase/reductase [Mycobacterium tuberculosis H37Rv]	Intermediary metabolism and respiration	Cytoplasmic	2	2	17.25	10.59	10.59	1		oxidoreductase activity [GO:0016491]		1
H37Rv	1	15609069	gi|15609069	Rv1932	thiol peroxidase [Mycobacterium tuberculosis H37Rv]	virulence, detoxification, adaptation	Unknown	8.17	8.17	89.7	65.45	65.45	7	cell redox homeostasis [GO:0045454]; cellular oxidant detoxification [GO:0098869]; evasion or tolerance by symbiont of host-produced nitric oxide [GO:0052060]; interaction with host [GO:0051701]; oxidation-reduction process [GO:0055114]; pathogenesis [GO:0009405]; response to host immune response [GO:0052572]; response to nitrosative stress [GO:0051409]; response to oxidative stress [GO:0006979]	thioredoxin peroxidase activity [GO:0008379]		7
H37Rv	1	15609075	gi|15609075	Rv1938	epoxide hydrolase EphB [Mycobacterium tuberculosis H37Rv]	virulence, detoxification, adaptation	Cytoplasmic	1.39	1.39	5.337	5.337	5.337	1		hydrolase activity [GO:0016787]		1
H37Rv	1	15609100	gi|15609100	Rv1963c	transcriptional repressor Mce3R [Mycobacterium tuberculosis H37Rv]	Regulatory proteins	Cytoplasmic	4.09	4.09	27.09	13.55	10.34	2	growth [GO:0040007]; negative regulation of transcription, DNA-templated [GO:0045892]; regulation of lipid metabolic process [GO:0019216]; transcription, DNA-templated [GO:0006351]	DNA binding [GO:0003677]; transcription factor activity, sequence-specific DNA binding [GO:0003700]		3
H37Rv	1	15609114	gi|15609114	Rv1977	hypothetical protein Rv1977 [Mycobacterium tuberculosis H37Rv]	Information pathways	Cytoplasmic	2.35	2.35	31.9	8.046	8.046	2		metalloendopeptidase activity [GO:0004222]		2
H37Rv	1	15609115	gi|15609115	Rv1978	hypothetical protein Rv1978 [Mycobacterium tuberculosis H37Rv]	Intermediary metabolism and respiration	Cytoplasmic Membrane	6.11	6.11	29.08	24.47	21.63	3	methylation [GO:0032259]	S-adenosylmethionine-dependent methyltransferase activity [GO:0008757]		4
H37Rv	1	15609117	gi|15609117	Rv1980c	immunogenic protein Mpt64 [Mycobacterium tuberculosis H37Rv]	cell wall and cell processes	Extracellular	0.14	0.15	12.72	12.72	12.72	2	cellular response to starvation [GO:0009267]			2
H37Rv	1	15609133	gi|15609133	Rv1996	universal stress protein [Mycobacterium tuberculosis H37Rv]	virulence, detoxification, adaptation	Cytoplasmic Membrane	20.4	20.4	64.35	53.94	47.32	14	response to stress [GO:0006950]			18
H37Rv	1	15609134	gi|15609134	Rv1997	cation transporter ATPase F [Mycobacterium tuberculosis H37Rv]	cell wall and cell processes	Cytoplasmic Membrane	8.79	8.79	10.17	9.171	9.171	5	calcium ion transmembrane transport [GO:0070588]	metal ion binding [GO:0046872]; nucleotide binding [GO:0000166]		5
H37Rv	1	15609137	gi|15609137	Rv2000	hypothetical protein Rv2000 [Mycobacterium tuberculosis H37Rv]	conserved hypotheticals	Cytoplasmic	6.69	6.69	23.46	16.2	13.97	4		oxidoreductase activity [GO:0016491]		5
H37Rv	1	15609138	gi|15609138	Rv2001	hypothetical protein Rv2001 [Mycobacterium tuberculosis H37Rv]	Intermediary metabolism and respiration	Cytoplasmic	3.01	3.01	36.4	26	13.6	2	fatty acid biosynthetic process [GO:0006633]	thiolester hydrolase activity [GO:0016790]		4
H37Rv	1	15609139	gi|15609139	Rv2002	20-beta-hydroxysteroid dehydrogenase [Mycobacterium tuberculosis H37Rv]	Lipid metabolism	Cytoplasmic	0.68	0.68	11.54	11.54	11.54	2	C21-steroid hormone metabolic process [GO:0008207]; steroid metabolic process [GO:0008202]	oxidoreductase activity [GO:0016491]		2
H37Rv	1	15609140	gi|15609140	Rv2003c	hypothetical protein Rv2003c [Mycobacterium tuberculosis H37Rv]	Intermediary metabolism and respiration	Unknown	4.46	4.46	35.09	14.39	14.39	3		methyltransferase activity [GO:0008168]		3
H37Rv	1	15609141	gi|15609141	Rv2004c	hypothetical protein Rv2004c [Mycobacterium tuberculosis H37Rv]	Regulatory proteins	Cytoplasmic	24.14	24.14	50	40.16	40.16	14	DNA 3' dephosphorylation involved in DNA repair [GO:0098504]; nucleotide phosphorylation [GO:0046939]; phosphorylation [GO:0016310]; polynucleotide 3' dephosphorylation [GO:0098506]	ATP binding [GO:0005524]; ATP-dependent polydeoxyribonucleotide 5'-hydroxyl-kinase activity [GO:0046404]; double-stranded DNA binding [GO:0003690]; host cell surface binding [GO:0046812]; nucleotide kinase activity [GO:0019201]; polynucleotide 3'-phosphatase activity [GO:0046403]		17
H37Rv	1	15609142	gi|15609142	Rv2005c	universal stress protein [Mycobacterium tuberculosis H37Rv]	virulence, detoxification, adaptation	Cytoplasmic	18.29	20.06	68.47	53.9	53.56	16	response to stress [GO:0006950]			18
H37Rv	1	57116935	gi|57116935	Rv2006	trehalose-6-phosphate phosphatase OtsB [Mycobacterium tuberculosis H37Rv]	virulence, detoxification, adaptation	Cytoplasmic	12.89	12.89	18.39	10.1	10.1	9	trehalose biosynthetic process [GO:0005992]	carbohydrate binding [GO:0030246]; hydrolase activity, acting on glycosyl bonds [GO:0016798]		9
H37Rv	1	15609144	gi|15609144	Rv2007c	ferredoxin [Mycobacterium tuberculosis H37Rv]	Intermediary metabolism and respiration	Unknown	8	8	81.58	81.58	81.58	4	cysteine biosynthetic process from serine [GO:0006535]; response to host [GO:0075136]; response to host immune response [GO:0052572]; response to hypoxia [GO:0001666]; sulfur amino acid metabolic process [GO:0000096]; sulfur compound metabolic process [GO:0006790]	electron carrier activity [GO:0009055]		4
H37Rv	1	15609145	gi|15609145	Rv2008c	hypothetical protein Rv2008c [Mycobacterium tuberculosis H37Rv]	Intermediary metabolism and respiration	Cytoplasmic Membrane	6.06	6.06	21.32	18.82	16.55	4		ATP binding [GO:0005524]		5
H37Rv	1	15609163	gi|15609163	Rv2026c	universal stress protein [Mycobacterium tuberculosis H37Rv]	virulence, detoxification, adaptation	Cytoplasmic Membrane	2	2	18.03	6.803	6.803	1	response to stress [GO:0006950]			1
H37Rv	1	15609165	gi|15609165	Rv2028c	universal stress protein [Mycobacterium tuberculosis H37Rv]	virulence, detoxification, adaptation	Cytoplasmic Membrane	10	10	40.86	32.97	32.97	5	response to stress [GO:0006950]			5
H37Rv	1	15609166	gi|15609166	Rv2029c	6-phosphofructokinase PfkB [Mycobacterium tuberculosis H37Rv]	Intermediary metabolism and respiration	Cytoplasmic Membrane	7.63	7.63	47.2	47.2	47.2	6	carbohydrate metabolic process [GO:0005975]	ATP binding [GO:0005524]; kinase activity [GO:0016301]; phosphotransferase activity, alcohol group as acceptor [GO:0016773]		6
H37Rv	1	15609167	gi|15609167	Rv2030c	hypothetical protein Rv2030c [Mycobacterium tuberculosis H37Rv]	Intermediary metabolism and respiration	Cytoplasmic	57.82	57.82	63	60.94	57.27	31	nucleoside metabolic process [GO:0009116]; response to antibiotic [GO:0046677]	transferase activity [GO:0016740]		35
H37Rv	1	15609168	gi|15609168	Rv2031c	alpha-crystallin [Mycobacterium tuberculosis H37Rv]	virulence, detoxification, adaptation	Cellwall	37.18	37.18	84.03	81.94	81.94	21	cellular response to hypoxia [GO:0071456]; cellular response to starvation [GO:0009267]; growth of symbiont in host organelle [GO:0044121]; negative regulation of growth [GO:0045926]; protein autophosphorylation [GO:0046777]; protein folding [GO:0006457]; response to heat [GO:0009408]; response to host [GO:0075136]; response to host immune response [GO:0052572]; response to hypoxia [GO:0001666]; …	protein binding involved in protein folding [GO:0044183]	PTHR11527;	30
H37Rv	1	15609169	gi|15609169	Rv2032	NAD(P)H nitroreductase acg [Mycobacterium tuberculosis H37Rv]	Lipid metabolism	Cytoplasmic	27.81	27.81	68.28	58.91	58.91	17	response to host immune response [GO:0052572]; response to hypoxia [GO:0001666]	oxidoreductase activity [GO:0016491]		18
H37Rv	1	15609174	gi|15609174	Rv2037c	transmembrane protein [Mycobacterium tuberculosis H37Rv]	cell wall and cell processes	Cytoplasmic Membrane	13.18	13.18	58.95	51.23	45.06	8	lipid metabolic process [GO:0006629]	hydrolase activity [GO:0016787]		9
H37Rv	1	15609179	gi|15609179	Rv2042c	hypothetical protein Rv2042c [Mycobacterium tuberculosis H37Rv]	Regulatory proteins	Unknown	6.35	6.35	32.45	26.04	26.04	5	transport [GO:0006810]			5
H37Rv	1	15609182	gi|15609182	Rv2045c	carboxylesterase LipT [Mycobacterium tuberculosis H37Rv]	Intermediary metabolism and respiration	Cytoplasmic	0.11	0.12	13.89	3.131	0	0		hydrolase activity [GO:0016787]		3
H37Rv	1	15609184	gi|15609184	Rv2047c	hypothetical protein Rv2047c [Mycobacterium tuberculosis H37Rv]	Intermediary metabolism and respiration	Cytoplasmic Membrane	4.16	4.16	8.899	6.44	6.44	3	phosphorylation [GO:0016310]	coenzyme binding [GO:0050662]; transferase activity, transferring phosphorus-containing groups [GO:0016772]		3
H37Rv	1	448824772	gi|448824772	Rv2048c	polyketide synthase [Mycobacterium tuberculosis H37Rv]	Lipid metabolism	Unknown	42.43	42.43	25.15	17.1	15.88	27		oxidoreductase activity [GO:0016491]; phosphopantetheine binding [GO:0031177]; transferase activity [GO:0016740]		31
H37Rv	1	15609187	gi|15609187	Rv2050	RNA polymerase-binding protein RbpA [Mycobacterium tuberculosis H37Rv]	conserved hypotheticals	Cytoplasmic	2.01	2.01	16.22	9.009	9.009	1	positive regulation of transcription, DNA-templated [GO:0045893]; transcription, DNA-templated [GO:0006351]			2
H37Rv	1	15609188	gi|15609188	Rv2051c	polyprenol-monophosphomannose synthase [Mycobacterium tuberculosis H37Rv]	cell wall and cell processes	Cytoplasmic Membrane	19.32	19.32	20.14	19.11	19.11	10	dolichol metabolic process [GO:0019348]; glycolipid biosynthetic process [GO:0009247]; GPI anchor biosynthetic process [GO:0006506]; modulation by symbiont of host immune response [GO:0052553]; nitrogen compound metabolic process [GO:0006807]; protein N-linked glycosylation [GO:0006487]; protein O-linked mannosylation [GO:0035269]	dolichyl-phosphate beta-D-mannosyltransferase activity [GO:0004582]; dolichyl-phosphate-mannose-protein mannosyltransferase activity [GO:0004169]; hydrolase activity, acting on carbon-nitrogen (but not peptide) bonds [GO:0016810]; N-acyltransferase activity [GO:0016410]		10
H37Rv	1	15609189	gi|15609189	Rv2052c	hypothetical protein Rv2052c [Mycobacterium tuberculosis H37Rv]	Intermediary metabolism and respiration	Unknown	2	2.08	19.66	10.86	8.052	2		hydrolase activity, acting on carbon-nitrogen (but not peptide) bonds [GO:0016810]		3
H37Rv	1	15609191	gi|15609191	Rv2054	hypothetical protein Rv2054 [Mycobacterium tuberculosis H37Rv]	Intermediary metabolism and respiration	Cytoplasmic Membrane	12.54	12.54	71.73	52.74	48.95	7		hydrolase activity [GO:0016787]		9
H37Rv	1	15609198	gi|15609198	Rv2061c	hypothetical protein Rv2061c [Mycobacterium tuberculosis H37Rv]	Information pathways	Unknown	8	8	38.06	38.06	38.06	4		FMN binding [GO:0010181]; pyridoxamine-phosphate oxidase activity [GO:0004733]		4
H37Rv	1	15609199	gi|15609199	Rv2062c	cobalamin biosynthesis protein CobN [Mycobacterium tuberculosis H37Rv]	Intermediary metabolism and respiration	Cytoplasmic	7.14	7.14	11.89	8.208	6.198	4	cobalamin biosynthetic process [GO:0009236]	cobaltochelatase activity [GO:0051116]		6
H37Rv	1	15609201	gi|15609201	Rv2064	precorrin-3B synthase [Mycobacterium tuberculosis H37Rv]	Intermediary metabolism and respiration	Cytoplasmic	2	2	25.07	3.857	3.857	1		4 iron, 4 sulfur cluster binding [GO:0051539]; metal ion binding [GO:0046872]; oxidoreductase activity [GO:0016491]		1
H37Rv	1	15609202	gi|15609202	Rv2065	precorrin-8X methylmutase [Mycobacterium tuberculosis H37Rv]	Intermediary metabolism and respiration	Cytoplasmic	2	2	32.69	5.288	5.288	1	cobalamin biosynthetic process [GO:0009236]	precorrin-8X methylmutase activity [GO:0016993]		2
H37Rv	1	15609203	gi|15609203	Rv2066	bifunctional S-adenosyl-L-methionine-precorrin-2 methyl transferase/precorrin-3 methylase [Mycobacterium tuberculosis H37Rv]	Intermediary metabolism and respiration	Unknown	12.39	12.39	29.72	21.85	21.85	7	cobalamin biosynthetic process [GO:0009236]; porphyrin-containing compound biosynthetic process [GO:0006779]	precorrin-2 C20-methyltransferase activity [GO:0030788]; precorrin-2 dehydrogenase activity [GO:0043115]; precorrin-3B C17-methyltransferase activity [GO:0030789]; S-adenosylmethionine-homocysteine S-methyltransferase activity [GO:0008898]		7
H37Rv	1	15609204	gi|15609204	Rv2067c	hypothetical protein Rv2067c [Mycobacterium tuberculosis H37Rv]	Intermediary metabolism and respiration	Cytoplasmic	8.01	8.01	26.78	13.51	13.51	4				4
H37Rv	1	15609205	gi|15609205	Rv2068c	beta-lactamase [Mycobacterium tuberculosis H37Rv]	Intermediary metabolism and respiration	Extracellular	10.31	10.31	69.38	40.39	37.46	5	beta-lactam antibiotic catabolic process [GO:0030655]; response to antibiotic [GO:0046677]	beta-lactamase activity [GO:0008800]; cephalosporinase activity [GO:0033251]; penicillinase activity [GO:0033250]		6
H37Rv	1	15609225	gi|15609225	Rv2088	transmembrane serine/threonine-protein kinase PknJ [Mycobacterium tuberculosis H37Rv]	Regulatory proteins	Cytoplasmic Membrane	4.28	4.28	26.49	13.41	10.53	2	protein autophosphorylation [GO:0046777]; regulation of energy homeostasis [GO:2000505]	ATP binding [GO:0005524]; protein serine/threonine kinase activity [GO:0004674]		4
H37Rv	1	15609228	gi|15609228	Rv2091c	membrane protein [Mycobacterium tuberculosis H37Rv]	cell wall and cell processes	Cytoplasmic Membrane	16.52	16.52	28.69	22.13	22.13	9				9
H37Rv	1	15609229	gi|15609229	Rv2092c	ATP-dependent DNA helicase HelY [Mycobacterium tuberculosis H37Rv]	Information pathways	Cytoplasmic	4.93	4.93	14.24	5.188	5.188	3		ATP binding [GO:0005524]; helicase activity [GO:0004386]; nucleic acid binding [GO:0003676]		3
H37Rv	1	15609231	gi|15609231	Rv2094c	Sec-independent protein translocase membrane-bound protein TatA [Mycobacterium tuberculosis H37Rv]	cell wall and cell processes	Unknown	2	2	26.51	26.51	26.51	1	protein secretion [GO:0009306]; protein transport by the Tat complex [GO:0043953]	protein transmembrane transporter activity [GO:0008320]		1
H37Rv	1	15609232	gi|15609232	Rv2095c	proteasome accessory factor C [Mycobacterium tuberculosis H37Rv]	Intermediary metabolism and respiration	Cytoplasmic	5.02	5.02	19.3	13.61	13.61	3				3
H37Rv	1	15609233	gi|15609233	Rv2096c	proteasome accessory factor B [Mycobacterium tuberculosis H37Rv]	Intermediary metabolism and respiration	Cytoplasmic	8.03	8.03	51.2	32.23	32.23	4				4
H37Rv	1	15609234	gi|15609234	Rv2097c	proteasome accessory factor PafA [Mycobacterium tuberculosis H37Rv]	Intermediary metabolism and respiration	Cytoplasmic	12.5	12.5	40.93	21.46	19.69	6	modification-dependent protein catabolic process [GO:0019941]; pathogenesis [GO:0009405]; proteasomal protein catabolic process [GO:0010498]; protein pupylation [GO:0070490]; response to nitrosative stress [GO:0051409]	acid-amino acid ligase activity [GO:0016881]; ATP binding [GO:0005524]; magnesium ion binding [GO:0000287]; ubiquitin-like protein transferase activity [GO:0019787]		8
H37Rv	1	448824774	gi|448824774	Rv2101	helicase HelZ [Mycobacterium tuberculosis H37Rv]	Information pathways	Cytoplasmic	2.58	2.58	19.15	6.91	4.837	2		ATP binding [GO:0005524]; helicase activity [GO:0004386]		5
H37Rv	1	15609240	gi|15609240	Rv2103c	ribonuclease VapC37 [Mycobacterium tuberculosis H37Rv]	virulence, detoxification, adaptation	Unknown	2	2	16.67	16.67	16.67	2		ribonuclease activity [GO:0004540]		2
H37Rv	1	15609246	gi|15609246	Rv2109c	proteasome subunit alpha [Mycobacterium tuberculosis H37Rv]	Intermediary metabolism and respiration	Cytoplasmic Membrane	8.11	8.11	52.02	52.02	43.95	5	modification-dependent protein catabolic process [GO:0019941]; proteasomal protein catabolic process [GO:0010498]	threonine-type endopeptidase activity [GO:0004298]		6
H37Rv	1	15609247	gi|15609247	Rv2110c	proteasome subunit beta [Mycobacterium tuberculosis H37Rv]	Intermediary metabolism and respiration	Unknown	14.38	14.38	64.26	55.33	51.2	7	modification-dependent protein catabolic process [GO:0019941]; proteasomal protein catabolic process [GO:0010498]	threonine-type endopeptidase activity [GO:0004298]		9
H37Rv	1	15609248	gi|15609248	Rv2111c	ubiquitin-like protein Pup [Mycobacterium tuberculosis H37Rv]	Intermediary metabolism and respiration	Cytoplasmic	4	4	42.19	42.19	42.19	2	growth [GO:0040007]; protein pupylation [GO:0070490]			2
H37Rv	1	15609249	gi|15609249	Rv2112c	pup deamidase/depupylase [Mycobacterium tuberculosis H37Rv]	Intermediary metabolism and respiration	Cytoplasmic	19.46	19.46	41.34	36.82	36.82	11	modification-dependent protein catabolic process [GO:0019941]; pathogenesis [GO:0009405]; proteasomal protein catabolic process [GO:0010498]; protein pupylation [GO:0070490]	ATP binding [GO:0005524]; hydrolase activity, acting on carbon-nitrogen (but not peptide) bonds, in linear amides [GO:0016811]; metal ion binding [GO:0046872]; peptidase activity [GO:0008233]		12
H37Rv	1	15609250	gi|15609250	Rv2113	integral membrane protein [Mycobacterium tuberculosis H37Rv]	cell wall and cell processes	Cytoplasmic Membrane	5.41	5.41	12.59	12.59	12.59	4				4
H37Rv	1	15609252	gi|15609252	Rv2115c	proteasome-associated ATPase [Mycobacterium tuberculosis H37Rv]	cell wall and cell processes	Cytoplasmic Membrane	21.87	21.87	39.41	33.5	33.5	12	modification-dependent protein catabolic process [GO:0019941]; proteasomal protein catabolic process [GO:0010498]	ATPase activity [GO:0016887]; ATP binding [GO:0005524]; proteasome binding [GO:0070628]; ubiquitin-like protein binding [GO:0032182]		13
H37Rv	1	15609255	gi|15609255	Rv2118c	tRNA (adenine(58)-N(1))-methyltransferase [Mycobacterium tuberculosis H37Rv]	Intermediary metabolism and respiration	Cytoplasmic	10	10	48.21	30.71	30.71	5	tRNA methylation [GO:0030488]	tRNA (adenine-N1-)-methyltransferase activity [GO:0016429]		5
H37Rv	1	15609258	gi|15609258	Rv2121c	ATP phosphoribosyltransferase [Mycobacterium tuberculosis H37Rv]	Intermediary metabolism and respiration	Cytoplasmic	11.51	11.51	41.2	36.62	36.62	6	histidine biosynthetic process [GO:0000105]	ATP phosphoribosyltransferase activity [GO:0003879]; magnesium ion binding [GO:0000287]	PTHR21403;	6
H37Rv	1	15609261	gi|15609261	Rv2124c	methionine synthase [Mycobacterium tuberculosis H37Rv]	Intermediary metabolism and respiration	Cytoplasmic	12.33	12.33	24.41	13	10.4	6	pteridine-containing compound metabolic process [GO:0042558]	cobalamin binding [GO:0031419]; methionine synthase activity [GO:0008705]; S-adenosylmethionine-homocysteine S-methyltransferase activity [GO:0008898]; zinc ion binding [GO:0008270]		9
H37Rv	1	15609262	gi|15609262	Rv2125	hypothetical protein Rv2125 [Mycobacterium tuberculosis H37Rv]	conserved hypotheticals	Cytoplasmic	2	2	8.219	8.219	8.219	1		ligase activity [GO:0016874]		1
H37Rv	1	15609266	gi|15609266	Rv2129c	oxidoreductase [Mycobacterium tuberculosis H37Rv]	Intermediary metabolism and respiration	Cytoplasmic	16.02	16.02	49.83	40.61	37.54	9		oxidoreductase activity [GO:0016491]		13
H37Rv	1	15609267	gi|15609267	Rv2130c	cysteine:1D-myo-inosityl 2-amino-2-deoxy--D-glucopyranoside ligase [Mycobacterium tuberculosis H37Rv]	Intermediary metabolism and respiration	Cytoplasmic	6.05	6.05	33.57	12.08	12.08	3	mycothiol biosynthetic process [GO:0010125]	ATP binding [GO:0005524]; cysteine-glucosaminylinositol ligase activity [GO:0035446]; zinc ion binding [GO:0008270]	PTHR10890;	5
H37Rv	1	15609268	gi|15609268	Rv2131c	3'-phosphoadenosine 5'-phosphate phosphatase [Mycobacterium tuberculosis H37Rv]	Intermediary metabolism and respiration	Cytoplasmic	8	8	43.07	27.34	27.34	4	3'-phosphoadenosine 5'-phosphosulfate metabolic process [GO:0050427]; growth [GO:0040007]; inositol metabolic process [GO:0006020]; inositol phosphate dephosphorylation [GO:0046855]; phosphatidylinositol phosphorylation [GO:0046854]; signal transduction [GO:0007165]; sulfate assimilation [GO:0000103]; sulfur compound metabolic process [GO:0006790]	3'(2'),5'-bisphosphate nucleotidase activity [GO:0008441]; cobalt ion binding [GO:0050897]; fructose 1,6-bisphosphate 1-phosphatase activity [GO:0042132]; inositol monophosphate 1-phosphatase activity [GO:0008934]; inositol monophosphate 3-phosphatase activity [GO:0052832]; inositol monophosphate 4-phosphatase activity [GO:0052833]; magnesium ion binding [GO:0000287]; manganese ion binding [GO:00…	PTHR20854;	4
H37Rv	1	15609275	gi|15609275	Rv2138	lipoprotein LppL [Mycobacterium tuberculosis H37Rv]	cell wall and cell processes	Unknown	2.05	2.05	24.3	8.659	4.19	1	growth [GO:0040007]			2
H37Rv	1	15609277	gi|15609277	Rv2140c	hypothetical protein Rv2140c [Mycobacterium tuberculosis H37Rv]	Intermediary metabolism and respiration	Cytoplasmic	10.67	10.67	65.91	57.39	57.39	8		identical protein binding [GO:0042802]		8
H37Rv	1	57116951	gi|57116951	Rv2141c	hypothetical protein Rv2141c [Mycobacterium tuberculosis H37Rv]	Intermediary metabolism and respiration	Unknown	9.85	9.85	23.44	15.4	15.4	5		metallopeptidase activity [GO:0008237]		5
H37Rv	1	15609282	gi|15609282	Rv2145c	cell wall synthesis protein Wag31 [Mycobacterium tuberculosis H37Rv]	cell wall and cell processes	Cytoplasmic	16.01	16.01	52.69	44.23	44.23	10	cell cycle [GO:0007049]; cell division [GO:0051301]; growth [GO:0040007]; peptidoglycan-based cell wall biogenesis [GO:0009273]; protein stabilization [GO:0050821]; regulation of cell shape [GO:0008360]			11
H37Rv	1	15609286	gi|15609286	Rv2149c	laccase domain-containing protein [Mycobacterium tuberculosis H37Rv]	cell wall and cell processes	Unknown	1.07	1.07	14	4.4	4.4	1				1
H37Rv	1	15609287	gi|15609287	Rv2150c	cell division protein FtsZ [Mycobacterium tuberculosis H37Rv]	cell wall and cell processes	Cytoplasmic	15.24	15.24	44.06	37.2	36.94	12	barrier septum assembly [GO:0000917]; FtsZ-dependent cytokinesis [GO:0043093]; protein polymerization [GO:0051258]	GTPase activity [GO:0003924]; GTP binding [GO:0005525]; magnesium ion binding [GO:0000287]		13
H37Rv	1	15609288	gi|15609288	Rv2151c	cell division protein FtsQ [Mycobacterium tuberculosis H37Rv]	cell wall and cell processes	Unknown	2.02	2.02	15.61	11.78	11.78	2	barrier septum assembly [GO:0000917]; FtsZ-dependent cytokinesis [GO:0043093]; growth [GO:0040007]			2
H37Rv	1	15609289	gi|15609289	Rv2152c	UDP-N-acetylmuramate--alanine ligase [Mycobacterium tuberculosis H37Rv]	cell wall and cell processes	Cytoplasmic	6.01	6.01	38.26	15.38	15.38	3	cell cycle [GO:0007049]; cell division [GO:0051301]; cell wall organization [GO:0071555]; peptidoglycan biosynthetic process [GO:0009252]; regulation of cell shape [GO:0008360]	ATP binding [GO:0005524]; UDP-N-acetylmuramate-L-alanine ligase activity [GO:0008763]		3
H37Rv	1	15609290	gi|15609290	Rv2153c	UDP-N-acetylglucosamine--N-acetylmuramyl-(pentapeptide) pyrophosphoryl-undecaprenol-N-acetylglucosamine transferase [Mycobacterium tuberculosis H37Rv]	cell wall and cell processes	Cytoplasmic Membrane	4.89	4.89	33.66	12.93	12.93	3	cell cycle [GO:0007049]; cell division [GO:0051301]; cell wall organization [GO:0071555]; lipid glycosylation [GO:0030259]; peptidoglycan biosynthetic process [GO:0009252]; regulation of cell shape [GO:0008360]	UDP-N-acetyl-D-glucosamine:N-acetylmuramoyl-L-alanyl-D-glutamyl-meso-2,6-diaminopimelyl-D-alanyl-D-alanine-diphosphoundecaprenol 4-beta-N-acetylglucosaminlytransferase activity [GO:0051991]; undecaprenyldiphospho-muramoylpentapeptide beta-N-acetylglucosaminyltransferase activity [GO:0050511]		3
H37Rv	1	448824776	gi|448824776	Rv2155c	UDP-N-acetylmuramoylalanine--D-glutamate ligase [Mycobacterium tuberculosis H37Rv]	cell wall and cell processes	Cytoplasmic	13.44	13.44	39.09	25.51	25.51	7	cell cycle [GO:0007049]; cell division [GO:0051301]; cell wall organization [GO:0071555]; peptidoglycan biosynthetic process [GO:0009252]; regulation of cell shape [GO:0008360]	ATP binding [GO:0005524]; UDP-N-acetylmuramoylalanine-D-glutamate ligase activity [GO:0008764]		8
H37Rv	1	15609294	gi|15609294	Rv2157c	UDP-N-acetylmuramoyl-tripeptide--D-alanyl-D-alanine ligase [Mycobacterium tuberculosis H37Rv]	cell wall and cell processes	Cytoplasmic	22.08	22.08	63.53	46.27	46.27	11	cell division [GO:0051301]; peptidoglycan biosynthetic process [GO:0009252]; regulation of cell shape [GO:0008360]	ATP binding [GO:0005524]; UDP-N-acetylmuramoylalanyl-D-glutamyl-2,6-diaminopimelate-D-alanyl-D-alanine ligase activity [GO:0008766]; UDP-N-acetylmuramoyl-tripeptide-D-alanyl-D-alanine ligase activity [GO:0047480]	PTHR23135:SF3;	11
H37Rv	1	15609295	gi|15609295	Rv2158c	UDP-N-acetylmuramoylalanyl-D-glutamate--2,6-diaminopimelate ligase [Mycobacterium tuberculosis H37Rv]	cell wall and cell processes	Cytoplasmic	26.04	26.04	56.45	42.8	42.8	13	cell cycle [GO:0007049]; cell division [GO:0051301]; cell wall organization [GO:0071555]; peptidoglycan biosynthetic process [GO:0009252]; regulation of cell shape [GO:0008360]	ATP binding [GO:0005524]; UDP-N-acetylmuramoylalanyl-D-glutamate-2,6-diaminopimelate ligase activity [GO:0008765]		13
H37Rv	1	15609296	gi|15609296	Rv2159c	hypothetical protein Rv2159c [Mycobacterium tuberculosis H37Rv]	Intermediary metabolism and respiration	Cytoplasmic Membrane	43.54	43.54	66.28	65.12	64.83	37		peroxidase activity [GO:0004601]; peroxiredoxin activity [GO:0051920]		42
H37Rv	1	15609298	gi|15609298	Rv2161c	hypothetical protein Rv2161c [Mycobacterium tuberculosis H37Rv]	Intermediary metabolism and respiration	Cytoplasmic	12.41	12.41	41.32	41.32	38.89	6		oxidoreductase activity, acting on paired donors, with incorporation or reduction of molecular oxygen [GO:0016705]		7
H37Rv	1	448824777	gi|448824777	Rv2165c	rRNA small subunit methyltransferase H [Mycobacterium tuberculosis H37Rv]	cell wall and cell processes	Cytoplasmic	6.73	6.73	32.58	18.18	18.18	5	growth [GO:0040007]; rRNA base methylation [GO:0070475]	rRNA (cytosine-N4-)-methyltransferase activity [GO:0071424]	PTHR11265;	5
H37Rv	1	15609303	gi|15609303	Rv2166c	protein MraZ [Mycobacterium tuberculosis H37Rv]	cell wall and cell processes	Unknown	0.34	0.34	9.091	7.692	7.692	1	growth [GO:0040007]; transcription, DNA-templated [GO:0006351]	DNA binding [GO:0003677]; transcription factor activity, sequence-specific DNA binding [GO:0003700]		1
H37Rv	1	15609308	gi|15609308	Rv2171	lipoprotein LppM [Mycobacterium tuberculosis H37Rv]	cell wall and cell processes	Cytoplasmic Membrane	0.8	0.8	6.167	6.167	6.167	1	negative regulation by symbiont of host innate immune response [GO:0052170]			1
H37Rv	1	15609309	gi|15609309	Rv2172c	hypothetical protein Rv2172c [Mycobacterium tuberculosis H37Rv]	cell wall and cell processes	Cytoplasmic	16.06	16.06	64.12	44.85	40.53	11				12
H37Rv	1	15609315	gi|15609315	Rv2178c	phospho-2-dehydro-3-deoxyheptonate aldolase AroG [Mycobacterium tuberculosis H37Rv]	Intermediary metabolism and respiration	Cytoplasmic	23.05	23.05	46.32	44.16	44.16	13	aromatic amino acid family biosynthetic process [GO:0009073]; chorismate biosynthetic process [GO:0009423]; growth [GO:0040007]; protein homooligomerization [GO:0051260]	3-deoxy-7-phosphoheptulonate synthase activity [GO:0003849]; manganese ion binding [GO:0030145]	PTHR21337;	13
H37Rv	1	15609319	gi|15609319	Rv2182c	1-acylglycerol-3-phosphate O-acyltransferase [Mycobacterium tuberculosis H37Rv]	Intermediary metabolism and respiration	Unknown	4.21	4.21	37.65	23.48	18.62	2	growth [GO:0040007]	acylglycerol O-acyltransferase activity [GO:0016411]; lysophosphatidic acid acyltransferase activity [GO:0042171]		3
H37Rv	1	15609321	gi|15609321	Rv2184c	hypothetical protein Rv2184c [Mycobacterium tuberculosis H37Rv]	Intermediary metabolism and respiration	Cytoplasmic	2	2	41.16	7.652	7.652	1		ATPase activity [GO:0016887]; ATP binding [GO:0005524]	PTHR10803;	1
H37Rv	1	15609322	gi|15609322	Rv2185c	hypothetical protein Rv2185c [Mycobacterium tuberculosis H37Rv]	Intermediary metabolism and respiration	Cytoplasmic	17.59	17.59	80.56	75.69	75.69	11	response to hypoxia [GO:0001666]			11
H37Rv	1	15609324	gi|15609324	Rv2187	long-chain-fatty-acid--CoA ligase FadD15 [Mycobacterium tuberculosis H37Rv]	Lipid metabolism	Cytoplasmic	42.58	42.58	66.33	58.67	55.83	22	Actinobacterium-type cell wall biogenesis [GO:0071766]; fatty acid biosynthetic process [GO:0006633]; lipid biosynthetic process [GO:0008610]; long-chain fatty acid metabolic process [GO:0001676]	ligase activity [GO:0016874]		25
H37Rv	1	15609329	gi|15609329	Rv2192c	anthranilate phosphoribosyltransferase [Mycobacterium tuberculosis H37Rv]	Intermediary metabolism and respiration	Cytoplasmic Membrane	12.27	12.27	50.54	32.43	27.03	6	growth [GO:0040007]; tryptophan biosynthetic process [GO:0000162]	anthranilate phosphoribosyltransferase activity [GO:0004048]; magnesium ion binding [GO:0000287]		7
H37Rv	1	15609331	gi|15609331	Rv2194	ubiquinol-cytochrome C reductase cytochrome subunit C [Mycobacterium tuberculosis H37Rv]	Intermediary metabolism and respiration	Cytoplasmic Membrane	2.06	2.06	21.79	19.29	19.29	3	growth [GO:0040007]; oxidation-reduction process [GO:0055114]	electron carrier activity [GO:0009055]; heme binding [GO:0020037]; iron ion binding [GO:0005506]		3
H37Rv	1	15609332	gi|15609332	Rv2195	ubiquinol-cytochrome C reductase rieske iron-sulfur subunit [Mycobacterium tuberculosis H37Rv]	Intermediary metabolism and respiration	Cytoplasmic Membrane	21.1	21.1	49.42	43.82	43.82	12	growth [GO:0040007]	2 iron, 2 sulfur cluster binding [GO:0051537]; metal ion binding [GO:0046872]; oxidoreductase activity, acting on diphenols and related substances as donors [GO:0016679]	PTHR10134;	12
H37Rv	1	15609335	gi|15609335	Rv2198c	membrane protein MmpS3 [Mycobacterium tuberculosis H37Rv]	cell wall and cell processes	Unknown	8	8	35.45	35.45	35.45	4				4
H37Rv	1	15609337	gi|15609337	Rv2200c	cytochrome C oxidase subunit II [Mycobacterium tuberculosis H37Rv]	Intermediary metabolism and respiration	Cytoplasmic Membrane	6.36	6.36	30.03	21.21	17.91	4	electron transport chain [GO:0022900]; growth [GO:0040007]; growth of symbiont in host organelle [GO:0044121]	copper ion binding [GO:0005507]; cytochrome-c oxidase activity [GO:0004129]		6
H37Rv	1	15609338	gi|15609338	Rv2201	asparagine synthetase [Mycobacterium tuberculosis H37Rv]	Intermediary metabolism and respiration	Cytoplasmic	8.91	8.91	25.92	15.18	12.27	5	asparagine biosynthetic process [GO:0006529]; glutamine metabolic process [GO:0006541]; growth [GO:0040007]; L-asparagine biosynthetic process [GO:0070981]	asparagine synthase (glutamine-hydrolyzing) activity [GO:0004066]; ATP binding [GO:0005524]; protein homodimerization activity [GO:0042803]		7
H37Rv	1	15609339	gi|15609339	Rv2202c	adenosine kinase [Mycobacterium tuberculosis H37Rv]	Intermediary metabolism and respiration	Unknown	24.38	24.38	66.98	66.98	66.98	17	AMP salvage [GO:0044209]	kinase activity [GO:0016301]; phosphotransferase activity, alcohol group as acceptor [GO:0016773]		18
H37Rv	1	15609340	gi|15609340	Rv2203	membrane protein [Mycobacterium tuberculosis H37Rv]	cell wall and cell processes	Unknown	4.25	4.25	19.13	19.13	19.13	3				3
H37Rv	1	15609341	gi|15609341	Rv2204c	hypothetical protein Rv2204c [Mycobacterium tuberculosis H37Rv]	conserved hypotheticals	Cytoplasmic	8.39	8.39	57.63	57.63	57.63	5	iron-sulfur cluster assembly [GO:0016226]; protein maturation by iron-sulfur cluster transfer [GO:0097428]; sulfur compound metabolic process [GO:0006790]	iron-sulfur cluster binding [GO:0051536]; structural molecule activity [GO:0005198]		5
H37Rv	1	57116956	gi|57116956	Rv2206	transmembrane protein [Mycobacterium tuberculosis H37Rv]	cell wall and cell processes	Cytoplasmic Membrane	2	2	32.2	5.085	5.085	1	active evasion of host immune response [GO:0042783]			1
H37Rv	1	15609344	gi|15609344	Rv2207	nicotinate-nucleotide-dimethylbenzimidazol phosphoribosyltransferase [Mycobacterium tuberculosis H37Rv]	Intermediary metabolism and respiration	Cytoplasmic	4.39	4.39	37.95	19.67	19.67	3	cobalamin biosynthetic process [GO:0009236]; nucleoside biosynthetic process [GO:0009163]	cobalamin-transporting ATPase activity [GO:0015420]; nicotinate-nucleotide-dimethylbenzimidazole phosphoribosyltransferase activity [GO:0008939]		3
H37Rv	1	15609347	gi|15609347	Rv2210c	branched-chain amino acid aminotransferase [Mycobacterium tuberculosis H37Rv]	Intermediary metabolism and respiration	Cytoplasmic	22.27	22.27	75.54	46.47	44.57	11	branched-chain amino acid metabolic process [GO:0009081]	L-isoleucine transaminase activity [GO:0052656]; L-leucine transaminase activity [GO:0052654]; L-valine transaminase activity [GO:0052655]	PTHR11825;	12
H37Rv	1	15609348	gi|15609348	Rv2211c	aminomethyltransferase [Mycobacterium tuberculosis H37Rv]	Intermediary metabolism and respiration	Cytoplasmic	10.02	10.02	40.63	36.41	32.72	6	glycine decarboxylation via glycine cleavage system [GO:0019464]; growth [GO:0040007]	aminomethyltransferase activity [GO:0004047]; transaminase activity [GO:0008483]		7
H37Rv	1	15609349	gi|15609349	Rv2212	adenylyl cyclase [Mycobacterium tuberculosis H37Rv]	Intermediary metabolism and respiration	Cytoplasmic	7.33	7.33	35.19	17.2	17.2	4	cyclic nucleotide biosynthetic process [GO:0009190]; intracellular signal transduction [GO:0035556]	phosphorus-oxygen lyase activity [GO:0016849]		4
H37Rv	1	15609350	gi|15609350	Rv2213	cytosol aminopeptidase [Mycobacterium tuberculosis H37Rv]	Intermediary metabolism and respiration	Cytoplasmic	33.22	33.22	63.5	56.89	56.89	19		aminopeptidase activity [GO:0004177]; manganese ion binding [GO:0030145]; metalloexopeptidase activity [GO:0008235]		20
H37Rv	1	15609351	gi|15609351	Rv2214c	oxidoreductase EphD [Mycobacterium tuberculosis H37Rv]	virulence, detoxification, adaptation	Cytoplasmic	19.19	19.19	51.35	42.74	42.74	11		oxidoreductase activity [GO:0016491]		13
H37Rv	1	15609352	gi|15609352	Rv2215	pyruvate dehydrogenase E2 component dihydrolipoamide acyltransferase [Mycobacterium tuberculosis H37Rv]	Intermediary metabolism and respiration	Cytoplasmic	37.86	37.86	59.86	57.14	55.88	27	cell redox homeostasis [GO:0045454]; glycolytic process [GO:0006096]; growth [GO:0040007]; interaction with host [GO:0051701]; oxidation-reduction process [GO:0055114]; pathogenesis [GO:0009405]; response to host immune response [GO:0052572]	transferase activity, transferring acyl groups [GO:0016746]		31
H37Rv	1	15609353	gi|15609353	Rv2216	epimerase family protein [Mycobacterium tuberculosis H37Rv]	Intermediary metabolism and respiration	Cytoplasmic Membrane	16	16	55.81	55.81	55.81	10	cholesterol catabolic process [GO:0006707]; oxidation-reduction process [GO:0055114]	cholest-4-en-3-one 26-monooxygenase activity [GO:0036199]; cholesterol 26-hydroxylase activity [GO:0031073]; coenzyme binding [GO:0050662]; heme binding [GO:0020037]	PTHR11092;	10
H37Rv	1	15609356	gi|15609356	Rv2219	transmembrane protein [Mycobacterium tuberculosis H37Rv]	cell wall and cell processes	Cytoplasmic Membrane	6.05	6.05	36	26.4	22.4	4	growth [GO:0040007]			5
H37Rv	1	57116957	gi|57116957	Rv2219A	membrane protein [Mycobacterium tuberculosis H37Rv]	cell wall and cell processes	Cytoplasmic Membrane	0.95	0.96	5.714	5.714	5.714	1				1
H37Rv	1	15609357	gi|15609357	Rv2220	glutamine synthetase [Mycobacterium tuberculosis H37Rv]	Intermediary metabolism and respiration	Cytoplasmic	46.21	46.22	68.41	62.13	62.13	54	glutamine biosynthetic process [GO:0006542]; nitrogen fixation [GO:0009399]	glutamate-ammonia ligase activity [GO:0004356]		61
H37Rv	1	15609358	gi|15609358	Rv2221c	glutamate-ammonia-ligase adenylyltransferase [Mycobacterium tuberculosis H37Rv]	Intermediary metabolism and respiration	Cytoplasmic	15.33	15.33	30.38	16	14.79	8	growth [GO:0040007]; regulation of glutamine family amino acid metabolic process [GO:0000820]; response to ammonium ion [GO:0060359]	[glutamate-ammonia-ligase] adenylyltransferase activity [GO:0008882]; ATP binding [GO:0005524]; magnesium ion binding [GO:0000287]		11
H37Rv	1	15609359	gi|15609359	Rv2222c	glutamine synthetase [Mycobacterium tuberculosis H37Rv]	Intermediary metabolism and respiration	Cytoplasmic	20.49	20.49	41.03	39.01	38.79	10	glutamine biosynthetic process [GO:0006542]	glutamate-ammonia ligase activity [GO:0004356]		11
H37Rv	1	15609360	gi|15609360	Rv2223c	carboxylesterase B [Mycobacterium tuberculosis H37Rv]	cell wall and cell processes	Unknown	8.12	10.16	28.27	24.81	21.54	6		hydrolase activity [GO:0016787]		6
H37Rv	1	15609361	gi|15609361	Rv2224c	carboxylesterase A [Mycobacterium tuberculosis H37Rv]	cell wall and cell processes	Cytoplasmic	16.1	16.1	29.81	27.31	27.31	8	pathogenesis [GO:0009405]; post-translational protein modification [GO:0043687]; response to host immune response [GO:0052572]	carboxylic ester hydrolase activity [GO:0052689]		9
H37Rv	1	15609363	gi|15609363	Rv2226	hypothetical protein Rv2226 [Mycobacterium tuberculosis H37Rv]	Intermediary metabolism and respiration	Cytoplasmic	18.02	18.02	34.89	29.63	29.63	9				9
H37Rv	1	15609365	gi|15609365	Rv2228c	multifunctional RNASE H/alpha-ribazole phosphatase/acid phosphatase [Mycobacterium tuberculosis H37Rv]	Information pathways	Cellwall	5.68	5.68	26.37	18.96	18.96	5	cobalamin biosynthetic process [GO:0009236]; dephosphorylation [GO:0016311]; RNA catabolic process [GO:0006401]; RNA phosphodiester bond hydrolysis [GO:0090501]; RNA phosphodiester bond hydrolysis, endonucleolytic [GO:0090502]	nucleic acid binding [GO:0003676]; RNA-DNA hybrid ribonuclease activity [GO:0004523]		5
H37Rv	1	15609366	gi|15609366	Rv2229c	hypothetical protein Rv2229c [Mycobacterium tuberculosis H37Rv]	Regulatory proteins	Cytoplasmic	8	8	52.24	27.76	27.76	6	growth [GO:0040007]			6
H37Rv	1	15609367	gi|15609367	Rv2230c	GTP cyclohydrolase [Mycobacterium tuberculosis H37Rv]	Regulatory proteins	Unknown	6.92	6.92	27.44	21.37	21.37	5		metal ion binding [GO:0046872]	PTHR13799;	5
H37Rv	1	15609374	gi|15609374	Rv2237	hypothetical protein Rv2237 [Mycobacterium tuberculosis H37Rv]	conserved hypotheticals	Cytoplasmic Membrane	4.03	4.03	31.37	17.65	12.94	2				3
H37Rv	1	15609375	gi|15609375	Rv2238c	peroxiredoxin [Mycobacterium tuberculosis H37Rv]	virulence, detoxification, adaptation	Cytoplasmic	3.44	3.44	54.25	16.34	16.34	2	cellular oxidant detoxification [GO:0098869]; evasion or tolerance by symbiont of host-produced nitric oxide [GO:0052060]; interaction with host [GO:0051701]; response to host immune response [GO:0052572]; response to nitrosative stress [GO:0051409]	peroxidase activity [GO:0004601]; peroxiredoxin activity [GO:0051920]		2
H37Rv	1	15609376	gi|15609376	Rv2239c	hypothetical protein Rv2239c [Mycobacterium tuberculosis H37Rv]	Intermediary metabolism and respiration	Cytoplasmic	2	2	22.78	22.78	22.78	1				1
H37Rv	1	448824780	gi|448824780	Rv2240c	hypothetical protein Rv2240c [Mycobacterium tuberculosis H37Rv]	conserved hypotheticals	Unknown	2.41	2.41	35.71	31.12	31.12	2				2
H37Rv	1	448824781	gi|448824781	Rv2241	pyruvate dehydrogenase E1 component [Mycobacterium tuberculosis H37Rv]	Intermediary metabolism and respiration	Cytoplasmic	47.04	47.04	53.05	49.39	48.28	31	glycolytic process [GO:0006096]; oxidation-reduction process [GO:0055114]	magnesium ion binding [GO:0000287]; pyruvate dehydrogenase (acetyl-transferring) activity [GO:0004739]		34
H37Rv	1	15609379	gi|15609379	Rv2242	hypothetical protein Rv2242 [Mycobacterium tuberculosis H37Rv]	Lipid metabolism	Cytoplasmic	5.75	5.75	34.06	16.18	13.29	3	growth [GO:0040007]	DNA binding [GO:0003677]		4
H37Rv	1	15609380	gi|15609380	Rv2243	malonyl CoA-acyl carrier protein transacylase [Mycobacterium tuberculosis H37Rv]	Lipid metabolism	Cytoplasmic	11.93	11.93	52.32	52.32	52.32	8	fatty acid biosynthetic process [GO:0006633]	transferase activity [GO:0016740]		8
H37Rv	1	15609381	gi|15609381	Rv2244	meromycolate extension acyl carrier protein [Mycobacterium tuberculosis H37Rv]	Lipid metabolism	Cytoplasmic	18.47	18.47	93.91	93.91	93.91	17	acyl-CoA metabolic process [GO:0006637]; growth [GO:0040007]	ACP phosphopantetheine attachment site binding involved in fatty acid biosynthetic process [GO:0000036]; acyl binding [GO:0000035]		18
H37Rv	1	15609382	gi|15609382	Rv2245	3-oxoacyl-ACP synthase 1 [Mycobacterium tuberculosis H37Rv]	Lipid metabolism	Cytoplasmic Membrane	45.26	45.26	88.7	88.7	88.7	42	fatty acid elongation [GO:0030497]; fatty acid elongation, saturated fatty acid [GO:0019367]; growth [GO:0040007]	beta-ketoacyl-acyl-carrier-protein synthase II activity [GO:0033817]		44
H37Rv	1	15609383	gi|15609383	Rv2246	3-oxoacyl-ACP synthase 2 [Mycobacterium tuberculosis H37Rv]	Lipid metabolism	Cytoplasmic	39.12	40.36	83.56	79.45	75.11	36	fatty acid elongation [GO:0030497]; growth [GO:0040007]; mycolic acid biosynthetic process [GO:0071768]; response to hypoxia [GO:0001666]	3-oxoacyl-[acyl-carrier-protein] synthase activity [GO:0004315]		38
H37Rv	1	15609384	gi|15609384	Rv2247	acetyl-/propionyl-CoA carboxylase subunit beta [Mycobacterium tuberculosis H37Rv]	Lipid metabolism	Cytoplasmic	26.45	26.45	50.32	47.15	44.82	16	fatty acid elongation, saturated fatty acid [GO:0019367]; growth [GO:0040007]	ligase activity [GO:0016874]		19
H37Rv	1	15609386	gi|15609386	Rv2249c	glycerol-3-phosphate dehydrogenase [Mycobacterium tuberculosis H37Rv]	Intermediary metabolism and respiration	Cytoplasmic	2.32	2.32	25.39	12.02	12.02	2	glycerol-3-phosphate metabolic process [GO:0006072]; glycerol metabolic process [GO:0006071]	sn-glycerol-3-phosphate:ubiquinone-8 oxidoreductase activity [GO:0052591]		2
H37Rv	1	15609388	gi|15609388	Rv2251	flavoprotein [Mycobacterium tuberculosis H37Rv]	Intermediary metabolism and respiration	Cytoplasmic	6.16	6.16	38.95	13.89	11.58	5	lipid biosynthetic process [GO:0008610]	alkylglycerone-phosphate synthase activity [GO:0008609]; flavin adenine dinucleotide binding [GO:0050660]; oxidoreductase activity, acting on CH-OH group of donors [GO:0016614]	PTHR11748:SF3;	7
H37Rv	1	15609389	gi|15609389	Rv2252	diacylglycerol kinase [Mycobacterium tuberculosis H37Rv]	Lipid metabolism	Cytoplasmic	3.74	3.74	40.13	11.33	11.33	2	glycolipid biosynthetic process [GO:0009247]; phospholipid biosynthetic process [GO:0008654]	ATP binding [GO:0005524]; kinase activity [GO:0016301]		2
H37Rv	1	15609394	gi|15609394	Rv2257c	hypothetical protein Rv2257c [Mycobacterium tuberculosis H37Rv]	cell wall and cell processes	Unknown	6.03	6.03	29.04	29.04	24.26	3	cellular response to hypoxia [GO:0071456]			5
H37Rv	1	15609395	gi|15609395	Rv2258c	transcriptional regulator [Mycobacterium tuberculosis H37Rv]	Regulatory proteins	Cytoplasmic	12.07	12.07	49.86	31.73	31.73	7	cellular response to hypoxia [GO:0071456]; methylation [GO:0032259]	S-adenosylmethionine-dependent methyltransferase activity [GO:0008757]		8
H37Rv	1	15609396	gi|15609396	Rv2259	S-nitrosomycothiol reductase MscR [Mycobacterium tuberculosis H37Rv]	Intermediary metabolism and respiration	Cytoplasmic	12.13	12.13	45.71	41.55	35.73	6	evasion or tolerance by symbiont of host-produced nitric oxide [GO:0052060]; interaction with host [GO:0051701]; mycothiol-dependent detoxification [GO:0010127]; mycothiol metabolic process [GO:0010126]; oxidation-reduction process [GO:0055114]; response to host immune response [GO:0052572]	mycothiol-dependent formaldehyde dehydrogenase activity [GO:0050607]; oxidoreductase activity [GO:0016491]; oxidoreductase activity, acting on the aldehyde or oxo group of donors, NAD or NADP as acceptor [GO:0016620]; zinc ion binding [GO:0008270]	PTHR11695;	7
H37Rv	1	15609400	gi|15609400	Rv2263	oxidoreductase [Mycobacterium tuberculosis H37Rv]	Intermediary metabolism and respiration	Cytoplasmic	7.81	7.81	43.22	24.92	24.92	4		oxidoreductase activity [GO:0016491]		6
H37Rv	1	15609401	gi|15609401	Rv2264c	proline-rich protein [Mycobacterium tuberculosis H37Rv]	Information pathways	Unknown	2.25	2.25	6.419	6.419	6.419	2				2
H37Rv	1	15609408	gi|15609408	Rv2271	hypothetical protein Rv2271 [Mycobacterium tuberculosis H37Rv]	conserved hypotheticals	Cytoplasmic	2	2	21.21	21.21	21.21	2				2
H37Rv	1	15609419	gi|15609419	Rv2282c	LysR family HTH-type transcriptional regulator [Mycobacterium tuberculosis H37Rv]	Regulatory proteins	Cytoplasmic	0.62	0.62	10.9	3.846	3.846	1	transcription, DNA-templated [GO:0006351]	DNA binding [GO:0003677]; transcription factor activity, sequence-specific DNA binding [GO:0003700]		1
H37Rv	1	15609421	gi|15609421	Rv2284	esterase LipM [Mycobacterium tuberculosis H37Rv]	Intermediary metabolism and respiration	Cytoplasmic Membrane	11.92	11.92	33.87	30.63	30.63	7	negative regulation by symbiont of host immune response [GO:0052562]	hydrolase activity [GO:0016787]		7
H37Rv	1	15609422	gi|15609422	Rv2285	diacylglycerol acyltransferase [Mycobacterium tuberculosis H37Rv]	Lipid metabolism	Cytoplasmic Membrane	11.92	11.92	37.53	31.46	28.99	8	glycerolipid biosynthetic process [GO:0045017]; glycerol metabolic process [GO:0006071]; growth of symbiont in host cell [GO:0044119]; response to hypoxia [GO:0001666]; response to nitric oxide [GO:0071731]; triglyceride biosynthetic process [GO:0019432]	diacylglycerol O-acyltransferase activity [GO:0004144]; long-chain-alcohol O-fatty-acyltransferase activity [GO:0047196]		10
H37Rv	1	15609424	gi|15609424	Rv2287	Na(+)/H(+) transporter [Mycobacterium tuberculosis H37Rv]	cell wall and cell processes	Cytoplasmic Membrane	2.31	2.31	18.82	6.458	6.458	2	sodium ion transport [GO:0006814]	solute:proton antiporter activity [GO:0015299]	PTHR10110;	2
H37Rv	1	15609426	gi|15609426	Rv2289	CDP-diacylglycerol pyrophosphatase [Mycobacterium tuberculosis H37Rv]	Lipid metabolism	Cytoplasmic Membrane	14	14	40	40	40	9	phospholipid biosynthetic process [GO:0008654]	CDP-diacylglycerol diphosphatase activity [GO:0008715]		9
H37Rv	1	15609428	gi|15609428	Rv2291	thiosulfate sulfurtransferase SseB [Mycobacterium tuberculosis H37Rv]	Intermediary metabolism and respiration	Cytoplasmic	5.03	5.03	23.24	23.24	18.31	4		thiosulfate sulfurtransferase activity [GO:0004792]		5
H37Rv	1	15609431	gi|15609431	Rv2294	cystathionine beta-lyase [Mycobacterium tuberculosis H37Rv]	Intermediary metabolism and respiration	Cytoplasmic	26	26	61.43	51.84	51.84	14	methionine biosynthetic process [GO:0009086]	lyase activity [GO:0016829]; pyridoxal phosphate binding [GO:0030170]		16
H37Rv	1	15609433	gi|15609433	Rv2296	haloalkane dehalogenase [Mycobacterium tuberculosis H37Rv]	Intermediary metabolism and respiration	Cytoplasmic	18.89	18.89	57.67	50.67	47.67	10		haloalkane dehalogenase activity [GO:0018786]; hydrolase activity [GO:0016787]		14
H37Rv	1	15609434	gi|15609434	Rv2297	hypothetical protein Rv2297 [Mycobacterium tuberculosis H37Rv]	conserved hypotheticals	Unknown	1.61	1.61	30	8	8	1				2
H37Rv	1	15609435	gi|15609435	Rv2298	oxidoreductase [Mycobacterium tuberculosis H37Rv]	Intermediary metabolism and respiration	Cytoplasmic	23.4	23.4	72.14	58.2	58.2	13		oxidoreductase activity [GO:0016491]	PTHR11732;	14
H37Rv	1	15609436	gi|15609436	Rv2299c	chaperone protein HtpG [Mycobacterium tuberculosis H37Rv]	virulence, detoxification, adaptation	Cytoplasmic	55.04	55.04	67.08	60.74	57.81	33	protein folding [GO:0006457]; response to stress [GO:0006950]	ATP binding [GO:0005524]	PTHR11528;	35
H37Rv	1	57116961	gi|57116961	Rv2301	cutinase [Mycobacterium tuberculosis H37Rv]	cell wall and cell processes	Unknown	2	2	8.696	8.696	8.696	1	active evasion of host immune response [GO:0042783]	cutinase activity [GO:0050525]		2
H37Rv	1	15609440	gi|15609440	Rv2303c	antibiotic-resistance protein [Mycobacterium tuberculosis H37Rv]	virulence, detoxification, adaptation	Cytoplasmic	2.15	2.15	31.6	21.17	6.84	1		hydrolase activity [GO:0016787]		4
H37Rv	1	15609442	gi|15609442	Rv2305	hypothetical protein Rv2305 [Mycobacterium tuberculosis H37Rv]	cell wall and cell processes	Cytoplasmic	16.01	16.01	28.67	24.94	24.94	10				10
H37Rv	1	15609450	gi|15609450	Rv2313c	hypothetical protein Rv2313c [Mycobacterium tuberculosis H37Rv]	conserved hypotheticals	Cytoplasmic	0.12	0.12	3.873	3.873	3.873	1				1
H37Rv	1	15609451	gi|15609451	Rv2314c	hypothetical protein Rv2314c [Mycobacterium tuberculosis H37Rv]	Intermediary metabolism and respiration	Cytoplasmic Membrane	16.14	16.14	37.64	25.82	23.41	9		metallopeptidase activity [GO:0008237]		10
H37Rv	1	15609452	gi|15609452	Rv2315c	hypothetical protein Rv2315c [Mycobacterium tuberculosis H37Rv]	Intermediary metabolism and respiration	Unknown	14.04	14.04	39.01	28.51	24.16	7		metallopeptidase activity [GO:0008237]		8
H37Rv	1	15609456	gi|15609456	Rv2319c	universal stress protein [Mycobacterium tuberculosis H37Rv]	virulence, detoxification, adaptation	Unknown	2.44	2.44	29.11	11.3	8.904	2	response to stress [GO:0006950]			3
H37Rv	1	15609463	gi|15609463	Rv2326c	ABC transporter ATP-binding protein [Mycobacterium tuberculosis H37Rv]	cell wall and cell processes	Cytoplasmic Membrane	9.09	9.09	20.66	13.77	13.77	6	transport [GO:0006810]	ATPase activity [GO:0016887]; ATP binding [GO:0005524]		6
H37Rv	1	57116969	gi|57116969	Rv2328	PE family protein PE23 [Mycobacterium tuberculosis H37Rv]	PE/PPE	Cytoplasmic Membrane	2	2	5.759	5.759	5.759	1				1
H37Rv	1	57116971	gi|57116971	Rv2332	malate oxidoreductase [Mycobacterium tuberculosis H37Rv]	Intermediary metabolism and respiration	Cytoplasmic Membrane	2.21	2.21	34.49	4.562	2.19	1	malate metabolic process [GO:0006108]	malate dehydrogenase (decarboxylating) (NAD+) activity [GO:0004471]; NAD binding [GO:0051287]		2
H37Rv	1	57116972	gi|57116972	Rv2334	O-acetylserine sulfhydrylase [Mycobacterium tuberculosis H37Rv]	Intermediary metabolism and respiration	Cytoplasmic	6.14	6.14	37.42	31.94	21.61	4	cysteine biosynthetic process from serine [GO:0006535]; sulfur amino acid metabolic process [GO:0000096]; sulfur compound metabolic process [GO:0006790]	cysteine synthase activity [GO:0004124]; transferase activity [GO:0016740]		6
H37Rv	1	15609475	gi|15609475	Rv2338c	molybdopterin biosynthesis protein MoeW [Mycobacterium tuberculosis H37Rv]	Intermediary metabolism and respiration	Cytoplasmic	4.52	4.52	23.9	11.64	11.64	3	cyclic threonylcarbamoyladenosine biosynthetic process [GO:0061504]; growth [GO:0040007]	small protein activating enzyme activity [GO:0008641]; tRNA threonylcarbamoyladenosine dehydratase [GO:0061503]		3
H37Rv	1	15609480	gi|15609480	Rv2343c	DNA primase [Mycobacterium tuberculosis H37Rv]	Information pathways	Cytoplasmic	8.1	8.1	27.39	13.3	11.89	5	growth [GO:0040007]	DNA binding [GO:0003677]; DNA primase activity [GO:0003896]; magnesium ion binding [GO:0000287]; zinc ion binding [GO:0008270]		6
H37Rv	1	15609481	gi|15609481	Rv2344c	deoxyguanosine triphosphate triphosphohydrolase [Mycobacterium tuberculosis H37Rv]	Intermediary metabolism and respiration	Cytoplasmic	2	2	12.99	4.64	4.64	1	GTP metabolic process [GO:0046039]	dGTPase activity [GO:0008832]; magnesium ion binding [GO:0000287]		1
H37Rv	1	15609482	gi|15609482	Rv2345	transmembrane protein [Mycobacterium tuberculosis H37Rv]	cell wall and cell processes	Cytoplasmic Membrane	27.23	27.23	43.33	27.88	27.73	14				16
H37Rv	1	15609483	gi|15609483	Rv2346c	ESAT-6 like protein EsxO [Mycobacterium tuberculosis H37Rv]	cell wall and cell processes	Cytoplasmic	4	10	98.94	98.94	98.94	5				2
H37Rv	1	15609486	gi|15609486	Rv2349c	phospholipase C [Mycobacterium tuberculosis H37Rv]	Intermediary metabolism and respiration	Cellwall	2.69	2.69	13.78	6.102	6.102	2	disruption by symbiont of host cellular component [GO:0052008]; pathogenesis [GO:0009405]	phosphatidylcholine phospholipase C activity [GO:0034480]		2
H37Rv	1	15609487	gi|15609487	Rv2350c	membrane-associated phospholipase B [Mycobacterium tuberculosis H37Rv]	Intermediary metabolism and respiration	Cytoplasmic Membrane	11.49	11.49	25.39	18.55	18.55	6	disruption by symbiont of host cellular component [GO:0052008]; pathogenesis [GO:0009405]	phosphatidylcholine phospholipase C activity [GO:0034480]; phospholipase C activity [GO:0004629]		6
H37Rv	1	15609488	gi|15609488	Rv2351c	membrane-associated phospholipase A [Mycobacterium tuberculosis H37Rv]	Intermediary metabolism and respiration	Cytoplasmic Membrane	1.07	7.08	19.53	15.04	15.04	4	disruption by symbiont of host cellular component [GO:0052008]; pathogenesis [GO:0009405]	phosphatidylcholine phospholipase C activity [GO:0034480]; phospholipase C activity [GO:0004629]		1
H37Rv	1	57116974	gi|57116974	Rv2352c	PPE family protein PPE38 [Mycobacterium tuberculosis H37Rv]	PE/PPE	Cytoplasmic Membrane	2	2	18.16	6.394	6.394	1				1
H37Rv	1	15609494	gi|15609494	Rv2357c	glycine--tRNA ligase [Mycobacterium tuberculosis H37Rv]	Information pathways	Cytoplasmic	20.06	20.06	39.74	32.18	32.18	11	glycyl-tRNA aminoacylation [GO:0006426]; growth [GO:0040007]	ATP binding [GO:0005524]; glycine-tRNA ligase activity [GO:0004820]	PTHR10745;	11
H37Rv	1	15609496	gi|15609496	Rv2359	zinc uptake regulation protein [Mycobacterium tuberculosis H37Rv]	Regulatory proteins	Cytoplasmic	2	2	20	10.77	10.77	1	positive regulation of transcription, DNA-templated [GO:0045893]; response to zinc ion [GO:0010043]; transcription, DNA-templated [GO:0006351]	DNA binding [GO:0003677]; protein homodimerization activity [GO:0042803]; transcription factor activity, sequence-specific DNA binding [GO:0003700]; zinc ion binding [GO:0008270]		1
H37Rv	1	15609498	gi|15609498	Rv2361c	decaprenyl diphosphate synthase [Mycobacterium tuberculosis H37Rv]	cell wall and cell processes	Cytoplasmic	4	4	15.88	9.797	9.797	3	growth [GO:0040007]; polyprenol biosynthetic process [GO:0016094]	magnesium ion binding [GO:0000287]; prenyltransferase activity [GO:0004659]	PTHR10291;	3
H37Rv	1	15609500	gi|15609500	Rv2363	amidase [Mycobacterium tuberculosis H37Rv]	Intermediary metabolism and respiration	Cytoplasmic	15.28	15.28	42.15	34.3	34.3	11		amidase activity [GO:0004040]; carbon-nitrogen ligase activity, with glutamine as amido-N-donor [GO:0016884]	PTHR11895;	13
H37Rv	1	57116978	gi|57116978	Rv2368c	protein PhoH [Mycobacterium tuberculosis H37Rv]	Intermediary metabolism and respiration	Cytoplasmic	6.04	6.04	47.73	21.88	15.91	3		ATP binding [GO:0005524]; RNA binding [GO:0003723]		4
H37Rv	1	15609510	gi|15609510	Rv2373c	chaperone protein DnaJ [Mycobacterium tuberculosis H37Rv]	virulence, detoxification, adaptation	Cytoplasmic	20.81	20.81	46.6	39.27	36.13	10	DNA replication [GO:0006260]; protein folding [GO:0006457]; response to heat [GO:0009408]	ATP binding [GO:0005524]; zinc ion binding [GO:0008270]		13
H37Rv	1	15609511	gi|15609511	Rv2374c	heat-inducible transcription repressor HrcA [Mycobacterium tuberculosis H37Rv]	virulence, detoxification, adaptation	Cytoplasmic	9.12	9.12	50.44	33.82	27.7	5	negative regulation of transcription, DNA-templated [GO:0045892]; transcription, DNA-templated [GO:0006351]	DNA binding [GO:0003677]		6
H37Rv	1	15609513	gi|15609513	Rv2376c	low molecular weight antigen MTB12 [Mycobacterium tuberculosis H37Rv]	cell wall and cell processes	Extracellular	0.09	0.09	18.45	7.143	0	0				1
H37Rv	1	15609515	gi|15609515	Rv2378c	L-lysine N6-monooxygenase [Mycobacterium tuberculosis H37Rv]	Lipid metabolism	Unknown	0.24	0.24	7.657	2.32	2.32	1	growth [GO:0040007]; siderophore biosynthetic process from catechol [GO:0019540]	monooxygenase activity [GO:0004497]		1
H37Rv	1	448824784	gi|448824784	Rv2380c	peptide synthetase [Mycobacterium tuberculosis H37Rv]	Lipid metabolism	Cytoplasmic	2.04	2.04	12.19	1.962	1.189	1		catalytic activity [GO:0003824]		2
H37Rv	1	15609520	gi|15609520	Rv2383c	phenyloxazoline synthase [Mycobacterium tuberculosis H37Rv]	Lipid metabolism	Cytoplasmic	6.12	6.12	13.15	4.314	2.829	3	cellular response to iron ion starvation [GO:0010106]; fatty acid biosynthetic process [GO:0006633]; pathogenesis [GO:0009405]; response to host immune response [GO:0052572]; siderophore biosynthetic process from catechol [GO:0019540]	ACP phosphopantetheine attachment site binding involved in fatty acid biosynthetic process [GO:0000036]; hydrolase activity, acting on ester bonds [GO:0016788]; ligase activity [GO:0016874]; phosphopantetheine binding [GO:0031177]		5
H37Rv	1	57116980	gi|57116980	Rv2385	acetyl hydrolase [Mycobacterium tuberculosis H37Rv]	Lipid metabolism	Cytoplasmic	0.96	0.96	20.26	6.209	6.209	1		triglyceride lipase activity [GO:0004806]		1
H37Rv	1	15609524	gi|15609524	Rv2387	hypothetical protein Rv2387 [Mycobacterium tuberculosis H37Rv]	cell wall and cell processes	Cytoplasmic Membrane	0.64	0.64	5.276	3.118	3.118	1			PTHR40400;	1
H37Rv	1	15609528	gi|15609528	Rv2391	sulfite reductase [Mycobacterium tuberculosis H37Rv]	Intermediary metabolism and respiration	Cytoplasmic	22.66	22.66	46.18	39.08	37.83	15	cysteine biosynthetic process from serine [GO:0006535]; growth [GO:0040007]; sulfate assimilation [GO:0000103]; sulfur amino acid metabolic process [GO:0000096]; sulfur compound metabolic process [GO:0006790]	4 iron, 4 sulfur cluster binding [GO:0051539]; heme binding [GO:0020037]; metal ion binding [GO:0046872]; sulfite reductase (ferredoxin) activity [GO:0050311]; sulfite reductase activity [GO:0016002]		16
H37Rv	1	15609529	gi|15609529	Rv2392	phosphoadenosine phosphosulfate reductase [Mycobacterium tuberculosis H37Rv]	Intermediary metabolism and respiration	Cytoplasmic	8.58	8.58	45.67	42.91	38.98	5	cysteine biosynthetic process [GO:0019344]; sulfate assimilation, phosphoadenylyl sulfate reduction by phosphoadenylyl-sulfate reductase (thioredoxin) [GO:0019379]	phosphoadenylyl-sulfate reductase (thioredoxin) activity [GO:0004604]		6
H37Rv	1	15609531	gi|15609531	Rv2394	gamma-glutamyltranspeptidase precursor GgtB [Mycobacterium tuberculosis H37Rv]	Intermediary metabolism and respiration	Extracellular	7.2	7.2	25.35	10.26	10.26	4	glutathione metabolic process [GO:0006749]	gamma-glutamyltransferase activity [GO:0003840]	PTHR11686;	4
H37Rv	1	57116983	gi|57116983	Rv2397c	sulfate ABC transporter ATP-binding protein CysA [Mycobacterium tuberculosis H37Rv]	cell wall and cell processes	Cytoplasmic Membrane	2	2	25.64	5.983	5.983	1	growth [GO:0040007]; sulfate assimilation [GO:0000103]; sulfate transport [GO:0008272]; sulfur compound metabolic process [GO:0006790]	ATP binding [GO:0005524]; sulfate transmembrane-transporting ATPase activity [GO:0015419]		1
H37Rv	1	15609537	gi|15609537	Rv2400c	sulfate ABC transporter substrate-binding lipoprotein SubI [Mycobacterium tuberculosis H37Rv]	cell wall and cell processes	Unknown	5.29	5.29	32.58	21.63	17.13	3	growth [GO:0040007]; sulfate assimilation [GO:0000103]; sulfur compound metabolic process [GO:0006790]	sulfate transmembrane-transporting ATPase activity [GO:0015419]	PTHR30368;	4
H37Rv	1	448824785	gi|448824785	Rv2402	trehalase [Mycobacterium tuberculosis H37Rv]	Intermediary metabolism and respiration	Cytoplasmic Membrane	6.05	6.05	19.78	11.06	9.19	3	trehalose catabolic process [GO:0005993]	alpha,alpha-trehalase activity [GO:0004555]; trehalase activity [GO:0015927]		4
H37Rv	1	15609541	gi|15609541	Rv2404c	GTP-binding protein LepA [Mycobacterium tuberculosis H37Rv]	Intermediary metabolism and respiration	Cytoplasmic Membrane	6.39	6.39	26.95	10.41	6.891	3	positive regulation of translation [GO:0045727]; translation [GO:0006412]	GTPase activity [GO:0003924]; GTP binding [GO:0005525]; ribosome binding [GO:0043022]; translation elongation factor activity [GO:0003746]		5
H37Rv	1	15609542	gi|15609542	Rv2405	hypothetical protein Rv2405 [Mycobacterium tuberculosis H37Rv]	Lipid metabolism	Cytoplasmic Membrane	2.24	2.24	27.51	15.34	6.349	2		DNA binding [GO:0003677]		4
H37Rv	1	15609543	gi|15609543	Rv2406c	hypothetical protein Rv2406c [Mycobacterium tuberculosis H37Rv]	Regulatory proteins	Cytoplasmic	4	4	19.01	19.01	19.01	2		kinase activity [GO:0016301]		2
H37Rv	1	15609546	gi|15609546	Rv2409c	hypothetical protein Rv2409c [Mycobacterium tuberculosis H37Rv]	Intermediary metabolism and respiration	Cytoplasmic	6.06	6.06	43.37	32.26	26.88	3				4
H37Rv	1	15609547	gi|15609547	Rv2410c	hypothetical protein Rv2410c [Mycobacterium tuberculosis H37Rv]	Intermediary metabolism and respiration	Cytoplasmic Membrane	14.24	14.24	57.85	34.15	29.23	8				9
H37Rv	1	15609548	gi|15609548	Rv2411c	hypothetical protein Rv2411c [Mycobacterium tuberculosis H37Rv]	Intermediary metabolism and respiration	Cytoplasmic	15.61	15.61	49.55	27.77	25.95	9				11
H37Rv	1	15609549	gi|15609549	Rv2412	30S ribosomal protein S20 [Mycobacterium tuberculosis H37Rv]	Information pathways	Cytoplasmic	2.46	2.46	31.4	23.26	23.26	2	translation [GO:0006412]	rRNA binding [GO:0019843]; structural constituent of ribosome [GO:0003735]		2
H37Rv	1	448824786	gi|448824786	Rv2413c	hypothetical protein Rv2413c [Mycobacterium tuberculosis H37Rv]	Information pathways	Cellwall	6.27	6.27	47.47	24.68	17.72	4	DNA replication [GO:0006260]	DNA binding [GO:0003677]; DNA-directed DNA polymerase activity [GO:0003887]		5
H37Rv	1	57116987	gi|57116987	Rv2416c	enhanced intracellular survival protein [Mycobacterium tuberculosis H37Rv]	virulence, detoxification, adaptation	Unknown	17.27	17.27	54.23	35.07	35.07	10	aminoglycoside antibiotic catabolic process [GO:0030649]; growth of symbiont in host cell [GO:0044119]; growth of symbiont in host organelle [GO:0044121]; modulation by symbiont of defense-related host reactive oxygen species production [GO:0052164]; modulation by symbiont of host innate immune response [GO:0052167]; modulation by symbiont of host programmed cell death [GO:0052040]; positive regu…	N-acetyltransferase activity [GO:0008080]		11
H37Rv	1	15609554	gi|15609554	Rv2417c	DegV domain-containing protein [Mycobacterium tuberculosis H37Rv]	conserved hypotheticals	Unknown	2.19	2.19	13.93	10.71	6.429	1		lipid binding [GO:0008289]		2
H37Rv	1	15609555	gi|15609555	Rv2418c	hypothetical protein Rv2418c [Mycobacterium tuberculosis H37Rv]	conserved hypotheticals	Cytoplasmic	4.27	4.27	37.65	29.15	29.15	3	growth [GO:0040007]			3
H37Rv	1	15609556	gi|15609556	Rv2419c	glucosyl-3-phosphoglycerate phosphatase [Mycobacterium tuberculosis H37Rv]	Intermediary metabolism and respiration	Unknown	0.75	0.75	11.21	5.83	5.83	1	dephosphorylation [GO:0016311]	mannosyl-3-phosphoglycerate phosphatase activity [GO:0050531]; phosphatase activity [GO:0016791]		1
H37Rv	1	15609558	gi|15609558	Rv2421c	nicotinate-nucleotide adenylyltransferase [Mycobacterium tuberculosis H37Rv]	Intermediary metabolism and respiration	Cytoplasmic	2	2	9.005	9.005	9.005	1	NAD biosynthetic process [GO:0009435]	ATP binding [GO:0005524]; nicotinate-nucleotide adenylyltransferase activity [GO:0004515]	PTHR12039;	1
H37Rv	1	15609563	gi|15609563	Rv2426c	hypothetical protein Rv2426c [Mycobacterium tuberculosis H37Rv]	Intermediary metabolism and respiration	Cytoplasmic	1.46	1.46	17.53	6.529	6.529	1		ATPase activity [GO:0016887]; ATP binding [GO:0005524]		1
H37Rv	1	15609564	gi|15609564	Rv2427c	gamma-glutamyl phosphate reductase [Mycobacterium tuberculosis H37Rv]	Intermediary metabolism and respiration	Cytoplasmic	19.74	19.74	31.33	31.33	31.33	12	L-proline biosynthetic process [GO:0055129]; proline biosynthetic process [GO:0006561]	glutamate-5-semialdehyde dehydrogenase activity [GO:0004350]; NADP binding [GO:0050661]		13
H37Rv	1	15609565	gi|15609565	Rv2428	alkyl hydroperoxide reductase subunit C [Mycobacterium tuberculosis H37Rv]	virulence, detoxification, adaptation	Cytoplasmic	11.93	11.93	65.13	65.13	54.87	8	cell redox homeostasis [GO:0045454]; cellular oxidant detoxification [GO:0098869]; evasion or tolerance by symbiont of host-produced nitric oxide [GO:0052060]; evasion or tolerance by symbiont of host-produced reactive oxygen species [GO:0052059]; interaction with host [GO:0051701]; oxidation-reduction process [GO:0055114]; response to host immune response [GO:0052572]; response to nitrosative st…	alkyl hydroperoxide reductase activity [GO:0008785]; hydroperoxide reductase activity [GO:0032843]; oxidoreductase activity [GO:0016491]; peroxidase activity [GO:0004601]; peroxiredoxin activity [GO:0051920]		11
H37Rv	1	15609566	gi|15609566	Rv2429	alkyl hydroperoxide reductase AphD [Mycobacterium tuberculosis H37Rv]	virulence, detoxification, adaptation	Unknown	2	2	23.73	11.86	11.86	1	response to oxidative stress [GO:0006979]	alkyl hydroperoxide reductase activity [GO:0008785]; hydroperoxide reductase activity [GO:0032843]; peroxidase activity [GO:0004601]; peroxiredoxin activity [GO:0051920]		1
H37Rv	1	57116988	gi|57116988	Rv2430c	PPE family protein PPE41 [Mycobacterium tuberculosis H37Rv]	PE/PPE	Cytoplasmic	2	2	5.67	5.67	5.67	1	pathogenesis [GO:0009405]			1
H37Rv	1	57116990	gi|57116990	Rv2438c	glutamine-dependent NAD(+) synthetase [Mycobacterium tuberculosis H37Rv]	Intermediary metabolism and respiration	Unknown	11.18	11.18	21.94	18.56	16.35	8	NAD biosynthetic process [GO:0009435]	ATP binding [GO:0005524]; hydrolase activity, acting on carbon-nitrogen (but not peptide) bonds [GO:0016810]; NAD+ synthase (glutamine-hydrolyzing) activity [GO:0003952]; NAD+ synthase activity [GO:0008795]		9
H37Rv	1	15609576	gi|15609576	Rv2439c	glutamate 5-kinase protein [Mycobacterium tuberculosis H37Rv]	Intermediary metabolism and respiration	Unknown	7.58	7.58	46.01	23.4	23.4	4	L-proline biosynthetic process [GO:0055129]	ATP binding [GO:0005524]; glutamate 5-kinase activity [GO:0004349]; RNA binding [GO:0003723]		4
H37Rv	1	15609578	gi|15609578	Rv2441c	50S ribosomal protein L27 [Mycobacterium tuberculosis H37Rv]	Information pathways	Cytoplasmic	2.29	2.29	12.79	12.79	12.79	2	translation [GO:0006412]	structural constituent of ribosome [GO:0003735]	PTHR15893;	2
H37Rv	1	15609579	gi|15609579	Rv2442c	50S ribosomal protein L21 [Mycobacterium tuberculosis H37Rv]	Information pathways	Unknown	4	4	38.46	29.81	29.81	2	translation [GO:0006412]	rRNA binding [GO:0019843]; structural constituent of ribosome [GO:0003735]		2
H37Rv	1	15609581	gi|15609581	Rv2444c	ribonuclease E [Mycobacterium tuberculosis H37Rv]	Information pathways	Cytoplasmic	27.47	27.47	31.37	23.19	22.04	14	growth [GO:0040007]; RNA phosphodiester bond hydrolysis [GO:0090501]; rRNA processing [GO:0006364]	ribonuclease activity [GO:0004540]; RNA binding [GO:0003723]		16
H37Rv	1	15609582	gi|15609582	Rv2445c	nucleoside diphosphate kinase [Mycobacterium tuberculosis H37Rv]	Intermediary metabolism and respiration	Cytoplasmic	12.21	12.21	60.29	60.29	59.56	7	CTP biosynthetic process [GO:0006241]; GTP biosynthetic process [GO:0006183]; UTP biosynthetic process [GO:0006228]	ATP binding [GO:0005524]; nucleoside diphosphate kinase activity [GO:0004550]		9
H37Rv	1	15609584	gi|15609584	Rv2447c	folylpolyglutamate synthase FolC [Mycobacterium tuberculosis H37Rv]	Intermediary metabolism and respiration	Cytoplasmic	4	4	31.62	14.17	14.17	3		ATP binding [GO:0005524]; tetrahydrofolylpolyglutamate synthase activity [GO:0004326]	PTHR11136;	4
H37Rv	1	15609585	gi|15609585	Rv2448c	valine--tRNA ligase [Mycobacterium tuberculosis H37Rv]	Information pathways	Cytoplasmic	34.24	34.24	45.43	31.51	26.83	20	growth [GO:0040007]; valyl-tRNA aminoacylation [GO:0006438]	aminoacyl-tRNA editing activity [GO:0002161]; ATP binding [GO:0005524]; valine-tRNA ligase activity [GO:0004832]	PTHR11946:SF5;	22
H37Rv	1	15609586	gi|15609586	Rv2449c	trans-acting enoyl reductase [Mycobacterium tuberculosis H37Rv]	conserved hypotheticals	Cytoplasmic	24.12	24.12	62.29	58	51.55	14		oxidoreductase activity [GO:0016491]		16
H37Rv	1	15609590	gi|15609590	Rv2453c	molybdenum cofactor guanylyltransferase [Mycobacterium tuberculosis H37Rv]	Intermediary metabolism and respiration	Cytoplasmic	10	10	73.63	38.31	38.31	5	Mo-molybdopterin cofactor biosynthetic process [GO:0006777]	GTP binding [GO:0005525]; metal ion binding [GO:0046872]; molybdenum cofactor guanylyltransferase activity [GO:0061603]		5
H37Rv	1	15609591	gi|15609591	Rv2454c	2-oxoglutarate oxidoreductase subunit KorB [Mycobacterium tuberculosis H37Rv]	Intermediary metabolism and respiration	Cytoplasmic	24.66	24.66	72.12	57.64	57.64	13	tricarboxylic acid cycle [GO:0006099]	2-oxoglutarate synthase activity [GO:0047553]; magnesium ion binding [GO:0000287]; thiamine pyrophosphate binding [GO:0030976]		14
H37Rv	1	15609592	gi|15609592	Rv2455c	2-oxoglutarate oxidoreductase subunit KorA [Mycobacterium tuberculosis H37Rv]	Intermediary metabolism and respiration	Cytoplasmic	42.01	42.01	72.13	61.56	61.56	23	response to oxidative stress [GO:0006979]; tricarboxylic acid cycle [GO:0006099]	2-oxoglutarate synthase activity [GO:0047553]; oxidoreductase activity [GO:0016491]		23
H37Rv	1	15609594	gi|15609594	Rv2457c	ATP-dependent CLP protease ATP-binding subunit ClpX [Mycobacterium tuberculosis H37Rv]	Intermediary metabolism and respiration	Cytoplasmic	25.51	25.51	44.6	40.61	40.38	16	protein folding [GO:0006457]	ATP binding [GO:0005524]; zinc ion binding [GO:0008270]		17
H37Rv	1	15609597	gi|15609597	Rv2460c	ATP-dependent CLP protease proteolytic subunit 2 [Mycobacterium tuberculosis H37Rv]	Intermediary metabolism and respiration	Cytoplasmic	18.31	18.31	54.67	54.21	42.99	12	growth [GO:0040007]	serine-type endopeptidase activity [GO:0004252]	PTHR10381;	16
H37Rv	1	57116992	gi|57116992	Rv2461c	ATP-dependent CLP protease proteolytic subunit 1 [Mycobacterium tuberculosis H37Rv]	Intermediary metabolism and respiration	Cytoplasmic	16	16	57	57	57	11		serine-type endopeptidase activity [GO:0004252]	PTHR10381;	13
H37Rv	1	15609599	gi|15609599	Rv2462c	trigger factor [Mycobacterium tuberculosis H37Rv]	cell wall and cell processes	Cytoplasmic	31.95	31.95	74.68	58.8	58.8	25	protein folding [GO:0006457]; protein transport [GO:0015031]	peptidyl-prolyl cis-trans isomerase activity [GO:0003755]		27
H37Rv	1	57116993	gi|57116993	Rv2465c	ribose-5-phosphate isomerase B [Mycobacterium tuberculosis H37Rv]	Intermediary metabolism and respiration	Cytoplasmic	4.78	4.78	42.59	42.59	34.57	3	carbohydrate metabolic process [GO:0005975]; pentose-phosphate shunt, non-oxidative branch [GO:0009052]	ribose-5-phosphate isomerase activity [GO:0004751]	PTHR30345;	4
H37Rv	1	15609603	gi|15609603	Rv2466c	hypothetical protein Rv2466c [Mycobacterium tuberculosis H37Rv]	Intermediary metabolism and respiration	Cytoplasmic	2.03	2.03	28.5	19.32	19.32	2		protein disulfide oxidoreductase activity [GO:0015035]		3
H37Rv	1	57116994	gi|57116994	Rv2467	aminopeptidase PepN [Mycobacterium tuberculosis H37Rv]	Intermediary metabolism and respiration	Cytoplasmic	41.16	41.16	50.99	41	39.84	22	peptide catabolic process [GO:0043171]; proteolysis [GO:0006508]	metalloaminopeptidase activity [GO:0070006]; peptide binding [GO:0042277]; zinc ion binding [GO:0008270]	PTHR11533;	24
H37Rv	1	15609605	gi|15609605	Rv2468c	hypothetical protein Rv2468c [Mycobacterium tuberculosis H37Rv]	conserved hypotheticals	Cytoplasmic	8.01	8.01	77.25	74.25	57.49	4				5
H37Rv	1	15609607	gi|15609607	Rv2470	hemoglobin GlbO [Mycobacterium tuberculosis H37Rv]	Intermediary metabolism and respiration	Cytoplasmic	2	2	14.06	14.06	14.06	1	oxygen transport [GO:0015671]	heme binding [GO:0020037]; oxygen binding [GO:0019825]		1
H37Rv	1	15609610	gi|15609610	Rv2473	alanine/proline-rich membrane protein [Mycobacterium tuberculosis H37Rv]	cell wall and cell processes	Unknown	2.49	2.49	34.45	21.01	15.97	3				4
H37Rv	1	15609612	gi|15609612	Rv2475c	hypothetical protein Rv2475c [Mycobacterium tuberculosis H37Rv]	Intermediary metabolism and respiration	Cytoplasmic	2.09	2.09	30.43	17.39	9.42	1				2
H37Rv	1	15609613	gi|15609613	Rv2476c	NAD-dependent glutamate dehydrogenase [Mycobacterium tuberculosis H37Rv]	Intermediary metabolism and respiration	Cytoplasmic Membrane	105.61	105.61	63.12	56.28	53.94	62	glutamate catabolic process to 2-oxoglutarate [GO:0019551]	glutamate dehydrogenase (NAD+) activity [GO:0004352]		70
H37Rv	1	15609614	gi|15609614	Rv2477c	macrolide ABC transporter ATP-binding protein [Mycobacterium tuberculosis H37Rv]	cell wall and cell processes	Cytoplasmic	22.02	22.02	48.75	40.5	40.5	14	growth [GO:0040007]; regulation of translation [GO:0006417]; translation [GO:0006412]	ATPase activity [GO:0016887]; ATP binding [GO:0005524]; rRNA binding [GO:0019843]; tRNA binding [GO:0000049]		15
H37Rv	1	15609619	gi|15609619	Rv2482c	glycerol-3-phosphate acyltransferase [Mycobacterium tuberculosis H37Rv]	Lipid metabolism	Cytoplasmic Membrane	9.27	9.27	26.62	16.6	15.72	6	phospholipid biosynthetic process [GO:0008654]	glycerol-3-phosphate O-acyltransferase activity [GO:0004366]	PTHR12563;	7
H37Rv	1	15609620	gi|15609620	Rv2483c	bifunctional L-3-phosphoserine phosphatase/1-acyl-sn-glycerol-3-phosphate acyltransferase [Mycobacterium tuberculosis H37Rv]	Lipid metabolism	Cytoplasmic Membrane	8.86	8.9	23.62	18.62	17.07	5		acylglycerol O-acyltransferase activity [GO:0016411]; lysophosphatidic acid acyltransferase activity [GO:0042171]; phosphatase activity [GO:0016791]		6
H37Rv	1	15609621	gi|15609621	Rv2484c	diacyglycerol O-acyltransferase [Mycobacterium tuberculosis H37Rv]	Lipid metabolism	Cytoplasmic	2	2	21.59	5.703	5.703	1	glycerol metabolic process [GO:0006071]; growth of symbiont in host cell [GO:0044119]; response to hypoxia [GO:0001666]; response to nitric oxide [GO:0071731]; triglyceride biosynthetic process [GO:0019432]	diacylglycerol O-acyltransferase activity [GO:0004144]; long-chain-alcohol O-fatty-acyltransferase activity [GO:0047196]		1
H37Rv	1	15609623	gi|15609623	Rv2486	enoyl-CoA hydratase EchA14 [Mycobacterium tuberculosis H37Rv]	Lipid metabolism	Cytoplasmic	7.05	7.06	32.03	32.03	32.03	5	fatty acid metabolic process [GO:0006631]	enoyl-CoA hydratase activity [GO:0004300]		5
H37Rv	1	15609625	gi|15609625	Rv2488c	LuxR family transcriptional regulator [Mycobacterium tuberculosis H37Rv]	Regulatory proteins	Cytoplasmic	0.89	0.89	20.58	1.671	1.671	1	cyclic nucleotide biosynthetic process [GO:0009190]; intracellular signal transduction [GO:0035556]; regulation of transcription, DNA-templated [GO:0006355]; transcription, DNA-templated [GO:0006351]	DNA binding [GO:0003677]; phosphorus-oxygen lyase activity [GO:0016849]		1
H37Rv	1	15609632	gi|15609632	Rv2495c	branched-chain keto acid dehydrogenase E2 component [Mycobacterium tuberculosis H37Rv]	Intermediary metabolism and respiration	Cytoplasmic	14.89	14.89	33.84	28.24	28.24	9		dihydrolipoyllysine-residue (2-methylpropanoyl)transferase activity [GO:0043754]		9
H37Rv	1	15609633	gi|15609633	Rv2496c	branched-chain keto acid dehydrogenase E1 component subunit beta [Mycobacterium tuberculosis H37Rv]	Intermediary metabolism and respiration	Cytoplasmic	6.38	6.38	34.2	34.2	26.15	4		catalytic activity [GO:0003824]		6
H37Rv	1	15609634	gi|15609634	Rv2497c	branched-chain keto acid dehydrogenase E1 component subunit alpha [Mycobacterium tuberculosis H37Rv]	Intermediary metabolism and respiration	Cytoplasmic	6.01	6.01	31.88	15.8	15.8	4		oxidoreductase activity, acting on the aldehyde or oxo group of donors, disulfide as acceptor [GO:0016624]		4
H37Rv	1	15609635	gi|15609635	Rv2498c	citrate (pro-3S)-lyase subunit beta [Mycobacterium tuberculosis H37Rv]	Intermediary metabolism and respiration	Cytoplasmic	6.36	6.36	33.33	32.97	20.15	3	oxaloacetate metabolic process [GO:0006107]	lyase activity [GO:0016829]; metal ion binding [GO:0046872]	PTHR32308;	5
H37Rv	1	15609637	gi|15609637	Rv2500c	acyl-CoA dehydrogenase FadE19 [Mycobacterium tuberculosis H37Rv]	Lipid metabolism	Cytoplasmic	5.1	5.1	31.22	13.96	13.96	3	fatty acid beta-oxidation using acyl-CoA dehydrogenase [GO:0033539]; lipid homeostasis [GO:0055088]	acyl-CoA dehydrogenase activity [GO:0003995]; electron carrier activity [GO:0009055]; fatty-acyl-CoA binding [GO:0000062]; flavin adenine dinucleotide binding [GO:0050660]; oxidoreductase activity, acting on the CH-CH group of donors, with a flavin as acceptor [GO:0052890]		3
H37Rv	1	15609638	gi|15609638	Rv2501c	acetyl-/propionyl-CoA carboxylase subunit alpha [Mycobacterium tuberculosis H37Rv]	Lipid metabolism	Cytoplasmic	7.19	7.19	33.64	10.55	9.021	4	fatty acid biosynthetic process [GO:0006633]	ATP binding [GO:0005524]; biotin carboxylase activity [GO:0004075]; metal ion binding [GO:0046872]		7
H37Rv	1	15609639	gi|15609639	Rv2502c	acetyl-/propionyl-CoA carboxylase subunit beta [Mycobacterium tuberculosis H37Rv]	Lipid metabolism	Cytoplasmic	6.97	6.97	38.37	20.6	17.96	4		ligase activity [GO:0016874]		6
H37Rv	1	15609641	gi|15609641	Rv2504c	succinyl-CoA:3-ketoacid-CoA transferase subunit A [Mycobacterium tuberculosis H37Rv]	Lipid metabolism	Cytoplasmic	5.15	5.15	40.73	32.66	28.23	3		CoA-transferase activity [GO:0008410]	PTHR13707;	4
H37Rv	1	15609646	gi|15609646	Rv2509	short-chain type dehydrogenase/reductase [Mycobacterium tuberculosis H37Rv]	Intermediary metabolism and respiration	Cytoplasmic	20.02	20.02	66.42	65.67	65.67	10		oxidoreductase activity [GO:0016491]		10
H37Rv	1	15609647	gi|15609647	Rv2510c	hypothetical protein Rv2510c [Mycobacterium tuberculosis H37Rv]	Intermediary metabolism and respiration	Unknown	12.14	12.14	36.59	21.95	17.82	6				8
H37Rv	1	15609648	gi|15609648	Rv2511	oligoribonuclease [Mycobacterium tuberculosis H37Rv]	Intermediary metabolism and respiration	Cytoplasmic	2	2	31.16	10.23	10.23	1	growth [GO:0040007]; nucleic acid phosphodiester bond hydrolysis [GO:0090305]; RNA phosphodiester bond hydrolysis, exonucleolytic [GO:0090503]	exoribonuclease activity, producing 5'-phosphomonoesters [GO:0016896]; nucleic acid binding [GO:0003676]		1
H37Rv	1	57116997	gi|57116997	Rv2516c	hypothetical protein Rv2516c [Mycobacterium tuberculosis H37Rv]	conserved hypotheticals	Cytoplasmic	0.25	0.25	28.46	10.11	10.11	2				3
H37Rv	1	15609655	gi|15609655	Rv2518c	L,D-transpeptidase LdtB [Mycobacterium tuberculosis H37Rv]	cell wall and cell processes	Unknown	4.74	4.74	19.12	13.48	10.78	3	cell wall organization [GO:0071555]; peptidoglycan biosynthetic process [GO:0009252]; regulation of cell shape [GO:0008360]	transferase activity [GO:0016740]		4
H37Rv	1	15609657	gi|15609657	Rv2520c	membrane protein [Mycobacterium tuberculosis H37Rv]	cell wall and cell processes	Cytoplasmic	8	8	38.67	38.67	38.67	4				4
H37Rv	1	15609658	gi|15609658	Rv2521	peroxiredoxin [Mycobacterium tuberculosis H37Rv]	virulence, detoxification, adaptation	Cellwall	6.72	6.72	69.43	58.6	58.6	5		peroxidase activity [GO:0004601]; peroxiredoxin activity [GO:0051920]		5
H37Rv	1	15609659	gi|15609659	Rv2522c	hypothetical protein Rv2522c [Mycobacterium tuberculosis H37Rv]	Intermediary metabolism and respiration	Cytoplasmic	4	4	13.62	5.745	5.745	3		hydrolase activity [GO:0016787]		3
H37Rv	1	15609661	gi|15609661	Rv2524c	fatty acid synthase [Mycobacterium tuberculosis H37Rv]	Lipid metabolism	Cytoplasmic Membrane	177.1	177.1	56.21	51.19	49.85	100	fatty acid biosynthetic process [GO:0006633]; growth [GO:0040007]	enoyl-[acyl-carrier-protein] reductase (NADH) activity [GO:0004318]		110
H37Rv	1	15609662	gi|15609662	Rv2525c	hypothetical protein Rv2525c [Mycobacterium tuberculosis H37Rv]	conserved hypotheticals	Extracellular	1.08	1.08	23.33	16.67	16.67	2	carbohydrate metabolic process [GO:0005975]; cell wall macromolecule catabolic process [GO:0016998]; cell wall organization [GO:0071555]	lysozyme activity [GO:0003796]		2
H37Rv	1	15609665	gi|15609665	Rv2528c	restriction system protein [Mycobacterium tuberculosis H37Rv]	Information pathways	Cytoplasmic	15.18	15.18	54.58	46.73	43.79	8	DNA restriction-modification system [GO:0009307]	DNA binding [GO:0003677]; endonuclease activity [GO:0004519]		9
H37Rv	1	15609666	gi|15609666	Rv2529	hypothetical protein Rv2529 [Mycobacterium tuberculosis H37Rv]	Information pathways	Cytoplasmic	5.48	5.48	20.3	11.45	9.287	3	DNA metabolic process [GO:0006259]	DNA binding [GO:0003677]; nuclease activity [GO:0004518]		4
H37Rv	1	57117000	gi|57117000	Rv2531c	amino acid decarboxylase [Mycobacterium tuberculosis H37Rv]	Intermediary metabolism and respiration	Cytoplasmic	19.7	19.7	33.05	18.69	18.69	11		catalytic activity [GO:0003824]		12
H37Rv	1	15609669	gi|15609669	Rv2532c	hypothetical protein Rv2532c [Mycobacterium tuberculosis H37Rv]	Information pathways	Cytoplasmic Membrane	2	2	27.07	18.8	18.8	1				1
H37Rv	1	15609670	gi|15609670	Rv2533c	N utilization substance protein B [Mycobacterium tuberculosis H37Rv]	Information pathways	Cytoplasmic	4.79	4.79	40.38	40.38	40.38	3	DNA-templated transcription, termination [GO:0006353]; regulation of transcription, DNA-templated [GO:0006355]	RNA binding [GO:0003723]	PTHR11078;	3
H37Rv	1	15609671	gi|15609671	Rv2534c	elongation factor P [Mycobacterium tuberculosis H37Rv]	Information pathways	Cytoplasmic	4	4	15.51	15.51	15.51	2	growth [GO:0040007]	translation elongation factor activity [GO:0003746]		2
H37Rv	1	15609672	gi|15609672	Rv2535c	cytoplasmic peptidase PepQ [Mycobacterium tuberculosis H37Rv]	Intermediary metabolism and respiration	Cytoplasmic	18	18	54.3	42.2	42.2	11		hydrolase activity [GO:0016787]		13
H37Rv	1	15609673	gi|15609673	Rv2536	transmembrane protein [Mycobacterium tuberculosis H37Rv]	cell wall and cell processes	Cytoplasmic Membrane	2.97	2.97	16.09	16.09	16.09	2		host cell surface binding [GO:0046812]		2
H37Rv	1	15609674	gi|15609674	Rv2537c	3-dehydroquinate dehydratase [Mycobacterium tuberculosis H37Rv]	Intermediary metabolism and respiration	Cytoplasmic	1.53	1.53	38.1	38.1	12.93	1	aromatic amino acid family biosynthetic process [GO:0009073]; chorismate biosynthetic process [GO:0009423]; growth [GO:0040007]	3-dehydroquinate dehydratase activity [GO:0003855]	PTHR21272;	2
H37Rv	1	15609675	gi|15609675	Rv2538c	3-dehydroquinate synthase [Mycobacterium tuberculosis H37Rv]	Intermediary metabolism and respiration	Cytoplasmic	12.03	12.03	59.67	41.16	41.16	6	aromatic amino acid family biosynthetic process [GO:0009073]; chorismate biosynthetic process [GO:0009423]; growth [GO:0040007]	3-dehydroquinate synthase activity [GO:0003856]; copper ion binding [GO:0005507]; zinc ion binding [GO:0008270]		7
H37Rv	1	15609677	gi|15609677	Rv2540c	chorismate synthase [Mycobacterium tuberculosis H37Rv]	Intermediary metabolism and respiration	Cytoplasmic	15.01	15.01	42.39	39.15	39.15	8	aromatic amino acid family biosynthetic process [GO:0009073]; chorismate biosynthetic process [GO:0009423]; growth [GO:0040007]; oxidation-reduction process [GO:0055114]	chorismate synthase activity [GO:0004107]; FMN binding [GO:0010181]; NAD binding [GO:0051287]; oxidoreductase activity, acting on NAD(P)H [GO:0016651]	PTHR21085;	8
H37Rv	1	15609690	gi|15609690	Rv2553c	membrane protein [Mycobacterium tuberculosis H37Rv]	cell wall and cell processes	Cytoplasmic	5.24	5.24	28.78	15.83	12.47	3		lyase activity [GO:0016829]		4
H37Rv	1	15609691	gi|15609691	Rv2554c	Holliday junction resolvase [Mycobacterium tuberculosis H37Rv]	Information pathways	Cytoplasmic	3.56	3.56	29.41	24.71	19.41	3	rRNA 5'-end processing [GO:0000967]	nuclease activity [GO:0004518]; nucleic acid binding [GO:0003676]		4
H37Rv	1	15609692	gi|15609692	Rv2555c	alanine--tRNA ligase [Mycobacterium tuberculosis H37Rv]	Information pathways	Cytoplasmic	35.39	35.39	44.58	32.74	26.11	18	alanyl-tRNA aminoacylation [GO:0006419]; growth [GO:0040007]; tRNA modification [GO:0006400]	alanine-tRNA ligase activity [GO:0004813]; ATP binding [GO:0005524]; tRNA binding [GO:0000049]; zinc ion binding [GO:0008270]		23
H37Rv	1	15609696	gi|15609696	Rv2559c	alanine/leucine/valine-rich protein [Mycobacterium tuberculosis H37Rv]	Information pathways	Cytoplasmic	2	2	17.48	4.646	4.646	1	DNA replication [GO:0006260]	ATP binding [GO:0005524]; DNA binding [GO:0003677]		1
H37Rv	1	15609697	gi|15609697	Rv2560	proline/glycine-rich transmembrane protein [Mycobacterium tuberculosis H37Rv]	cell wall and cell processes	Cytoplasmic Membrane	0.17	0.17	7.692	7.692	7.692	1				1
H37Rv	1	15609700	gi|15609700	Rv2563	glutamine ABC transporter permease [Mycobacterium tuberculosis H37Rv]	cell wall and cell processes	Cytoplasmic Membrane	17.5	17.5	44.7	44.7	40.69	11	transport [GO:0006810]			14
H37Rv	1	15609701	gi|15609701	Rv2564	glutamine ABC transporter ATP-binding protein [Mycobacterium tuberculosis H37Rv]	cell wall and cell processes	Cytoplasmic Membrane	16	16	41.21	38.48	38.48	8	transport [GO:0006810]	ATPase activity [GO:0016887]; ATP binding [GO:0005524]		8
H37Rv	1	15609702	gi|15609702	Rv2565	NTE family protein [Mycobacterium tuberculosis H37Rv]	Regulatory proteins	Cytoplasmic	19.19	19.19	53.52	43.91	36.02	9	phosphatidylcholine metabolic process [GO:0046470]	lysophospholipase activity [GO:0004622]		12
H37Rv	1	15609703	gi|15609703	Rv2566	hypothetical protein Rv2566 [Mycobacterium tuberculosis H37Rv]	Intermediary metabolism and respiration	Cytoplasmic	22.45	22.45	31.93	20.96	18.33	13				17
H37Rv	1	15609704	gi|15609704	Rv2567	alanine/leucine-rich protein [Mycobacterium tuberculosis H37Rv]	Intermediary metabolism and respiration	Cytoplasmic Membrane	14.53	14.53	34.73	18.55	16.4	7				10
H37Rv	1	15609708	gi|15609708	Rv2571c	transmembrane protein [Mycobacterium tuberculosis H37Rv]	cell wall and cell processes	Cytoplasmic Membrane	4	4	10.99	10.99	10.99	3				3
H37Rv	1	15609709	gi|15609709	Rv2572c	aspartate--tRNA ligase [Mycobacterium tuberculosis H37Rv]	Information pathways	Cytoplasmic	18.46	18.46	32.21	27.85	26.17	11	tRNA aminoacylation for protein translation [GO:0006418]	aspartate-tRNA(Asn) ligase activity [GO:0050560]; ATP binding [GO:0005524]; nucleic acid binding [GO:0003676]	PTHR22594;PTHR22594:SF5;	12
H37Rv	1	15609711	gi|15609711	Rv2574	hypothetical protein Rv2574 [Mycobacterium tuberculosis H37Rv]	conserved hypotheticals	Cytoplasmic Membrane	4	4	22.75	22.75	22.75	2				2
H37Rv	1	57117001	gi|57117001	Rv2579	haloalkane dehalogenase [Mycobacterium tuberculosis H37Rv]	Intermediary metabolism and respiration	Cytoplasmic	9.04	9.04	32.33	32.33	32.33	5	halogenated hydrocarbon catabolic process [GO:0042206]	haloalkane dehalogenase activity [GO:0018786]		5
H37Rv	1	15609717	gi|15609717	Rv2580c	histidine--tRNA ligase [Mycobacterium tuberculosis H37Rv]	Information pathways	Cytoplasmic	4.2	4.2	36.64	13.95	13.95	3	growth [GO:0040007]; histidyl-tRNA aminoacylation [GO:0006427]	ATP binding [GO:0005524]; histidine-tRNA ligase activity [GO:0004821]	PTHR11476;	3
H37Rv	1	15609718	gi|15609718	Rv2581c	glyoxalase II [Mycobacterium tuberculosis H37Rv]	virulence, detoxification, adaptation	Cytoplasmic	7.53	7.53	45.54	21.43	21.43	4		hydrolase activity [GO:0016787]; metal ion binding [GO:0046872]		4
H37Rv	1	15609719	gi|15609719	Rv2582	peptidyl-prolyl cis-trans isomerase B [Mycobacterium tuberculosis H37Rv]	Information pathways	Cytoplasmic	8.18	8.18	54.22	22.73	22.73	6	growth [GO:0040007]; protein folding [GO:0006457]	peptidyl-prolyl cis-trans isomerase activity [GO:0003755]	PTHR11071;	6
H37Rv	1	15609720	gi|15609720	Rv2583c	bifunctional (p)ppGpp synthase/hydrolase RelA [Mycobacterium tuberculosis H37Rv]	Intermediary metabolism and respiration	Cytoplasmic	4	4	16.46	4.051	4.051	3	guanosine tetraphosphate metabolic process [GO:0015969]	amino acid binding [GO:0016597]; kinase activity [GO:0016301]		3
H37Rv	1	15609721	gi|15609721	Rv2584c	adenine phosphoribosyltransferase [Mycobacterium tuberculosis H37Rv]	Intermediary metabolism and respiration	Cytoplasmic	5.54	5.54	50.67	50.22	30.94	4	adenine salvage [GO:0006168]; AMP salvage [GO:0044209]	adenine phosphoribosyltransferase activity [GO:0003999]		7
H37Rv	1	15609723	gi|15609723	Rv2586c	protein translocase subunit SecF [Mycobacterium tuberculosis H37Rv]	cell wall and cell processes	Cytoplasmic Membrane	8	8.01	14.48	12.44	12.44	4	intracellular protein transmembrane transport [GO:0065002]; protein targeting [GO:0006605]; protein transport by the Sec complex [GO:0043952]	P-P-bond-hydrolysis-driven protein transmembrane transporter activity [GO:0015450]		4
H37Rv	1	15609724	gi|15609724	Rv2587c	protein translocase subunit SecD [Mycobacterium tuberculosis H37Rv]	cell wall and cell processes	Cytoplasmic Membrane	8	8	12.22	11.52	11.52	4	intracellular protein transmembrane transport [GO:0065002]; protein targeting [GO:0006605]; protein transport by the Sec complex [GO:0043952]	P-P-bond-hydrolysis-driven protein transmembrane transporter activity [GO:0015450]		4
H37Rv	1	15609725	gi|15609725	Rv2588c	membrane protein secretion factor YajC [Mycobacterium tuberculosis H37Rv]	cell wall and cell processes	Cytoplasmic	6.25	6.25	46.96	39.13	39.13	4				5
H37Rv	1	15609726	gi|15609726	Rv2589	4-aminobutyrate aminotransferase [Mycobacterium tuberculosis H37Rv]	Intermediary metabolism and respiration	Cytoplasmic	8.73	8.73	24.28	15.81	15.81	5	gamma-aminobutyric acid metabolic process [GO:0009448]	(S)-3-amino-2-methylpropionate transaminase activity [GO:0047298]; 4-aminobutyrate transaminase activity [GO:0003867]; identical protein binding [GO:0042802]; pyridoxal phosphate binding [GO:0030170]	PTHR11986;	5
H37Rv	1	15609727	gi|15609727	Rv2590	fatty-acid--CoA ligase FadD9 [Mycobacterium tuberculosis H37Rv]	Lipid metabolism	Cytoplasmic	40.89	40.89	40.92	36.22	35.53	23		ligase activity [GO:0016874]		24
H37Rv	1	15609734	gi|15609734	Rv2597	membrane protein [Mycobacterium tuberculosis H37Rv]	cell wall and cell processes	Unknown	4.01	4.01	27.67	16.99	16.99	2				2
H37Rv	1	15609740	gi|15609740	Rv2603c	transcriptional regulator [Mycobacterium tuberculosis H37Rv]	conserved hypotheticals	Cytoplasmic	2	2	7.171	7.171	7.171	1	regulation of transcription, DNA-templated [GO:0006355]; transcription, DNA-templated [GO:0006351]	DNA binding [GO:0003677]	PTHR12532;	1
H37Rv	1	15609741	gi|15609741	Rv2604c	glutamine amidotransferase SnoP [Mycobacterium tuberculosis H37Rv]	Intermediary metabolism and respiration	Cytoplasmic	2	2	28.28	21.21	14.65	1	glutamine catabolic process [GO:0006543]; pyridoxal phosphate biosynthetic process [GO:0042823]; vitamin B6 biosynthetic process [GO:0042819]	glutaminase activity [GO:0004359]; pyridoxal 5'-phosphate synthase (glutamine hydrolysing) activity [GO:0036381]; transferase activity [GO:0016740]		2
H37Rv	1	15609742	gi|15609742	Rv2605c	acyl-CoA thioesterase TesB [Mycobacterium tuberculosis H37Rv]	Lipid metabolism	Cytoplasmic	6.46	6.46	25.98	25.98	19.93	4	acyl-CoA metabolic process [GO:0006637]	acyl-CoA hydrolase activity [GO:0047617]	PTHR11066;	5
H37Rv	1	15609743	gi|15609743	Rv2606c	pyridoxine biosynthesis protein [Mycobacterium tuberculosis H37Rv]	Intermediary metabolism and respiration	Cytoplasmic	20.01	20.01	54.18	43.48	43.48	11	pyridoxal phosphate biosynthetic process [GO:0042823]; vitamin B6 biosynthetic process [GO:0042819]	pyridoxal 5'-phosphate synthase (glutamine hydrolysing) activity [GO:0036381]		12
H37Rv	1	15609748	gi|15609748	Rv2611c	phosphatidylinositol mannoside acyltransferase [Mycobacterium tuberculosis H37Rv]	Lipid metabolism	Unknown	4	4	32.59	10.13	10.13	2	growth [GO:0040007]; phosphatidylinositol metabolic process [GO:0046488]	transferase activity, transferring acyl groups [GO:0016746]		2
H37Rv	1	15609750	gi|15609750	Rv2613c	AP-4-A phosphorylase [Mycobacterium tuberculosis H37Rv]	Lipid metabolism	Cytoplasmic Membrane	4	4	40.51	18.46	18.46	2	diadenosine tetraphosphate catabolic process [GO:0015967]; growth [GO:0040007]	hydrolase activity [GO:0016787]	PTHR23089;	2
H37Rv	1	15609751	gi|15609751	Rv2614c	threonine--tRNA ligase [Mycobacterium tuberculosis H37Rv]	Information pathways	Cytoplasmic	16.55	16.55	31.94	22.69	20.81	8	threonyl-tRNA aminoacylation [GO:0006435]	ATP binding [GO:0005524]; threonine-tRNA ligase activity [GO:0004829]		10
H37Rv	1	15609759	gi|15609759	Rv2622	methyltransferase [Mycobacterium tuberculosis H37Rv]	Intermediary metabolism and respiration	Cytoplasmic	3.54	3.54	20.88	17.58	17.58	2	methylation [GO:0032259]	S-adenosylmethionine-dependent methyltransferase activity [GO:0008757]		2
H37Rv	1	15609760	gi|15609760	Rv2623	universal stress protein [Mycobacterium tuberculosis H37Rv]	virulence, detoxification, adaptation	Cytoplasmic	28.22	28.22	57.24	55.89	55.89	21	response to stress [GO:0006950]	ATP binding [GO:0005524]		21
H37Rv	1	15609761	gi|15609761	Rv2624c	universal stress protein [Mycobacterium tuberculosis H37Rv]	virulence, detoxification, adaptation	Cytoplasmic	15.31	15.31	50.37	40.44	40.44	10	response to stress [GO:0006950]			10
H37Rv	1	15609762	gi|15609762	Rv2625c	zinc metalloprotease Rip3 [Mycobacterium tuberculosis H37Rv]	cell wall and cell processes	Cytoplasmic Membrane	8.29	8.29	25.95	25.95	25.95	7		metalloendopeptidase activity [GO:0004222]		7
H37Rv	1	15609763	gi|15609763	Rv2626c	hypoxic response protein [Mycobacterium tuberculosis H37Rv]	Regulatory proteins	Unknown	12.51	12.51	83.22	83.22	79.72	7	modulation by symbiont of host immune response [GO:0052553]; response to host immune response [GO:0052572]; response to hypoxia [GO:0001666]	metal ion binding [GO:0046872]		9
H37Rv	1	15609764	gi|15609764	Rv2627c	hypothetical protein Rv2627c [Mycobacterium tuberculosis H37Rv]	conserved hypotheticals	Cytoplasmic	22.25	22.25	51.09	47.46	43.58	12				15
H37Rv	1	15609766	gi|15609766	Rv2629	hypothetical protein Rv2629 [Mycobacterium tuberculosis H37Rv]	conserved hypotheticals	Cytoplasmic	28.77	28.77	70.32	61.5	55.88	14	response to hypoxia [GO:0001666]			16
H37Rv	1	15609769	gi|15609769	Rv2632c	hypothetical protein Rv2632c [Mycobacterium tuberculosis H37Rv]	conserved hypotheticals	Cytoplasmic	4	4	52.69	52.69	52.69	2				2
H37Rv	1	15609770	gi|15609770	Rv2633c	hypothetical protein Rv2633c [Mycobacterium tuberculosis H37Rv]	conserved hypotheticals	Cytoplasmic	1.04	1.04	14.91	7.453	7.453	1				1
H37Rv	1	15609807	gi|15609807	Rv2670c	hypothetical protein Rv2670c [Mycobacterium tuberculosis H37Rv]	Intermediary metabolism and respiration	Cytoplasmic	5.8	5.8	16.26	11.92	11.92	3		ATP binding [GO:0005524]	PTHR12169;	3
H37Rv	1	15609809	gi|15609809	Rv2672	protease [Mycobacterium tuberculosis H37Rv]	Intermediary metabolism and respiration	Unknown	7.29	7.29	24.81	18.75	17.61	4		peptidase activity [GO:0008233]		6
H37Rv	1	15609810	gi|15609810	Rv2673	alpha-(1-_3)-arabinofuranosyltransferase [Mycobacterium tuberculosis H37Rv]	cell wall and cell processes	Cytoplasmic Membrane	2.15	2.15	21.25	10.85	3.233	1	capsule polysaccharide biosynthetic process [GO:0045227]; cell wall organization [GO:0071555]; growth [GO:0040007]	transferase activity, transferring hexosyl groups [GO:0016758]		3
H37Rv	1	15609813	gi|15609813	Rv2676c	hypothetical protein Rv2676c [Mycobacterium tuberculosis H37Rv]	Regulatory proteins	Cytoplasmic	5.73	5.73	61.04	23.81	23.81	4				4
H37Rv	1	15609815	gi|15609815	Rv2678c	uroporphyrinogen decarboxylase [Mycobacterium tuberculosis H37Rv]	Intermediary metabolism and respiration	Cytoplasmic	8	8	45.38	37.54	31.65	4	porphyrin-containing compound biosynthetic process [GO:0006779]	uroporphyrinogen decarboxylase activity [GO:0004853]		5
H37Rv	1	15609816	gi|15609816	Rv2679	enoyl-CoA hydratase EchA15 [Mycobacterium tuberculosis H37Rv]	Lipid metabolism	Cytoplasmic	3.15	3.15	27.9	12.32	12.32	2		enoyl-CoA hydratase activity [GO:0004300]		3
H37Rv	1	15609817	gi|15609817	Rv2680	hypothetical protein Rv2680 [Mycobacterium tuberculosis H37Rv]	Regulatory proteins	Cytoplasmic	2	2	24.76	6.19	6.19	1				1
H37Rv	1	57117013	gi|57117013	Rv2682c	1-deoxy-D-xylulose 5-phosphate synthase [Mycobacterium tuberculosis H37Rv]	Intermediary metabolism and respiration	Cytoplasmic	5.5	5.5	12.54	9.875	8.464	4	1-deoxy-D-xylulose 5-phosphate biosynthetic process [GO:0052865]; terpenoid biosynthetic process [GO:0016114]; thiamine biosynthetic process [GO:0009228]	1-deoxy-D-xylulose-5-phosphate synthase activity [GO:0008661]; magnesium ion binding [GO:0000287]; thiamine pyrophosphate binding [GO:0030976]		5
H37Rv	1	15609826	gi|15609826	Rv2689c	hypothetical protein Rv2689c [Mycobacterium tuberculosis H37Rv]	Intermediary metabolism and respiration	Cytoplasmic	2	2	8.642	3.21	3.21	1	RNA processing [GO:0006396]	RNA methyltransferase activity [GO:0008173]		1
H37Rv	1	15609827	gi|15609827	Rv2690c	integral membrane protein [Mycobacterium tuberculosis H37Rv]	cell wall and cell processes	Cytoplasmic Membrane	4	4	7.763	5.327	5.327	2	L-alpha-amino acid transmembrane transport [GO:1902475]; L-amino acid transport [GO:0015807]	antiporter activity [GO:0015297]; DNA binding [GO:0003677]; L-amino acid transmembrane transporter activity [GO:0015179]	PTHR11785;	2
H37Rv	1	57117015	gi|57117015	Rv2691	TRK system potassium uptake protein CeoB [Mycobacterium tuberculosis H37Rv]	cell wall and cell processes	Cytoplasmic Membrane	8.67	8.67	50.66	33.92	33.92	5		potassium ion transmembrane transporter activity [GO:0015079]		6
H37Rv	1	57117016	gi|57117016	Rv2692	TRK system potassium uptake protein CeoC [Mycobacterium tuberculosis H37Rv]	cell wall and cell processes	Cytoplasmic Membrane	12	12	50.45	48.18	48.18	7	oxidation-reduction process [GO:0055114]; secondary metabolite biosynthetic process [GO:0044550]; ubiquinone biosynthetic process [GO:0006744]	potassium ion transmembrane transporter activity [GO:0015079]		8
H37Rv	1	15609833	gi|15609833	Rv2696c	hypothetical protein Rv2696c [Mycobacterium tuberculosis H37Rv]	Regulatory proteins	Cytoplasmic	4.16	4.16	32.05	15.06	10.42	2				3
H37Rv	1	15609834	gi|15609834	Rv2697c	deoxyuridine 5'-triphosphate nucleotidohydrolase [Mycobacterium tuberculosis H37Rv]	Intermediary metabolism and respiration	Cytoplasmic Membrane	2	2	25.97	11.69	11.69	1	dUTP metabolic process [GO:0046080]	dUTP diphosphatase activity [GO:0004170]; metal ion binding [GO:0046872]		1
H37Rv	1	15609838	gi|15609838	Rv2701c	inositol-1-monophosphatase SuhB [Mycobacterium tuberculosis H37Rv]	Intermediary metabolism and respiration	Cytoplasmic	4.09	4.09	25.52	18.97	14.48	2	phosphatidylinositol phosphorylation [GO:0046854]	inositol monophosphate 1-phosphatase activity [GO:0008934]; inositol monophosphate 3-phosphatase activity [GO:0052832]; inositol monophosphate 4-phosphatase activity [GO:0052833]; magnesium ion binding [GO:0000287]	PTHR20854;	3
H37Rv	1	15609839	gi|15609839	Rv2702	polyphosphate glucokinase [Mycobacterium tuberculosis H37Rv]	Intermediary metabolism and respiration	Cytoplasmic	0.12	0.12	10.19	10.19	10.19	1	glucose 6-phosphate metabolic process [GO:0051156]; growth [GO:0040007]	kinase activity [GO:0016301]		1
H37Rv	1	15609840	gi|15609840	Rv2703	RNA polymerase sigma factor SigA [Mycobacterium tuberculosis H37Rv]	Information pathways	Cytoplasmic	24.96	24.96	36.93	27.27	27.27	14	transcription initiation from bacterial-type RNA polymerase promoter [GO:0001123]	DNA binding [GO:0003677]; sigma factor activity [GO:0016987]; transcription factor activity, sequence-specific DNA binding [GO:0003700]		14
H37Rv	1	15609847	gi|15609847	Rv2710	RNA polymerase sigma factor SigB [Mycobacterium tuberculosis H37Rv]	Information pathways	Cytoplasmic	2	4.32	10.53	10.53	10.53	4	DNA-templated transcription, initiation [GO:0006352]; growth [GO:0040007]; positive regulation of transcription, DNA-templated [GO:0045893]; regulation of fatty acid metabolic process [GO:0019217]; regulation of protein secretion [GO:0050708]; response to heat [GO:0009408]; response to hypoxia [GO:0001666]; response to xenobiotic stimulus [GO:0009410]	DNA binding [GO:0003677]; sigma factor activity [GO:0016987]; transcription factor activity, sequence-specific DNA binding [GO:0003700]		2
H37Rv	1	15609848	gi|15609848	Rv2711	iron-dependent repressor and activator IdeR [Mycobacterium tuberculosis H37Rv]	Regulatory proteins	Cytoplasmic	15.79	15.79	76.52	65.65	65.65	9	growth [GO:0040007]; negative regulation of transcription, DNA-templated [GO:0045892]; regulation of transcription, DNA-templated [GO:0006355]; response to oxidative stress [GO:0006979]; siderophore biosynthetic process from catechol [GO:0019540]; transcription, DNA-templated [GO:0006351]	DNA binding [GO:0003677]; transcription factor activity, sequence-specific DNA binding [GO:0003700]; transition metal ion binding [GO:0046914]		10
H37Rv	1	15609850	gi|15609850	Rv2713	pyridine nucleotide transhydrogenase [Mycobacterium tuberculosis H37Rv]	Intermediary metabolism and respiration	Cytoplasmic	10.59	10.6	39.74	30.98	30.98	8	cell redox homeostasis [GO:0045454]; NADP metabolic process [GO:0006739]	flavin adenine dinucleotide binding [GO:0050660]; NAD(P)+ transhydrogenase (B-specific) activity [GO:0003957]		9
H37Rv	1	15609851	gi|15609851	Rv2714	alanine/leucine-rich protein [Mycobacterium tuberculosis H37Rv]	conserved hypotheticals	Cytoplasmic	8.62	8.62	51.23	33.02	33.02	7	transcription initiation from RNA polymerase II promoter [GO:0006367]			7
H37Rv	1	15609852	gi|15609852	Rv2715	hydrolase [Mycobacterium tuberculosis H37Rv]	Intermediary metabolism and respiration	Cytoplasmic	18.19	18.19	37.83	37.83	35.78	10	fatty acid catabolic process [GO:0009062]	lipase activity [GO:0016298]		11
H37Rv	1	15609853	gi|15609853	Rv2716	hypothetical protein Rv2716 [Mycobacterium tuberculosis H37Rv]	Intermediary metabolism and respiration	Cytoplasmic	4	4	19.3	16.67	16.67	2	biosynthetic process [GO:0009058]	catalytic activity [GO:0003824]		2
H37Rv	1	15609854	gi|15609854	Rv2717c	hypothetical protein Rv2717c [Mycobacterium tuberculosis H37Rv]	Lipid metabolism	Cytoplasmic	2	2	12.2	11.59	11.59	1	transport [GO:0006810]			1
H37Rv	1	15609855	gi|15609855	Rv2718c	transcriptional regulator NrdR [Mycobacterium tuberculosis H37Rv]	Regulatory proteins	Cytoplasmic	4	4	35.06	25.97	25.97	3	negative regulation of transcription, DNA-templated [GO:0045892]; transcription, DNA-templated [GO:0006351]	ATP binding [GO:0005524]; DNA binding [GO:0003677]; zinc ion binding [GO:0008270]		3
H37Rv	1	345462012	gi|345462012	Rv2720	repressor LexA [Mycobacterium tuberculosis H37Rv]	Regulatory proteins	Unknown	6.35	6.35	43.22	43.22	34.75	4	DNA repair [GO:0006281]; DNA replication [GO:0006260]; regulation of transcription, DNA-templated [GO:0006355]; SOS response [GO:0009432]; transcription, DNA-templated [GO:0006351]	DNA binding [GO:0003677]; serine-type endopeptidase activity [GO:0004252]		5
H37Rv	1	15609858	gi|15609858	Rv2721c	transmembrane alanine/glycine-rich protein [Mycobacterium tuberculosis H37Rv]	cell wall and cell processes	Cellwall	28.6	28.6	47.35	44.92	44.92	17				18
H37Rv	1	15609862	gi|15609862	Rv2725c	GTP-binding protein HflX [Mycobacterium tuberculosis H37Rv]	Intermediary metabolism and respiration	Cytoplasmic	4.02	4.02	27.27	10.3	10.3	3		GTPase activity [GO:0003924]; GTP binding [GO:0005525]; magnesium ion binding [GO:0000287]; ribosome binding [GO:0043022]	PTHR10229;	4
H37Rv	1	15609863	gi|15609863	Rv2726c	diaminopimelate epimerase [Mycobacterium tuberculosis H37Rv]	Intermediary metabolism and respiration	Cytoplasmic	2	2	7.266	7.266	7.266	1	lysine biosynthetic process via diaminopimelate [GO:0009089]	diaminopimelate epimerase activity [GO:0008837]	PTHR31689;	1
H37Rv	1	15609865	gi|15609865	Rv2728c	alanine-rich protein [Mycobacterium tuberculosis H37Rv]	conserved hypotheticals	Cytoplasmic Membrane	6	6	34.63	26.84	26.84	3				3
H37Rv	1	15609868	gi|15609868	Rv2731	alanine/arginine-rich protein [Mycobacterium tuberculosis H37Rv]	conserved hypotheticals	Cytoplasmic	13.41	13.41	41.56	23.33	23.33	7				7
H37Rv	1	15609869	gi|15609869	Rv2732c	transmembrane protein [Mycobacterium tuberculosis H37Rv]	cell wall and cell processes	Cytoplasmic Membrane	3.48	3.48	20.59	20.1	20.1	3				3
H37Rv	1	15609870	gi|15609870	Rv2733c	(dimethylallyl)adenosine tRNA methylthiotransferase [Mycobacterium tuberculosis H37Rv]	Intermediary metabolism and respiration	Cytoplasmic	2	2	28.91	4.102	4.102	1	tRNA modification [GO:0006400]	4 iron, 4 sulfur cluster binding [GO:0051539]; iron ion binding [GO:0005506]; transferase activity [GO:0016740]	PTHR11918;	2
H37Rv	1	15609874	gi|15609874	Rv2737c	recombinase A [Mycobacterium tuberculosis H37Rv]	Information pathways	Cytoplasmic	9.94	9.94	25.7	14.56	14.56	6	DNA recombination [GO:0006310]; DNA repair [GO:0006281]; intein-mediated protein splicing [GO:0016539]; SOS response [GO:0009432]	ATP binding [GO:0005524]; DNA-dependent ATPase activity [GO:0008094]; endonuclease activity [GO:0004519]; single-stranded DNA binding [GO:0003697]	PTHR22942:SF1;	6
H37Rv	1	15609876	gi|15609876	Rv2739c	alanine-rich transferase [Mycobacterium tuberculosis H37Rv]	Intermediary metabolism and respiration	Unknown	14.95	14.95	66.75	52.58	52.58	8	growth [GO:0040007]	transferase activity, transferring hexosyl groups [GO:0016758]; UDP-glycosyltransferase activity [GO:0008194]	PTHR11926;	8
H37Rv	1	15609877	gi|15609877	Rv2740	epoxide hydrolase [Mycobacterium tuberculosis H37Rv]	virulence, detoxification, adaptation	Unknown	12	12	70.47	63.76	63.76	7	epoxide metabolic process [GO:0097176]	hydrolase activity [GO:0016787]		7
H37Rv	1	15609880	gi|15609880	Rv2743c	transmembrane alanine-rich protein [Mycobacterium tuberculosis H37Rv]	cell wall and cell processes	Cytoplasmic Membrane	2	2	25.56	7.037	7.037	1				1
H37Rv	1	57117019	gi|57117019	Rv2744c	alanine-rich protein [Mycobacterium tuberculosis H37Rv]	Insertion seqs and phages	Cytoplasmic	29.46	29.46	90.74	68.89	68.89	22				23
H37Rv	1	15609885	gi|15609885	Rv2748c	DNA translocase FtsK [Mycobacterium tuberculosis H37Rv]	cell wall and cell processes	Cytoplasmic Membrane	5.7	5.7	8.72	7.022	6.908	4	cell cycle [GO:0007049]; cell division [GO:0051301]; chromosome segregation [GO:0007059]; growth [GO:0040007]	ATP binding [GO:0005524]; DNA binding [GO:0003677]		5
H37Rv	1	15609887	gi|15609887	Rv2750	dehydrogenase [Mycobacterium tuberculosis H37Rv]	Intermediary metabolism and respiration	Cytoplasmic	1.44	1.46	6.25	6.25	6.25	1		oxidoreductase activity [GO:0016491]		1
H37Rv	1	15609888	gi|15609888	Rv2751	hypothetical protein Rv2751 [Mycobacterium tuberculosis H37Rv]	Lipid metabolism	Cytoplasmic Membrane	16.08	16.08	58.78	35.47	35.47	9	methylation [GO:0032259]	S-adenosylmethionine-dependent methyltransferase activity [GO:0008757]	PTHR13600;	10
H37Rv	1	15609889	gi|15609889	Rv2752c	ribonuclease J [Mycobacterium tuberculosis H37Rv]	Intermediary metabolism and respiration	Cytoplasmic	2.44	2.44	14.7	3.943	3.943	2	rRNA processing [GO:0006364]	5'-3' exoribonuclease activity [GO:0004534]; endoribonuclease activity [GO:0004521]; RNA binding [GO:0003723]; zinc ion binding [GO:0008270]	PTHR11203:SF22;	2
H37Rv	1	15609890	gi|15609890	Rv2753c	4-hydroxy-tetrahydrodipicolinate synthase [Mycobacterium tuberculosis H37Rv]	Intermediary metabolism and respiration	Cytoplasmic	12.95	12.95	45	41.33	41.33	7	diaminopimelate biosynthetic process [GO:0019877]; lysine biosynthetic process via diaminopimelate [GO:0009089]	4-hydroxy-tetrahydrodipicolinate synthase [GO:0008840]	PTHR12128;	7
H37Rv	1	15609891	gi|15609891	Rv2754c	thymidylate synthase ThyX [Mycobacterium tuberculosis H37Rv]	Intermediary metabolism and respiration	Cytoplasmic	1.6	1.6	24.8	4	4	1	dTMP biosynthetic process [GO:0006231]; growth [GO:0040007]	flavin adenine dinucleotide binding [GO:0050660]; thymidylate synthase (FAD) activity [GO:0050797]		1
H37Rv	1	15609893	gi|15609893	Rv2756c	type I restriction/modification system DNA methylase HsdM [Mycobacterium tuberculosis H37Rv]	Information pathways	Cytoplasmic	0.34	0.34	26.48	4.815	2.778	1	DNA methylation [GO:0006306]	DNA binding [GO:0003677]; endonuclease activity [GO:0004519]; N-methyltransferase activity [GO:0008170]		2
H37Rv	1	15609902	gi|15609902	Rv2765	alanine-rich hydrolase [Mycobacterium tuberculosis H37Rv]	Intermediary metabolism and respiration	Unknown	6	6	34.69	24.08	24.08	3		hydrolase activity [GO:0016787]		3
H37Rv	1	57117021	gi|57117021	Rv2766c	short-chain type dehydrogenase/reductase [Mycobacterium tuberculosis H37Rv]	Intermediary metabolism and respiration	Cytoplasmic	8.05	8.05	40.77	36.15	32.69	4		oxidoreductase activity [GO:0016491]		5
H37Rv	1	15609908	gi|15609908	Rv2771c	hypothetical protein Rv2771c [Mycobacterium tuberculosis H37Rv]	Intermediary metabolism and respiration	Cytoplasmic	1.52	1.52	28.67	11.33	11.33	1				1
H37Rv	1	15609910	gi|15609910	Rv2773c	4-hydroxy-tetrahydrodipicolinate reductase [Mycobacterium tuberculosis H37Rv]	Intermediary metabolism and respiration	Cytoplasmic	7.31	7.31	40	25.71	25.71	4	diaminopimelate biosynthetic process [GO:0019877]; lysine biosynthetic process via diaminopimelate [GO:0009089]	4-hydroxy-tetrahydrodipicolinate reductase [GO:0008839]; NADH binding [GO:0070404]; NADPH binding [GO:0070402]; oxidoreductase activity, acting on CH or CH2 groups, NAD or NADP as acceptor [GO:0016726]	PTHR20836;	4
H37Rv	1	448824789	gi|448824789	Rv2775	GCN5-like N-acetyltransferase [Mycobacterium tuberculosis H37Rv]	Intermediary metabolism and respiration	Cytoplasmic	3.87	4.02	41.83	33.33	24.18	3	N-terminal protein amino acid acetylation [GO:0006474]	peptide alpha-N-acetyltransferase activity [GO:0004596]		4
H37Rv	1	15609915	gi|15609915	Rv2778c	hypothetical protein Rv2778c [Mycobacterium tuberculosis H37Rv]	conserved hypotheticals	Cytoplasmic	6	6	21.79	21.79	21.79	3				3
H37Rv	1	15609917	gi|15609917	Rv2780	L-alanine dehydrogenase [Mycobacterium tuberculosis H37Rv]	Intermediary metabolism and respiration	Extracellular	13.5	13.5	59.3	42.05	33.42	8	L-alanine catabolic process [GO:0042853]	alanine dehydrogenase activity [GO:0000286]; metal ion binding [GO:0046872]; nucleotide binding [GO:0000166]		11
H37Rv	1	15609918	gi|15609918	Rv2781c	alanine-rich oxidoreductase [Mycobacterium tuberculosis H37Rv]	Intermediary metabolism and respiration	Unknown	1.82	2	4.36	4.36	4.36	1		dioxygenase activity [GO:0051213]; nitronate monooxygenase activity [GO:0018580]		1
H37Rv	1	15609920	gi|15609920	Rv2783c	bifunctional guanosine pentaphosphate synthetase/polyribonucleotide nucleotidyltransferase [Mycobacterium tuberculosis H37Rv]	Information pathways	Cytoplasmic	49.19	49.19	62.9	61.57	56.25	31	mRNA catabolic process [GO:0006402]; RNA processing [GO:0006396]	3'-5'-exoribonuclease activity [GO:0000175]; magnesium ion binding [GO:0000287]; polyribonucleotide nucleotidyltransferase activity [GO:0004654]; RNA binding [GO:0003723]	PTHR11252;	36
H37Rv	1	15609922	gi|15609922	Rv2785c	30S ribosomal protein S15 [Mycobacterium tuberculosis H37Rv]	Information pathways	Cytoplasmic	3.43	3.43	42.7	42.7	32.58	2	translation [GO:0006412]	rRNA binding [GO:0019843]; structural constituent of ribosome [GO:0003735]		3
H37Rv	1	15609923	gi|15609923	Rv2786c	bifunctional riboflavin kinase /FMN adenylyltransferase [Mycobacterium tuberculosis H37Rv]	Intermediary metabolism and respiration	Cytoplasmic	6	6	22.36	17.82	17.82	3	FAD biosynthetic process [GO:0006747]; FMN biosynthetic process [GO:0009398]; riboflavin biosynthetic process [GO:0009231]	ATP binding [GO:0005524]; FMN adenylyltransferase activity [GO:0003919]; riboflavin kinase activity [GO:0008531]	PTHR22749;	3
H37Rv	1	15609925	gi|15609925	Rv2788	transcriptional repressor SirR [Mycobacterium tuberculosis H37Rv]	Regulatory proteins	Cytoplasmic	2	2	18.86	5.702	5.702	1		sequence-specific DNA binding [GO:0043565]; transcription factor activity, sequence-specific DNA binding [GO:0003700]; transition metal ion binding [GO:0046914]		1
H37Rv	1	15609926	gi|15609926	Rv2789c	acyl-CoA dehydrogenase FadE21 [Mycobacterium tuberculosis H37Rv]	Lipid metabolism	Cytoplasmic	9.87	9.87	40.49	17.07	17.07	5	fatty acid beta-oxidation using acyl-CoA dehydrogenase [GO:0033539]; lipid homeostasis [GO:0055088]	acyl-CoA dehydrogenase activity [GO:0003995]; electron carrier activity [GO:0009055]; fatty-acyl-CoA binding [GO:0000062]; flavin adenine dinucleotide binding [GO:0050660]; oxidoreductase activity, acting on the CH-CH group of donors, with a flavin as acceptor [GO:0052890]		6
H37Rv	1	448824790	gi|448824790	Rv2790c	lipid-transfer protein [Mycobacterium tuberculosis H37Rv]	cell wall and cell processes	Cytoplasmic	8.51	8.51	36.91	34.16	24.69	6		transferase activity, transferring acyl groups other than amino-acyl groups [GO:0016747]		8
H37Rv	1	15609931	gi|15609931	Rv2794c	phosphopantetheinyl transferase [Mycobacterium tuberculosis H37Rv]	Lipid metabolism	Cytoplasmic	2	2	12.78	7.489	7.489	1	enterobactin biosynthetic process [GO:0009239]; siderophore biosynthetic process from catechol [GO:0019540]	holo-[acyl-carrier-protein] synthase activity [GO:0008897]; magnesium ion binding [GO:0000287]		1
H37Rv	1	15609932	gi|15609932	Rv2795c	hypothetical protein Rv2795c [Mycobacterium tuberculosis H37Rv]	Intermediary metabolism and respiration	Cytoplasmic	2.02	2.02	24.69	10.8	7.716	1		hydrolase activity [GO:0016787]		2
H37Rv	1	15609936	gi|15609936	Rv2799	membrane protein [Mycobacterium tuberculosis H37Rv]	cell wall and cell processes	Cytoplasmic Membrane	2	2	19.62	7.177	7.177	1				1
H37Rv	1	15609939	gi|15609939	Rv2802c	arginine/alanine-rich protein [Mycobacterium tuberculosis H37Rv]	conserved hypotheticals	Cytoplasmic	0.4	0.4	23.05	2.305	2.305	1				2
H37Rv	1	15609955	gi|15609955	Rv2818c	CRISPR-associated protein Csm6 [Mycobacterium tuberculosis H37Rv]	unknown	Cytoplasmic	7.91	7.91	31.94	15.18	12.3	4	defense response to virus [GO:0051607]	DNA binding [GO:0003677]		5
H37Rv	1	15609965	gi|15609965	Rv2828c	hypothetical protein Rv2828c [Mycobacterium tuberculosis H37Rv]	conserved hypotheticals	Cytoplasmic	2	2	30.94	9.945	9.945	1				1
H37Rv	1	15609968	gi|15609968	Rv2831	enoyl-CoA hydratase EchA16 [Mycobacterium tuberculosis H37Rv]	Lipid metabolism	Unknown	16	16	49.4	41.77	41.77	8		enoyl-CoA hydratase activity [GO:0004300]		8
H37Rv	1	15609974	gi|15609974	Rv2837c	bifunctional oligoribonuclease/PAP phosphatase NrnA [Mycobacterium tuberculosis H37Rv]	Intermediary metabolism and respiration	Unknown	9.03	9.03	32.74	27.68	27.68	6	growth [GO:0040007]	3'(2'),5'-bisphosphate nucleotidase activity [GO:0008441]; exonuclease activity [GO:0004527]; nucleic acid binding [GO:0003676]		6
H37Rv	1	15609975	gi|15609975	Rv2838c	ribosome-binding factor RbfA [Mycobacterium tuberculosis H37Rv]	Information pathways	Cytoplasmic	2	2	19.13	9.836	9.836	1	rRNA processing [GO:0006364]			1
H37Rv	1	15609976	gi|15609976	Rv2839c	translation initiation factor IF-2 [Mycobacterium tuberculosis H37Rv]	Information pathways	Cytoplasmic	34.31	34.31	45.11	38.56	35.78	20	growth [GO:0040007]; translation [GO:0006412]	GTPase activity [GO:0003924]; GTP binding [GO:0005525]; translation initiation factor activity [GO:0003743]		26
H37Rv	1	15609978	gi|15609978	Rv2841c	transcription termination/antitermination protein NusA [Mycobacterium tuberculosis H37Rv]	Information pathways	Cytoplasmic	10.5	10.5	31.99	26.51	23.34	5	DNA-templated transcription, termination [GO:0006353]; transcription antitermination [GO:0031564]	transcription factor activity, sequence-specific DNA binding [GO:0003700]; translation elongation factor activity [GO:0003746]		6
H37Rv	1	15609979	gi|15609979	Rv2842c	ribosome maturation factor RimP [Mycobacterium tuberculosis H37Rv]	Regulatory proteins	Cytoplasmic	2	2	24.59	11.48	11.48	1	ribosomal small subunit biogenesis [GO:0042274]			1
H37Rv	1	15609982	gi|15609982	Rv2845c	proline--tRNA ligase [Mycobacterium tuberculosis H37Rv]	Information pathways	Cytoplasmic	21.74	21.74	49.14	38.83	37.11	13	prolyl-tRNA aminoacylation [GO:0006433]	aminoacyl-tRNA editing activity [GO:0002161]; ATP binding [GO:0005524]; proline-tRNA ligase activity [GO:0004827]	PTHR11451:SF3;	15
H37Rv	1	15609983	gi|15609983	Rv2846c	MFS-type transporter EfpA [Mycobacterium tuberculosis H37Rv]	cell wall and cell processes	Cytoplasmic Membrane	2	2	16.42	4.528	4.528	1	transmembrane transport [GO:0055085]			1
H37Rv	1	57117027	gi|57117027	Rv2847c	multifunctional uroporphyrin-III C-methyltransferase/precorrin-2 oxidase/ferrochelatase [Mycobacterium tuberculosis H37Rv]	Intermediary metabolism and respiration	Cytoplasmic	3.08	3.08	14.32	8.642	5.679	2	siroheme biosynthetic process [GO:0019354]	precorrin-2 dehydrogenase activity [GO:0043115]; uroporphyrin-III C-methyltransferase activity [GO:0004851]		3
H37Rv	1	15609988	gi|15609988	Rv2851c	GCN5-like N-acetyltransferase [Mycobacterium tuberculosis H37Rv]	Intermediary metabolism and respiration	Cytoplasmic	2	2	25	9.615	9.615	1	N-terminal protein amino acid acetylation [GO:0006474]	peptide alpha-N-acetyltransferase activity [GO:0004596]		1
H37Rv	1	15609989	gi|15609989	Rv2852c	malate:quinone oxidoreductase [Mycobacterium tuberculosis H37Rv]	Intermediary metabolism and respiration	Cellwall	9.24	9.24	35.09	17.24	17.24	5	tricarboxylic acid cycle [GO:0006099]	malate dehydrogenase (quinone) activity [GO:0008924]		5
H37Rv	1	15609991	gi|15609991	Rv2854	hypothetical protein Rv2854 [Mycobacterium tuberculosis H37Rv]	Lipid metabolism	Cytoplasmic	2	2	43.35	6.358	6.358	1	lipid metabolic process [GO:0006629]	lipase activity [GO:0016298]		1
H37Rv	1	57117030	gi|57117030	Rv2855	mycothione reductase [Mycobacterium tuberculosis H37Rv]	Intermediary metabolism and respiration	Cytoplasmic	6.23	6.23	33.55	17.43	13.29	3	cell redox homeostasis [GO:0045454]; growth [GO:0040007]; mycothiol metabolic process [GO:0010126]; oxidation-reduction process [GO:0055114]	flavin adenine dinucleotide binding [GO:0050660]; mycothione reductase activity [GO:0050627]; NADPH binding [GO:0070402]		5
H37Rv	1	15609994	gi|15609994	Rv2857c	short-chain type dehydrogenase/reductase [Mycobacterium tuberculosis H37Rv]	Intermediary metabolism and respiration	Cytoplasmic	0.26	0.26	7.752	7.752	7.752	1		oxidoreductase activity [GO:0016491]		1
H37Rv	1	15609995	gi|15609995	Rv2858c	aldehyde dehydrogenase AldC [Mycobacterium tuberculosis H37Rv]	Intermediary metabolism and respiration	Cytoplasmic	10.18	12.02	43.96	28.35	18.02	6	growth [GO:0040007]	aldehyde dehydrogenase (NAD) activity [GO:0004029]		9
H37Rv	1	15609997	gi|15609997	Rv2860c	glutamine synthetase [Mycobacterium tuberculosis H37Rv]	Intermediary metabolism and respiration	Cytoplasmic	10	10	25.16	21.44	21.44	6	glutamine biosynthetic process [GO:0006542]	glutamate-ammonia ligase activity [GO:0004356]		6
H37Rv	1	57117031	gi|57117031	Rv2861c	methionine aminopeptidase [Mycobacterium tuberculosis H37Rv]	Intermediary metabolism and respiration	Cytoplasmic	5.49	5.49	15.09	15.09	15.09	3	protein initiator methionine removal [GO:0070084]	metal ion binding [GO:0046872]; metalloaminopeptidase activity [GO:0070006]		3
H37Rv	1	15610005	gi|15610005	Rv2868c	4-hydroxy-3-methylbut-2-en-1-yl diphosphate synthase [Mycobacterium tuberculosis H37Rv]	Intermediary metabolism and respiration	Cytoplasmic	30.44	30.44	74.68	64.86	64.86	19	isopentenyl diphosphate biosynthetic process, methylerythritol 4-phosphate pathway [GO:0019288]; terpenoid biosynthetic process [GO:0016114]	4-hydroxy-3-methylbut-2-en-1-yl diphosphate synthase activity [GO:0046429]; 4 iron, 4 sulfur cluster binding [GO:0051539]; iron ion binding [GO:0005506]		19
H37Rv	1	15610006	gi|15610006	Rv2869c	zinc metalloprotease [Mycobacterium tuberculosis H37Rv]	cell wall and cell processes	Cytoplasmic Membrane	2	2	7.426	4.208	4.208	1	growth [GO:0040007]	metalloendopeptidase activity [GO:0004222]		1
H37Rv	1	15610010	gi|15610010	Rv2873	cell surface lipoprotein [Mycobacterium tuberculosis H37Rv]	cell wall and cell processes	Cytoplasmic Membrane	2.01	2.01	30	17.27	17.27	2	response to host immune response [GO:0052572]			2
H37Rv	1	15610019	gi|15610019	Rv2882c	ribosome recycling factor [Mycobacterium tuberculosis H37Rv]	Information pathways	Cytoplasmic	12.73	12.73	54.05	50.27	50.27	7	translational termination [GO:0006415]	ribosomal large subunit binding [GO:0043023]; translation termination factor activity [GO:0008079]	PTHR20982;	7
H37Rv	1	15610020	gi|15610020	Rv2883c	uridylate kinase [Mycobacterium tuberculosis H37Rv]	Intermediary metabolism and respiration	Cytoplasmic	8.01	8.01	59.39	36.02	31.03	4	'de novo' CTP biosynthetic process [GO:0044210]; growth [GO:0040007]; nucleotide phosphorylation [GO:0046939]; UDP biosynthetic process [GO:0006225]	ATP binding [GO:0005524]; UMP kinase activity [GO:0033862]	PTHR21499:SF23;	6
H37Rv	1	15610025	gi|15610025	Rv2888c	amidase AmiC [Mycobacterium tuberculosis H37Rv]	Intermediary metabolism and respiration	Cytoplasmic	24.24	24.24	60.04	58.35	54.33	15		carbon-nitrogen ligase activity, with glutamine as amido-N-donor [GO:0016884]	PTHR11895;	18
H37Rv	1	15610026	gi|15610026	Rv2889c	elongation factor EF-Ts [Mycobacterium tuberculosis H37Rv]	Information pathways	Cytoplasmic	31.78	31.78	77.86	65.68	65.68	18	growth [GO:0040007]	translation elongation factor activity [GO:0003746]	PTHR11741;	18
H37Rv	1	15610027	gi|15610027	Rv2890c	30S ribosomal protein S2 [Mycobacterium tuberculosis H37Rv]	Information pathways	Cytoplasmic	20.38	20.38	54.36	43.21	42.86	12	translation [GO:0006412]	structural constituent of ribosome [GO:0003735]	PTHR12534;	14
H37Rv	1	15610030	gi|15610030	Rv2893	oxidoreductase [Mycobacterium tuberculosis H37Rv]	Intermediary metabolism and respiration	Cytoplasmic	4	4	33.85	20.31	15.38	2		oxidoreductase activity, acting on paired donors, with incorporation or reduction of molecular oxygen [GO:0016705]		3
H37Rv	1	15610032	gi|15610032	Rv2895c	mycobactin utilization protein ViuB [Mycobacterium tuberculosis H37Rv]	Intermediary metabolism and respiration	Cytoplasmic	10	10	42.05	34.28	34.28	5	cellular response to iron ion starvation [GO:0010106]; interaction with host [GO:0051701]; iron assimilation [GO:0033212]; iron assimilation by chelation and transport [GO:0033214]; response to host immune response [GO:0052572]; siderophore transport [GO:0015891]	oxidoreductase activity [GO:0016491]		5
H37Rv	1	15610037	gi|15610037	Rv2900c	formate dehydrogenase subunit alpha FdhF [Mycobacterium tuberculosis H37Rv]	Intermediary metabolism and respiration	Cytoplasmic	2.02	2.02	24.39	2.182	2.182	1		4 iron, 4 sulfur cluster binding [GO:0051539]; formate dehydrogenase (NAD+) activity [GO:0008863]; molybdenum ion binding [GO:0030151]		2
H37Rv	1	15610038	gi|15610038	Rv2901c	hypothetical protein Rv2901c [Mycobacterium tuberculosis H37Rv]	conserved hypotheticals	Cytoplasmic	0.52	0.52	36.63	36.63	36.63	4				4
H37Rv	1	15610040	gi|15610040	Rv2903c	signal peptidase [Mycobacterium tuberculosis H37Rv]	cell wall and cell processes	Cytoplasmic Membrane	6.03	6.03	14.63	11.56	11.56	3	growth [GO:0040007]; signal peptide processing [GO:0006465]	serine-type peptidase activity [GO:0008236]	PTHR12383;	4
H37Rv	1	15610041	gi|15610041	Rv2904c	50S ribosomal protein L19 [Mycobacterium tuberculosis H37Rv]	Information pathways	Cytoplasmic	6	6	38.94	38.94	38.94	3	translation [GO:0006412]	structural constituent of ribosome [GO:0003735]	PTHR15680;	3
H37Rv	1	15610043	gi|15610043	Rv2906c	tRNA (guanine-N1)-methyltransferase [Mycobacterium tuberculosis H37Rv]	Information pathways	Unknown	2	2	26.96	6.522	6.522	1	growth [GO:0040007]; tRNA methylation [GO:0030488]	tRNA (guanine(37)-N(1))-methyltransferase activity [GO:0052906]; tRNA (guanine-N1-)-methyltransferase activity [GO:0009019]		1
H37Rv	1	15610046	gi|15610046	Rv2909c	30S ribosomal protein S16 [Mycobacterium tuberculosis H37Rv]	Information pathways	Cytoplasmic	9.93	9.93	42.59	36.42	36.42	6	translation [GO:0006412]	structural constituent of ribosome [GO:0003735]	PTHR12919;	6
H37Rv	1	57117035	gi|57117035	Rv2911	penicillin-binding protein DacB2 [Mycobacterium tuberculosis H37Rv]	cell wall and cell processes	Cytoplasmic Membrane	7.28	7.28	50.52	47.42	47.42	5		endopeptidase activity [GO:0004175]; serine-type D-Ala-D-Ala carboxypeptidase activity [GO:0009002]		5
H37Rv	1	15610050	gi|15610050	Rv2913c	D-amino acid aminohydrolase [Mycobacterium tuberculosis H37Rv]	Intermediary metabolism and respiration	Cytoplasmic	2.12	2.12	13.26	6.219	6.219	2		hydrolase activity, acting on carbon-nitrogen (but not peptide) bonds [GO:0016810]		2
H37Rv	1	15610051	gi|15610051	Rv2914c	serine/threonine-protein kinase PknI [Mycobacterium tuberculosis H37Rv]	Regulatory proteins	Cytoplasmic Membrane	0.19	0.19	7.863	7.863	4.786	1	pathogenesis [GO:0009405]; peptidyl-serine phosphorylation [GO:0018105]; peptidyl-threonine phosphorylation [GO:0018107]; protein autophosphorylation [GO:0046777]; regulation of growth rate [GO:0040009]	ATP binding [GO:0005524]; protein serine/threonine kinase activity [GO:0004674]		2
H37Rv	1	15610053	gi|15610053	Rv2916c	signal recognition particle protein [Mycobacterium tuberculosis H37Rv]	cell wall and cell processes	Cytoplasmic Membrane	34.92	34.92	63.43	51.62	51.62	22	SRP-dependent cotranslational protein targeting to membrane [GO:0006614]	7S RNA binding [GO:0008312]; GTPase activity [GO:0003924]; GTP binding [GO:0005525]	PTHR11564:SF7;	24
H37Rv	1	15610056	gi|15610056	Rv2919c	nitrogen regulatory protein P-II [Mycobacterium tuberculosis H37Rv]	Regulatory proteins	Cytoplasmic Membrane	4	4	42.86	32.14	32.14	2	regulation of nitrogen utilization [GO:0006808]	enzyme regulator activity [GO:0030234]		2
H37Rv	1	15610058	gi|15610058	Rv2921c	signal recognition particle receptor FtsY [Mycobacterium tuberculosis H37Rv]	cell wall and cell processes	Cytoplasmic Membrane	24.4	24.4	57.11	50.47	48.34	14	SRP-dependent cotranslational protein targeting to membrane [GO:0006614]	GTPase activity [GO:0003924]; GTP binding [GO:0005525]		16
H37Rv	1	57117036	gi|57117036	Rv2922c	chromosome partition protein Smc [Mycobacterium tuberculosis H37Rv]	cell wall and cell processes	Cytoplasmic	28.92	28.92	35.6	23.57	23.57	20	chromosome condensation [GO:0030261]; DNA replication [GO:0006260]; sister chromatid cohesion [GO:0007062]	ATP binding [GO:0005524]; DNA binding [GO:0003677]		20
H37Rv	1	15610062	gi|15610062	Rv2925c	ribonuclease III [Mycobacterium tuberculosis H37Rv]	Information pathways	Cytoplasmic	8	8	29.58	24.17	24.17	6	mRNA processing [GO:0006397]; rRNA catabolic process [GO:0016075]; rRNA processing [GO:0006364]; tRNA processing [GO:0008033]	metal ion binding [GO:0046872]; ribonuclease III activity [GO:0004525]; rRNA binding [GO:0019843]		6
H37Rv	1	15610063	gi|15610063	Rv2926c	hypothetical protein Rv2926c [Mycobacterium tuberculosis H37Rv]	Regulatory proteins	Cytoplasmic	2	2	16.43	8.213	8.213	1	growth [GO:0040007]			1
H37Rv	1	15610064	gi|15610064	Rv2927c	hypothetical protein Rv2927c [Mycobacterium tuberculosis H37Rv]	Regulatory proteins	Cytoplasmic	10.07	10.07	55.1	39.18	39.18	7	growth [GO:0040007]			8
H37Rv	1	15610065	gi|15610065	Rv2928	thioesterase TesA [Mycobacterium tuberculosis H37Rv]	Lipid metabolism	Cytoplasmic	16	16	60.92	52.49	52.49	9	DIM/DIP cell wall layer assembly [GO:0071770]; lipid biosynthetic process [GO:0008610]; negative regulation by symbiont of host immune response [GO:0052562]	hydrolase activity, acting on ester bonds [GO:0016788]	PTHR11487;	11
H37Rv	1	57117038	gi|57117038	Rv2930	fatty-acid--CoA ligase FadD26 [Mycobacterium tuberculosis H37Rv]	Lipid metabolism	Cytoplasmic	19.34	23.17	45.28	42.88	38.77	14	Actinobacterium-type cell wall biogenesis [GO:0071766]; DIM/DIP cell wall layer assembly [GO:0071770]; fatty acid biosynthetic process [GO:0006633]; growth of symbiont in host cell [GO:0044119]; phthiocerol biosynthetic process [GO:0097040]; response to host immune response [GO:0052572]	catalytic activity [GO:0003824]		15
H37Rv	1	15610068	gi|15610068	Rv2931	phthiocerol synthesis polyketide synthase type I PpsA [Mycobacterium tuberculosis H37Rv]	Lipid metabolism	Unknown	28.31	32.87	31.66	20.36	18.98	20	DIM/DIP cell wall layer assembly [GO:0071770]; fatty acid biosynthetic process [GO:0006633]; oxidation-reduction process [GO:0055114]	3-oxoacyl-[acyl-carrier-protein] reductase (NADPH) activity [GO:0004316]; 3-oxoacyl-[acyl-carrier-protein] synthase activity [GO:0004315]; ACP phosphopantetheine attachment site binding involved in fatty acid biosynthetic process [GO:0000036]; phosphopantetheine binding [GO:0031177]		19
H37Rv	1	15610069	gi|15610069	Rv2932	phthiocerol synthesis polyketide synthase type I PpsB [Mycobacterium tuberculosis H37Rv]	Lipid metabolism	Cytoplasmic Membrane	32.02	34.04	32.44	29.78	29.06	21	DIM/DIP cell wall layer assembly [GO:0071770]; fatty acid biosynthetic process [GO:0006633]	phosphopantetheine binding [GO:0031177]; transferase activity [GO:0016740]		20
H37Rv	1	15610070	gi|15610070	Rv2933	phthiocerol synthesis polyketide synthase type I PpsC [Mycobacterium tuberculosis H37Rv]	Lipid metabolism	Cytoplasmic Membrane	75.41	75.41	43.24	36.06	34.83	40	Actinobacterium-type cell wall biogenesis [GO:0071766]; DIM/DIP cell wall layer assembly [GO:0071770]; fatty acid biosynthetic process [GO:0006633]; phenolic phthiocerol biosynthetic process [GO:0097041]; phthiocerol biosynthetic process [GO:0097040]	3-oxoacyl-[acyl-carrier-protein] synthase activity [GO:0004315]; oxidoreductase activity [GO:0016491]; phosphopantetheine binding [GO:0031177]		42
H37Rv	1	15610071	gi|15610071	Rv2934	phthiocerol synthesis polyketide synthase type I PpsD [Mycobacterium tuberculosis H37Rv]	Lipid metabolism	Cytoplasmic Membrane	30.22	30.22	34.76	24.58	23.65	20	DIM/DIP cell wall layer assembly [GO:0071770]; fatty acid biosynthetic process [GO:0006633]	phosphopantetheine binding [GO:0031177]; transferase activity [GO:0016740]		22
H37Rv	1	15610072	gi|15610072	Rv2935	phthiocerol synthesis polyketide synthase type I PpsE [Mycobacterium tuberculosis H37Rv]	Lipid metabolism	Cytoplasmic Membrane	85.11	85.11	56.12	50.87	48.12	46	DIM/DIP cell wall layer assembly [GO:0071770]; fatty acid biosynthetic process [GO:0006633]	transferase activity [GO:0016740]		54
H37Rv	1	15610073	gi|15610073	Rv2936	daunorubicin ABC transporter ATP-binding protein DrrA [Mycobacterium tuberculosis H37Rv]	cell wall and cell processes	Cytoplasmic Membrane	20.67	20.67	65.56	56.5	53.17	12	daunorubicin transport [GO:0043215]; doxorubicin transport [GO:1900753]; growth of symbiont in host cell [GO:0044119]; lipid transport [GO:0006869]; response to antibiotic [GO:0046677]	ATPase activity [GO:0016887]; ATP binding [GO:0005524]		15
H37Rv	1	15610076	gi|15610076	Rv2939	phthiocerol/phthiodiolone dimycocerosyl transferase [Mycobacterium tuberculosis H37Rv]	Lipid metabolism	Cytoplasmic	2	2	3.791	3.791	3.791	1	DIM/DIP cell wall layer assembly [GO:0071770]; lipid biosynthetic process [GO:0008610]	transferase activity, transferring acyl groups [GO:0016746]		1
[truncated: 470 more rows]

## Sheet: H37Rv_2
Strain	Rep	PID	Accession	Synonym	Description	Functional category	Final Localization	Unused	Total	Cov	Cov 50	Cov 95	Peptides 95%	Biological Processes	Molecular Function	PANTHER_ID	Unique peptides (global FDR 1%)
[truncated: 1,777 more rows]

[truncated: 22 more sheets: H37Rv_3, Sp27_1, Sp27_2, Sp27_3, Sp45_1, Sp45_2, Sp45_3, Sp10_1, Sp10_2, Sp10_3, Sp13_1, Sp13_2, Sp13_3, Sp22_1, Sp22_2, Sp22_3, Sp1_1, Sp1_2, Sp1_3, Sp7_1 …]
