# Supplementary material for: Proteome analysis of the Mycobacterium tuberculosis Beijing B0/W148 cluster
Source: Sci Rep. 2016 Jun 30;6:28985. doi: 10.1038/srep28985 (PMC4928086; doi:10.1038/srep28985)
Supplement: Supplementary Information [file srep28985-s4.xls]

## Sheet: H37Rv
Table S3. ProteinPilot biologically reproducible protein identifications
Strain	PID	Accession	Synonym	Description	Functional category	Final Localization	Unique peptides
H37Rv	15607143	gi|15607143	Rv0001	chromosomal replication initiator protein DnaA	Information pathways	Cytoplasmic	19
H37Rv	15607144	gi|15607144	Rv0002	DNA polymerase III subunit beta	Information pathways	Cytoplasmic	17
H37Rv	448824735	gi|448824735	Rv0005	DNA gyrase subunit B	Information pathways	Cytoplasmic	30
H37Rv	15607148	gi|15607148	Rv0006	DNA gyrase subunit A	Information pathways	Cytoplasmic	36
H37Rv	15607150	gi|15607150	Rv0008c	cell wall synthesis protein CwsA	cell wall and cell processes	Cytoplasmic Membrane	9
H37Rv	15607151	gi|15607151	Rv0009	iron-regulated peptidyl-prolyl cis-trans isomerase PpiA	Information pathways	Cytoplasmic	15
H37Rv	57116682	gi|57116682	Rv0013	anthranilate synthase component II	Intermediary metabolism and respiration	Cytoplasmic	4
H37Rv	15607156	gi|15607156	Rv0014c	serine/threonine-protein kinase PknB	Regulatory proteins	Cytoplasmic Membrane	13
H37Rv	15607157	gi|15607157	Rv0015c	serine/threonine-protein kinase PknA	Regulatory proteins	Cytoplasmic Membrane	6
H37Rv	15607158	gi|15607158	Rv0016c	penicillin-binding protein PbpA	cell wall and cell processes	Cytoplasmic Membrane	12
H37Rv	15607160	gi|15607160	Rv0018c	phosphoserine/threonine phosphatase PstP	Regulatory proteins	Cytoplasmic	11
H37Rv	15607161	gi|15607161	Rv0019c	FHA domain-containing protein FhaB	Regulatory proteins	Cytoplasmic Membrane	4
H37Rv	15607162	gi|15607162	Rv0020c	FHA domain-containing protein FhaA	Regulatory proteins	Cytoplasmic	10
H37Rv	15607171	gi|15607171	Rv0029	hypothetical protein	conserved hypotheticals	Cytoplasmic Membrane	5
H37Rv	15607176	gi|15607176	Rv0034	hypothetical protein	Intermediary metabolism and respiration	Cytoplasmic	2
H37Rv	57116683	gi|57116683	Rv0035	fatty-acid--CoA ligase FadD34	Lipid metabolism	Cytoplasmic Membrane	4
H37Rv	15607178	gi|15607178	Rv0036c	hypothetical protein	conserved hypotheticals	Cytoplasmic Membrane	18
H37Rv	15607183	gi|15607183	Rv0041	leucine--tRNA ligase	Information pathways	Cytoplasmic	21
H37Rv	15607184	gi|15607184	Rv0042c	transcriptional regulator	Regulatory proteins	Cytoplasmic	9
H37Rv	15607186	gi|15607186	Rv0044c	oxidoreductase	Intermediary metabolism and respiration	Unknown	4
H37Rv	15607187	gi|15607187	Rv0045c	hydrolase	Lipid metabolism	Cytoplasmic	5
H37Rv	15607188	gi|15607188	Rv0046c	inositol-3-phosphate synthase	Intermediary metabolism and respiration	Cytoplasmic	12
H37Rv	15607190	gi|15607190	Rv0048c	membrane protein	cell wall and cell processes	Unknown	5
H37Rv	57116685	gi|57116685	Rv0050	bifunctional penicillin-insensitive transglycosylase/penicillin-sensitive transpeptidase	cell wall and cell processes	Cytoplasmic Membrane	8
H37Rv	15607195	gi|15607195	Rv0053	30S ribosomal protein S6	Information pathways	Cytoplasmic	3
H37Rv	15607196	gi|15607196	Rv0054	single-strand DNA-binding protein	Information pathways	Cytoplasmic	8
H37Rv	57116686	gi|57116686	Rv0055	30S ribosomal protein S18	Information pathways	Cytoplasmic	4
H37Rv	15607198	gi|15607198	Rv0056	50S ribosomal protein L9	Information pathways	Cytoplasmic	5
H37Rv	15607208	gi|15607208	Rv0066c	isocitrate dehydrogenase	Intermediary metabolism and respiration	Cytoplasmic	39
H37Rv	15607210	gi|15607210	Rv0068	oxidoreductase	Intermediary metabolism and respiration	Cytoplasmic	14
H37Rv	15607211	gi|15607211	Rv0069c	L-serine dehydratase	Intermediary metabolism and respiration	Cytoplasmic	7
H37Rv	15607212	gi|15607212	Rv0070c	serine hydroxymethyltransferase	Intermediary metabolism and respiration	Cytoplasmic	3
H37Rv	15607214	gi|15607214	Rv0072	glutamine ABC transporter permease	cell wall and cell processes	Cytoplasmic Membrane	10
H37Rv	15607215	gi|15607215	Rv0073	glutamine ABC transporter ATP-binding protein	cell wall and cell processes	Cytoplasmic Membrane	5
H37Rv	15607216	gi|15607216	Rv0074	hypothetical protein	Intermediary metabolism and respiration	Cytoplasmic	8
H37Rv	15607217	gi|15607217	Rv0075	aminotransferase	Intermediary metabolism and respiration	Cytoplasmic	6
H37Rv	15607219	gi|15607219	Rv0077c	oxidoreductase	Intermediary metabolism and respiration	Cytoplasmic	4
H37Rv	15607221	gi|15607221	Rv0079	hypothetical protein	conserved hypotheticals	Cytoplasmic	15
H37Rv	15607223	gi|15607223	Rv0081	HTH-type transcriptional regulator	Regulatory proteins	Cytoplasmic	6
H37Rv	15607229	gi|15607229	Rv0087	formate hydrogenase HycE	Intermediary metabolism and respiration	Cytoplasmic	12
H37Rv	15607230	gi|15607230	Rv0088	polyketide cyclase/dehydrase	Lipid metabolism	Unknown	12
H37Rv	15607233	gi|15607233	Rv0091	bifunctional 5'-methylthioadenosine nucleosidase /S-adenosylhomocysteine nucleosidase	Intermediary metabolism and respiration	Cytoplasmic Membrane	6
H37Rv	15607241	gi|15607241	Rv0099	fatty-acid--CoA ligase FadD10	Lipid metabolism	Cytoplasmic	5
H37Rv	15607249	gi|15607249	Rv0107c	cation-transporter ATPase I	cell wall and cell processes	Cytoplasmic Membrane	16
H37Rv	15607259	gi|15607259	Rv0117	oxidative stress response regulatory protein OxyS	Regulatory proteins	Cytoplasmic	8
H37Rv	15607261	gi|15607261	Rv0119	fatty-acid--CoA ligase FadD7	Lipid metabolism	Cytoplasmic	22
H37Rv	15607262	gi|15607262	Rv0120c	elongation factor G	Information pathways	Cytoplasmic	19
H37Rv	15607268	gi|15607268	Rv0126	trehalose synthase/amylase TreS	virulence, detoxification, adaptation	Cytoplasmic	13
H37Rv	15607269	gi|15607269	Rv0127	maltokinase	virulence, detoxification, adaptation	Cytoplasmic	18
H37Rv	57116693	gi|57116693	Rv0129c	diacylglycerol acyltransferase/mycolyltransferase Ag85C	Lipid metabolism	Extracellular	6
H37Rv	15607273	gi|15607273	Rv0131c	acyl-CoA dehydrogenase FadE1	Lipid metabolism	Cytoplasmic	11
H37Rv	15607275	gi|15607275	Rv0133	GCN5-like N-acetyltransferase	Intermediary metabolism and respiration	Cytoplasmic	4
H37Rv	15607276	gi|15607276	Rv0134	epoxide hydrolase EphF	virulence, detoxification, adaptation	Cytoplasmic	8
H37Rv	15607278	gi|15607278	Rv0136	cytochrome P450 Cyp138	Intermediary metabolism and respiration	Cytoplasmic	12
H37Rv	15607281	gi|15607281	Rv0139	oxidoreductase	Intermediary metabolism and respiration	Cytoplasmic Membrane	8
H37Rv	15607285	gi|15607285	Rv0143c	transmembrane protein	cell wall and cell processes	Cytoplasmic Membrane	3
H37Rv	15607286	gi|15607286	Rv0144	transcriptional regulator	Regulatory proteins	Cytoplasmic	8
H37Rv	15607287	gi|15607287	Rv0145	S-adenosylmethionine-dependent methyltransferase	Lipid metabolism	Unknown	2
H37Rv	15607288	gi|15607288	Rv0146	S-adenosylmethionine-dependent methyltransferase	Lipid metabolism	Cytoplasmic	15
H37Rv	15607289	gi|15607289	Rv0147	aldehyde dehydrogenase	Intermediary metabolism and respiration	Cytoplasmic	30
H37Rv	15607290	gi|15607290	Rv0148	short-chain type dehydrogenase/reductase	Intermediary metabolism and respiration	Cytoplasmic	26
H37Rv	15607291	gi|15607291	Rv0149	quinone oxidoreductase	Intermediary metabolism and respiration	Cytoplasmic Membrane	6
H37Rv	15607296	gi|15607296	Rv0154c	acyl-CoA dehydrogenase FadE2	Lipid metabolism	Cytoplasmic	9
H37Rv	15607297	gi|15607297	Rv0155	NAD(P) transhydrogenase subunit alpha PntAa	Intermediary metabolism and respiration	Cytoplasmic Membrane	23
H37Rv	15607299	gi|15607299	Rv0157	NAD(P) transhydrogenase subunit beta PntB	Intermediary metabolism and respiration	Cytoplasmic Membrane	13
H37Rv	15607300	gi|15607300	Rv0158	transcriptional regulator	Regulatory proteins	Cytoplasmic Membrane	2
H37Rv	15607303	gi|15607303	Rv0161	oxidoreductase	Intermediary metabolism and respiration	Unknown	12
H37Rv	57116699	gi|57116699	Rv0164	hypothetical protein	Intermediary metabolism and respiration	Cytoplasmic	13
H37Rv	15607307	gi|15607307	Rv0166	fatty-acid--CoA ligase FadD5	Lipid metabolism	Cytoplasmic	8
H37Rv	15607308	gi|15607308	Rv0167	membrane protein	virulence, detoxification, adaptation	Cytoplasmic Membrane	4
H37Rv	57116701	gi|57116701	Rv0169	Mce family protein Mce1A	virulence, detoxification, adaptation	Cytoplasmic Membrane	37
H37Rv	15607311	gi|15607311	Rv0170	Mce family protein Mce1B	virulence, detoxification, adaptation	Unknown	45
H37Rv	15607312	gi|15607312	Rv0171	Mce family protein Mce1C	virulence, detoxification, adaptation	Cytoplasmic	40
H37Rv	15607313	gi|15607313	Rv0172	Mce family protein Mce1D	virulence, detoxification, adaptation	Unknown	36
H37Rv	15607314	gi|15607314	Rv0173	Mce family lipoprotein LprK	cell wall and cell processes	Cytoplasmic Membrane	35
H37Rv	15607315	gi|15607315	Rv0174	Mce family protein Mce1F	virulence, detoxification, adaptation	Unknown	26
H37Rv	15607317	gi|15607317	Rv0176	Mce associated transmembrane protein	cell wall and cell processes	Cytoplasmic Membrane	6
H37Rv	15607319	gi|15607319	Rv0178	Mce associated membrane protein	cell wall and cell processes	Unknown	5
H37Rv	15607320	gi|15607320	Rv0179c	lipoprotein LprO	cell wall and cell processes	Unknown	8
H37Rv	15607321	gi|15607321	Rv0180c	transmembrane protein	cell wall and cell processes	Cytoplasmic Membrane	9
H37Rv	15607323	gi|15607323	Rv0182c	ECF RNA polymerase sigma factor SigG	Information pathways	Cytoplasmic	4
H37Rv	57116702	gi|57116702	Rv0183	lysophospholipase	Intermediary metabolism and respiration	Cytoplasmic Membrane	19
H37Rv	15607327	gi|15607327	Rv0186	beta-glucosidase BglS	Intermediary metabolism and respiration	Cytoplasmic	4
H37Rv	15607328	gi|15607328	Rv0187	O-methyltransferase	Intermediary metabolism and respiration	Cytoplasmic	8
H37Rv	15607330	gi|15607330	Rv0189c	dihydroxy-acid dehydratase	Intermediary metabolism and respiration	Cytoplasmic	17
H37Rv	15607331	gi|15607331	Rv0190	hypothetical protein	conserved hypotheticals	Cytoplasmic	3
H37Rv	15607339	gi|15607339	Rv0198c	zinc metalloprotease	Intermediary metabolism and respiration	Cytoplasmic	7
H37Rv	15607343	gi|15607343	Rv0202c	transmembrane transport protein MmpL11	cell wall and cell processes	Cytoplasmic Membrane	5
H37Rv	15607347	gi|15607347	Rv0206c	transmembrane transport protein MmpL3	cell wall and cell processes	Cytoplasmic Membrane	18
H37Rv	15607349	gi|15607349	Rv0208c	tRNA (guanine-N(7)-)-methyltransferase	Intermediary metabolism and respiration	Cytoplasmic	5
H37Rv	15607352	gi|15607352	Rv0211	phosphoenolpyruvate carboxykinase	Intermediary metabolism and respiration	Cytoplasmic	36
H37Rv	15607357	gi|15607357	Rv0216	hydratase	Intermediary metabolism and respiration	Unknown	8
H37Rv	15607358	gi|15607358	Rv0217c	esterase LipW	Intermediary metabolism and respiration	Cytoplasmic	7
H37Rv	15607362	gi|15607362	Rv0221	diacyglycerol O-acyltransferase	Lipid metabolism	Cytoplasmic	12
H37Rv	15607363	gi|15607363	Rv0222	enoyl-CoA hydratase EchA1	Lipid metabolism	Cytoplasmic Membrane	6
H37Rv	15607364	gi|15607364	Rv0223c	aldehyde dehydrogenase	Intermediary metabolism and respiration	Cytoplasmic	14
H37Rv	15607368	gi|15607368	Rv0227c	membrane protein	cell wall and cell processes	Unknown	12
H37Rv	15607371	gi|15607371	Rv0230c	phosphotriesterase	Lipid metabolism	Cytoplasmic Membrane	5
H37Rv	15607372	gi|15607372	Rv0231	acyl-CoA dehydrogenase FadE4	Lipid metabolism	Cytoplasmic	28
H37Rv	57116704	gi|57116704	Rv0234c	succinate-semialdehyde dehydrogenase	Intermediary metabolism and respiration	Cytoplasmic	21
H37Rv	57116706	gi|57116706	Rv0237	lipoprotein LpqI	cell wall and cell processes	Cytoplasmic	9
H37Rv	15607382	gi|15607382	Rv0241c	3-hydroxyacyl-thioester dehydratase HtdX	Intermediary metabolism and respiration	Cytoplasmic	6
H37Rv	15607383	gi|15607383	Rv0242c	3-oxoacyl-ACP reductase FabG	Lipid metabolism	Cytoplasmic	66
H37Rv	15607384	gi|15607384	Rv0243	acetyl-CoA acetyltransferase FadA	Lipid metabolism	Cytoplasmic	38
H37Rv	15607385	gi|15607385	Rv0244c	acyl-CoA dehydrogenase FadE5	Lipid metabolism	Cytoplasmic	33
H37Rv	15607388	gi|15607388	Rv0247c	succinate dehydrogenase iron-sulfur subunit	Intermediary metabolism and respiration	Cytoplasmic	15
H37Rv	15607389	gi|15607389	Rv0248c	succinate dehydrogenase flavoprotein subunit	Intermediary metabolism and respiration	Cytoplasmic Membrane	45
H37Rv	15607392	gi|15607392	Rv0251c	heat shock protein	virulence, detoxification, adaptation	Cellwall	4
H37Rv	57116707	gi|57116707	Rv0255c	cobyric acid synthase	Intermediary metabolism and respiration	Cytoplasmic	4
H37Rv	15607403	gi|15607403	Rv0262c	aminoglycoside 2'-N-acetyltransferase	virulence, detoxification, adaptation	Unknown	3
H37Rv	57116710	gi|57116710	Rv0265c	iron ABC transporter substrate-binding lipoprotein	cell wall and cell processes	Cytoplasmic Membrane	7
H37Rv	15607407	gi|15607407	Rv0266c	5-oxoprolinase OplA	Intermediary metabolism and respiration	Cytoplasmic	6
H37Rv	15607411	gi|15607411	Rv0270	fatty-acid--CoA ligase FadD2	Lipid metabolism	Cytoplasmic	44
H37Rv	15607412	gi|15607412	Rv0271c	acyl-CoA dehydrogenase FadE6	Lipid metabolism	Cytoplasmic	41
H37Rv	15607422	gi|15607422	Rv0281	S-adenosylmethionine-dependent methyltransferase	Lipid metabolism	Cytoplasmic	16
H37Rv	15607423	gi|15607423	Rv0282	ESX-3 secretion system protein EccA	cell wall and cell processes	Cytoplasmic	48
H37Rv	15607424	gi|15607424	Rv0283	ESX-3 secretion system protein EccB3	cell wall and cell processes	Cytoplasmic Membrane	38
H37Rv	15607425	gi|15607425	Rv0284	ESX-3 secretion system protein EccC3	cell wall and cell processes	Cytoplasmic Membrane	69
H37Rv	15607430	gi|15607430	Rv0289	ESX-3 secretion-associated protein EspG3	cell wall and cell processes	Cytoplasmic Membrane	4
H37Rv	15607431	gi|15607431	Rv0290	ESX-3 secretion system protein EccD	cell wall and cell processes	Cytoplasmic Membrane	6
H37Rv	15607432	gi|15607432	Rv0291	membrane-anchored mycosin MycP	Intermediary metabolism and respiration	Cytoplasmic Membrane	15
H37Rv	15607433	gi|15607433	Rv0292	ESX-3 secretion system protein EccE	cell wall and cell processes	Cytoplasmic Membrane	12
H37Rv	15607434	gi|15607434	Rv0293c	hypothetical protein	conserved hypotheticals	Cytoplasmic	4
H37Rv	15607436	gi|15607436	Rv0295c	hypothetical protein	conserved hypotheticals	Cytoplasmic	9
H37Rv	57116717	gi|57116717	Rv0296c	sulfatase	Intermediary metabolism and respiration	Cytoplasmic	12
H37Rv	15607450	gi|15607450	Rv0309	hypothetical protein	cell wall and cell processes	Unknown	5
H37Rv	15607452	gi|15607452	Rv0311	hypothetical protein	conserved hypotheticals	Cytoplasmic	3
H37Rv	15607456	gi|15607456	Rv0315	beta-1,3-glucanase	Intermediary metabolism and respiration	Unknown	14
H37Rv	15607458	gi|15607458	Rv0317c	glycerophosphoryl diester phosphodiesterase GlpQ	Intermediary metabolism and respiration	Cytoplasmic	8
H37Rv	15607472	gi|15607472	Rv0331	dehydrogenase/reductase	Intermediary metabolism and respiration	Cytoplasmic Membrane	6
H37Rv	15607473	gi|15607473	Rv0332	hypothetical protein	conserved hypotheticals	Cytoplasmic	8
H37Rv	15607474	gi|15607474	Rv0333	hypothetical protein	conserved hypotheticals	Cytoplasmic	2
H37Rv	15607475	gi|15607475	Rv0334	glucose-1-phosphate thymidylyltransferase	Intermediary metabolism and respiration	Cytoplasmic	15
H37Rv	15607478	gi|15607478	Rv0337c	aspartate aminotransferase	Intermediary metabolism and respiration	Cytoplasmic	8
H37Rv	15607479	gi|15607479	Rv0338c	iron-sulfur-binding reductase	Intermediary metabolism and respiration	Cytoplasmic Membrane	31
H37Rv	15607480	gi|15607480	Rv0339c	transcriptional regulator	Regulatory proteins	Cytoplasmic	5
H37Rv	15607482	gi|15607482	Rv0341	isoniazid inducible protein IniB	cell wall and cell processes	Cytoplasmic Membrane	23
H37Rv	15607483	gi|15607483	Rv0342	isoniazid inductible protein IniA	cell wall and cell processes	Cytoplasmic	22
H37Rv	15607484	gi|15607484	Rv0343	iIsoniazid inductible protein IniC	cell wall and cell processes	Cytoplasmic Membrane	10
H37Rv	15607488	gi|15607488	Rv0347	membrane protein	cell wall and cell processes	Cytoplasmic	7
H37Rv	15607491	gi|15607491	Rv0350	chaperone protein DnaK	virulence, detoxification, adaptation	Cytoplasmic	90
H37Rv	15607492	gi|15607492	Rv0351	protein GrpE	virulence, detoxification, adaptation	Unknown	7
H37Rv	57116724	gi|57116724	Rv0352	chaperone protein DnaJ	virulence, detoxification, adaptation	Cytoplasmic	19
H37Rv	15607498	gi|15607498	Rv0357c	adenylosuccinate synthetase	Intermediary metabolism and respiration	Cytoplasmic	16
H37Rv	15607501	gi|15607501	Rv0360c	hypothetical protein	conserved hypotheticals	Unknown	3
H37Rv	15607504	gi|15607504	Rv0363c	fructose-bisphosphate aldolase	Intermediary metabolism and respiration	Cytoplasmic	28
H37Rv	15607506	gi|15607506	Rv0365c	hypothetical protein	Intermediary metabolism and respiration	Cytoplasmic Membrane	10
H37Rv	57116727	gi|57116727	Rv0379	protein translocase subunit SecE	cell wall and cell processes	Cytoplasmic	6
H37Rv	15607524	gi|15607524	Rv0383c	hypothetical protein	cell wall and cell processes	Cytoplasmic	8
H37Rv	15607525	gi|15607525	Rv0384c	chaperone protein ClpB	virulence, detoxification, adaptation	Cytoplasmic	46
H37Rv	15607530	gi|15607530	Rv0389	phosphoribosylglycinamide formyltransferase PurT	Intermediary metabolism and respiration	Cytoplasmic Membrane	6
H37Rv	15607532	gi|15607532	Rv0391	O-succinylhomoserine sulfhydrylase	Intermediary metabolism and respiration	Cytoplasmic	13
H37Rv	15607533	gi|15607533	Rv0392c	NADH dehydrogenase NdhA	Intermediary metabolism and respiration	Cytoplasmic Membrane	17
H37Rv	15607535	gi|15607535	Rv0394c	hypothetical protein	cell wall and cell processes	Cytoplasmic Membrane	4
H37Rv	15607541	gi|15607541	Rv0400c	acyl-CoA dehydrogenase FadE7	Lipid metabolism	Cytoplasmic	19
H37Rv	15607545	gi|15607545	Rv0404	long-chain-fatty-acid--AMP ligase FadD30	Lipid metabolism	Unknown	5
H37Rv	15607546	gi|15607546	Rv0405	membrane bound polyketide synthase	Lipid metabolism	Cytoplasmic Membrane	5
H37Rv	15607548	gi|15607548	Rv0407	F420-dependent glucose-6-phosphate dehydrogenase	Intermediary metabolism and respiration	Cytoplasmic	13
H37Rv	15607549	gi|15607549	Rv0408	phosphate acetyltransferase	Intermediary metabolism and respiration	Cytoplasmic	9
H37Rv	15607550	gi|15607550	Rv0409	acetate kinase	Intermediary metabolism and respiration	Cytoplasmic	6
H37Rv	15607551	gi|15607551	Rv0410c	serine/threonine-protein kinase PknG	Regulatory proteins	Cytoplasmic Membrane	22
H37Rv	15607552	gi|15607552	Rv0411c	glutamine-binding lipoprotein GlnH	cell wall and cell processes	Cytoplasmic Membrane	8
H37Rv	15607553	gi|15607553	Rv0412c	membrane protein	cell wall and cell processes	Cytoplasmic Membrane	12
H37Rv	15607558	gi|15607558	Rv0417	thiazole synthase	Intermediary metabolism and respiration	Cytoplasmic	6
H37Rv	15607559	gi|15607559	Rv0418	lipoprotein aminopeptidase LpqL	cell wall and cell processes	Extracellular	5
H37Rv	15607560	gi|15607560	Rv0419	lipoprotein peptidase LpqM	cell wall and cell processes	Cytoplasmic Membrane	11
H37Rv	15607564	gi|15607564	Rv0423c	phosphomethylpyrimidine synthase	Intermediary metabolism and respiration	Cytoplasmic	12
H37Rv	15607568	gi|15607568	Rv0427c	exodeoxyribonuclease III protein XthA	Information pathways	Cytoplasmic	6
H37Rv	15607569	gi|15607569	Rv0428c	GCN5-like N-acetyltransferase	Intermediary metabolism and respiration	Unknown	6
H37Rv	15607570	gi|15607570	Rv0429c	polypeptide deformylase	Information pathways	Cytoplasmic Membrane	3
H37Rv	15607572	gi|15607572	Rv0431	tuberculin-like peptide	cell wall and cell processes	Cytoplasmic Membrane	3
H37Rv	15607573	gi|15607573	Rv0432	superoxide dismutase	virulence, detoxification, adaptation	Cytoplasmic Membrane	12
H37Rv	15607574	gi|15607574	Rv0433	carboxylate-amine ligase	conserved hypotheticals	Cytoplasmic	7
H37Rv	15607576	gi|15607576	Rv0435c	ATPase	cell wall and cell processes	Cytoplasmic Membrane	20
H37Rv	15607578	gi|15607578	Rv0437c	phosphatidylserine decarboxylase	Lipid metabolism	Cytoplasmic Membrane	8
H37Rv	57116730	gi|57116730	Rv0438c	molybdopterin molybdenumtransferase	Intermediary metabolism and respiration	Cytoplasmic	5
H37Rv	15607580	gi|15607580	Rv0439c	dehydrogenase/reductase	Intermediary metabolism and respiration	Unknown	11
H37Rv	15607581	gi|15607581	Rv0440	molecular chaperone GroEL	virulence, detoxification, adaptation	Cytoplasmic	282
H37Rv	15607584	gi|15607584	Rv0443	hypothetical protein	Intermediary metabolism and respiration	Cytoplasmic	5
H37Rv	15607585	gi|15607585	Rv0444c	anti-sigma-K factor RskA	Information pathways	Cytoplasmic Membrane	10
H37Rv	15607586	gi|15607586	Rv0445c	ECF RNA polymerase sigma factor SigK	Information pathways	Cytoplasmic Membrane	5
H37Rv	15607591	gi|15607591	Rv0450c	transmembrane transport protein MmpL4	cell wall and cell processes	Cytoplasmic Membrane	11
H37Rv	15607597	gi|15607597	Rv0456c	enoyl-CoA hydratase EchA2	Lipid metabolism	Cytoplasmic	5
H37Rv	15607598	gi|15607598	Rv0457c	peptidase	Intermediary metabolism and respiration	Cytoplasmic	11
H37Rv	15607599	gi|15607599	Rv0458	aldehyde dehydrogenase	Intermediary metabolism and respiration	Cytoplasmic	21
H37Rv	15607603	gi|15607603	Rv0462	dihydrolipoamide dehydrogenase	Intermediary metabolism and respiration	Cytoplasmic	28
H37Rv	15607605	gi|15607605	Rv0464c	hypothetical protein	conserved hypotheticals	Unknown	8
H37Rv	15607607	gi|15607607	Rv0466	hypothetical protein	Intermediary metabolism and respiration	Cytoplasmic	11
H37Rv	57116734	gi|57116734	Rv0467	isocitrate lyase	Intermediary metabolism and respiration	Cytoplasmic	5
H37Rv	15607609	gi|15607609	Rv0468	3-hydroxybutyryl-CoA dehydrogenase	Lipid metabolism	Cytoplasmic	20
H37Rv	57116735	gi|57116735	Rv0469	mycolic acid synthase UmaA	Lipid metabolism	Cytoplasmic	19
H37Rv	57116736	gi|57116736	Rv0470c	cyclopropane mycolic acid synthase	Lipid metabolism	Cytoplasmic	21
H37Rv	15607613	gi|15607613	Rv0472c	HTH-type transcriptional regulator	Regulatory proteins	Cytoplasmic	3
H37Rv	15607615	gi|15607615	Rv0474	HTH-type transcriptional regulator	Regulatory proteins	Cytoplasmic	3
H37Rv	15607616	gi|15607616	Rv0475	heparin binding hemagglutinin HbhA	cell wall and cell processes	Cellwall	27
H37Rv	15607620	gi|15607620	Rv0479c	membrane protein	cell wall and cell processes	Unknown	20
H37Rv	15607624	gi|15607624	Rv0483	lipoprotein LprQ	cell wall and cell processes	Unknown	2
H37Rv	15607625	gi|15607625	Rv0484c	short-chain type oxidoreductase	Intermediary metabolism and respiration	Cytoplasmic	9
H37Rv	57116739	gi|57116739	Rv0489	2,3-bisphosphoglycerate-dependent phosphoglycerate mutase	Intermediary metabolism and respiration	Unknown	8
H37Rv	15607631	gi|15607631	Rv0490	two component sensor histidine kinase SenX3	Regulatory proteins	Cytoplasmic Membrane	6
H37Rv	57116740	gi|57116740	Rv0492c	GMC-type oxidoreductase	Intermediary metabolism and respiration	Cytoplasmic	10
H37Rv	15607636	gi|15607636	Rv0495c	hypothetical protein	Regulatory proteins	Cytoplasmic	3
H37Rv	448824746	gi|448824746	Rv0496	hypothetical protein	cell wall and cell processes	Cytoplasmic	9
H37Rv	15607638	gi|15607638	Rv0497	transmembrane protein	cell wall and cell processes	Cytoplasmic Membrane	4
H37Rv	15607641	gi|15607641	Rv0500	pyrroline-5-carboxylate reductase	Intermediary metabolism and respiration	Cytoplasmic	9
H37Rv	57116745	gi|57116745	Rv0501	UDP-glucose 4-epimerase GalE	Intermediary metabolism and respiration	Cytoplasmic	8
H37Rv	15607643	gi|15607643	Rv0502	hypothetical protein	Intermediary metabolism and respiration	Cytoplasmic Membrane	4
H37Rv	15607644	gi|15607644	Rv0503c	cyclopropane mycolic acid synthase	Lipid metabolism	Cytoplasmic	19
H37Rv	15607645	gi|15607645	Rv0504c	hypothetical protein	cell wall and cell processes	Cytoplasmic	6
H37Rv	57116746	gi|57116746	Rv0505c	phosphoserine phosphatase SerB	Intermediary metabolism and respiration	Cytoplasmic	6
H37Rv	57116747	gi|57116747	Rv0511	uroporphyrin-III C-methyltransferase	Intermediary metabolism and respiration	Cytoplasmic	21
H37Rv	15607663	gi|15607663	Rv0523c	hypothetical protein	conserved hypotheticals	Cytoplasmic Membrane	2
H37Rv	15607664	gi|15607664	Rv0524	glutamate-1-semialdehyde 2,1-aminomutase	Intermediary metabolism and respiration	Cytoplasmic	18
H37Rv	15607665	gi|15607665	Rv0525	hypothetical protein	Intermediary metabolism and respiration	Cytoplasmic Membrane	7
H37Rv	15607670	gi|15607670	Rv0530	hypothetical protein	cell wall and cell processes	Cytoplasmic	18
H37Rv	15607671	gi|15607671	Rv0531	membrane protein	cell wall and cell processes	Cytoplasmic Membrane	2
H37Rv	15607673	gi|15607673	Rv0533c	3-oxoacyl-[acyl-carrier-protein] synthase III	Lipid metabolism	Cytoplasmic	9
H37Rv	15607674	gi|15607674	Rv0534c	1,4-dihydroxy-2-naphthoate octaprenyltransferase	Intermediary metabolism and respiration	Cytoplasmic Membrane	4
H37Rv	15607687	gi|15607687	Rv0547c	oxidoreductase	Intermediary metabolism and respiration	Cytoplasmic	10
H37Rv	15607688	gi|15607688	Rv0548c	1,4-dihydroxy-2-naphthoyl-CoA synthase	Intermediary metabolism and respiration	Cytoplasmic	6
H37Rv	15607691	gi|15607691	Rv0551c	fatty-acid--CoA ligase FadD8	Lipid metabolism	Cytoplasmic	8
H37Rv	15607694	gi|15607694	Rv0554	non-heme bromoperoxidase BpoC	virulence, detoxification, adaptation	Cytoplasmic	12
H37Rv	15607695	gi|15607695	Rv0555	bifunctional 2-succinyl-6-hydroxy-2,4-cyclohexadiene-1-carboxylate synthase/2-oxoglutarate decarboxylase	Intermediary metabolism and respiration	Unknown	6
H37Rv	57116754	gi|57116754	Rv0558	demethylmenaquinone methyltransferase	Intermediary metabolism and respiration	Unknown	6
H37Rv	15607702	gi|15607702	Rv0562	polyprenyl-diphosphate synthase GrcC	Intermediary metabolism and respiration	Cytoplasmic	20
H37Rv	15607704	gi|15607704	Rv0564c	glycerol-3-phosphate dehydrogenase	Lipid metabolism	Cytoplasmic	13
H37Rv	15607705	gi|15607705	Rv0565c	monooxygenase	Intermediary metabolism and respiration	Cytoplasmic	3
H37Rv	15607706	gi|15607706	Rv0566c	hypothetical protein	conserved hypotheticals	Cytoplasmic	6
H37Rv	15607708	gi|15607708	Rv0568	cytochrome P450 Cyp135B1	Intermediary metabolism and respiration	Cytoplasmic	13
H37Rv	15607710	gi|15607710	Rv0570	vitamin B12-dependent ribonucleoside-diphosphate reductase	Information pathways	Cytoplasmic	21
H37Rv	15607711	gi|15607711	Rv0571c	hypothetical protein	Intermediary metabolism and respiration	Cytoplasmic	13
H37Rv	15607716	gi|15607716	Rv0576	transcriptional regulator	Regulatory proteins	Cytoplasmic	17
H37Rv	15607717	gi|15607717	Rv0577	hypothetical protein	Intermediary metabolism and respiration	Unknown	9
H37Rv	15607720	gi|15607720	Rv0580c	hypothetical protein	conserved hypotheticals	Cytoplasmic Membrane	14
H37Rv	15607726	gi|15607726	Rv0586	HTH-type transcriptional regulator Mce2R	Regulatory proteins	Cytoplasmic	7
H37Rv	15607737	gi|15607737	Rv0597c	hypothetical protein	Intermediary metabolism and respiration	Cytoplasmic	4
H37Rv	15607744	gi|15607744	Rv0604	lipoprotein LpqO	cell wall and cell processes	Cytoplasmic Membrane	4
H37Rv	15607753	gi|15607753	Rv0613c	hypothetical protein	conserved hypotheticals	Cytoplasmic	22
H37Rv	15607770	gi|15607770	Rv0630c	exonuclease V subunit beta RecB	Information pathways	Cytoplasmic	8
H37Rv	15607771	gi|15607771	Rv0631c	exonuclease V subunit gamma RecC	Information pathways	Cytoplasmic Membrane	12
H37Rv	15607772	gi|15607772	Rv0632c	enoyl-CoA hydratase EchA3	Lipid metabolism	Cytoplasmic	12
H37Rv	15607775	gi|15607775	Rv0635	(3R)-hydroxyacyl-ACP dehydratase subunit HadA	Intermediary metabolism and respiration	Cytoplasmic	12
H37Rv	15607776	gi|15607776	Rv0636	(3R)-hydroxyacyl-ACP dehydratase subunit HadB	Intermediary metabolism and respiration	Unknown	8
H37Rv	15607777	gi|15607777	Rv0637	(3R)-hydroxyacyl-ACP dehydratase subunit HadC	Intermediary metabolism and respiration	Cytoplasmic	7
H37Rv	57116765	gi|57116765	Rv0638	preprotein translocase SecE	cell wall and cell processes	Cytoplasmic Membrane	4
H37Rv	15607779	gi|15607779	Rv0639	transcription termination/antitermination protein NusG	Information pathways	Unknown	16
H37Rv	15607781	gi|15607781	Rv0641	50S ribosomal protein L1	Information pathways	Cytoplasmic	15
H37Rv	15607782	gi|15607782	Rv0642c	hydroxymycolate synthase MmaA4	Lipid metabolism	Cytoplasmic	18
H37Rv	15607783	gi|15607783	Rv0643c	methoxy mycolic acid synthase MmaA3	Lipid metabolism	Cytoplasmic	18
H37Rv	15607784	gi|15607784	Rv0644c	cyclopropane mycolic acid synthase MmaA2	Lipid metabolism	Cytoplasmic	37
H37Rv	15607785	gi|15607785	Rv0645c	mycolic acid methyltransferase MmaA1	Lipid metabolism	Cytoplasmic	15
H37Rv	15607786	gi|15607786	Rv0646c	lipase/esterase LipG	Intermediary metabolism and respiration	Unknown	6
H37Rv	15607787	gi|15607787	Rv0647c	hypothetical protein	Intermediary metabolism and respiration	Cytoplasmic Membrane	21
H37Rv	15607791	gi|15607791	Rv0651	50S ribosomal protein L10	Information pathways	Cytoplasmic	13
H37Rv	15607792	gi|15607792	Rv0652	50S ribosomal protein L7/L12	Information pathways	Cytoplasmic	11
H37Rv	15607794	gi|15607794	Rv0654	carotenoid cleavage oxygenase	Intermediary metabolism and respiration	Cytoplasmic	7
H37Rv	15607795	gi|15607795	Rv0655	ribonucleotide ABC transporter ATP-binding protein	cell wall and cell processes	Cytoplasmic Membrane	22
H37Rv	15607807	gi|15607807	Rv0667	DNA-directed RNA polymerase subunit beta	Information pathways	Cytoplasmic	110
H37Rv	15607808	gi|15607808	Rv0668	DNA-directed RNA polymerase subunit beta'	Information pathways	Cytoplasmic	128
H37Rv	15607809	gi|15607809	Rv0669c	neutral ceramidase	Intermediary metabolism and respiration	Cytoplasmic	9
H37Rv	15607810	gi|15607810	Rv0670	endonuclease IV	Information pathways	Cytoplasmic	3
H37Rv	15607812	gi|15607812	Rv0672	acyl-CoA dehydrogenase FadE8	Lipid metabolism	Cytoplasmic	14
H37Rv	15607813	gi|15607813	Rv0673	enoyl-CoA hydratase EchA4	Lipid metabolism	Cytoplasmic	4
H37Rv	57116767	gi|57116767	Rv0675	enoyl-CoA hydratase EchA5	Lipid metabolism	Cytoplasmic	8
H37Rv	15607816	gi|15607816	Rv0676c	transmembrane transport protein MmpL5	cell wall and cell processes	Cytoplasmic Membrane	12
H37Rv	15607818	gi|15607818	Rv0678	hypothetical protein	Regulatory proteins	Cytoplasmic	5
H37Rv	15607821	gi|15607821	Rv0681	transcriptional regulator	Regulatory proteins	Cytoplasmic	5
H37Rv	15607823	gi|15607823	Rv0683	30S ribosomal protein S7	Information pathways	Cytoplasmic	8
H37Rv	57116768	gi|57116768	Rv0684	elongation factor G	Information pathways	Cytoplasmic	68
H37Rv	15607825	gi|15607825	Rv0685	elongation factor Tu	Information pathways	Cytoplasmic	181
H37Rv	15607826	gi|15607826	Rv0686	membrane protein	cell wall and cell processes	Cytoplasmic Membrane	17
H37Rv	15607828	gi|15607828	Rv0688	ferredoxin reductase	Intermediary metabolism and respiration	Cytoplasmic	13
H37Rv	15607834	gi|15607834	Rv0694	mycofactocin system heme/flavin oxidoreductase MftD	Intermediary metabolism and respiration	Cytoplasmic Membrane	14
H37Rv	15607836	gi|15607836	Rv0696	mycofactocin biosynthesis glycosyltransferase MftF	Intermediary metabolism and respiration	Cytoplasmic	2
H37Rv	15607840	gi|15607840	Rv0700	30S ribosomal protein S10	Information pathways	Cytoplasmic	4
H37Rv	15607841	gi|15607841	Rv0701	50S ribosomal protein L3	Information pathways	Cytoplasmic	7
H37Rv	15607842	gi|15607842	Rv0702	50S ribosomal protein L4	Information pathways	Cytoplasmic	20
H37Rv	15607843	gi|15607843	Rv0703	50S ribosomal protein L23	Information pathways	Cytoplasmic	3
H37Rv	15607844	gi|15607844	Rv0704	50S ribosomal protein L2	Information pathways	Cytoplasmic	8
H37Rv	15607845	gi|15607845	Rv0705	30S ribosomal protein S19	Information pathways	Cytoplasmic	3
H37Rv	15607846	gi|15607846	Rv0706	50S ribosomal protein L22	Information pathways	Cytoplasmic	9
H37Rv	15607847	gi|15607847	Rv0707	30S ribosomal protein S3	Information pathways	Cytoplasmic	24
H37Rv	15607848	gi|15607848	Rv0708	50S ribosomal protein L16	Information pathways	Cytoplasmic	4
H37Rv	15607850	gi|15607850	Rv0710	30S ribosomal protein S17	Information pathways	Cytoplasmic	4
H37Rv	15607851	gi|15607851	Rv0711	arylsulfatase AtsA	Intermediary metabolism and respiration	Cytoplasmic	14
H37Rv	15607854	gi|15607854	Rv0714	50S ribosomal protein L14	Information pathways	Cytoplasmic	4
H37Rv	15607856	gi|15607856	Rv0716	50S ribosomal protein L5	Information pathways	Cytoplasmic	19
H37Rv	15607858	gi|15607858	Rv0718	30S ribosomal protein S8	Information pathways	Cytoplasmic	7
H37Rv	15607859	gi|15607859	Rv0719	50S ribosomal protein L6	Information pathways	Cytoplasmic	8
H37Rv	15607861	gi|15607861	Rv0721	30S ribosomal protein S5	Information pathways	Cytoplasmic	9
H37Rv	15607863	gi|15607863	Rv0723	50S ribosomal protein L15	Information pathways	Unknown	5
H37Rv	15607864	gi|15607864	Rv0724	protease IV SppA	cell wall and cell processes	Cytoplasmic Membrane	26
H37Rv	15607870	gi|15607870	Rv0730	GCN5-like N-acetyltransferase	Intermediary metabolism and respiration	Cytoplasmic	16
H37Rv	15607871	gi|15607871	Rv0731c	S-adenosylmethionine-dependent methyltransferase	Lipid metabolism	Cytoplasmic	12
H37Rv	15607872	gi|15607872	Rv0732	preprotein translocase SecY	cell wall and cell processes	Cytoplasmic Membrane	6
H37Rv	15607873	gi|15607873	Rv0733	adenylate kinase	Intermediary metabolism and respiration	Cytoplasmic	11
H37Rv	57116771	gi|57116771	Rv0734	methionine aminopeptidase	Intermediary metabolism and respiration	Cytoplasmic	7
H37Rv	15607878	gi|15607878	Rv0738	hypothetical protein	conserved hypotheticals	Unknown	4
H37Rv	15607891	gi|15607891	Rv0751c	3-hydroxyisobutyrate dehydrogenase	Intermediary metabolism and respiration	Cytoplasmic	4
H37Rv	15607892	gi|15607892	Rv0752c	acyl-CoA dehydrogenase FadE9	Lipid metabolism	Cytoplasmic	4
H37Rv	15607893	gi|15607893	Rv0753c	methylmalonate-semialdehyde dehydrogenase	Intermediary metabolism and respiration	Cytoplasmic	25
H37Rv	15607897	gi|15607897	Rv0757	two component system response transcriptional positive regulator PhoP	Regulatory proteins	Cytoplasmic	15
H37Rv	15607898	gi|15607898	Rv0758	two component system response sensor kinase PhoR	Regulatory proteins	Cytoplasmic Membrane	7
H37Rv	57116779	gi|57116779	Rv0761c	alcohol dehydrogenase B	Intermediary metabolism and respiration	Cytoplasmic	45
H37Rv	15607908	gi|15607908	Rv0768	aldehyde dehydrogenase AldA	Intermediary metabolism and respiration	Cytoplasmic	8
H37Rv	15607909	gi|15607909	Rv0769	oxidoreductase	Intermediary metabolism and respiration	Cytoplasmic	5
H37Rv	15607912	gi|15607912	Rv0772	phosphoribosylamine--glycine ligase	Intermediary metabolism and respiration	Cytoplasmic	9
H37Rv	15607917	gi|15607917	Rv0777	adenylosuccinate lyase PurB	Intermediary metabolism and respiration	Cytoplasmic	14
H37Rv	15607918	gi|15607918	Rv0778	cytochrome P450 Cyp126	Intermediary metabolism and respiration	Cytoplasmic Membrane	6
H37Rv	15607920	gi|15607920	Rv0780	phosphoribosylaminoimidazole-succinocarboxamide synthase	Intermediary metabolism and respiration	Cytoplasmic	12
H37Rv	15607925	gi|15607925	Rv0785	KsdD-like steroid dehydrogenase	Intermediary metabolism and respiration	Cytoplasmic	11
H37Rv	15607928	gi|15607928	Rv0788	phosphoribosylformylglycinamidine synthase	Intermediary metabolism and respiration	Cytoplasmic	10
H37Rv	15607931	gi|15607931	Rv0791c	hypothetical protein	Intermediary metabolism and respiration	Cytoplasmic	7
H37Rv	57116784	gi|57116784	Rv0794c	oxidoreductase	Intermediary metabolism and respiration	Cytoplasmic	10
H37Rv	15607938	gi|15607938	Rv0798c	hypothetical protein	virulence, detoxification, adaptation	Unknown	12
H37Rv	15607939	gi|15607939	Rv0799c	hypothetical protein	Intermediary metabolism and respiration	Cytoplasmic Membrane	7
H37Rv	15607940	gi|15607940	Rv0800	M18 family aminopeptidase	Intermediary metabolism and respiration	Cytoplasmic	7
H37Rv	15607942	gi|15607942	Rv0802c	succinyl-CoA transferase	Intermediary metabolism and respiration	Cytoplasmic Membrane	4
H37Rv	15607943	gi|15607943	Rv0803	phosphoribosylformylglycinamidine synthase 2	Intermediary metabolism and respiration	Cytoplasmic	21
H37Rv	15607949	gi|15607949	Rv0809	phosphoribosylformylglycinamidine cyclo-ligase PurM	Intermediary metabolism and respiration	Cytoplasmic	11
H37Rv	15607951	gi|15607951	Rv0811c	hypothetical protein	Intermediary metabolism and respiration	Cytoplasmic	5
H37Rv	15607953	gi|15607953	Rv0813c	hypothetical protein	Lipid metabolism	Cytoplasmic Membrane	4
H37Rv	15607958	gi|15607958	Rv0818	transcriptional regulator	Regulatory proteins	Cytoplasmic	5
H37Rv	15607959	gi|15607959	Rv0819	mycothiol acetyltransferase	Intermediary metabolism and respiration	Cytoplasmic Membrane	10
H37Rv	15607961	gi|15607961	Rv0821c	phosphate-transport system transcriptional regulator PhoY2	cell wall and cell processes	Cytoplasmic	10
H37Rv	15607963	gi|15607963	Rv0823c	tRNA-dihydrouridine synthase	Regulatory proteins	Cytoplasmic	4
H37Rv	57116786	gi|57116786	Rv0824c	acyl-ACP desaturase DesA	Lipid metabolism	Cytoplasmic	63
H37Rv	15607965	gi|15607965	Rv0825c	hypothetical protein	Regulatory proteins	Unknown	4
H37Rv	15607971	gi|15607971	Rv0831c	hypothetical protein	conserved hypotheticals	Unknown	37
H37Rv	15607984	gi|15607984	Rv0844c	nitrate/nitrite response transcriptional regulator NarL	Regulatory proteins	Cytoplasmic	3
H37Rv	15607993	gi|15607993	Rv0853c	alpha-keto-acid decarboxylase	Intermediary metabolism and respiration	Cytoplasmic Membrane	16
H37Rv	15607994	gi|15607994	Rv0854	hypothetical protein	Intermediary metabolism and respiration	Cytoplasmic	3
H37Rv	15607998	gi|15607998	Rv0858c	N-succinyldiaminopimelate aminotransferase DapC	Intermediary metabolism and respiration	Cytoplasmic	4
H37Rv	15607999	gi|15607999	Rv0859	acyltransferase	Lipid metabolism	Cytoplasmic	60
H37Rv	15608000	gi|15608000	Rv0860	fatty oxidation protein FadB	Lipid metabolism	Cytoplasmic	86
H37Rv	448824750	gi|448824750	Rv0861c	DNA helicase Ercc3	Information pathways	Cytoplasmic	11
H37Rv	15608002	gi|15608002	Rv0862c	hypothetical protein	conserved hypotheticals	Cytoplasmic	11
H37Rv	15608005	gi|15608005	Rv0865	molybdopterin biosynthesis protein	Intermediary metabolism and respiration	Unknown	2
H37Rv	15608011	gi|15608011	Rv0871	cold shock-like protein CspB	virulence, detoxification, adaptation	Cytoplasmic	6
H37Rv	15608013	gi|15608013	Rv0873	acyl-CoA dehydrogenase FadE10	Lipid metabolism	Cytoplasmic	32
H37Rv	15608024	gi|15608024	Rv0884c	phosphoserine aminotransferase	Intermediary metabolism and respiration	Unknown	25
H37Rv	15608025	gi|15608025	Rv0885	hypothetical protein	conserved hypotheticals	Cytoplasmic Membrane	3
H37Rv	15608026	gi|15608026	Rv0886	ferredoxin/ferredoxin--NADP reductase	Intermediary metabolism and respiration	Cytoplasmic	7
H37Rv	15608028	gi|15608028	Rv0888	hypothetical protein	cell wall and cell processes	Unknown	9
H37Rv	15608029	gi|15608029	Rv0889c	citrate synthase 2	Intermediary metabolism and respiration	Cytoplasmic	23
H37Rv	15608036	gi|15608036	Rv0896	citrate synthase 1	Intermediary metabolism and respiration	Cytoplasmic	55
H37Rv	15608037	gi|15608037	Rv0897c	oxidoreductase	Intermediary metabolism and respiration	Unknown	3
H37Rv	15608039	gi|15608039	Rv0899	peptidoglycan-binding protein ArfA	cell wall and cell processes	Cytoplasmic Membrane	3
H37Rv	15608042	gi|15608042	Rv0902c	two component sensor histidine kinase PrrB	Regulatory proteins	Cytoplasmic Membrane	13
H37Rv	15608043	gi|15608043	Rv0903c	two component transcriptional regulator PrrA	Regulatory proteins	Cytoplasmic	7
H37Rv	15608044	gi|15608044	Rv0904c	acetyl-CoAcarboxylase carboxyl transferase subunit beta	Lipid metabolism	Cytoplasmic	3
H37Rv	15608045	gi|15608045	Rv0905	enoyl-CoA hydratase EchA6	Lipid metabolism	Cytoplasmic	23
H37Rv	15608046	gi|15608046	Rv0906	hypothetical protein	Intermediary metabolism and respiration	Unknown	12
H37Rv	15608048	gi|15608048	Rv0908	metal cation transporter ATPase E	cell wall and cell processes	Cytoplasmic Membrane	3
H37Rv	15608050	gi|15608050	Rv0910	toxin	conserved hypotheticals	Unknown	3
H37Rv	15608051	gi|15608051	Rv0911	hypothetical protein	Intermediary metabolism and respiration	Cytoplasmic	2
H37Rv	15608053	gi|15608053	Rv0913c	dioxygenase	Intermediary metabolism and respiration	Unknown	3
H37Rv	15608054	gi|15608054	Rv0914c	lipid carrier protein or keto acyl-CoA thiolase	Lipid metabolism	Cytoplasmic	6
H37Rv	15608065	gi|15608065	Rv0925c	hypothetical protein	Intermediary metabolism and respiration	Unknown	6
H37Rv	15608066	gi|15608066	Rv0926c	hypothetical protein	Intermediary metabolism and respiration	Cytoplasmic	11
H37Rv	15608067	gi|15608067	Rv0927c	oxidoreductase	Intermediary metabolism and respiration	Cytoplasmic	12
H37Rv	57116798	gi|57116798	Rv0928	phosphate ABC transporter substrate-binding lipoprotein PstS	cell wall and cell processes	Unknown	9
H37Rv	15608071	gi|15608071	Rv0931c	serine/threonine-protein kinase PknD	Regulatory proteins	Cytoplasmic Membrane	45
H37Rv	57116800	gi|57116800	Rv0932c	phosphate ABC transporter substrate-binding lipoprotein PstS	cell wall and cell processes	Extracellular	22
H37Rv	15608073	gi|15608073	Rv0933	phosphate ABC transporter ATP-binding protein PstB	cell wall and cell processes	Cytoplasmic Membrane	19
H37Rv	57116801	gi|57116801	Rv0934	phosphate ABC transporter substrate-binding lipoprotein PstS	cell wall and cell processes	Unknown	51
H37Rv	15608079	gi|15608079	Rv0939	bifunctional 2-hydroxyhepta-2,4-diene-1,7-dioate isomerase/cyclase/dehydrase	Intermediary metabolism and respiration	Cytoplasmic	4
H37Rv	15608080	gi|15608080	Rv0940c	oxidoreductase	Intermediary metabolism and respiration	Cytoplasmic	10
H37Rv	15608086	gi|15608086	Rv0946c	glucose-6-phosphate isomerase	Intermediary metabolism and respiration	Cytoplasmic	23
H37Rv	15608091	gi|15608091	Rv0951	succinyl-CoA ligase subunit beta	Intermediary metabolism and respiration	Cytoplasmic	24
H37Rv	15608092	gi|15608092	Rv0952	succinyl-CoA ligase subunit alpha	Intermediary metabolism and respiration	Unknown	17
H37Rv	15608097	gi|15608097	Rv0957	bifunctional phosphoribosylaminoimidazolecarboxamide formyltransferase/inosinemonophosphate cyclohydrolase	Intermediary metabolism and respiration	Cytoplasmic	18
H37Rv	15608098	gi|15608098	Rv0958	magnesium chelatase	Intermediary metabolism and respiration	Cytoplasmic	7
H37Rv	15608108	gi|15608108	Rv0968	hypothetical protein	conserved hypotheticals	Unknown	3
H37Rv	448824751	gi|448824751	Rv0969	copper transporter ATPase V	cell wall and cell processes	Cytoplasmic Membrane	10
H37Rv	15608112	gi|15608112	Rv0972c	acyl-CoA dehydrogenase FadE12	Lipid metabolism	Cytoplasmic	3
H37Rv	448824752	gi|448824752	Rv0981	two-component response regulator MrpA	Regulatory proteins	Cytoplasmic	4
H37Rv	15608122	gi|15608122	Rv0982	two component histidine-protein kinase/phosphatase MprB	Regulatory proteins	Cytoplasmic Membrane	4
H37Rv	15608123	gi|15608123	Rv0983	serine protease PepD	Intermediary metabolism and respiration	Unknown	7
H37Rv	15608124	gi|15608124	Rv0984	pterin-4-alpha-carbinolamine dehydratase	Intermediary metabolism and respiration	Cytoplasmic	19
H37Rv	15608125	gi|15608125	Rv0985c	large-conductance ion mechanosensitive channel	cell wall and cell processes	Cytoplasmic Membrane	4
H37Rv	15608127	gi|15608127	Rv0987	adhesion component ABC transporter permease	cell wall and cell processes	Cytoplasmic Membrane	5
H37Rv	15608128	gi|15608128	Rv0988	hypothetical protein	cell wall and cell processes	Cytoplasmic Membrane	4
H37Rv	15608129	gi|15608129	Rv0989c	polyprenyl-diphosphate synthase GrcC	Intermediary metabolism and respiration	Cytoplasmic	10
H37Rv	15608133	gi|15608133	Rv0993	UTP--glucose-1-phosphate uridylyltransferase	Intermediary metabolism and respiration	Cytoplasmic	9
H37Rv	57116810	gi|57116810	Rv0994	molybdopterin molybdenumtransferase 1	Intermediary metabolism and respiration	Cytoplasmic	9
H37Rv	15608141	gi|15608141	Rv1001	arginine deiminase	Intermediary metabolism and respiration	Cytoplasmic	18
H37Rv	15608146	gi|15608146	Rv1006	hypothetical protein	conserved hypotheticals	Unknown	23
H37Rv	15608147	gi|15608147	Rv1007c	methionine--tRNA ligase	Information pathways	Cytoplasmic	16
H37Rv	15608151	gi|15608151	Rv1011	4-diphosphocytidyl-2-C-methyl-D-erythritol kinase	Intermediary metabolism and respiration	Unknown	5
H37Rv	15608153	gi|15608153	Rv1013	polyketide synthase	Lipid metabolism	Cytoplasmic Membrane	6
H37Rv	15608155	gi|15608155	Rv1015c	50S ribosomal protein L25	Information pathways	Cytoplasmic	6
H37Rv	15608157	gi|15608157	Rv1017c	ribose-phosphate pyrophosphokinase	Intermediary metabolism and respiration	Cytoplasmic	20
H37Rv	15608158	gi|15608158	Rv1018c	bifunctional UDP-N-acetylglucosamine pyrophosphorylase/glucosamine-1-phosphate N-acetyltransferase	cell wall and cell processes	Cytoplasmic	10
H37Rv	15608159	gi|15608159	Rv1019	transcriptional regulator	Regulatory proteins	Unknown	9
H37Rv	15608160	gi|15608160	Rv1020	transcription-repair coupling factor	Information pathways	Cytoplasmic	16
H37Rv	15608161	gi|15608161	Rv1021	nucleoside triphosphate pyrophosphohydrolase	Intermediary metabolism and respiration	Cytoplasmic	10
H37Rv	15608163	gi|15608163	Rv1023	enolase	Intermediary metabolism and respiration	Cytoplasmic	36
H37Rv	15608196	gi|15608196	Rv1056	hypothetical protein	conserved hypotheticals	Cytoplasmic	10
H37Rv	15608198	gi|15608198	Rv1058	fatty-acid--CoA ligase FadD14	Lipid metabolism	Cytoplasmic	11
H37Rv	15608199	gi|15608199	Rv1059	hypothetical protein	Intermediary metabolism and respiration	Cytoplasmic	6
H37Rv	15608203	gi|15608203	Rv1063c	NTE family protein	Intermediary metabolism and respiration	Cytoplasmic	7
H37Rv	15608209	gi|15608209	Rv1069c	hypothetical protein	cell wall and cell processes	Cytoplasmic Membrane	9
H37Rv	15608210	gi|15608210	Rv1070c	enoyl-CoA hydratase EchA8	Lipid metabolism	Cytoplasmic Membrane	10
H37Rv	15608211	gi|15608211	Rv1071c	enoyl-CoA hydratase EchA9	Lipid metabolism	Cytoplasmic	12
H37Rv	15608214	gi|15608214	Rv1074c	beta-ketoacyl CoA thiolase FadA	Lipid metabolism	Cytoplasmic	30
H37Rv	57116820	gi|57116820	Rv1077	cystathionine beta-synthase	Intermediary metabolism and respiration	Cytoplasmic	18
H37Rv	15608218	gi|15608218	Rv1078	hypothetical protein	cell wall and cell processes	Cytoplasmic Membrane	10
H37Rv	15608219	gi|15608219	Rv1079	cystathionine gamma-synthase	Intermediary metabolism and respiration	Cytoplasmic	18
H37Rv	15608222	gi|15608222	Rv1082	mycothiol S-conjugate amidase	virulence, detoxification, adaptation	Cytoplasmic	6
H37Rv	15608224	gi|15608224	Rv1084	hypothetical protein	Intermediary metabolism and respiration	Cytoplasmic Membrane	5
H37Rv	15608232	gi|15608232	Rv1092c	pantothenate kinase	Intermediary metabolism and respiration	Cytoplasmic	7
H37Rv	448824753	gi|448824753	Rv1093	serine hydroxymethyltransferase	Intermediary metabolism and respiration	Cytoplasmic	26
H37Rv	15608234	gi|15608234	Rv1094	acyl-ACP desaturase DesA	Lipid metabolism	Cytoplasmic	41
H37Rv	15608235	gi|15608235	Rv1095	phosphate starvation-inducible protein PsiH	Intermediary metabolism and respiration	Cytoplasmic	10
H37Rv	15608236	gi|15608236	Rv1096	glycosyl hydrolase	Intermediary metabolism and respiration	Unknown	3
H37Rv	15608237	gi|15608237	Rv1097c	membrane glycine/proline-rich protein	cell wall and cell processes	Unknown	4
H37Rv	15608238	gi|15608238	Rv1098c	fumarate hydratase	Intermediary metabolism and respiration	Cytoplasmic	25
H37Rv	448824754	gi|448824754	Rv1099c	fructose 1,6-bisphosphatase	Intermediary metabolism and respiration	Cytoplasmic	12
H37Rv	15608241	gi|15608241	Rv1101c	hypothetical protein	cell wall and cell processes	Cytoplasmic Membrane	4
H37Rv	15608246	gi|15608246	Rv1106c	3 beta-hydroxysteroid dehydrogenase/delta 5-->4-isomerase	Intermediary metabolism and respiration	Unknown	11
H37Rv	15608248	gi|15608248	Rv1108c	exodeoxyribonuclease VII large subunit	Information pathways	Cytoplasmic	4
H37Rv	15608249	gi|15608249	Rv1109c	hypothetical protein	conserved hypotheticals	Unknown	7
H37Rv	57116829	gi|57116829	Rv1110	4-hydroxy-3-methylbut-2-enyl diphosphate reductase	cell wall and cell processes	Cytoplasmic	6
H37Rv	15608252	gi|15608252	Rv1112	GTP-binding protein	Information pathways	Cytoplasmic	8
H37Rv	15608258	gi|15608258	Rv1118c	hypothetical protein	conserved hypotheticals	Cytoplasmic	6
H37Rv	57116832	gi|57116832	Rv1121	glucose-6-phosphate 1-dehydrogenase	Intermediary metabolism and respiration	Cytoplasmic	8
H37Rv	15608262	gi|15608262	Rv1122	6-phosphogluconate dehydrogenase	Intermediary metabolism and respiration	Cytoplasmic	9
H37Rv	15608264	gi|15608264	Rv1124	epoxide hydrolase EphC	virulence, detoxification, adaptation	Cytoplasmic	7
H37Rv	15608266	gi|15608266	Rv1126c	hypothetical protein	conserved hypotheticals	Cytoplasmic	5
H37Rv	15608270	gi|15608270	Rv1130	methylcitrate dehydratase PrpD	Intermediary metabolism and respiration	Cytoplasmic	6
H37Rv	15608272	gi|15608272	Rv1132	hypothetical protein	cell wall and cell processes	Cytoplasmic Membrane	3
H37Rv	15608273	gi|15608273	Rv1133c	5-methyltetrahydropteroyltriglutamate--homocysteine methyltransferase	Intermediary metabolism and respiration	Cytoplasmic	136
H37Rv	15608281	gi|15608281	Rv1141c	enoyl-CoA hydratase EchA11	Lipid metabolism	Cytoplasmic Membrane	3
H37Rv	15608283	gi|15608283	Rv1143	alpha-methylacyl-CoA racemase	Lipid metabolism	Cytoplasmic	6
H37Rv	15608284	gi|15608284	Rv1144	oxidoreductase	Intermediary metabolism and respiration	Cytoplasmic	14
H37Rv	15608301	gi|15608301	Rv1161	nitrate reductase subunit alpha	Intermediary metabolism and respiration	Cytoplasmic Membrane	34
H37Rv	15608302	gi|15608302	Rv1162	nitrate reductase subunit beta	Intermediary metabolism and respiration	Cytoplasmic Membrane	16
H37Rv	15608305	gi|15608305	Rv1165	GTP-binding translation elongation factor	Information pathways	Cytoplasmic	20
H37Rv	15608310	gi|15608310	Rv1170	1D-myo-inositol 2-acetamido-2-deoxy-alpha-D-glucopyranoside deacetylase	Intermediary metabolism and respiration	Unknown	7
H37Rv	15608313	gi|15608313	Rv1173	FO synthase	Intermediary metabolism and respiration	Cytoplasmic	12
H37Rv	15608315	gi|15608315	Rv1175c	NADPH dependent 2,4-dienoyl-CoA reductase FadH	Lipid metabolism	Cytoplasmic	21
H37Rv	15608318	gi|15608318	Rv1178	aminotransferase	Intermediary metabolism and respiration	Unknown	10
H37Rv	15608319	gi|15608319	Rv1179c	hypothetical protein	Information pathways	Cytoplasmic Membrane	27
H37Rv	15608320	gi|15608320	Rv1180	polyketide beta-ketoacyl synthase	Lipid metabolism	Cytoplasmic Membrane	18
H37Rv	15608321	gi|15608321	Rv1181	polyketide beta-ketoacyl synthase	Lipid metabolism	Cytoplasmic Membrane	100
H37Rv	15608322	gi|15608322	Rv1182	acyltransferase PapA	Lipid metabolism	Cytoplasmic	3
H37Rv	15608323	gi|15608323	Rv1183	transmembrane transport protein MmpL10	cell wall and cell processes	Cytoplasmic Membrane	3
H37Rv	15608325	gi|15608325	Rv1185c	fatty-acid--CoA ligase FadD21	Lipid metabolism	Cytoplasmic	25
H37Rv	15608327	gi|15608327	Rv1187	pyrroline-5-carboxylate dehydrogenase RocA	Intermediary metabolism and respiration	Cytoplasmic	9
H37Rv	15608328	gi|15608328	Rv1188	proline dehydrogenase	Intermediary metabolism and respiration	Cytoplasmic	6
H37Rv	15608330	gi|15608330	Rv1190	hypothetical protein	Intermediary metabolism and respiration	Unknown	7
H37Rv	15608331	gi|15608331	Rv1191	hypothetical protein	Intermediary metabolism and respiration	Cytoplasmic Membrane	15
H37Rv	15608332	gi|15608332	Rv1192	hypothetical protein	cell wall and cell processes	Cytoplasmic	15
H37Rv	15608333	gi|15608333	Rv1193	fatty-acid--CoA ligase FadD36	Lipid metabolism	Cytoplasmic	10
H37Rv	15608334	gi|15608334	Rv1194c	hypothetical protein	Lipid metabolism	Cytoplasmic	17
H37Rv	57116841	gi|57116841	Rv1196	PPE family protein PPE18	PE/PPE	Cytoplasmic Membrane	40
H37Rv	15608338	gi|15608338	Rv1198	ESAT-6 like protein EsxL	cell wall and cell processes	Unknown	11
H37Rv	15608341	gi|15608341	Rv1201c	2,3,4,5-tetrahydropyridine-2,6-dicarboxylate N-succinyltransferase	Intermediary metabolism and respiration	Unknown	16
H37Rv	57116842	gi|57116842	Rv1202	succinyl-diaminopimelate desuccinylase DapE	Intermediary metabolism and respiration	Cytoplasmic	7
H37Rv	15608346	gi|15608346	Rv1206	fatty-acid--CoA ligase FadD6	Lipid metabolism	Cytoplasmic	26
H37Rv	15608353	gi|15608353	Rv1213	glucose-1-phosphate adenylyltransferase	Intermediary metabolism and respiration	Unknown	4
H37Rv	15608355	gi|15608355	Rv1215c	hypothetical protein	Intermediary metabolism and respiration	Cytoplasmic	14
H37Rv	15608358	gi|15608358	Rv1218c	tetronasin ABC transporter ATP-binding protein	cell wall and cell processes	Cytoplasmic Membrane	8
H37Rv	15608360	gi|15608360	Rv1220c	methyltransferase	Intermediary metabolism and respiration	Cytoplasmic	8
H37Rv	57116844	gi|57116844	Rv1223	serine protease HtrA	Intermediary metabolism and respiration	Unknown	17
H37Rv	15608369	gi|15608369	Rv1229c	Mrp-like protein	Intermediary metabolism and respiration	Cytoplasmic	12
H37Rv	15608372	gi|15608372	Rv1232c	hypothetical protein	cell wall and cell processes	Cytoplasmic	15
H37Rv	15608374	gi|15608374	Rv1234	transmembrane protein	cell wall and cell processes	Cytoplasmic Membrane	5
H37Rv	15608375	gi|15608375	Rv1235	trehalose ABC transporter substrate-binding lipoprotein LpqY	cell wall and cell processes	Unknown	12
H37Rv	15608378	gi|15608378	Rv1238	sugar ABC transporter ATP-binding protein SugC	cell wall and cell processes	Cytoplasmic Membrane	8
H37Rv	15608379	gi|15608379	Rv1239c	magnesium and cobalt transport transmembrane protein CorA	cell wall and cell processes	Cytoplasmic Membrane	5
H37Rv	15608380	gi|15608380	Rv1240	malate dehydrogenase	Intermediary metabolism and respiration	Unknown	31
H37Rv	15608385	gi|15608385	Rv1245c	short-chain type dehydrogenase/reductase	Intermediary metabolism and respiration	Cytoplasmic	14
H37Rv	161352467	gi|161352467	Rv1248c	multifunctional 2-oxoglutarate dehydrogenase E1 component /2-oxoglutarate dehydrogenase dihydrolipoyllysine-residue succinyltransferase	Intermediary metabolism and respiration	Cytoplasmic	56
H37Rv	15608397	gi|15608397	Rv1257c	oxidoreductase	Intermediary metabolism and respiration	Cytoplasmic	12
H37Rv	15608400	gi|15608400	Rv1260	oxidoreductase	Intermediary metabolism and respiration	Cytoplasmic	8
H37Rv	15608401	gi|15608401	Rv1261c	hypothetical protein	conserved hypotheticals	Cytoplasmic Membrane	5
H37Rv	15608403	gi|15608403	Rv1263	amidase AmiB2	Intermediary metabolism and respiration	Cytoplasmic	11
H37Rv	15608404	gi|15608404	Rv1264	adenylyl cyclase	Intermediary metabolism and respiration	Cytoplasmic	10
H37Rv	15608405	gi|15608405	Rv1265	hypothetical protein	conserved hypotheticals	Cytoplasmic	4
H37Rv	15608406	gi|15608406	Rv1266c	serine/threonine-protein kinase PknH	Regulatory proteins	Cytoplasmic Membrane	9
H37Rv	15608407	gi|15608407	Rv1267c	transcriptional regulator EmbR	Regulatory proteins	Cytoplasmic	18
H37Rv	15608410	gi|15608410	Rv1270c	lipoprotein LprA	cell wall and cell processes	Cytoplasmic Membrane	7
H37Rv	15608415	gi|15608415	Rv1275	lipoprotein LprC	cell wall and cell processes	Unknown	5
H37Rv	15608418	gi|15608418	Rv1278	hypothetical protein	Information pathways	Cytoplasmic	4
H37Rv	15608419	gi|15608419	Rv1279	GMC-type oxidoreductase	Intermediary metabolism and respiration	Cytoplasmic Membrane	11
H37Rv	15608420	gi|15608420	Rv1280c	oligopeptide ABC transporter substrate-binding lipoprotein OppA	cell wall and cell processes	Unknown	8
H37Rv	15608421	gi|15608421	Rv1281c	oligopeptide ABC transporter ATP-binding protein OppD	cell wall and cell processes	Cytoplasmic Membrane	20
H37Rv	15608424	gi|15608424	Rv1284	beta-carbonic anhydrase	Intermediary metabolism and respiration	Cytoplasmic	5
H37Rv	15608425	gi|15608425	Rv1285	sulfate adenylyltransferase subunit 2	Intermediary metabolism and respiration	Cytoplasmic	6
H37Rv	15608426	gi|15608426	Rv1286	bifunctional sulfate adenyltransferase subunit 1 CysN/adenylylsulfate kinase CysC	Intermediary metabolism and respiration	Cytoplasmic	12
H37Rv	15608428	gi|15608428	Rv1288	hypothetical protein	Regulatory proteins	Cytoplasmic Membrane	13
H37Rv	15608430	gi|15608430	Rv1290c	hypothetical protein	cell wall and cell processes	Cytoplasmic Membrane	3
H37Rv	15608432	gi|15608432	Rv1292	arginine--tRNA ligase	Information pathways	Cytoplasmic	21
H37Rv	15608433	gi|15608433	Rv1293	diaminopimelate decarboxylase	Intermediary metabolism and respiration	Cytoplasmic	15
H37Rv	15608434	gi|15608434	Rv1294	homoserine dehydrogenase	Intermediary metabolism and respiration	Cytoplasmic	17
H37Rv	15608435	gi|15608435	Rv1295	threonine synthase	Intermediary metabolism and respiration	Cytoplasmic	15
H37Rv	15608436	gi|15608436	Rv1296	homoserine kinase	Intermediary metabolism and respiration	Cytoplasmic Membrane	4
H37Rv	15608437	gi|15608437	Rv1297	transcription termination factor Rho	Information pathways	Cytoplasmic	39
H37Rv	15608438	gi|15608438	Rv1298	50S ribosomal protein L31	Information pathways	Cytoplasmic	3
H37Rv	15608439	gi|15608439	Rv1299	peptide chain release factor PrfA	Information pathways	Cytoplasmic	10
H37Rv	15608441	gi|15608441	Rv1301	threonylcarbamoyl-AMP synthase	Information pathways	Unknown	7
H37Rv	15608446	gi|15608446	Rv1306	ATP synthase subunit B	Intermediary metabolism and respiration	Unknown	9
H37Rv	15608447	gi|15608447	Rv1307	ATP synthase subunit b/delta	Intermediary metabolism and respiration	Cytoplasmic	34
H37Rv	15608448	gi|15608448	Rv1308	ATP synthase subunit alpha	Intermediary metabolism and respiration	Cytoplasmic	83
H37Rv	15608449	gi|15608449	Rv1309	ATP synthase subunit gamma	Intermediary metabolism and respiration	Cytoplasmic	34
H37Rv	15608450	gi|15608450	Rv1310	ATP synthase subunit beta	Intermediary metabolism and respiration	Cytoplasmic Membrane	85
H37Rv	15608451	gi|15608451	Rv1311	ATP synthase subunit epsilon	Intermediary metabolism and respiration	Cytoplasmic	6
H37Rv	15608454	gi|15608454	Rv1314c	cob(I)yrinic acid a,c-diamide adenosyltransferase	conserved hypotheticals	Cytoplasmic	4
H37Rv	15608455	gi|15608455	Rv1315	UDP-N-acetylglucosamine 1-carboxyvinyltransferase	cell wall and cell processes	Cytoplasmic	13
H37Rv	15608457	gi|15608457	Rv1317c	bifunctional regulatory protein/DNA repair enzyme AlkA	Information pathways	Cytoplasmic	5
H37Rv	15608463	gi|15608463	Rv1323	acetyl-CoA acetyltransferase	Lipid metabolism	Cytoplasmic	25
H37Rv	15608464	gi|15608464	Rv1324	thioredoxin	Intermediary metabolism and respiration	Cytoplasmic	26
H37Rv	15608466	gi|15608466	Rv1326c	1,4-alpha-glucan branching protein	Intermediary metabolism and respiration	Cytoplasmic	10
H37Rv	57116849	gi|57116849	Rv1327c	alpha-1,4-glucan:maltose-1-phosphate maltosyltransferase	Intermediary metabolism and respiration	Cytoplasmic	19
H37Rv	15608468	gi|15608468	Rv1328	glycogen phosphorylase	Intermediary metabolism and respiration	Cytoplasmic	42
H37Rv	15608479	gi|15608479	Rv1339	hypothetical protein	Intermediary metabolism and respiration	Unknown	8
H37Rv	15608480	gi|15608480	Rv1340	ribonuclease PH	Information pathways	Cytoplasmic	11
H37Rv	15608500	gi|15608500	Rv1360	oxidoreductase	Intermediary metabolism and respiration	Cytoplasmic	8
H37Rv	15608502	gi|15608502	Rv1362c	membrane protein	cell wall and cell processes	Unknown	3
H37Rv	15608503	gi|15608503	Rv1363c	membrane protein	cell wall and cell processes	Cytoplasmic Membrane	6
H37Rv	15608507	gi|15608507	Rv1367c	hypothetical protein	cell wall and cell processes	Cytoplasmic Membrane	6
H37Rv	15608508	gi|15608508	Rv1368	lipoprotein LprF	cell wall and cell processes	Cytoplasmic Membrane	5
H37Rv	15608520	gi|15608520	Rv1380	aspartate carbamoyltransferase	Intermediary metabolism and respiration	Cytoplasmic	7
H37Rv	15608521	gi|15608521	Rv1381	dihydroorotase	Intermediary metabolism and respiration	Cytoplasmic	9
H37Rv	15608523	gi|15608523	Rv1383	carbamoyl-phosphate synthase small subunit	Intermediary metabolism and respiration	Unknown	9
H37Rv	57116856	gi|57116856	Rv1384	carbamoyl-phosphate synthase large subunit	Intermediary metabolism and respiration	Unknown	32
H37Rv	57116857	gi|57116857	Rv1386	PE family protein PE15	PE/PPE	Cytoplasmic Membrane	2
H37Rv	57116858	gi|57116858	Rv1387	PPE family protein PPE20	PE/PPE	Cytoplasmic	5
H37Rv	15608527	gi|15608527	Rv1388	integration host factor MihF	Information pathways	Cytoplasmic	14
H37Rv	15608529	gi|15608529	Rv1390	DNA-directed RNA polymerase subunit omega	Information pathways	Cytoplasmic	3
H37Rv	15608530	gi|15608530	Rv1391	bifunctional phosphopantothenoylcysteine decarboxylase/phosphopantothenate--cysteine ligase	Intermediary metabolism and respiration	Cytoplasmic	9
H37Rv	15608531	gi|15608531	Rv1392	S-adenosylmethionine synthetase	Intermediary metabolism and respiration	Cytoplasmic	45
H37Rv	15608532	gi|15608532	Rv1393c	monoxygenase	Intermediary metabolism and respiration	Cytoplasmic	3
H37Rv	15608538	gi|15608538	Rv1400c	lipase	Intermediary metabolism and respiration	Cytoplasmic	5
H37Rv	15608542	gi|15608542	Rv1404	transcriptional regulator	Regulatory proteins	Cytoplasmic	11
H37Rv	15608545	gi|15608545	Rv1407	methyltransferase	Information pathways	Cytoplasmic	4
H37Rv	15608547	gi|15608547	Rv1409	bifunctional riboflavin biosynthesis diaminohydroxyphosphoribosylaminopyrimidine deaminase/5-amino-6-(5-phosphoribosylamino) uracil reductase	Intermediary metabolism and respiration	Cytoplasmic	13
H37Rv	15608548	gi|15608548	Rv1410c	aminoglycosides/tetracycline-transport integral membrane protein	cell wall and cell processes	Cytoplasmic Membrane	5
H37Rv	15608549	gi|15608549	Rv1411c	lipoprotein LprG	cell wall and cell processes	Cytoplasmic Membrane	10
H37Rv	15608550	gi|15608550	Rv1412	riboflavin synthase	Intermediary metabolism and respiration	Cytoplasmic	5
H37Rv	15608553	gi|15608553	Rv1415	bifunctional riboflavin biosynthesis GTP cyclohydrolase II/3,4-dihydroxy-2-butanone 4-phosphate synthase	Intermediary metabolism and respiration	Cytoplasmic	7
H37Rv	448824757	gi|448824757	Rv1416	6,7-dimethyl-8-ribityllumazine synthase	Intermediary metabolism and respiration	Unknown	4
H37Rv	15608558	gi|15608558	Rv1420	excinuclease ABC subunit UvrC	Information pathways	Cytoplasmic	4
H37Rv	15608559	gi|15608559	Rv1421	hypothetical protein	Intermediary metabolism and respiration	Cytoplasmic	13
H37Rv	15608561	gi|15608561	Rv1423	transcriptional regulator WhiA	Regulatory proteins	Cytoplasmic	9
H37Rv	15608564	gi|15608564	Rv1426c	esterase LipO	Intermediary metabolism and respiration	Cytoplasmic	3
H37Rv	15608565	gi|15608565	Rv1427c	long-chain-fatty-acid--CoA ligase FadD12	Lipid metabolism	Cytoplasmic	11
H37Rv	15608567	gi|15608567	Rv1429	hypothetical protein	Lipid metabolism	Cytoplasmic	13
H37Rv	15608569	gi|15608569	Rv1431	hypothetical protein	cell wall and cell processes	Cytoplasmic Membrane	4
H37Rv	15608570	gi|15608570	Rv1432	dehydrogenase	Intermediary metabolism and respiration	Cytoplasmic	5
H37Rv	15608574	gi|15608574	Rv1436	glyceraldehyde 3-phosphate dehydrogenase	Intermediary metabolism and respiration	Cytoplasmic	21
H37Rv	15608575	gi|15608575	Rv1437	phosphoglycerate kinase	Intermediary metabolism and respiration	Cytoplasmic	34
H37Rv	15608576	gi|15608576	Rv1438	triosephosphate isomerase	Intermediary metabolism and respiration	Cytoplasmic	13
H37Rv	15608581	gi|15608581	Rv1443c	hypothetical protein	conserved hypotheticals	Cytoplasmic Membrane	4
H37Rv	15608583	gi|15608583	Rv1445c	6-phosphogluconolactonase	Intermediary metabolism and respiration	Unknown	9
H37Rv	15608584	gi|15608584	Rv1446c	OXPP cycle protein OpcA	Intermediary metabolism and respiration	Cytoplasmic	8
H37Rv	15608585	gi|15608585	Rv1447c	glucose-6-phosphate 1-dehydrogenase	Intermediary metabolism and respiration	Cytoplasmic	15
H37Rv	15608586	gi|15608586	Rv1448c	transaldolase	Intermediary metabolism and respiration	Cytoplasmic	17
H37Rv	15608587	gi|15608587	Rv1449c	transketolase	Intermediary metabolism and respiration	Cytoplasmic	30
H37Rv	15608592	gi|15608592	Rv1454c	quinone reductase	Intermediary metabolism and respiration	Cytoplasmic	18
H37Rv	15608596	gi|15608596	Rv1458c	antibiotic ABC transporter ATP-binding protein	cell wall and cell processes	Cytoplasmic Membrane	5
H37Rv	15608599	gi|15608599	Rv1461	hypothetical protein	cell wall and cell processes	Cytoplasmic	3
H37Rv	15608600	gi|15608600	Rv1462	hypothetical protein	cell wall and cell processes	Cytoplasmic	6
H37Rv	15608601	gi|15608601	Rv1463	ABC transporter ATP-binding protein	cell wall and cell processes	Cytoplasmic	7
H37Rv	15608602	gi|15608602	Rv1464	cysteine desulfurase	Intermediary metabolism and respiration	Cytoplasmic	10
H37Rv	15608605	gi|15608605	Rv1467c	acyl-CoA dehydrogenase FadE15	Lipid metabolism	Cytoplasmic	21
H37Rv	15608613	gi|15608613	Rv1475c	iron-regulated aconitate hydratase	Intermediary metabolism and respiration	Cytoplasmic	95
H37Rv	57116872	gi|57116872	Rv1479	transcriptional regulator MoxR1	Regulatory proteins	Cytoplasmic	48
H37Rv	15608618	gi|15608618	Rv1480	hypothetical protein	Regulatory proteins	Cytoplasmic	11
H37Rv	15608619	gi|15608619	Rv1481	membrane protein	cell wall and cell processes	Unknown	7
H37Rv	15608621	gi|15608621	Rv1483	3-oxoacyl-ACP reductase FabG1	Lipid metabolism	Cytoplasmic	15
H37Rv	15608622	gi|15608622	Rv1484	NADH-dependent enoyl-[ACP] reductase	Lipid metabolism	Cytoplasmic Membrane	17
H37Rv	15608626	gi|15608626	Rv1488	hypothetical protein	cell wall and cell processes	Cytoplasmic Membrane	41
H37Rv	57116875	gi|57116875	Rv1489	hypothetical protein	conserved hypotheticals	Cytoplasmic Membrane	10
H37Rv	15608630	gi|15608630	Rv1492	methylmalonyl-CoA mutase small subunit	Lipid metabolism	Cytoplasmic	9
H37Rv	15608631	gi|15608631	Rv1493	methylmalonyl-CoA mutase large subunit	Lipid metabolism	Cytoplasmic	4
H37Rv	15608634	gi|15608634	Rv1496	transport system kinase	cell wall and cell processes	Cytoplasmic Membrane	7
H37Rv	57116877	gi|57116877	Rv1498A	hypothetical protein	conserved hypotheticals	Cytoplasmic	6
H37Rv	15608636	gi|15608636	Rv1498c	methyltransferase	Intermediary metabolism and respiration	Cytoplasmic	3
H37Rv	15608645	gi|15608645	Rv1507c	hypothetical protein	cell wall and cell processes	Unknown	7
H37Rv	15608646	gi|15608646	Rv1508c	membrane protein	cell wall and cell processes	Cytoplasmic Membrane	3
H37Rv	15608649	gi|15608649	Rv1511	GDP-D-mannose dehydratase GmdA	Intermediary metabolism and respiration	Cytoplasmic	13
H37Rv	15608650	gi|15608650	Rv1512	nucleotide-sugar epimerase EpiA	Intermediary metabolism and respiration	Cytoplasmic	9
H37Rv	15608651	gi|15608651	Rv1513	hypothetical protein	Intermediary metabolism and respiration	Cytoplasmic	9
H37Rv	57116881	gi|57116881	Rv1516c	sugar transferase	Intermediary metabolism and respiration	Cytoplasmic	4
H37Rv	15608659	gi|15608659	Rv1521	fatty-acid--CoA ligase FadD25	Lipid metabolism	Cytoplasmic	17
H37Rv	15608661	gi|15608661	Rv1523	methyltransferase	Intermediary metabolism and respiration	Unknown	6
H37Rv	15608665	gi|15608665	Rv1527c	polyketide synthase	Lipid metabolism	Unknown	23
H37Rv	15608667	gi|15608667	Rv1529	fatty-acid--CoA ligase FadD24	Lipid metabolism	Cytoplasmic	3
H37Rv	15608668	gi|15608668	Rv1530	alcohol dehydrogenase	Intermediary metabolism and respiration	Cytoplasmic	9
H37Rv	15608669	gi|15608669	Rv1531	hypothetical protein	conserved hypotheticals	Cytoplasmic Membrane	8
H37Rv	15608671	gi|15608671	Rv1533	monooxygenase	Intermediary metabolism and respiration	Cytoplasmic	6
H37Rv	15608672	gi|15608672	Rv1534	transcriptional regulator	Regulatory proteins	Cytoplasmic	3
H37Rv	15608674	gi|15608674	Rv1536	isoleucine--tRNA ligase	Information pathways	Cytoplasmic	32
H37Rv	15608676	gi|15608676	Rv1538c	L-aparaginase	Intermediary metabolism and respiration	Cytoplasmic	3
H37Rv	15608681	gi|15608681	Rv1543	oxidoreductase	Lipid metabolism	Cytoplasmic	44
H37Rv	15608682	gi|15608682	Rv1544	ketoacyl reductase	Lipid metabolism	Cytoplasmic	37
H37Rv	15608684	gi|15608684	Rv1546	hypothetical protein	conserved hypotheticals	Unknown	3
H37Rv	15608685	gi|15608685	Rv1547	DNA polymerase III subunit alpha	Information pathways	Cytoplasmic	7
H37Rv	15608694	gi|15608694	Rv1556	HTH-type transcriptional regulator	Regulatory proteins	Cytoplasmic	6
H37Rv	15608696	gi|15608696	Rv1558	hypothetical protein	conserved hypotheticals	Unknown	5
H37Rv	15608697	gi|15608697	Rv1559	threonine dehydratase IlvA	Intermediary metabolism and respiration	Cytoplasmic	8
H37Rv	57116886	gi|57116886	Rv1564c	maltooligosyl trehalose synthase	virulence, detoxification, adaptation	Cytoplasmic	6
H37Rv	15608704	gi|15608704	Rv1566c	hypothetical protein	virulence, detoxification, adaptation	Cytoplasmic Membrane	6
H37Rv	15608714	gi|15608714	Rv1576c	phage capsid protein	Insertion seqs and phages	Cytoplasmic Membrane	3
H37Rv	15608724	gi|15608724	Rv1586c	phage integrase	Insertion seqs and phages	Cytoplasmic	6
H37Rv	15608727	gi|15608727	Rv1589	biotin synthetase	Intermediary metabolism and respiration	Cytoplasmic	5
H37Rv	15608729	gi|15608729	Rv1591	transmembrane protein	cell wall and cell processes	Cytoplasmic Membrane	2
H37Rv	15608730	gi|15608730	Rv1592c	hypothetical protein	cell wall and cell processes	Cytoplasmic	7
H37Rv	15608731	gi|15608731	Rv1593c	hypothetical protein	Intermediary metabolism and respiration	Cytoplasmic	11
H37Rv	15608732	gi|15608732	Rv1594	quinolinate synthetase A	Intermediary metabolism and respiration	Cytoplasmic	16
H37Rv	15608733	gi|15608733	Rv1595	L-aspartate oxidase	Intermediary metabolism and respiration	Cytoplasmic	8
H37Rv	15608734	gi|15608734	Rv1596	nicotinate-nucleotide pyrophosphatase	Intermediary metabolism and respiration	Cytoplasmic	17
H37Rv	15608736	gi|15608736	Rv1598c	hypothetical protein	conserved hypotheticals	Cytoplasmic	5
H37Rv	15608737	gi|15608737	Rv1599	histidinol dehydrogenase	Intermediary metabolism and respiration	Unknown	5
H37Rv	57116891	gi|57116891	Rv1600	histidinol-phosphate aminotransferase	Intermediary metabolism and respiration	Cytoplasmic	7
H37Rv	15608740	gi|15608740	Rv1602	imidazole glycerol phosphate synthase subunit HisH	Intermediary metabolism and respiration	Cytoplasmic	4
H37Rv	15608741	gi|15608741	Rv1603	phosphoribosyl isomerase A	Intermediary metabolism and respiration	Cytoplasmic	4
H37Rv	15608743	gi|15608743	Rv1605	imidazole glycerol phosphate synthase subunit HisF	Intermediary metabolism and respiration	Cytoplasmic	6
H37Rv	15608746	gi|15608746	Rv1608c	peroxidoxin	virulence, detoxification, adaptation	Cytoplasmic	6
H37Rv	15608747	gi|15608747	Rv1609	anthranilate synthase component I	Intermediary metabolism and respiration	Cytoplasmic	16
H37Rv	15608749	gi|15608749	Rv1611	indole-3-glycerol phosphate synthase	Intermediary metabolism and respiration	Cytoplasmic	19
H37Rv	15608750	gi|15608750	Rv1612	tryptophan synthase subunit beta	Intermediary metabolism and respiration	Cytoplasmic	13
H37Rv	15608751	gi|15608751	Rv1613	tryptophan synthase subunit alpha	Intermediary metabolism and respiration	Unknown	16
H37Rv	15608752	gi|15608752	Rv1614	prolipoprotein diacylglyceryl transferase	cell wall and cell processes	Cytoplasmic Membrane	14
H37Rv	15608755	gi|15608755	Rv1617	pyruvate kinase	Intermediary metabolism and respiration	Cytoplasmic	23
H37Rv	15608758	gi|15608758	Rv1620c	cytochrome biosyntheisis ATP-bindingprotein/permease CydC	Intermediary metabolism and respiration	Cytoplasmic Membrane	10
H37Rv	15608759	gi|15608759	Rv1621c	cytochrome biosyntheisis ABC transporter ATP-binding protein/permease CydD	Intermediary metabolism and respiration	Cytoplasmic Membrane	15
H37Rv	57116893	gi|57116893	Rv1623c	cytochrome D ubiquinol oxidase subunit I CydA	Intermediary metabolism and respiration	Cytoplasmic Membrane	9
H37Rv	15608764	gi|15608764	Rv1626	two-component system transcriptional regulator	Regulatory proteins	Cytoplasmic	15
H37Rv	15608765	gi|15608765	Rv1627c	nonspecific lipid-transfer protein	Lipid metabolism	Cytoplasmic	12
H37Rv	15608767	gi|15608767	Rv1629	DNA polymerase I	Information pathways	Cytoplasmic	36
H37Rv	15608768	gi|15608768	Rv1630	30S ribosomal protein S1	Information pathways	Cytoplasmic	31
H37Rv	15608769	gi|15608769	Rv1631	dephospho-CoA kinase CoaE	Intermediary metabolism and respiration	Cytoplasmic	3
H37Rv	448824760	gi|448824760	Rv1633	excinuclease ABC subunit UvrB	Information pathways	Cytoplasmic	10
H37Rv	15608774	gi|15608774	Rv1636	iron-regulated universal stress protein	virulence, detoxification, adaptation	Unknown	11
H37Rv	15608775	gi|15608775	Rv1637c	hypothetical protein	Intermediary metabolism and respiration	Unknown	5
H37Rv	15608776	gi|15608776	Rv1638	excinuclease ABC subunit UvrA	Information pathways	Cytoplasmic	33
H37Rv	15608778	gi|15608778	Rv1640c	bifunctional lysine--tRNA ligase/phosphatidylglycerol lysyltransferase	Information pathways	Cytoplasmic	11
H37Rv	15608779	gi|15608779	Rv1641	initiation factor IF-3	Information pathways	Cytoplasmic	3
H37Rv	15608781	gi|15608781	Rv1643	50S ribosomal protein L20	Information pathways	Cytoplasmic	5
H37Rv	448824761	gi|448824761	Rv1649	phenylalanine--tRNA ligase subunit alpha	Information pathways	Cytoplasmic	5
H37Rv	15608788	gi|15608788	Rv1650	phenylalanine--tRNA ligase subunit beta	Information pathways	Cytoplasmic	29
H37Rv	15608790	gi|15608790	Rv1652	N-acetyl-gamma-glutamyl-phoshate reductase	Intermediary metabolism and respiration	Unknown	8
H37Rv	15608792	gi|15608792	Rv1654	acetylglutamate kinase	Intermediary metabolism and respiration	Cytoplasmic	16
H37Rv	15608793	gi|15608793	Rv1655	acetylornithine aminotransferase	Intermediary metabolism and respiration	Cytoplasmic	14
H37Rv	15608794	gi|15608794	Rv1656	ornithine carbamoyltransferase	Intermediary metabolism and respiration	Cytoplasmic	6
H37Rv	15608796	gi|15608796	Rv1658	argininosuccinate synthase	Intermediary metabolism and respiration	Cytoplasmic	25
H37Rv	15608797	gi|15608797	Rv1659	argininosuccinate lyase	Intermediary metabolism and respiration	Unknown	11
H37Rv	15608799	gi|15608799	Rv1661	polyketide synthase	Lipid metabolism	Cytoplasmic Membrane	14
H37Rv	15608803	gi|15608803	Rv1665	chalcone synthase	Lipid metabolism	Cytoplasmic	8
H37Rv	15608814	gi|15608814	Rv1676	hypothetical protein	virulence, detoxification, adaptation	Cytoplasmic	6
H37Rv	15608817	gi|15608817	Rv1679	acyl-CoA dehydrogenase FadE16	Lipid metabolism	Cytoplasmic	10
H37Rv	15608818	gi|15608818	Rv1680	hypothetical protein	cell wall and cell processes	Cytoplasmic	3
H37Rv	15608821	gi|15608821	Rv1683	bifunctional long-chain acyl-CoA synthase/lipase	Lipid metabolism	Cytoplasmic	37
H37Rv	15608827	gi|15608827	Rv1689	tyrosine--tRNA ligase	Information pathways	Cytoplasmic	13
H37Rv	15608837	gi|15608837	Rv1699	CTP synthase	Intermediary metabolism and respiration	Cytoplasmic	14
H37Rv	636483424	gi|636483424	Rv1703c	methyltransferase	Intermediary metabolism and respiration		17
H37Rv	15608846	gi|15608846	Rv1708	initiation inhibitor protein	cell wall and cell processes	Cytoplasmic Membrane	10
H37Rv	15608848	gi|15608848	Rv1710	segregation and condensation protein ScpB	cell wall and cell processes	Cytoplasmic	3
H37Rv	15608849	gi|15608849	Rv1711	RNA pseudouridine synthase	Information pathways	Cytoplasmic	6
H37Rv	15608851	gi|15608851	Rv1713	GTPase Der	Intermediary metabolism and respiration	Cytoplasmic Membrane	6
H37Rv	15608857	gi|15608857	Rv1719	transcriptional regulator	Regulatory proteins	Cytoplasmic	7
H37Rv	15608860	gi|15608860	Rv1722	carboxylase	Lipid metabolism	Cytoplasmic	6
H37Rv	15608867	gi|15608867	Rv1729c	S-adenosylmethionine-dependent methyltransferase	Lipid metabolism	Cytoplasmic	6
H37Rv	57116903	gi|57116903	Rv1731	succinate-semialdehyde dehydrogenase	Intermediary metabolism and respiration	Cytoplasmic	25
H37Rv	15608870	gi|15608870	Rv1732c	hypothetical protein	Intermediary metabolism and respiration	Unknown	3
H37Rv	15608874	gi|15608874	Rv1736c	nitrate reductase-like protein NarX	Intermediary metabolism and respiration	Cytoplasmic Membrane	10
H37Rv	15608875	gi|15608875	Rv1737c	nitrate/nitrite transporter	cell wall and cell processes	Cytoplasmic Membrane	2
H37Rv	15608876	gi|15608876	Rv1738	hypothetical protein	conserved hypotheticals	Cytoplasmic	5
H37Rv	15608881	gi|15608881	Rv1743	serine/threonine-protein kinase PknE	Regulatory proteins	Cytoplasmic Membrane	7
H37Rv	15608884	gi|15608884	Rv1746	serine/threonine-protein kinase PknF	Regulatory proteins	Cytoplasmic Membrane	4
H37Rv	15608885	gi|15608885	Rv1747	ABC transporter ATP-binding protein/permease	cell wall and cell processes	Cytoplasmic Membrane	12
H37Rv	15608888	gi|15608888	Rv1750c	fatty-acid--CoA ligase FadD1	Lipid metabolism	Cytoplasmic Membrane	9
H37Rv	15608889	gi|15608889	Rv1751	oxidoreductase	Intermediary metabolism and respiration	Cytoplasmic	26
H37Rv	15608892	gi|15608892	Rv1754c	hypothetical protein	conserved hypotheticals	Cytoplasmic Membrane	10
H37Rv	15608900	gi|15608900	Rv1762c	hypothetical protein	conserved hypotheticals	Cytoplasmic	8
H37Rv	15608907	gi|15608907	Rv1769	hypothetical protein	Intermediary metabolism and respiration	Cytoplasmic	7
H37Rv	15608908	gi|15608908	Rv1770	hypothetical protein	Intermediary metabolism and respiration	Cytoplasmic	15
H37Rv	15608909	gi|15608909	Rv1771	L-gulono-1,4-lactone dehydrogenase	Intermediary metabolism and respiration	Cytoplasmic	22
H37Rv	15608916	gi|15608916	Rv1778c	hypothetical protein	conserved hypotheticals	Unknown	2
H37Rv	15608917	gi|15608917	Rv1779c	integral membrane protein	cell wall and cell processes	Cytoplasmic Membrane	7
H37Rv	15608918	gi|15608918	Rv1780	hypothetical protein	conserved hypotheticals	Cytoplasmic	12
H37Rv	15608920	gi|15608920	Rv1782	ESX-5 type VII secretion system protein EccB5	cell wall and cell processes	Unknown	10
H37Rv	448816588	gi|448816588	Rv1783	ESX-5 type VII secretion system protein EccC5	cell wall and cell processes	Cytoplasmic Membrane	41
H37Rv	57116914	gi|57116914	Rv1793	ESAT-6 like protein EsxN	cell wall and cell processes	Cytoplasmic	10
H37Rv	15608931	gi|15608931	Rv1794	hypothetical protein	cell wall and cell processes	Cytoplasmic	16
H37Rv	15608932	gi|15608932	Rv1795	ESX-5 type VII secretion system protein EccD	cell wall and cell processes	Cytoplasmic Membrane	7
H37Rv	15608934	gi|15608934	Rv1797	ESX-5 type VII secretion system protein EccE	cell wall and cell processes	Cytoplasmic Membrane	10
H37Rv	15608935	gi|15608935	Rv1798	ESX-5 type VII secretion system protein EccA	cell wall and cell processes	Cytoplasmic	13
H37Rv	57116921	gi|57116921	Rv1808	PPE family protein PPE32	PE/PPE	Cytoplasmic Membrane	7
H37Rv	15608949	gi|15608949	Rv1812c	dehydrogenase	Intermediary metabolism and respiration	Cytoplasmic Membrane	8
H37Rv	15608956	gi|15608956	Rv1819c	vitamin B12 transport ATP-binding protein BacA	cell wall and cell processes	Cytoplasmic Membrane	13
H37Rv	15608957	gi|15608957	Rv1820	acetolactate synthase large subunit IlvG	Intermediary metabolism and respiration	Cytoplasmic	16
H37Rv	15608958	gi|15608958	Rv1821	protein translocase subunit SecA	cell wall and cell processes	Cytoplasmic	48
H37Rv	15608962	gi|15608962	Rv1825	hypothetical protein	cell wall and cell processes	Unknown	4
H37Rv	15608964	gi|15608964	Rv1827	glycogen accumulation regulator GarA	Regulatory proteins	Cytoplasmic	12
H37Rv	15608969	gi|15608969	Rv1832	glycine dehydrogenase	Intermediary metabolism and respiration	Cytoplasmic	18
H37Rv	15608970	gi|15608970	Rv1833c	haloalkane dehalogenase	Intermediary metabolism and respiration	Cytoplasmic	14
H37Rv	15608972	gi|15608972	Rv1835c	serine esterase	Intermediary metabolism and respiration	Cytoplasmic	2
H37Rv	15608973	gi|15608973	Rv1836c	hypothetical protein	Regulatory proteins	Cytoplasmic Membrane	20
H37Rv	15608974	gi|15608974	Rv1837c	malate synthase	Intermediary metabolism and respiration	Cytoplasmic	54
H37Rv	15608979	gi|15608979	Rv1842c	hypothetical protein	cell wall and cell processes	Cytoplasmic Membrane	5
H37Rv	15608980	gi|15608980	Rv1843c	inosine-5'-monophosphate dehydrogenase	Intermediary metabolism and respiration	Cytoplasmic	30
H37Rv	15608987	gi|15608987	Rv1850	urease subunit alpha	Intermediary metabolism and respiration	Cytoplasmic	6
H37Rv	15608989	gi|15608989	Rv1852	urease accessory protein UreG	Intermediary metabolism and respiration	Unknown	6
H37Rv	15608991	gi|15608991	Rv1854c	NADH dehydrogenase	Intermediary metabolism and respiration	Cytoplasmic Membrane	11
H37Rv	15608992	gi|15608992	Rv1855c	oxidoreductase	Intermediary metabolism and respiration	Cytoplasmic	13
H37Rv	15608993	gi|15608993	Rv1856c	oxidoreductase	Intermediary metabolism and respiration	Cytoplasmic	11
H37Rv	57116926	gi|57116926	Rv1860	alanine/proline-rich secreted protein Apa	cell wall and cell processes	Extracellular	4
H37Rv	15609001	gi|15609001	Rv1864c	hypothetical protein	conserved hypotheticals	Cytoplasmic	7
H37Rv	15609002	gi|15609002	Rv1865c	short-chain type dehydrogenase	Intermediary metabolism and respiration	Cytoplasmic	9
H37Rv	448824765	gi|448824765	Rv1866	hypothetical protein	Lipid metabolism	Cytoplasmic	6
H37Rv	15609004	gi|15609004	Rv1867	hypothetical protein	Lipid metabolism	Unknown	4
H37Rv	15609006	gi|15609006	Rv1869c	reductase	Intermediary metabolism and respiration	Cytoplasmic	20
H37Rv	15609008	gi|15609008	Rv1871c	hypothetical protein	Information pathways	Cytoplasmic	10
H37Rv	15609009	gi|15609009	Rv1872c	L-lactate dehydrogenase	Intermediary metabolism and respiration	Cytoplasmic Membrane	162
H37Rv	448824766	gi|448824766	Rv1874	hypothetical protein	Intermediary metabolism and respiration	Cytoplasmic Membrane	4
H37Rv	15609012	gi|15609012	Rv1875	hypothetical protein	Intermediary metabolism and respiration	Unknown	6
H37Rv	15609013	gi|15609013	Rv1876	bacterioferritin BfrA	Intermediary metabolism and respiration	Cytoplasmic	8
H37Rv	15609015	gi|15609015	Rv1878	glutamine synthetase GlnA	Intermediary metabolism and respiration	Cytoplasmic	8
H37Rv	448824767	gi|448824767	Rv1880c	cytochrome P450 Cyp140	Intermediary metabolism and respiration	Cytoplasmic Membrane	10
H37Rv	15609019	gi|15609019	Rv1882c	short-chain type dehydrogenase/reductase	Intermediary metabolism and respiration	Cytoplasmic	4
H37Rv	15609023	gi|15609023	Rv1886c	diacylglycerol acyltransferase/mycolyltransferase Ag85B	Lipid metabolism	Extracellular	31
H37Rv	15609031	gi|15609031	Rv1894c	hypothetical protein	Intermediary metabolism and respiration	Cytoplasmic	5
H37Rv	15609033	gi|15609033	Rv1896c	S-adenosyl-L-methionine-dependent methyltransferase	Lipid metabolism	Cytoplasmic	5
H37Rv	15609036	gi|15609036	Rv1899c	lipoprotein LppD	cell wall and cell processes	Cytoplasmic	11
H37Rv	15609037	gi|15609037	Rv1900c	lignin peroxidase LipJ	Intermediary metabolism and respiration	Cytoplasmic	6
H37Rv	15609038	gi|15609038	Rv1901	protein CinA	virulence, detoxification, adaptation	Cytoplasmic	13
H37Rv	15609045	gi|15609045	Rv1908c	catalase-peroxidase	virulence, detoxification, adaptation	Cytoplasmic	107
H37Rv	15609051	gi|15609051	Rv1914c	hypothetical protein	conserved hypotheticals	Cytoplasmic Membrane	2
H37Rv	15609056	gi|15609056	Rv1919c	hypothetical protein	conserved hypotheticals	Unknown	7
H37Rv	15609057	gi|15609057	Rv1920	membrane protein	cell wall and cell processes	Cytoplasmic	6
H37Rv	15609060	gi|15609060	Rv1923	lipase LipD	Intermediary metabolism and respiration	Unknown	7
H37Rv	448824769	gi|448824769	Rv1925	fatty-acid--CoA ligase FadD31	Lipid metabolism	Cytoplasmic	44
H37Rv	15609069	gi|15609069	Rv1932	thiol peroxidase	virulence, detoxification, adaptation	Unknown	11
H37Rv	15609100	gi|15609100	Rv1963c	transcriptional repressor Mce3R	Regulatory proteins	Cytoplasmic	5
H37Rv	15609114	gi|15609114	Rv1977	hypothetical protein	Information pathways	Cytoplasmic	6
H37Rv	15609115	gi|15609115	Rv1978	hypothetical protein	Intermediary metabolism and respiration	Cytoplasmic Membrane	5
H37Rv	15609129	gi|15609129	Rv1992c	cation transporter ATPase G	cell wall and cell processes	Cytoplasmic Membrane	3
H37Rv	15609133	gi|15609133	Rv1996	universal stress protein	virulence, detoxification, adaptation	Cytoplasmic Membrane	24
H37Rv	15609134	gi|15609134	Rv1997	cation transporter ATPase F	cell wall and cell processes	Cytoplasmic Membrane	8
H37Rv	15609137	gi|15609137	Rv2000	hypothetical protein	conserved hypotheticals	Cytoplasmic	5
H37Rv	15609138	gi|15609138	Rv2001	hypothetical protein	Intermediary metabolism and respiration	Cytoplasmic	6
H37Rv	15609140	gi|15609140	Rv2003c	hypothetical protein	Intermediary metabolism and respiration	Unknown	4
H37Rv	15609141	gi|15609141	Rv2004c	hypothetical protein	Regulatory proteins	Cytoplasmic	24
H37Rv	15609142	gi|15609142	Rv2005c	universal stress protein	virulence, detoxification, adaptation	Cytoplasmic	24
H37Rv	57116935	gi|57116935	Rv2006	trehalose-6-phosphate phosphatase OtsB	virulence, detoxification, adaptation	Cytoplasmic	14
H37Rv	15609144	gi|15609144	Rv2007c	ferredoxin	Intermediary metabolism and respiration	Unknown	4
H37Rv	15609145	gi|15609145	Rv2008c	hypothetical protein	Intermediary metabolism and respiration	Cytoplasmic Membrane	5
H37Rv	15609165	gi|15609165	Rv2028c	universal stress protein	virulence, detoxification, adaptation	Cytoplasmic Membrane	7
H37Rv	15609166	gi|15609166	Rv2029c	6-phosphofructokinase PfkB	Intermediary metabolism and respiration	Cytoplasmic Membrane	7
H37Rv	15609167	gi|15609167	Rv2030c	hypothetical protein	Intermediary metabolism and respiration	Cytoplasmic	43
H37Rv	15609168	gi|15609168	Rv2031c	alpha-crystallin	virulence, detoxification, adaptation	Cellwall	36
H37Rv	15609169	gi|15609169	Rv2032	NAD(P)H nitroreductase acg	Lipid metabolism	Cytoplasmic	21
H37Rv	15609174	gi|15609174	Rv2037c	transmembrane protein	cell wall and cell processes	Cytoplasmic Membrane	10
H37Rv	15609179	gi|15609179	Rv2042c	hypothetical protein	Regulatory proteins	Unknown	7
H37Rv	15609182	gi|15609182	Rv2045c	carboxylesterase LipT	Intermediary metabolism and respiration	Cytoplasmic	4
H37Rv	15609184	gi|15609184	Rv2047c	hypothetical protein	Intermediary metabolism and respiration	Cytoplasmic Membrane	3
H37Rv	448824772	gi|448824772	Rv2048c	polyketide synthase	Lipid metabolism	Unknown	52
H37Rv	15609187	gi|15609187	Rv2050	RNA polymerase-binding protein RbpA	conserved hypotheticals	Cytoplasmic	3
H37Rv	15609188	gi|15609188	Rv2051c	polyprenol-monophosphomannose synthase	cell wall and cell processes	Cytoplasmic Membrane	17
H37Rv	15609189	gi|15609189	Rv2052c	hypothetical protein	Intermediary metabolism and respiration	Unknown	3
H37Rv	15609191	gi|15609191	Rv2054	hypothetical protein	Intermediary metabolism and respiration	Cytoplasmic Membrane	11
H37Rv	15609198	gi|15609198	Rv2061c	hypothetical protein	Information pathways	Unknown	8
H37Rv	15609199	gi|15609199	Rv2062c	cobalamin biosynthesis protein CobN	Intermediary metabolism and respiration	Cytoplasmic	12
H37Rv	15609202	gi|15609202	Rv2065	precorrin-8X methylmutase	Intermediary metabolism and respiration	Cytoplasmic	3
H37Rv	15609203	gi|15609203	Rv2066	bifunctional S-adenosyl-L-methionine-precorrin-2 methyl transferase/precorrin-3 methylase	Intermediary metabolism and respiration	Unknown	12
H37Rv	15609204	gi|15609204	Rv2067c	hypothetical protein	Intermediary metabolism and respiration	Cytoplasmic	8
H37Rv	15609205	gi|15609205	Rv2068c	beta-lactamase	Intermediary metabolism and respiration	Extracellular	8
H37Rv	15609225	gi|15609225	Rv2088	transmembrane serine/threonine-protein kinase PknJ	Regulatory proteins	Cytoplasmic Membrane	6
H37Rv	15609228	gi|15609228	Rv2091c	membrane protein	cell wall and cell processes	Cytoplasmic Membrane	10
H37Rv	15609229	gi|15609229	Rv2092c	ATP-dependent DNA helicase HelY	Information pathways	Cytoplasmic	11
H37Rv	15609232	gi|15609232	Rv2095c	proteasome accessory factor C	Intermediary metabolism and respiration	Cytoplasmic	7
H37Rv	15609233	gi|15609233	Rv2096c	proteasome accessory factor B	Intermediary metabolism and respiration	Cytoplasmic	8
H37Rv	15609234	gi|15609234	Rv2097c	proteasome accessory factor PafA	Intermediary metabolism and respiration	Cytoplasmic	12
H37Rv	448824774	gi|448824774	Rv2101	helicase HelZ	Information pathways	Cytoplasmic	10
H37Rv	15609240	gi|15609240	Rv2103c	ribonuclease VapC37	virulence, detoxification, adaptation	Unknown	4
H37Rv	15609246	gi|15609246	Rv2109c	proteasome subunit alpha	Intermediary metabolism and respiration	Cytoplasmic Membrane	6
H37Rv	15609247	gi|15609247	Rv2110c	proteasome subunit beta	Intermediary metabolism and respiration	Unknown	12
H37Rv	15609248	gi|15609248	Rv2111c	ubiquitin-like protein Pup	Intermediary metabolism and respiration	Cytoplasmic	2
H37Rv	15609249	gi|15609249	Rv2112c	pup deamidase/depupylase	Intermediary metabolism and respiration	Cytoplasmic	20
H37Rv	15609250	gi|15609250	Rv2113	integral membrane protein	cell wall and cell processes	Cytoplasmic Membrane	4
H37Rv	15609251	gi|15609251	Rv2114	hypothetical protein	cell wall and cell processes	Unknown	4
H37Rv	15609252	gi|15609252	Rv2115c	proteasome-associated ATPase	cell wall and cell processes	Cytoplasmic Membrane	19
H37Rv	15609255	gi|15609255	Rv2118c	tRNA (adenine(58)-N(1))-methyltransferase	Intermediary metabolism and respiration	Cytoplasmic	6
H37Rv	15609258	gi|15609258	Rv2121c	ATP phosphoribosyltransferase	Intermediary metabolism and respiration	Cytoplasmic	7
H37Rv	15609261	gi|15609261	Rv2124c	methionine synthase	Intermediary metabolism and respiration	Cytoplasmic	13
H37Rv	15609266	gi|15609266	Rv2129c	oxidoreductase	Intermediary metabolism and respiration	Cytoplasmic	17
H37Rv	15609267	gi|15609267	Rv2130c	cysteine:1D-myo-inosityl 2-amino-2-deoxy--D-glucopyranoside ligase	Intermediary metabolism and respiration	Cytoplasmic	10
H37Rv	15609268	gi|15609268	Rv2131c	3'-phosphoadenosine 5'-phosphate phosphatase	Intermediary metabolism and respiration	Cytoplasmic	7
H37Rv	15609277	gi|15609277	Rv2140c	hypothetical protein	Intermediary metabolism and respiration	Cytoplasmic	11
H37Rv	57116951	gi|57116951	Rv2141c	hypothetical protein	Intermediary metabolism and respiration	Unknown	6
H37Rv	15609282	gi|15609282	Rv2145c	cell wall synthesis protein Wag31	cell wall and cell processes	Cytoplasmic	13
H37Rv	15609286	gi|15609286	Rv2149c	laccase domain-containing protein	cell wall and cell processes	Unknown	4
H37Rv	15609287	gi|15609287	Rv2150c	cell division protein FtsZ	cell wall and cell processes	Cytoplasmic	17
H37Rv	15609288	gi|15609288	Rv2151c	cell division protein FtsQ	cell wall and cell processes	Unknown	2
H37Rv	15609289	gi|15609289	Rv2152c	UDP-N-acetylmuramate--alanine ligase	cell wall and cell processes	Cytoplasmic	6
H37Rv	15609290	gi|15609290	Rv2153c	UDP-N-acetylglucosamine--N-acetylmuramyl-(pentapeptide) pyrophosphoryl-undecaprenol-N-acetylglucosamine transferase	cell wall and cell processes	Cytoplasmic Membrane	3
H37Rv	448824776	gi|448824776	Rv2155c	UDP-N-acetylmuramoylalanine--D-glutamate ligase	cell wall and cell processes	Cytoplasmic	14
H37Rv	15609294	gi|15609294	Rv2157c	UDP-N-acetylmuramoyl-tripeptide--D-alanyl-D-alanine ligase	cell wall and cell processes	Cytoplasmic	18
H37Rv	15609295	gi|15609295	Rv2158c	UDP-N-acetylmuramoylalanyl-D-glutamate--2,6-diaminopimelate ligase	cell wall and cell processes	Cytoplasmic	19
H37Rv	15609296	gi|15609296	Rv2159c	hypothetical protein	Intermediary metabolism and respiration	Cytoplasmic Membrane	76
H37Rv	15609298	gi|15609298	Rv2161c	hypothetical protein	Intermediary metabolism and respiration	Cytoplasmic	16
H37Rv	448824777	gi|448824777	Rv2165c	rRNA small subunit methyltransferase H	cell wall and cell processes	Cytoplasmic	9
H37Rv	15609309	gi|15609309	Rv2172c	hypothetical protein	cell wall and cell processes	Cytoplasmic	19
H37Rv	15609315	gi|15609315	Rv2178c	phospho-2-dehydro-3-deoxyheptonate aldolase AroG	Intermediary metabolism and respiration	Cytoplasmic	26
H37Rv	15609319	gi|15609319	Rv2182c	1-acylglycerol-3-phosphate O-acyltransferase	Intermediary metabolism and respiration	Unknown	6
H37Rv	15609321	gi|15609321	Rv2184c	hypothetical protein	Intermediary metabolism and respiration	Cytoplasmic	5
H37Rv	15609322	gi|15609322	Rv2185c	hypothetical protein	Intermediary metabolism and respiration	Cytoplasmic	14
H37Rv	15609324	gi|15609324	Rv2187	long-chain-fatty-acid--CoA ligase FadD15	Lipid metabolism	Cytoplasmic	33
H37Rv	15609329	gi|15609329	Rv2192c	anthranilate phosphoribosyltransferase	Intermediary metabolism and respiration	Cytoplasmic Membrane	11
H37Rv	15609331	gi|15609331	Rv2194	ubiquinol-cytochrome C reductase cytochrome subunit C	Intermediary metabolism and respiration	Cytoplasmic Membrane	5
H37Rv	15609332	gi|15609332	Rv2195	ubiquinol-cytochrome C reductase rieske iron-sulfur subunit	Intermediary metabolism and respiration	Cytoplasmic Membrane	14
H37Rv	15609335	gi|15609335	Rv2198c	membrane protein MmpS3	cell wall and cell processes	Unknown	7
H37Rv	15609337	gi|15609337	Rv2200c	cytochrome C oxidase subunit II	Intermediary metabolism and respiration	Cytoplasmic Membrane	10
H37Rv	15609338	gi|15609338	Rv2201	asparagine synthetase	Intermediary metabolism and respiration	Cytoplasmic	12
H37Rv	15609339	gi|15609339	Rv2202c	adenosine kinase	Intermediary metabolism and respiration	Unknown	26
H37Rv	15609340	gi|15609340	Rv2203	membrane protein	cell wall and cell processes	Unknown	5
H37Rv	15609341	gi|15609341	Rv2204c	hypothetical protein	conserved hypotheticals	Cytoplasmic	5
H37Rv	15609344	gi|15609344	Rv2207	nicotinate-nucleotide-dimethylbenzimidazol phosphoribosyltransferase	Intermediary metabolism and respiration	Cytoplasmic	5
H37Rv	15609347	gi|15609347	Rv2210c	branched-chain amino acid aminotransferase	Intermediary metabolism and respiration	Cytoplasmic	16
H37Rv	15609348	gi|15609348	Rv2211c	aminomethyltransferase	Intermediary metabolism and respiration	Cytoplasmic	9
H37Rv	15609349	gi|15609349	Rv2212	adenylyl cyclase	Intermediary metabolism and respiration	Cytoplasmic	7
H37Rv	15609350	gi|15609350	Rv2213	cytosol aminopeptidase	Intermediary metabolism and respiration	Cytoplasmic	23
H37Rv	15609351	gi|15609351	Rv2214c	oxidoreductase EphD	virulence, detoxification, adaptation	Cytoplasmic	20
H37Rv	15609352	gi|15609352	Rv2215	pyruvate dehydrogenase E2 component dihydrolipoamide acyltransferase	Intermediary metabolism and respiration	Cytoplasmic	42
H37Rv	15609353	gi|15609353	Rv2216	epimerase family protein	Intermediary metabolism and respiration	Cytoplasmic Membrane	13
H37Rv	15609356	gi|15609356	Rv2219	transmembrane protein	cell wall and cell processes	Cytoplasmic Membrane	9
H37Rv	15609357	gi|15609357	Rv2220	glutamine synthetase	Intermediary metabolism and respiration	Cytoplasmic	90
H37Rv	15609358	gi|15609358	Rv2221c	glutamate-ammonia-ligase adenylyltransferase	Intermediary metabolism and respiration	Cytoplasmic	18
H37Rv	15609359	gi|15609359	Rv2222c	glutamine synthetase	Intermediary metabolism and respiration	Cytoplasmic	20
H37Rv	15609360	gi|15609360	Rv2223c	carboxylesterase B	cell wall and cell processes	Unknown	7
H37Rv	15609361	gi|15609361	Rv2224c	carboxylesterase A	cell wall and cell processes	Cytoplasmic	11
H37Rv	15609363	gi|15609363	Rv2226	hypothetical protein	Intermediary metabolism and respiration	Cytoplasmic	14
H37Rv	15609365	gi|15609365	Rv2228c	multifunctional RNASE H/alpha-ribazole phosphatase/acid phosphatase	Information pathways	Cellwall	10
H37Rv	15609366	gi|15609366	Rv2229c	hypothetical protein	Regulatory proteins	Cytoplasmic	8
H37Rv	15609367	gi|15609367	Rv2230c	GTP cyclohydrolase	Regulatory proteins	Unknown	5
H37Rv	15609374	gi|15609374	Rv2237	hypothetical protein	conserved hypotheticals	Cytoplasmic Membrane	3
H37Rv	15609375	gi|15609375	Rv2238c	peroxiredoxin	virulence, detoxification, adaptation	Cytoplasmic	3
H37Rv	448824780	gi|448824780	Rv2240c	hypothetical protein	conserved hypotheticals	Unknown	2
H37Rv	448824781	gi|448824781	Rv2241	pyruvate dehydrogenase E1 component	Intermediary metabolism and respiration	Cytoplasmic	52
H37Rv	15609379	gi|15609379	Rv2242	hypothetical protein	Lipid metabolism	Cytoplasmic	6
H37Rv	15609380	gi|15609380	Rv2243	malonyl CoA-acyl carrier protein transacylase	Lipid metabolism	Cytoplasmic	11
H37Rv	15609381	gi|15609381	Rv2244	meromycolate extension acyl carrier protein	Lipid metabolism	Cytoplasmic	20
H37Rv	15609382	gi|15609382	Rv2245	3-oxoacyl-ACP synthase 1	Lipid metabolism	Cytoplasmic Membrane	61
H37Rv	15609383	gi|15609383	Rv2246	3-oxoacyl-ACP synthase 2	Lipid metabolism	Cytoplasmic	51
H37Rv	15609384	gi|15609384	Rv2247	acetyl-/propionyl-CoA carboxylase subunit beta	Lipid metabolism	Cytoplasmic	27
H37Rv	15609386	gi|15609386	Rv2249c	glycerol-3-phosphate dehydrogenase	Intermediary metabolism and respiration	Cytoplasmic	3
H37Rv	15609388	gi|15609388	Rv2251	flavoprotein	Intermediary metabolism and respiration	Cytoplasmic	8
H37Rv	15609389	gi|15609389	Rv2252	diacylglycerol kinase	Lipid metabolism	Cytoplasmic	4
H37Rv	15609395	gi|15609395	Rv2258c	transcriptional regulator	Regulatory proteins	Cytoplasmic	16
H37Rv	15609396	gi|15609396	Rv2259	S-nitrosomycothiol reductase MscR	Intermediary metabolism and respiration	Cytoplasmic	8
H37Rv	15609400	gi|15609400	Rv2263	oxidoreductase	Intermediary metabolism and respiration	Cytoplasmic	12
H37Rv	15609401	gi|15609401	Rv2264c	proline-rich protein	Information pathways	Unknown	4
H37Rv	15609408	gi|15609408	Rv2271	hypothetical protein	conserved hypotheticals	Cytoplasmic	3
H37Rv	15609421	gi|15609421	Rv2284	esterase LipM	Intermediary metabolism and respiration	Cytoplasmic Membrane	12
H37Rv	15609422	gi|15609422	Rv2285	diacylglycerol acyltransferase	Lipid metabolism	Cytoplasmic Membrane	13
H37Rv	15609426	gi|15609426	Rv2289	CDP-diacylglycerol pyrophosphatase	Lipid metabolism	Cytoplasmic Membrane	10
H37Rv	15609428	gi|15609428	Rv2291	thiosulfate sulfurtransferase SseB	Intermediary metabolism and respiration	Cytoplasmic	7
H37Rv	15609431	gi|15609431	Rv2294	cystathionine beta-lyase	Intermediary metabolism and respiration	Cytoplasmic	22
H37Rv	15609433	gi|15609433	Rv2296	haloalkane dehalogenase	Intermediary metabolism and respiration	Cytoplasmic	15
H37Rv	15609434	gi|15609434	Rv2297	hypothetical protein	conserved hypotheticals	Unknown	3
H37Rv	15609435	gi|15609435	Rv2298	oxidoreductase	Intermediary metabolism and respiration	Cytoplasmic	17
H37Rv	15609436	gi|15609436	Rv2299c	chaperone protein HtpG	virulence, detoxification, adaptation	Cytoplasmic	52
H37Rv	57116961	gi|57116961	Rv2301	cutinase	cell wall and cell processes	Unknown	4
H37Rv	15609440	gi|15609440	Rv2303c	antibiotic-resistance protein	virulence, detoxification, adaptation	Cytoplasmic	4
H37Rv	15609442	gi|15609442	Rv2305	hypothetical protein	cell wall and cell processes	Cytoplasmic	11
H37Rv	15609451	gi|15609451	Rv2314c	hypothetical protein	Intermediary metabolism and respiration	Cytoplasmic Membrane	14
H37Rv	15609452	gi|15609452	Rv2315c	hypothetical protein	Intermediary metabolism and respiration	Unknown	15
H37Rv	15609456	gi|15609456	Rv2319c	universal stress protein	virulence, detoxification, adaptation	Unknown	9
H37Rv	15609463	gi|15609463	Rv2326c	ABC transporter ATP-binding protein	cell wall and cell processes	Cytoplasmic Membrane	8
H37Rv	57116971	gi|57116971	Rv2332	malate oxidoreductase	Intermediary metabolism and respiration	Cytoplasmic Membrane	5
H37Rv	57116972	gi|57116972	Rv2334	O-acetylserine sulfhydrylase	Intermediary metabolism and respiration	Cytoplasmic	6
H37Rv	15609475	gi|15609475	Rv2338c	molybdopterin biosynthesis protein MoeW	Intermediary metabolism and respiration	Cytoplasmic	3
H37Rv	15609480	gi|15609480	Rv2343c	DNA primase	Information pathways	Cytoplasmic	12
H37Rv	15609482	gi|15609482	Rv2345	transmembrane protein	cell wall and cell processes	Cytoplasmic Membrane	27
H37Rv	15609483	gi|15609483	Rv2346c	ESAT-6 like protein EsxO	cell wall and cell processes	Cytoplasmic	3
H37Rv	15609487	gi|15609487	Rv2350c	membrane-associated phospholipase B	Intermediary metabolism and respiration	Cytoplasmic Membrane	7
H37Rv	15609494	gi|15609494	Rv2357c	glycine--tRNA ligase	Information pathways	Cytoplasmic	17
H37Rv	15609498	gi|15609498	Rv2361c	decaprenyl diphosphate synthase	cell wall and cell processes	Cytoplasmic	3
H37Rv	15609500	gi|15609500	Rv2363	amidase	Intermediary metabolism and respiration	Cytoplasmic	16
H37Rv	57116978	gi|57116978	Rv2368c	protein PhoH	Intermediary metabolism and respiration	Cytoplasmic	4
H37Rv	15609510	gi|15609510	Rv2373c	chaperone protein DnaJ	virulence, detoxification, adaptation	Cytoplasmic	14
H37Rv	15609511	gi|15609511	Rv2374c	heat-inducible transcription repressor HrcA	virulence, detoxification, adaptation	Cytoplasmic	9
H37Rv	448824784	gi|448824784	Rv2380c	peptide synthetase	Lipid metabolism	Cytoplasmic	5
H37Rv	15609520	gi|15609520	Rv2383c	phenyloxazoline synthase	Lipid metabolism	Cytoplasmic	6
H37Rv	15609528	gi|15609528	Rv2391	sulfite reductase	Intermediary metabolism and respiration	Cytoplasmic	19
H37Rv	15609529	gi|15609529	Rv2392	phosphoadenosine phosphosulfate reductase	Intermediary metabolism and respiration	Cytoplasmic	9
H37Rv	15609531	gi|15609531	Rv2394	gamma-glutamyltranspeptidase precursor GgtB	Intermediary metabolism and respiration	Extracellular	6
H37Rv	15609537	gi|15609537	Rv2400c	sulfate ABC transporter substrate-binding lipoprotein SubI	cell wall and cell processes	Unknown	5
H37Rv	448824785	gi|448824785	Rv2402	trehalase	Intermediary metabolism and respiration	Cytoplasmic Membrane	9
H37Rv	15609541	gi|15609541	Rv2404c	GTP-binding protein LepA	Intermediary metabolism and respiration	Cytoplasmic Membrane	7
H37Rv	15609543	gi|15609543	Rv2406c	hypothetical protein	Regulatory proteins	Cytoplasmic	5
H37Rv	15609546	gi|15609546	Rv2409c	hypothetical protein	Intermediary metabolism and respiration	Cytoplasmic	4
H37Rv	15609547	gi|15609547	Rv2410c	hypothetical protein	Intermediary metabolism and respiration	Cytoplasmic Membrane	10
H37Rv	15609548	gi|15609548	Rv2411c	hypothetical protein	Intermediary metabolism and respiration	Cytoplasmic	14
H37Rv	15609549	gi|15609549	Rv2412	30S ribosomal protein S20	Information pathways	Cytoplasmic	2
H37Rv	448824786	gi|448824786	Rv2413c	hypothetical protein	Information pathways	Cellwall	9
H37Rv	57116987	gi|57116987	Rv2416c	enhanced intracellular survival protein	virulence, detoxification, adaptation	Unknown	17
H37Rv	15609554	gi|15609554	Rv2417c	DegV domain-containing protein	conserved hypotheticals	Unknown	4
H37Rv	15609555	gi|15609555	Rv2418c	hypothetical protein	conserved hypotheticals	Cytoplasmic	4
H37Rv	15609564	gi|15609564	Rv2427c	gamma-glutamyl phosphate reductase	Intermediary metabolism and respiration	Cytoplasmic	18
H37Rv	15609565	gi|15609565	Rv2428	alkyl hydroperoxide reductase subunit C	virulence, detoxification, adaptation	Cytoplasmic	12
H37Rv	15609566	gi|15609566	Rv2429	alkyl hydroperoxide reductase AphD	virulence, detoxification, adaptation	Unknown	2
H37Rv	57116990	gi|57116990	Rv2438c	glutamine-dependent NAD(+) synthetase	Intermediary metabolism and respiration	Unknown	14
H37Rv	15609576	gi|15609576	Rv2439c	glutamate 5-kinase protein	Intermediary metabolism and respiration	Unknown	10
H37Rv	15609578	gi|15609578	Rv2441c	50S ribosomal protein L27	Information pathways	Cytoplasmic	2
H37Rv	15609579	gi|15609579	Rv2442c	50S ribosomal protein L21	Information pathways	Unknown	2
H37Rv	15609581	gi|15609581	Rv2444c	ribonuclease E	Information pathways	Cytoplasmic	20
H37Rv	15609582	gi|15609582	Rv2445c	nucleoside diphosphate kinase	Intermediary metabolism and respiration	Cytoplasmic	10
H37Rv	15609584	gi|15609584	Rv2447c	folylpolyglutamate synthase FolC	Intermediary metabolism and respiration	Cytoplasmic	10
H37Rv	15609585	gi|15609585	Rv2448c	valine--tRNA ligase	Information pathways	Cytoplasmic	32
H37Rv	15609586	gi|15609586	Rv2449c	trans-acting enoyl reductase	conserved hypotheticals	Cytoplasmic	20
H37Rv	15609590	gi|15609590	Rv2453c	molybdenum cofactor guanylyltransferase	Intermediary metabolism and respiration	Cytoplasmic	6
H37Rv	15609591	gi|15609591	Rv2454c	2-oxoglutarate oxidoreductase subunit KorB	Intermediary metabolism and respiration	Cytoplasmic	25
H37Rv	15609592	gi|15609592	Rv2455c	2-oxoglutarate oxidoreductase subunit KorA	Intermediary metabolism and respiration	Cytoplasmic	35
H37Rv	15609594	gi|15609594	Rv2457c	ATP-dependent CLP protease ATP-binding subunit ClpX	Intermediary metabolism and respiration	Cytoplasmic	21
H37Rv	15609597	gi|15609597	Rv2460c	ATP-dependent CLP protease proteolytic subunit 2	Intermediary metabolism and respiration	Cytoplasmic	20
H37Rv	57116992	gi|57116992	Rv2461c	ATP-dependent CLP protease proteolytic subunit 1	Intermediary metabolism and respiration	Cytoplasmic	16
H37Rv	15609599	gi|15609599	Rv2462c	trigger factor	cell wall and cell processes	Cytoplasmic	37
H37Rv	57116993	gi|57116993	Rv2465c	ribose-5-phosphate isomerase B	Intermediary metabolism and respiration	Cytoplasmic	6
H37Rv	57116994	gi|57116994	Rv2467	aminopeptidase PepN	Intermediary metabolism and respiration	Cytoplasmic	31
H37Rv	15609605	gi|15609605	Rv2468c	hypothetical protein	conserved hypotheticals	Cytoplasmic	5
H37Rv	15609610	gi|15609610	Rv2473	alanine/proline-rich membrane protein	cell wall and cell processes	Unknown	4
H37Rv	15609613	gi|15609613	Rv2476c	NAD-dependent glutamate dehydrogenase	Intermediary metabolism and respiration	Cytoplasmic Membrane	86
H37Rv	15609614	gi|15609614	Rv2477c	macrolide ABC transporter ATP-binding protein	cell wall and cell processes	Cytoplasmic	28
H37Rv	15609619	gi|15609619	Rv2482c	glycerol-3-phosphate acyltransferase	Lipid metabolism	Cytoplasmic Membrane	9
H37Rv	15609620	gi|15609620	Rv2483c	bifunctional L-3-phosphoserine phosphatase/1-acyl-sn-glycerol-3-phosphate acyltransferase	Lipid metabolism	Cytoplasmic Membrane	10
H37Rv	15609621	gi|15609621	Rv2484c	diacyglycerol O-acyltransferase	Lipid metabolism	Cytoplasmic	4
H37Rv	15609623	gi|15609623	Rv2486	enoyl-CoA hydratase EchA14	Lipid metabolism	Cytoplasmic	6
H37Rv	15609632	gi|15609632	Rv2495c	branched-chain keto acid dehydrogenase E2 component	Intermediary metabolism and respiration	Cytoplasmic	12
H37Rv	15609633	gi|15609633	Rv2496c	branched-chain keto acid dehydrogenase E1 component subunit beta	Intermediary metabolism and respiration	Cytoplasmic	8
H37Rv	15609634	gi|15609634	Rv2497c	branched-chain keto acid dehydrogenase E1 component subunit alpha	Intermediary metabolism and respiration	Cytoplasmic	7
H37Rv	15609635	gi|15609635	Rv2498c	citrate (pro-3S)-lyase subunit beta	Intermediary metabolism and respiration	Cytoplasmic	6
H37Rv	15609637	gi|15609637	Rv2500c	acyl-CoA dehydrogenase FadE19	Lipid metabolism	Cytoplasmic	5
H37Rv	15609638	gi|15609638	Rv2501c	acetyl-/propionyl-CoA carboxylase subunit alpha	Lipid metabolism	Cytoplasmic	9
H37Rv	15609639	gi|15609639	Rv2502c	acetyl-/propionyl-CoA carboxylase subunit beta	Lipid metabolism	Cytoplasmic	9
H37Rv	15609641	gi|15609641	Rv2504c	succinyl-CoA:3-ketoacid-CoA transferase subunit A	Lipid metabolism	Cytoplasmic	4
H37Rv	15609646	gi|15609646	Rv2509	short-chain type dehydrogenase/reductase	Intermediary metabolism and respiration	Cytoplasmic	14
H37Rv	15609647	gi|15609647	Rv2510c	hypothetical protein	Intermediary metabolism and respiration	Unknown	13
H37Rv	15609655	gi|15609655	Rv2518c	L,D-transpeptidase LdtB	cell wall and cell processes	Unknown	6
H37Rv	15609657	gi|15609657	Rv2520c	membrane protein	cell wall and cell processes	Cytoplasmic	4
H37Rv	15609658	gi|15609658	Rv2521	peroxiredoxin	virulence, detoxification, adaptation	Cellwall	8
H37Rv	15609661	gi|15609661	Rv2524c	fatty acid synthase	Lipid metabolism	Cytoplasmic Membrane	146
H37Rv	15609662	gi|15609662	Rv2525c	hypothetical protein	conserved hypotheticals	Extracellular	2
H37Rv	15609665	gi|15609665	Rv2528c	restriction system protein	Information pathways	Cytoplasmic	13
H37Rv	15609666	gi|15609666	Rv2529	hypothetical protein	Information pathways	Cytoplasmic	5
H37Rv	57117000	gi|57117000	Rv2531c	amino acid decarboxylase	Intermediary metabolism and respiration	Cytoplasmic	21
H37Rv	15609670	gi|15609670	Rv2533c	N utilization substance protein B	Information pathways	Cytoplasmic	4
H37Rv	15609671	gi|15609671	Rv2534c	elongation factor P	Information pathways	Cytoplasmic	2
H37Rv	15609672	gi|15609672	Rv2535c	cytoplasmic peptidase PepQ	Intermediary metabolism and respiration	Cytoplasmic	13
H37Rv	15609673	gi|15609673	Rv2536	transmembrane protein	cell wall and cell processes	Cytoplasmic Membrane	3
H37Rv	15609675	gi|15609675	Rv2538c	3-dehydroquinate synthase	Intermediary metabolism and respiration	Cytoplasmic	9
H37Rv	15609677	gi|15609677	Rv2540c	chorismate synthase	Intermediary metabolism and respiration	Cytoplasmic	9
H37Rv	15609690	gi|15609690	Rv2553c	membrane protein	cell wall and cell processes	Cytoplasmic	7
H37Rv	15609691	gi|15609691	Rv2554c	Holliday junction resolvase	Information pathways	Cytoplasmic	4
H37Rv	15609692	gi|15609692	Rv2555c	alanine--tRNA ligase	Information pathways	Cytoplasmic	32
H37Rv	15609700	gi|15609700	Rv2563	glutamine ABC transporter permease	cell wall and cell processes	Cytoplasmic Membrane	19
H37Rv	15609701	gi|15609701	Rv2564	glutamine ABC transporter ATP-binding protein	cell wall and cell processes	Cytoplasmic Membrane	10
H37Rv	15609702	gi|15609702	Rv2565	NTE family protein	Regulatory proteins	Cytoplasmic	16
H37Rv	15609703	gi|15609703	Rv2566	hypothetical protein	Intermediary metabolism and respiration	Cytoplasmic	29
H37Rv	15609704	gi|15609704	Rv2567	alanine/leucine-rich protein	Intermediary metabolism and respiration	Cytoplasmic Membrane	12
H37Rv	15609708	gi|15609708	Rv2571c	transmembrane protein	cell wall and cell processes	Cytoplasmic Membrane	5
H37Rv	15609709	gi|15609709	Rv2572c	aspartate--tRNA ligase	Information pathways	Cytoplasmic	14
H37Rv	15609711	gi|15609711	Rv2574	hypothetical protein	conserved hypotheticals	Cytoplasmic Membrane	5
H37Rv	57117001	gi|57117001	Rv2579	haloalkane dehalogenase	Intermediary metabolism and respiration	Cytoplasmic	9
H37Rv	15609717	gi|15609717	Rv2580c	histidine--tRNA ligase	Information pathways	Cytoplasmic	9
H37Rv	15609718	gi|15609718	Rv2581c	glyoxalase II	virulence, detoxification, adaptation	Cytoplasmic	4
H37Rv	15609719	gi|15609719	Rv2582	peptidyl-prolyl cis-trans isomerase B	Information pathways	Cytoplasmic	8
H37Rv	15609720	gi|15609720	Rv2583c	bifunctional (p)ppGpp synthase/hydrolase RelA	Intermediary metabolism and respiration	Cytoplasmic	5
H37Rv	15609721	gi|15609721	Rv2584c	adenine phosphoribosyltransferase	Intermediary metabolism and respiration	Cytoplasmic	8
H37Rv	15609723	gi|15609723	Rv2586c	protein translocase subunit SecF	cell wall and cell processes	Cytoplasmic Membrane	6
H37Rv	15609724	gi|15609724	Rv2587c	protein translocase subunit SecD	cell wall and cell processes	Cytoplasmic Membrane	7
H37Rv	15609725	gi|15609725	Rv2588c	membrane protein secretion factor YajC	cell wall and cell processes	Cytoplasmic	8
H37Rv	15609726	gi|15609726	Rv2589	4-aminobutyrate aminotransferase	Intermediary metabolism and respiration	Cytoplasmic	12
H37Rv	15609727	gi|15609727	Rv2590	fatty-acid--CoA ligase FadD9	Lipid metabolism	Cytoplasmic	37
H37Rv	15609734	gi|15609734	Rv2597	membrane protein	cell wall and cell processes	Unknown	4
H37Rv	15609742	gi|15609742	Rv2605c	acyl-CoA thioesterase TesB	Lipid metabolism	Cytoplasmic	5
H37Rv	15609743	gi|15609743	Rv2606c	pyridoxine biosynthesis protein	Intermediary metabolism and respiration	Cytoplasmic	17
H37Rv	15609746	gi|15609746	Rv2609c	membrane protein	cell wall and cell processes	Cytoplasmic	6
H37Rv	15609748	gi|15609748	Rv2611c	phosphatidylinositol mannoside acyltransferase	Lipid metabolism	Unknown	6
H37Rv	15609750	gi|15609750	Rv2613c	AP-4-A phosphorylase	Lipid metabolism	Cytoplasmic Membrane	3
H37Rv	15609751	gi|15609751	Rv2614c	threonine--tRNA ligase	Information pathways	Cytoplasmic	19
H37Rv	15609753	gi|15609753	Rv2616	hypothetical protein	conserved hypotheticals	Unknown	4
H37Rv	15609759	gi|15609759	Rv2622	methyltransferase	Intermediary metabolism and respiration	Cytoplasmic	4
H37Rv	15609760	gi|15609760	Rv2623	universal stress protein	virulence, detoxification, adaptation	Cytoplasmic	29
H37Rv	15609761	gi|15609761	Rv2624c	universal stress protein	virulence, detoxification, adaptation	Cytoplasmic	13
H37Rv	15609762	gi|15609762	Rv2625c	zinc metalloprotease Rip3	cell wall and cell processes	Cytoplasmic Membrane	7
H37Rv	15609763	gi|15609763	Rv2626c	hypoxic response protein	Regulatory proteins	Unknown	10
H37Rv	15609764	gi|15609764	Rv2627c	hypothetical protein	conserved hypotheticals	Cytoplasmic	22
H37Rv	15609766	gi|15609766	Rv2629	hypothetical protein	conserved hypotheticals	Cytoplasmic	19
H37Rv	15609769	gi|15609769	Rv2632c	hypothetical protein	conserved hypotheticals	Cytoplasmic	4
H37Rv	15609807	gi|15609807	Rv2670c	hypothetical protein	Intermediary metabolism and respiration	Cytoplasmic	3
H37Rv	15609809	gi|15609809	Rv2672	protease	Intermediary metabolism and respiration	Unknown	11
H37Rv	15609810	gi|15609810	Rv2673	alpha-(1->3)-arabinofuranosyltransferase	cell wall and cell processes	Cytoplasmic Membrane	5
H37Rv	15609813	gi|15609813	Rv2676c	hypothetical protein	Regulatory proteins	Cytoplasmic	10
H37Rv	57117012	gi|57117012	Rv2677c	protoporphyrinogen oxidase	Intermediary metabolism and respiration	Cytoplasmic	4
H37Rv	15609815	gi|15609815	Rv2678c	uroporphyrinogen decarboxylase	Intermediary metabolism and respiration	Cytoplasmic	6
H37Rv	15609816	gi|15609816	Rv2679	enoyl-CoA hydratase EchA15	Lipid metabolism	Cytoplasmic	4
H37Rv	15609817	gi|15609817	Rv2680	hypothetical protein	Regulatory proteins	Cytoplasmic	2
H37Rv	57117013	gi|57117013	Rv2682c	1-deoxy-D-xylulose 5-phosphate synthase	Intermediary metabolism and respiration	Cytoplasmic	12
H37Rv	15609827	gi|15609827	Rv2690c	integral membrane protein	cell wall and cell processes	Cytoplasmic Membrane	4
H37Rv	57117015	gi|57117015	Rv2691	TRK system potassium uptake protein CeoB	cell wall and cell processes	Cytoplasmic Membrane	8
H37Rv	57117016	gi|57117016	Rv2692	TRK system potassium uptake protein CeoC	cell wall and cell processes	Cytoplasmic Membrane	9
H37Rv	15609833	gi|15609833	Rv2696c	hypothetical protein	Regulatory proteins	Cytoplasmic	5
H37Rv	15609834	gi|15609834	Rv2697c	deoxyuridine 5'-triphosphate nucleotidohydrolase	Intermediary metabolism and respiration	Cytoplasmic Membrane	5
H37Rv	15609838	gi|15609838	Rv2701c	inositol-1-monophosphatase SuhB	Intermediary metabolism and respiration	Cytoplasmic	5
H37Rv	15609840	gi|15609840	Rv2703	RNA polymerase sigma factor SigA	Information pathways	Cytoplasmic	17
H37Rv	15609847	gi|15609847	Rv2710	RNA polymerase sigma factor SigB	Information pathways	Cytoplasmic	4
H37Rv	15609848	gi|15609848	Rv2711	iron-dependent repressor and activator IdeR	Regulatory proteins	Cytoplasmic	12
H37Rv	15609850	gi|15609850	Rv2713	pyridine nucleotide transhydrogenase	Intermediary metabolism and respiration	Cytoplasmic	14
H37Rv	15609851	gi|15609851	Rv2714	alanine/leucine-rich protein	conserved hypotheticals	Cytoplasmic	8
H37Rv	15609852	gi|15609852	Rv2715	hydrolase	Intermediary metabolism and respiration	Cytoplasmic	17
H37Rv	15609853	gi|15609853	Rv2716	hypothetical protein	Intermediary metabolism and respiration	Cytoplasmic	5
H37Rv	15609855	gi|15609855	Rv2718c	transcriptional regulator NrdR	Regulatory proteins	Cytoplasmic	4
H37Rv	345462012	gi|345462012	Rv2720	repressor LexA	Regulatory proteins	Unknown	7
H37Rv	15609858	gi|15609858	Rv2721c	transmembrane alanine/glycine-rich protein	cell wall and cell processes	Cellwall	24
H37Rv	15609862	gi|15609862	Rv2725c	GTP-binding protein HflX	Intermediary metabolism and respiration	Cytoplasmic	4
H37Rv	15609863	gi|15609863	Rv2726c	diaminopimelate epimerase	Intermediary metabolism and respiration	Cytoplasmic	2
H37Rv	15609868	gi|15609868	Rv2731	alanine/arginine-rich protein	conserved hypotheticals	Cytoplasmic	10
H37Rv	15609869	gi|15609869	Rv2732c	transmembrane protein	cell wall and cell processes	Cytoplasmic Membrane	4
H37Rv	15609874	gi|15609874	Rv2737c	recombinase A	Information pathways	Cytoplasmic	11
H37Rv	15609876	gi|15609876	Rv2739c	alanine-rich transferase	Intermediary metabolism and respiration	Unknown	12
H37Rv	15609877	gi|15609877	Rv2740	epoxide hydrolase	virulence, detoxification, adaptation	Unknown	7
H37Rv	57117019	gi|57117019	Rv2744c	alanine-rich protein	Insertion seqs and phages	Cytoplasmic	34
H37Rv	15609885	gi|15609885	Rv2748c	DNA translocase FtsK	cell wall and cell processes	Cytoplasmic Membrane	6
H37Rv	15609888	gi|15609888	Rv2751	hypothetical protein	Lipid metabolism	Cytoplasmic Membrane	13
H37Rv	15609889	gi|15609889	Rv2752c	ribonuclease J	Intermediary metabolism and respiration	Cytoplasmic	3
H37Rv	15609890	gi|15609890	Rv2753c	4-hydroxy-tetrahydrodipicolinate synthase	Intermediary metabolism and respiration	Cytoplasmic	8
H37Rv	15609893	gi|15609893	Rv2756c	type I restriction/modification system DNA methylase HsdM	Information pathways	Cytoplasmic	4
H37Rv	15609902	gi|15609902	Rv2765	alanine-rich hydrolase	Intermediary metabolism and respiration	Unknown	4
H37Rv	57117021	gi|57117021	Rv2766c	short-chain type dehydrogenase/reductase	Intermediary metabolism and respiration	Cytoplasmic	7
H37Rv	15609910	gi|15609910	Rv2773c	4-hydroxy-tetrahydrodipicolinate reductase	Intermediary metabolism and respiration	Cytoplasmic	4
H37Rv	448824789	gi|448824789	Rv2775	GCN5-like N-acetyltransferase	Intermediary metabolism and respiration	Cytoplasmic	4
H37Rv	15609915	gi|15609915	Rv2778c	hypothetical protein	conserved hypotheticals	Cytoplasmic	3
H37Rv	15609917	gi|15609917	Rv2780	L-alanine dehydrogenase	Intermediary metabolism and respiration	Extracellular	18
H37Rv	15609920	gi|15609920	Rv2783c	bifunctional guanosine pentaphosphate synthetase/polyribonucleotide nucleotidyltransferase	Information pathways	Cytoplasmic	49
H37Rv	15609922	gi|15609922	Rv2785c	30S ribosomal protein S15	Information pathways	Cytoplasmic	4
H37Rv	15609923	gi|15609923	Rv2786c	bifunctional riboflavin kinase /FMN adenylyltransferase	Intermediary metabolism and respiration	Cytoplasmic	4
H37Rv	15609926	gi|15609926	Rv2789c	acyl-CoA dehydrogenase FadE21	Lipid metabolism	Cytoplasmic	11
H37Rv	448824790	gi|448824790	Rv2790c	lipid-transfer protein	cell wall and cell processes	Cytoplasmic	10
H37Rv	15609932	gi|15609932	Rv2795c	hypothetical protein	Intermediary metabolism and respiration	Cytoplasmic	6
H37Rv	15609939	gi|15609939	Rv2802c	arginine/alanine-rich protein	conserved hypotheticals	Cytoplasmic	3
H37Rv	15609955	gi|15609955	Rv2818c	CRISPR-associated protein Csm6	unknown	Cytoplasmic	9
H37Rv	15609968	gi|15609968	Rv2831	enoyl-CoA hydratase EchA16	Lipid metabolism	Unknown	12
H37Rv	15609974	gi|15609974	Rv2837c	bifunctional oligoribonuclease/PAP phosphatase NrnA	Intermediary metabolism and respiration	Unknown	8
H37Rv	15609976	gi|15609976	Rv2839c	translation initiation factor IF-2	Information pathways	Cytoplasmic	40
H37Rv	15609978	gi|15609978	Rv2841c	transcription termination/antitermination protein NusA	Information pathways	Cytoplasmic	9
H37Rv	15609982	gi|15609982	Rv2845c	proline--tRNA ligase	Information pathways	Cytoplasmic	19
H37Rv	57117027	gi|57117027	Rv2847c	multifunctional uroporphyrin-III C-methyltransferase/precorrin-2 oxidase/ferrochelatase	Intermediary metabolism and respiration	Cytoplasmic	9
H37Rv	15609989	gi|15609989	Rv2852c	malate:quinone oxidoreductase	Intermediary metabolism and respiration	Cellwall	8
H37Rv	15609991	gi|15609991	Rv2854	hypothetical protein	Lipid metabolism	Cytoplasmic	3
H37Rv	57117030	gi|57117030	Rv2855	mycothione reductase	Intermediary metabolism and respiration	Cytoplasmic	7
H37Rv	15609995	gi|15609995	Rv2858c	aldehyde dehydrogenase AldC	Intermediary metabolism and respiration	Cytoplasmic	14
H37Rv	15609997	gi|15609997	Rv2860c	glutamine synthetase	Intermediary metabolism and respiration	Cytoplasmic	8
H37Rv	57117031	gi|57117031	Rv2861c	methionine aminopeptidase	Intermediary metabolism and respiration	Cytoplasmic	3
H37Rv	15610005	gi|15610005	Rv2868c	4-hydroxy-3-methylbut-2-en-1-yl diphosphate synthase	Intermediary metabolism and respiration	Cytoplasmic	26
H37Rv	15610010	gi|15610010	Rv2873	cell surface lipoprotein	cell wall and cell processes	Cytoplasmic Membrane	3
H37Rv	15610019	gi|15610019	Rv2882c	ribosome recycling factor	Information pathways	Cytoplasmic	7
H37Rv	15610020	gi|15610020	Rv2883c	uridylate kinase	Intermediary metabolism and respiration	Cytoplasmic	12
H37Rv	15610025	gi|15610025	Rv2888c	amidase AmiC	Intermediary metabolism and respiration	Cytoplasmic	20
H37Rv	15610026	gi|15610026	Rv2889c	elongation factor EF-Ts	Information pathways	Cytoplasmic	24
H37Rv	15610027	gi|15610027	Rv2890c	30S ribosomal protein S2	Information pathways	Cytoplasmic	16
H37Rv	15610032	gi|15610032	Rv2895c	mycobactin utilization protein ViuB	Intermediary metabolism and respiration	Cytoplasmic	7
H37Rv	15610037	gi|15610037	Rv2900c	formate dehydrogenase subunit alpha FdhF	Intermediary metabolism and respiration	Cytoplasmic	6
H37Rv	15610038	gi|15610038	Rv2901c	hypothetical protein	conserved hypotheticals	Cytoplasmic	6
H37Rv	15610040	gi|15610040	Rv2903c	signal peptidase	cell wall and cell processes	Cytoplasmic Membrane	7
H37Rv	15610041	gi|15610041	Rv2904c	50S ribosomal protein L19	Information pathways	Cytoplasmic	6
H37Rv	15610046	gi|15610046	Rv2909c	30S ribosomal protein S16	Information pathways	Cytoplasmic	8
H37Rv	57117035	gi|57117035	Rv2911	penicillin-binding protein DacB2	cell wall and cell processes	Cytoplasmic Membrane	12
H37Rv	15610050	gi|15610050	Rv2913c	D-amino acid aminohydrolase	Intermediary metabolism and respiration	Cytoplasmic	5
H37Rv	15610053	gi|15610053	Rv2916c	signal recognition particle protein	cell wall and cell processes	Cytoplasmic Membrane	32
H37Rv	15610058	gi|15610058	Rv2921c	signal recognition particle receptor FtsY	cell wall and cell processes	Cytoplasmic Membrane	22
H37Rv	57117036	gi|57117036	Rv2922c	chromosome partition protein Smc	cell wall and cell processes	Cytoplasmic	34
H37Rv	15610062	gi|15610062	Rv2925c	ribonuclease III	Information pathways	Cytoplasmic	7
H37Rv	15610064	gi|15610064	Rv2927c	hypothetical protein	Regulatory proteins	Cytoplasmic	9
H37Rv	15610065	gi|15610065	Rv2928	thioesterase TesA	Lipid metabolism	Cytoplasmic	21
H37Rv	57117038	gi|57117038	Rv2930	fatty-acid--CoA ligase FadD26	Lipid metabolism	Cytoplasmic	23
H37Rv	15610068	gi|15610068	Rv2931	phthiocerol synthesis polyketide synthase type I PpsA	Lipid metabolism	Unknown	35
H37Rv	15610069	gi|15610069	Rv2932	phthiocerol synthesis polyketide synthase type I PpsB	Lipid metabolism	Cytoplasmic Membrane	26
H37Rv	15610070	gi|15610070	Rv2933	phthiocerol synthesis polyketide synthase type I PpsC	Lipid metabolism	Cytoplasmic Membrane	56
H37Rv	15610071	gi|15610071	Rv2934	phthiocerol synthesis polyketide synthase type I PpsD	Lipid metabolism	Cytoplasmic Membrane	31
H37Rv	15610072	gi|15610072	Rv2935	phthiocerol synthesis polyketide synthase type I PpsE	Lipid metabolism	Cytoplasmic Membrane	66
H37Rv	15610073	gi|15610073	Rv2936	daunorubicin ABC transporter ATP-binding protein DrrA	cell wall and cell processes	Cytoplasmic Membrane	15
H37Rv	15610077	gi|15610077	Rv2940c	multifunctional mycocerosic acid synthase	Lipid metabolism	Cytoplasmic Membrane	114
H37Rv	15610078	gi|15610078	Rv2941	long-chain-fatty-acid--AMP ligase FadD28	Lipid metabolism	Cytoplasmic	19
H37Rv	15610079	gi|15610079	Rv2942	transmembrane transport protein MmpL7	cell wall and cell processes	Cytoplasmic Membrane	17
H37Rv	15610082	gi|15610082	Rv2945c	lipoprotein LppX	cell wall and cell processes	Cytoplasmic Membrane	12
H37Rv	15610085	gi|15610085	Rv2948c	p-hydroxybenzoyl--AMP ligase	Lipid metabolism	Cytoplasmic Membrane	9
H37Rv	15610086	gi|15610086	Rv2949c	chorismate pyruvate-lyase	Intermediary metabolism and respiration	Cytoplasmic	5
H37Rv	448824794	gi|448824794	Rv2950c	long-chain-fatty-acid--AMP ligase FadD29	Lipid metabolism	Cytoplasmic	10
H37Rv	15610088	gi|15610088	Rv2951c	phthiodiolone/phenolphthiodiolone dimycocerosates ketoreductase	Intermediary metabolism and respiration	Cytoplasmic	30
H37Rv	15610089	gi|15610089	Rv2952	phthiotriol/phenolphthiotriol dimycocerosates methyltransferase	Intermediary metabolism and respiration	Cytoplasmic	14
H37Rv	15610090	gi|15610090	Rv2953	trans-acting enoyl reductase	Lipid metabolism	Unknown	28
H37Rv	15610091	gi|15610091	Rv2954c	hypothetical protein	Intermediary metabolism and respiration	Cytoplasmic	7
H37Rv	15610092	gi|15610092	Rv2955c	hypothetical protein	Intermediary metabolism and respiration	Cytoplasmic	9
H37Rv	15610093	gi|15610093	Rv2956	hypothetical protein	Intermediary metabolism and respiration	Cytoplasmic	4
H37Rv	15610095	gi|15610095	Rv2958c	PGL/p-HBAD biosynthesis glycosyltransferase	Intermediary metabolism and respiration	Cytoplasmic Membrane	10
H37Rv	15610096	gi|15610096	Rv2959c	rhamnosyl O-methyltransferase	Intermediary metabolism and respiration	Cytoplasmic	8
H37Rv	15610104	gi|15610104	Rv2967c	pyruvate carboxylase	Intermediary metabolism and respiration	Cytoplasmic	43
H37Rv	15610106	gi|15610106	Rv2969c	hypothetical protein	cell wall and cell processes	Cytoplasmic	15
H37Rv	15610107	gi|15610107	Rv2970c	lipase/esterase LipN	Intermediary metabolism and respiration	Cytoplasmic	25
H37Rv	15610108	gi|15610108	Rv2971	oxidoreductase	Intermediary metabolism and respiration	Cytoplasmic	15
H37Rv	15610113	gi|15610113	Rv2976c	uracil-DNA glycosylase	Information pathways	Cytoplasmic	5
H37Rv	15610114	gi|15610114	Rv2977c	thiamine-monophosphate kinase	Intermediary metabolism and respiration	Cytoplasmic	4
H37Rv	15610118	gi|15610118	Rv2981c	D-alanine--D-alanine ligase	cell wall and cell processes	Cytoplasmic	12
H37Rv	15610119	gi|15610119	Rv2982c	glycerol-3-phosphate dehydrogenase	Lipid metabolism	Cytoplasmic Membrane	11
H37Rv	15610121	gi|15610121	Rv2984	polyphosphate kinase	Intermediary metabolism and respiration	Cytoplasmic Membrane	18
H37Rv	15610122	gi|15610122	Rv2985	8-oxo-dGTP diphosphatase	Information pathways	Cytoplasmic	5
H37Rv	15610123	gi|15610123	Rv2986c	DNA-binding protein HU	Information pathways	Cytoplasmic	19
H37Rv	15610124	gi|15610124	Rv2987c	3-isopropylmalate dehydratase small subunit	Intermediary metabolism and respiration	Cytoplasmic	13
H37Rv	15610125	gi|15610125	Rv2988c	3-isopropylmalate dehydratase large subunit	Intermediary metabolism and respiration	Cytoplasmic	10
H37Rv	15610126	gi|15610126	Rv2989	transcriptional regulator	Regulatory proteins	Cytoplasmic Membrane	3
H37Rv	57117041	gi|57117041	Rv2992c	glutamate--tRNA ligase	Information pathways	Cytoplasmic	17
H37Rv	448824795	gi|448824795	Rv2993c	2-hydroxyhepta-2,4-diene-1,7-dioate isomerase	Intermediary metabolism and respiration	Unknown	7
H37Rv	15610132	gi|15610132	Rv2995c	3-isopropylmalate dehydrogenase	Intermediary metabolism and respiration	Cytoplasmic	13
H37Rv	57117042	gi|57117042	Rv2996c	D-3-phosphoglycerate dehydrogenase	Intermediary metabolism and respiration	Cytoplasmic	70
H37Rv	15610136	gi|15610136	Rv2999	lipoprotein LppY	cell wall and cell processes	Unknown	6
H37Rv	448824796	gi|448824796	Rv3001c	ketol-acid reductoisomerase	Intermediary metabolism and respiration	Cytoplasmic	16
H37Rv	15610139	gi|15610139	Rv3002c	acetolactate synthase small subunit	Intermediary metabolism and respiration	Cytoplasmic	7
H37Rv	57117044	gi|57117044	Rv3003c	acetolactate synthase large subunit IlvB	Intermediary metabolism and respiration	Cytoplasmic	15
H37Rv	15610143	gi|15610143	Rv3006	lipoprotein LppZ	cell wall and cell processes	Unknown	10
H37Rv	15610146	gi|15610146	Rv3009c	aspartyl/glutamyl-tRNA(Asn/Gln) amidotransferase subunit B	Information pathways	Cytoplasmic	19
H37Rv	15610147	gi|15610147	Rv3010c	6-phosphofructokinase	Intermediary metabolism and respiration	Cytoplasmic	6
H37Rv	448824797	gi|448824797	Rv3011c	glutamyl-tRNA(GLN) amidotransferase subunit A	Information pathways	Cytoplasmic	11
H37Rv	15610150	gi|15610150	Rv3013	hypothetical protein	Regulatory proteins	Cytoplasmic	6
H37Rv	15610151	gi|15610151	Rv3014c	DNA ligase A	Information pathways	Cytoplasmic	21
H37Rv	15610152	gi|15610152	Rv3015c	hypothetical protein	Regulatory proteins	Unknown	12
H37Rv	15610161	gi|15610161	Rv3024c	tRNA-specific 2-thiouridylase	Information pathways	Cytoplasmic	7
H37Rv	15610165	gi|15610165	Rv3028c	electron transfer flavoprotein subunit alpha	Intermediary metabolism and respiration	Cytoplasmic	46
H37Rv	15610166	gi|15610166	Rv3029c	electron transfer flavoprotein subunit beta	Intermediary metabolism and respiration	Cytoplasmic	21
H37Rv	15610168	gi|15610168	Rv3031	1,4-alpha-glucan branching protein	Intermediary metabolism and respiration	Cytoplasmic	4
H37Rv	15610175	gi|15610175	Rv3038c	hypothetical protein	Intermediary metabolism and respiration	Cytoplasmic	7
H37Rv	15610176	gi|15610176	Rv3039c	enoyl-CoA hydratase EchA17	Lipid metabolism	Unknown	3
H37Rv	15610177	gi|15610177	Rv3040c	hypothetical protein	Information pathways	Cytoplasmic	10
H37Rv	15610178	gi|15610178	Rv3041c	ABC transporter ATP-binding protein	cell wall and cell processes	Cytoplasmic Membrane	12
H37Rv	15610179	gi|15610179	Rv3042c	phosphoserine phosphatase SerB	Intermediary metabolism and respiration	Cytoplasmic	19
H37Rv	15610180	gi|15610180	Rv3043c	cytochrome C oxidase cytochrome 1	Intermediary metabolism and respiration	Cytoplasmic Membrane	5
H37Rv	15610181	gi|15610181	Rv3044	FeIII-dicitrate-binding periplasmic lipoprotein	cell wall and cell processes	Unknown	10
H37Rv	15610182	gi|15610182	Rv3045	NADP-dependent alcohol dehydrogenase	Intermediary metabolism and respiration	Cytoplasmic	28
H37Rv	15610186	gi|15610186	Rv3049c	monooxygenase	Intermediary metabolism and respiration	Cytoplasmic Membrane	8
H37Rv	15610187	gi|15610187	Rv3050c	AsnC family transcriptional regulator	Regulatory proteins	Cytoplasmic	4
H37Rv	15610188	gi|15610188	Rv3051c	ribonucleoside-diphosphate reductase subunit alpha	Information pathways	Cytoplasmic	27
H37Rv	15610194	gi|15610194	Rv3057c	short chain alcohol dehydrogenase/reductase	Intermediary metabolism and respiration	Cytoplasmic	9
H37Rv	15610195	gi|15610195	Rv3058c	TetR family transcriptional regulator	Regulatory proteins	Cytoplasmic	9
H37Rv	15610198	gi|15610198	Rv3061c	acyl-CoA dehydrogenase FadE22	Lipid metabolism	Cytoplasmic	11
H37Rv	15610199	gi|15610199	Rv3062	DNA ligase	Information pathways	Unknown	3
H37Rv	15610205	gi|15610205	Rv3068c	phosphoglucomutase PgmA	Intermediary metabolism and respiration	Cytoplasmic	10
H37Rv	15610208	gi|15610208	Rv3071	hypothetical protein	cell wall and cell processes	Cytoplasmic	5
H37Rv	15610212	gi|15610212	Rv3075c	hypothetical protein	Intermediary metabolism and respiration	Cytoplasmic	12
H37Rv	15610216	gi|15610216	Rv3079c	hypothetical protein	Intermediary metabolism and respiration	Cytoplasmic	6
H37Rv	15610217	gi|15610217	Rv3080c	serine/threonine-protein kinase PknK	Regulatory proteins	Cytoplasmic Membrane	9
H37Rv	15610225	gi|15610225	Rv3088	diacyglycerol O-acyltransferase	Lipid metabolism	Unknown	11
H37Rv	15610226	gi|15610226	Rv3089	long chain-fatty-acid--CoA ligase FadD13	Lipid metabolism	Cytoplasmic	8
H37Rv	15610227	gi|15610227	Rv3090	alanine/valine-rich protein	cell wall and cell processes	Unknown	15
H37Rv	15610228	gi|15610228	Rv3091	hypothetical protein	conserved hypotheticals	Cytoplasmic	16
H37Rv	15610231	gi|15610231	Rv3094c	hypothetical protein	Intermediary metabolism and respiration	Cytoplasmic	5
H37Rv	15610236	gi|15610236	Rv3099c	hypothetical protein	conserved hypotheticals	Cytoplasmic	11
H37Rv	15610239	gi|15610239	Rv3102c	cell division ATP-binding protein FtsE	cell wall and cell processes	Cytoplasmic Membrane	17
H37Rv	15610242	gi|15610242	Rv3105c	peptide chain release factor PrfB	Information pathways	Cytoplasmic	13
H37Rv	15610243	gi|15610243	Rv3106	NADPH-ferredoxin reductase FprA	Intermediary metabolism and respiration	Cytoplasmic	11
H37Rv	15610244	gi|15610244	Rv3107c	alkyldihydroxyacetonephosphate synthase	Lipid metabolism	Cytoplasmic	6
H37Rv	15610264	gi|15610264	Rv3127	hypothetical protein	conserved hypotheticals	Cytoplasmic	25
H37Rv	15610266	gi|15610266	Rv3130c	diacyglycerol O-acyltransferase	Lipid metabolism	Cytoplasmic	36
H37Rv	448824799	gi|448824799	Rv3131	NAD(P)H nitroreductase	Intermediary metabolism and respiration	Cytoplasmic Membrane	21
H37Rv	15610268	gi|15610268	Rv3132c	two component sensor histidine kinase DevS	Regulatory proteins	Cytoplasmic Membrane	19
H37Rv	15610269	gi|15610269	Rv3133c	two component transcriptional regulator DevR	Regulatory proteins	Cytoplasmic	16
H37Rv	15610270	gi|15610270	Rv3134c	universal stress protein	virulence, detoxification, adaptation	Cytoplasmic	7
H37Rv	57117065	gi|57117065	Rv3136	PPE family protein PPE51	PE/PPE	Cytoplasmic Membrane	7
H37Rv	15610273	gi|15610273	Rv3137	histidinol-phosphatase	Intermediary metabolism and respiration	Unknown	7
H37Rv	15610275	gi|15610275	Rv3139	acyl-CoA dehydrogenase FadE24	Lipid metabolism	Cytoplasmic	22
H37Rv	15610276	gi|15610276	Rv3140	acyl-CoA dehydrogenase FadE23	Lipid metabolism	Cytoplasmic	19
H37Rv	15610277	gi|15610277	Rv3141	NADPH quinone oxidoreductase FadB	Lipid metabolism	Cytoplasmic	15
H37Rv	15610279	gi|15610279	Rv3143	response regulator	Regulatory proteins	Unknown	3
H37Rv	15610282	gi|15610282	Rv3146	NADH-quinone oxidoreductase subunit B	Intermediary metabolism and respiration	Cytoplasmic Membrane	6
H37Rv	15610283	gi|15610283	Rv3147	NADH-quinone oxidoreductase subunit C	Intermediary metabolism and respiration	Cytoplasmic	6
H37Rv	15610284	gi|15610284	Rv3148	NADH-quinone oxidoreductase subunit D	Intermediary metabolism and respiration	Cytoplasmic	17
H37Rv	15610285	gi|15610285	Rv3149	NADH-quinone oxidoreductase subunit E	Intermediary metabolism and respiration	Cytoplasmic	3
H37Rv	15610286	gi|15610286	Rv3150	NADH-quinone oxidoreductase subunit F	Intermediary metabolism and respiration	Cytoplasmic	15
H37Rv	15610287	gi|15610287	Rv3151	NADH-quinone oxidoreductase subunit G	Intermediary metabolism and respiration	Cytoplasmic	30
H37Rv	15610289	gi|15610289	Rv3153	NADH-quinone oxidoreductase subunit I	Intermediary metabolism and respiration	Unknown	3
H37Rv	15610290	gi|15610290	Rv3154	NADH-quinone oxidoreductase subunit J	Intermediary metabolism and respiration	Cytoplasmic Membrane	3
H37Rv	15610293	gi|15610293	Rv3157	NADH-quinone oxidoreductase subunit M	Intermediary metabolism and respiration	Cytoplasmic Membrane	3
H37Rv	15610296	gi|15610296	Rv3160c	TetR family transcriptional regulator	Regulatory proteins	Cytoplasmic	3
H37Rv	15610297	gi|15610297	Rv3161c	dioxygenase	Intermediary metabolism and respiration	Unknown	18
H37Rv	15610304	gi|15610304	Rv3168	aminoglycoside phosphotransferase	virulence, detoxification, adaptation	Cytoplasmic	11
H37Rv	15610305	gi|15610305	Rv3169	hypothetical protein	conserved hypotheticals	Cytoplasmic	9
H37Rv	15610306	gi|15610306	Rv3170	flavin-containing monoamine oxidase	Intermediary metabolism and respiration	Cytoplasmic	2
H37Rv	15610315	gi|15610315	Rv3179	hypothetical protein	Intermediary metabolism and respiration	Cytoplasmic	7
H37Rv	15610329	gi|15610329	Rv3193c	transmembrane protein	cell wall and cell processes	Cytoplasmic Membrane	31
H37Rv	15610330	gi|15610330	Rv3194c	secreted protein	cell wall and cell processes	Unknown	9
H37Rv	15610333	gi|15610333	Rv3197	ABC transporter ATP-binding protein	cell wall and cell processes	Cytoplasmic Membrane	16
H37Rv	57117071	gi|57117071	Rv3198A	glutaredoxin protein	Intermediary metabolism and respiration	Unknown	3
H37Rv	15610334	gi|15610334	Rv3198c	ATP-dependent DNA helicase UvrD	Information pathways	Cytoplasmic	7
H37Rv	15610336	gi|15610336	Rv3200c	transmembrane cation transporter	cell wall and cell processes	Cytoplasmic Membrane	10
H37Rv	15610339	gi|15610339	Rv3203	lipase LipV	Intermediary metabolism and respiration	Cytoplasmic	5
H37Rv	15610341	gi|15610341	Rv3205c	hypothetical protein	cell wall and cell processes	Cytoplasmic	8
H37Rv	57117072	gi|57117072	Rv3206c	adenylyltransferase/sulfurtransferase	Intermediary metabolism and respiration	Cytoplasmic	10
H37Rv	15610344	gi|15610344	Rv3208	TetR family transcriptional regulator	Regulatory proteins	Cytoplasmic	3
H37Rv	57117073	gi|57117073	Rv3208A	hypothetical protein	conserved hypotheticals	Cytoplasmic	5
H37Rv	15610346	gi|15610346	Rv3210c	hypothetical protein	conserved hypotheticals	Cytoplasmic	3
H37Rv	15610347	gi|15610347	Rv3211	ATP-dependent RNA helicase RhlE	Information pathways	Cytoplasmic	10
H37Rv	15610348	gi|15610348	Rv3212	alanine/valine-rich protein	Intermediary metabolism and respiration	Unknown	4
H37Rv	15610349	gi|15610349	Rv3213c	SOJ/ParA-like protein	cell wall and cell processes	Cytoplasmic Membrane	2
H37Rv	57117074	gi|57117074	Rv3214	phosphoglycerate mutase	Intermediary metabolism and respiration	Cytoplasmic	5
H37Rv	15610351	gi|15610351	Rv3215	isochorismate synthase	Intermediary metabolism and respiration	Cytoplasmic	15
H37Rv	15610354	gi|15610354	Rv3218	hypothetical protein	cell wall and cell processes	Unknown	5
H37Rv	15610356	gi|15610356	Rv3220c	two component sensor kinase	Regulatory proteins	Cytoplasmic	9
H37Rv	15610359	gi|15610359	Rv3223c	ECF RNA polymerase sigma factor SigH	Information pathways	Cytoplasmic	5
H37Rv	15610360	gi|15610360	Rv3224	iron-regulated short-chain dehydrogenase/reductase	Intermediary metabolism and respiration	Cytoplasmic	29
H37Rv	15610363	gi|15610363	Rv3227	3-phosphoshikimate 1-carboxyvinyltransferase	Intermediary metabolism and respiration	Unknown	14
H37Rv	15610366	gi|15610366	Rv3230c	stearoyl-CoA 9-desaturase electron transfer partner	Intermediary metabolism and respiration	Cytoplasmic	12
H37Rv	15610368	gi|15610368	Rv3232c	polyphosphate kinase	Intermediary metabolism and respiration	Cytoplasmic	13
H37Rv	57117080	gi|57117080	Rv3240c	protein translocase subunit SecA	cell wall and cell processes	Cytoplasmic	48
H37Rv	448824803	gi|448824803	Rv3241c	hypothetical protein	Information pathways	Cytoplasmic	3
H37Rv	15610381	gi|15610381	Rv3245c	two component sensory histidine kinase MtrB	Regulatory proteins	Cytoplasmic Membrane	3
H37Rv	15610382	gi|15610382	Rv3246c	two component DNA-binding response regulator MtrA	Regulatory proteins	Cytoplasmic	21
H37Rv	15610384	gi|15610384	Rv3248c	adenosylhomocysteinase	Intermediary metabolism and respiration	Cytoplasmic	41
H37Rv	15610390	gi|15610390	Rv3254	hypothetical protein	Intermediary metabolism and respiration	Cytoplasmic Membrane	9
H37Rv	15610391	gi|15610391	Rv3255c	mannose-6-phosphate isomerase	Intermediary metabolism and respiration	Cytoplasmic	8
H37Rv	15610392	gi|15610392	Rv3256c	hypothetical protein	Intermediary metabolism and respiration	Unknown	9
H37Rv	15610393	gi|15610393	Rv3257c	phosphomannomutase PmmA	Intermediary metabolism and respiration	Cytoplasmic	10
H37Rv	15610397	gi|15610397	Rv3261	2-phospho-L-lactate transferase	Intermediary metabolism and respiration	Cytoplasmic	7
H37Rv	15610398	gi|15610398	Rv3262	coenzyme F420:L-glutamate ligase	Intermediary metabolism and respiration	Cytoplasmic	7
H37Rv	57117081	gi|57117081	Rv3264c	D-alpha-D-mannose-1-phosphate guanylyltransferase ManB	cell wall and cell processes	Cytoplasmic	16
H37Rv	448824804	gi|448824804	Rv3265c	N-acetylglucosaminyl-diphospho-decaprenol L-rhamnosyltransferase	cell wall and cell processes	Unknown	5
H37Rv	15610405	gi|15610405	Rv3269	hypothetical protein	virulence, detoxification, adaptation	Cytoplasmic	6
H37Rv	15610406	gi|15610406	Rv3270	manganese/zinc-exporting P-type ATPase	cell wall and cell processes	Cytoplasmic Membrane	16
H37Rv	15610408	gi|15610408	Rv3272	hypothetical protein	Intermediary metabolism and respiration	Cytoplasmic	8
H37Rv	15610409	gi|15610409	Rv3273	transmembrane carbonic anhydrase	Intermediary metabolism and respiration	Cytoplasmic Membrane	21
H37Rv	15610410	gi|15610410	Rv3274c	acyl-CoA dehydrogenase FadE25	Lipid metabolism	Cytoplasmic	29
H37Rv	15610412	gi|15610412	Rv3276c	N5-carboxyaminoimidazole ribonucleotide synthase	Intermediary metabolism and respiration	Cytoplasmic Membrane	11
H37Rv	15610414	gi|15610414	Rv3278c	transmembrane protein	cell wall and cell processes	Cytoplasmic Membrane	4
H37Rv	15610416	gi|15610416	Rv3280	propionyl-CoA carboxylase subunit beta	Lipid metabolism	Cytoplasmic	21
H37Rv	15610419	gi|15610419	Rv3283	thiosulfate sulfurtransferase SseA	Intermediary metabolism and respiration	Cytoplasmic	20
H37Rv	15610421	gi|15610421	Rv3285	bifunctional protein acetyl-/propionyl-CoA carboxylase subunit alpha AccA	Lipid metabolism	Cytoplasmic	47
H37Rv	15610426	gi|15610426	Rv3290c	L-lysine-epsilon aminotransferase	Intermediary metabolism and respiration	Cytoplasmic	12
H37Rv	15610427	gi|15610427	Rv3291c	transcriptional regulator LrpA	Regulatory proteins	Unknown	3
H37Rv	15610428	gi|15610428	Rv3292	hypothetical protein	conserved hypotheticals	Cytoplasmic	11
H37Rv	57117084	gi|57117084	Rv3293	piperideine-6-carboxylic acid dehydrogenase	Intermediary metabolism and respiration	Cytoplasmic	6
H37Rv	15610431	gi|15610431	Rv3295	TetR family transcriptional regulator	Regulatory proteins	Cytoplasmic Membrane	6
H37Rv	15610432	gi|15610432	Rv3296	ATP-dependent helicase	Information pathways	Cytoplasmic Membrane	19
H37Rv	15610434	gi|15610434	Rv3298c	esterase lipoprotein LpqC	cell wall and cell processes	Unknown	3
H37Rv	15610435	gi|15610435	Rv3299c	arylsulfatase AtsB	Intermediary metabolism and respiration	Cytoplasmic	9
H37Rv	15610437	gi|15610437	Rv3301c	phosphate transport system transcriptional regulator PhoY	cell wall and cell processes	Cytoplasmic	8
H37Rv	15610438	gi|15610438	Rv3302c	glycerol-3-phosphate dehydrogenase	Intermediary metabolism and respiration	Cytoplasmic	21
H37Rv	15610439	gi|15610439	Rv3303c	NAD(P)H quinone reductase LpdA	Intermediary metabolism and respiration	Cytoplasmic	6
H37Rv	57117086	gi|57117086	Rv3305c	N-acyl-L-amino acid amidohydrolase AmiA	Intermediary metabolism and respiration	Cytoplasmic	11
H37Rv	57117087	gi|57117087	Rv3306c	amidase AmiB	Intermediary metabolism and respiration	Cytoplasmic	4
H37Rv	15610444	gi|15610444	Rv3308	phosphomannomutase PmmB	Intermediary metabolism and respiration	Cytoplasmic	3
H37Rv	15610447	gi|15610447	Rv3311	hypothetical protein	conserved hypotheticals	Cytoplasmic	20
H37Rv	15610449	gi|15610449	Rv3313c	adenosine deaminase	Intermediary metabolism and respiration	Cytoplasmic	5
H37Rv	15610450	gi|15610450	Rv3314c	thymidine phosphorylase	Intermediary metabolism and respiration	Cytoplasmic	9
H37Rv	15610454	gi|15610454	Rv3318	succinate dehydrogenase flavoprotein subunit	Intermediary metabolism and respiration	Cytoplasmic Membrane	14
H37Rv	15610455	gi|15610455	Rv3319	succinate dehydrogenase iron-sulphur protein subunit	Intermediary metabolism and respiration	Cytoplasmic Membrane	6
H37Rv	15610464	gi|15610464	Rv3328c	ECF RNA polymerase sigma factor SigJ	Information pathways	Cytoplasmic	9
H37Rv	448824809	gi|448824809	Rv3329	aminotransferase	Intermediary metabolism and respiration	Cytoplasmic	9
H37Rv	15610472	gi|15610472	Rv3336c	tryptophan--tRNA ligase	Information pathways	Cytoplasmic	6
H37Rv	15610475	gi|15610475	Rv3339c	isocitrate dehydrogenase	Intermediary metabolism and respiration	Unknown	6
H37Rv	15610476	gi|15610476	Rv3340	O-acetylhomoserine sulfhydrylase	Intermediary metabolism and respiration	Cytoplasmic	16
H37Rv	15610478	gi|15610478	Rv3342	methyltransferase	Intermediary metabolism and respiration	Unknown	6
H37Rv	15610492	gi|15610492	Rv3356c	bifunctional methylenetetrahydrofolate dehydrogenase/methenyltetrahydrofolate cyclohydrolase	Intermediary metabolism and respiration	Cytoplasmic	12
H37Rv	15610500	gi|15610500	Rv3364c	hypothetical protein	cell wall and cell processes	Unknown	2
H37Rv	15610501	gi|15610501	Rv3365c	hypothetical protein	Regulatory proteins	Cytoplasmic Membrane	15
H37Rv	15610504	gi|15610504	Rv3368c	oxidoreductase	Intermediary metabolism and respiration	Cytoplasmic	4
H37Rv	15610505	gi|15610505	Rv3369	hypothetical protein	Intermediary metabolism and respiration	Cytoplasmic	4
H37Rv	15610512	gi|15610512	Rv3376	phosphatase	Intermediary metabolism and respiration	Cytoplasmic	4
H37Rv	15610525	gi|15610525	Rv3389c	3-hydroxyacyl-thioester dehydratase HtdY	Intermediary metabolism and respiration	Cytoplasmic	22
H37Rv	15610526	gi|15610526	Rv3390	lipoprotein LpqD	cell wall and cell processes	Cytoplasmic Membrane	7
H37Rv	15610527	gi|15610527	Rv3391	acyl-CoA-reductase AcrA	Lipid metabolism	Cytoplasmic	12
H37Rv	15610528	gi|15610528	Rv3392c	cyclopropane mycolic acid synthase CmaA	Lipid metabolism	Cytoplasmic	17
H37Rv	15610532	gi|15610532	Rv3396c	GMP synthase	Intermediary metabolism and respiration	Cytoplasmic	26
H37Rv	15610535	gi|15610535	Rv3399	S-adenosylmethionine-dependent methyltransferase	Lipid metabolism	Cytoplasmic	10
H37Rv	15610536	gi|15610536	Rv3400	hydrolase	Intermediary metabolism and respiration	Cytoplasmic	8
H37Rv	15610537	gi|15610537	Rv3401	glycosyl hydrolase	Intermediary metabolism and respiration	Cytoplasmic	26
H37Rv	15610540	gi|15610540	Rv3404c	hypothetical protein	Information pathways	Cytoplasmic	5
H37Rv	15610545	gi|15610545	Rv3409c	cholesterol oxidase	Lipid metabolism	Unknown	13
H37Rv	15610546	gi|15610546	Rv3410c	oxidoreductase	Intermediary metabolism and respiration	Cytoplasmic	18
H37Rv	15610547	gi|15610547	Rv3411c	inosine-5'-monophosphate dehydrogenase	Intermediary metabolism and respiration	Unknown	21
H37Rv	15610553	gi|15610553	Rv3417c	chaperonin GroEL	virulence, detoxification, adaptation	Cytoplasmic	51
H37Rv	15610554	gi|15610554	Rv3418c	chaperonin GroES	virulence, detoxification, adaptation	Cytoplasmic	15
H37Rv	15610559	gi|15610559	Rv3423c	alanine racemase	Intermediary metabolism and respiration	Cytoplasmic	9
H37Rv	15610568	gi|15610568	Rv3432c	glutamate decarboxylase GadB	Intermediary metabolism and respiration	Cytoplasmic	10
H37Rv	15610572	gi|15610572	Rv3436c	glucosamine--fructose-6-phosphate aminotransferase	Intermediary metabolism and respiration	Cytoplasmic	33
H37Rv	15610574	gi|15610574	Rv3438	hypothetical protein	cell wall and cell processes	Unknown	5
H37Rv	15610577	gi|15610577	Rv3441c	phosphoglucosamine mutase	Intermediary metabolism and respiration	Cytoplasmic	13
H37Rv	15610578	gi|15610578	Rv3442c	30S ribosomal protein S9	Information pathways	Cytoplasmic	7
H37Rv	15610579	gi|15610579	Rv3443c	50S ribosomal protein L13	Information pathways	Cytoplasmic	6
H37Rv	448824813	gi|448824813	Rv3455c	tRNA pseudouridine synthase A	Information pathways	Cytoplasmic	3
H37Rv	15610592	gi|15610592	Rv3456c	50S ribosomal protein L17	Information pathways	Cytoplasmic	10
H37Rv	15610593	gi|15610593	Rv3457c	DNA-directed RNA polymerase subunit alpha	Information pathways	Cytoplasmic	44
H37Rv	15610594	gi|15610594	Rv3458c	30S ribosomal protein S4	Information pathways	Cytoplasmic	18
H37Rv	15610595	gi|15610595	Rv3459c	30S ribosomal protein S11	Information pathways	Cytoplasmic	7
H37Rv	15610596	gi|15610596	Rv3460c	30S ribosomal protein S13	Information pathways	Cytoplasmic	10
H37Rv	15610599	gi|15610599	Rv3463	hypothetical protein	Intermediary metabolism and respiration	Cytoplasmic	6
H37Rv	15610600	gi|15610600	Rv3464	dTDP-glucose 4,6-dehydratase	Intermediary metabolism and respiration	Cytoplasmic	7
H37Rv	57117111	gi|57117111	Rv3478	PE family protein PPE60	PE/PPE	Cytoplasmic Membrane	30
H37Rv	15610620	gi|15610620	Rv3484	hypothetical protein	Regulatory proteins	Cytoplasmic Membrane	3
H37Rv	15610621	gi|15610621	Rv3485c	short-chain type dehydrogenase/reductase	Intermediary metabolism and respiration	Cytoplasmic	11
H37Rv	15610626	gi|15610626	Rv3490	trehalose-phosphate synthase	virulence, detoxification, adaptation	Cytoplasmic	11
H37Rv	15610628	gi|15610628	Rv3492c	Mce associated protein	conserved hypotheticals	Cytoplasmic Membrane	4
H37Rv	15610630	gi|15610630	Rv3494c	Mce family protein Mce4	virulence, detoxification, adaptation	Unknown	8
H37Rv	15610631	gi|15610631	Rv3495c	Mce family lipoprotein LprN	cell wall and cell processes	Unknown	12
H37Rv	15610632	gi|15610632	Rv3496c	Mce family protein Mce4D	virulence, detoxification, adaptation	Unknown	9
H37Rv	15610633	gi|15610633	Rv3497c	Mce family protein Mce4C	virulence, detoxification, adaptation	Cytoplasmic Membrane	10
H37Rv	15610634	gi|15610634	Rv3498c	Mce family protein Mce4B	virulence, detoxification, adaptation	Unknown	14
H37Rv	57117113	gi|57117113	Rv3499c	Mce family protein Mce4A	virulence, detoxification, adaptation	Unknown	9
H37Rv	15610638	gi|15610638	Rv3502c	short-chain type dehydrogenase/reductase	Intermediary metabolism and respiration	Cytoplasmic	5
H37Rv	15610641	gi|15610641	Rv3505	acyl-CoA dehydrogenase FadE27	Lipid metabolism	Cytoplasmic	5
H37Rv	15610645	gi|15610645	Rv3509c	acetohydroxyacid synthase large subunit	Intermediary metabolism and respiration	Cytoplasmic Membrane	31
H37Rv	57117119	gi|57117119	Rv3515c	long-chain-fatty-acid--CoA ligase FadD19	Lipid metabolism	Cytoplasmic	10
H37Rv	15610652	gi|15610652	Rv3516	enoyl-CoA hydratase EchA19	Lipid metabolism	Cytoplasmic	4
H37Rv	15610654	gi|15610654	Rv3518c	cytochrome P450 monooxygenase Cyp142	Intermediary metabolism and respiration	Cytoplasmic Membrane	8
H37Rv	15610655	gi|15610655	Rv3519	hypothetical protein	Intermediary metabolism and respiration	Cytoplasmic	8
H37Rv	15610656	gi|15610656	Rv3520c	coenzyme F420-dependent oxidoreductase	Intermediary metabolism and respiration	Cytoplasmic	18
H37Rv	15610664	gi|15610664	Rv3528c	hypothetical protein	conserved hypotheticals	Cytoplasmic	8
H37Rv	15610683	gi|15610683	Rv3547	deazaflavin-dependent nitroreductase	Intermediary metabolism and respiration	Unknown	5
H37Rv	15610684	gi|15610684	Rv3548c	short-chain type dehydrogenase/reductase	Intermediary metabolism and respiration	Unknown	5
H37Rv	15610690	gi|15610690	Rv3554	electron transfer protein FdxB	Intermediary metabolism and respiration	Cytoplasmic Membrane	3
H37Rv	15610692	gi|15610692	Rv3556c	acetyl-CoA acetyltransferase FadA	Lipid metabolism	Cytoplasmic	9
H37Rv	15610696	gi|15610696	Rv3560c	acyl-CoA dehydrogenase FadE30	Lipid metabolism	Cytoplasmic	2
H37Rv	15610697	gi|15610697	Rv3561	fatty-acid--CoA ligase FadD3	Lipid metabolism	Cytoplasmic	3
H37Rv	15610699	gi|15610699	Rv3563	acyl-CoA dehydrogenase FadE32	Lipid metabolism	Cytoplasmic	4
H37Rv	15610705	gi|15610705	Rv3569c	4,5:9,10-diseco-3-hydroxy-5,9,17-trioxoandrosta-1(10),2-diene-4-oate hydrolase	Intermediary metabolism and respiration	Cytoplasmic	6
H37Rv	15610706	gi|15610706	Rv3570c	flavin-dependent monooxygenase oxygenase subunit HsaA	Intermediary metabolism and respiration	Cytoplasmic Membrane	12
H37Rv	15610709	gi|15610709	Rv3573c	acyl-CoA dehydrogenase FadE34	Lipid metabolism	Cytoplasmic	4
H37Rv	15610711	gi|15610711	Rv3575c	LacI family transcriptional regulator	Regulatory proteins	Cytoplasmic	9
H37Rv	15610715	gi|15610715	Rv3579c	tRNA/rRNA methyltransferase	Intermediary metabolism and respiration	Unknown	3
H37Rv	57117128	gi|57117128	Rv3580c	cysteine--tRNA ligase	Information pathways	Cytoplasmic	14
H37Rv	15610717	gi|15610717	Rv3581c	2C-methyl-D-erythritol 2,4-cyclodiphosphate synthase	Intermediary metabolism and respiration	Cytoplasmic Membrane	3
H37Rv	15610718	gi|15610718	Rv3582c	2-C-methyl-D-erythritol 4-phosphate cytidylyltransferase	Intermediary metabolism and respiration	Cytoplasmic	9
H37Rv	15610719	gi|15610719	Rv3583c	RNA polymerase-binding transcription factor CarD	Regulatory proteins	Cytoplasmic	4
H37Rv	15610720	gi|15610720	Rv3584	lipoprotein LpqE	cell wall and cell processes	Unknown	11
H37Rv	15610722	gi|15610722	Rv3586	DNA integrity scanning protein DisA	Regulatory proteins	Cytoplasmic	12
H37Rv	57117131	gi|57117131	Rv3596c	ATP-dependent protease ATP-binding subunit ClpC	Intermediary metabolism and respiration	Cytoplasmic	52
H37Rv	15610733	gi|15610733	Rv3597c	iron-regulated H-NS-like protein	Information pathways	Cytoplasmic	3
H37Rv	15610734	gi|15610734	Rv3598c	lysine--tRNA ligase	Information pathways	Cytoplasmic	12
H37Rv	15610736	gi|15610736	Rv3600c	type III pantothenate kinase	Regulatory proteins	Cytoplasmic	9
H37Rv	15610738	gi|15610738	Rv3602c	pantothenate synthetase	Intermediary metabolism and respiration	Cytoplasmic	7
H37Rv	15610739	gi|15610739	Rv3603c	alanine/leucine-rich protein	Intermediary metabolism and respiration	Cytoplasmic	5
H37Rv	57117134	gi|57117134	Rv3608c	dihydropteroate synthase	Intermediary metabolism and respiration	Unknown	5
H37Rv	15610746	gi|15610746	Rv3610c	zinc metalloprotease FtsH	cell wall and cell processes	Cytoplasmic Membrane	12
H37Rv	15610750	gi|15610750	Rv3614c	ESX-1 secretion-associated protein EspD	cell wall and cell processes	Unknown	5
H37Rv	15610752	gi|15610752	Rv3616c	ESX-1 secretion-associated protein EspA	cell wall and cell processes	Cytoplasmic	9
H37Rv	15610759	gi|15610759	Rv3623	lipoprotein LpqG	cell wall and cell processes	Unknown	10
H37Rv	15610761	gi|15610761	Rv3625c	tRNA(Ile)-lysidine synthase	cell wall and cell processes	Cytoplasmic	4
H37Rv	15610762	gi|15610762	Rv3626c	hypothetical protein	Intermediary metabolism and respiration	Cytoplasmic	3
H37Rv	15610763	gi|15610763	Rv3627c	hypothetical protein	cell wall and cell processes	Unknown	14
H37Rv	15610764	gi|15610764	Rv3628	inorganic pyrophosphatase	Intermediary metabolism and respiration	Cytoplasmic	7
H37Rv	15610767	gi|15610767	Rv3631	transferase	Intermediary metabolism and respiration	Cytoplasmic	4
H37Rv	15610769	gi|15610769	Rv3633	hypothetical protein	Lipid metabolism	Cytoplasmic	6
H37Rv	57117137	gi|57117137	Rv3634c	UDP-glucose 4-epimerase	Intermediary metabolism and respiration	Cytoplasmic	15
H37Rv	15610780	gi|15610780	Rv3644c	DNA polymerase	Information pathways	Cytoplasmic	6
H37Rv	15610782	gi|15610782	Rv3646c	DNA topoisomerase I	Information pathways	Cytoplasmic	42
H37Rv	15610787	gi|15610787	Rv3651	hypothetical protein	conserved hypotheticals	Unknown	7
H37Rv	15610797	gi|15610797	Rv3661	hypothetical protein	virulence, detoxification, adaptation	Unknown	6
H37Rv	15610802	gi|15610802	Rv3666c	dipeptide ABC transporter substrate-binding lipoprotein DppA	cell wall and cell processes	Cellwall	6
H37Rv	15610803	gi|15610803	Rv3667	acetyl-CoAsynthetase	Lipid metabolism	Cytoplasmic	20
H37Rv	15610805	gi|15610805	Rv3669	transmembrane protein	cell wall and cell processes	Cytoplasmic Membrane	3
H37Rv	15610807	gi|15610807	Rv3671c	serine protease	Intermediary metabolism and respiration	Cytoplasmic Membrane	8
H37Rv	57117142	gi|57117142	Rv3674c	endonuclease III	Information pathways	Cytoplasmic Membrane	8
H37Rv	15610812	gi|15610812	Rv3676	cAMP receptor protein	Regulatory proteins	Cytoplasmic	27
H37Rv	15610814	gi|15610814	Rv3678c	hypothetical protein	Information pathways	Cytoplasmic	9
H37Rv	15610815	gi|15610815	Rv3679	anion transporter ATPase	cell wall and cell processes	Cytoplasmic	18
H37Rv	15610816	gi|15610816	Rv3680	anion transporter ATPase	cell wall and cell processes	Cytoplasmic Membrane	21
H37Rv	57117145	gi|57117145	Rv3682	bifunctional penicillin-insensitive transglycosylase/penicillin-sensitive transpeptidase	cell wall and cell processes	Extracellular	11
H37Rv	15610819	gi|15610819	Rv3683	hypothetical protein	Intermediary metabolism and respiration	Unknown	8
H37Rv	448824817	gi|448824817	Rv3684	lyase	Intermediary metabolism and respiration	Unknown	12
H37Rv	15610824	gi|15610824	Rv3688c	hypothetical protein	conserved hypotheticals	Cytoplasmic	5
H37Rv	15610828	gi|15610828	Rv3692	methanol dehydrogenase transcriptional regulator MoxR	Regulatory proteins	Cytoplasmic	18
H37Rv	15610830	gi|15610830	Rv3694c	transmembrane protein	cell wall and cell processes	Cytoplasmic Membrane	3
H37Rv	15610831	gi|15610831	Rv3695	membrane protein	cell wall and cell processes	Cytoplasmic Membrane	4
H37Rv	15610832	gi|15610832	Rv3696c	glycerol kinase	Intermediary metabolism and respiration	Cytoplasmic	8
H37Rv	15610835	gi|15610835	Rv3699	hypothetical protein	Intermediary metabolism and respiration	Cytoplasmic	6
H37Rv	15610836	gi|15610836	Rv3700c	pyridoxal-phosphate-dependent protein EgtE	Intermediary metabolism and respiration	Cytoplasmic	6
H37Rv	15610838	gi|15610838	Rv3702c	amidohydrolase EgtC	Intermediary metabolism and respiration	Unknown	3
H37Rv	15610844	gi|15610844	Rv3708c	aspartate-semialdehyde dehydrogenase	Intermediary metabolism and respiration	Cytoplasmic	25
H37Rv	15610845	gi|15610845	Rv3709c	aspartokinase	Intermediary metabolism and respiration	Cytoplasmic	21
H37Rv	345462027	gi|345462027	Rv3710	2-isopropylmalate synthase	Intermediary metabolism and respiration	Cytoplasmic	21
H37Rv	15610848	gi|15610848	Rv3712	ligase	Intermediary metabolism and respiration	Cytoplasmic	6
H37Rv	15610849	gi|15610849	Rv3713	cobyric acid synthase CobQ	Intermediary metabolism and respiration	Cytoplasmic	4
H37Rv	15610852	gi|15610852	Rv3716c	hypothetical protein	Information pathways	Unknown	4
H37Rv	15610854	gi|15610854	Rv3718c	hypothetical protein	conserved hypotheticals	Unknown	5
H37Rv	15610855	gi|15610855	Rv3719	hypothetical protein	Intermediary metabolism and respiration	Unknown	21
H37Rv	448824818	gi|448824818	Rv3720	fatty acid synthase	Lipid metabolism	Cytoplasmic	25
H37Rv	15610857	gi|15610857	Rv3721c	DNA polymerase III subunit gamma/tau	Information pathways	Cytoplasmic	15
H37Rv	57117147	gi|57117147	Rv3722c	hypothetical protein	Regulatory proteins	Unknown	20
H37Rv	15610862	gi|15610862	Rv3726	dehydrogenase	Intermediary metabolism and respiration	Cytoplasmic	16
H37Rv	15610868	gi|15610868	Rv3732	hypothetical protein	conserved hypotheticals	Unknown	8
H37Rv	15610870	gi|15610870	Rv3734c	diacyglycerol O-acyltransferase	Lipid metabolism	Cytoplasmic	25
H37Rv	15610883	gi|15610883	Rv3747	hypothetical protein	Regulatory proteins	Unknown	5
H37Rv	448824820	gi|448824820	Rv3754	prephenate dehydrogenase TyrA	Intermediary metabolism and respiration	Unknown	6
H37Rv	15610891	gi|15610891	Rv3755c	hypothetical protein	conserved hypotheticals	Cytoplasmic	3
H37Rv	15610894	gi|15610894	Rv3758c	glycine betaine/carnitine/choline/L-proline ABC transporter ATP-binding protein ProV	virulence, detoxification, adaptation	Cytoplasmic Membrane	9
H37Rv	15610897	gi|15610897	Rv3761c	acyl-CoA dehydrogenase FadE36	Lipid metabolism	Cytoplasmic	8
H37Rv	15610899	gi|15610899	Rv3763	lipoprotein LpqH	cell wall and cell processes	Unknown	8
H37Rv	15610903	gi|15610903	Rv3767c	S-adenosylmethionine-dependent methyltransferase	Lipid metabolism	Unknown	17
H37Rv	15610908	gi|15610908	Rv3772	histidinol-phosphate aminotransferase	Intermediary metabolism and respiration	Unknown	6
H37Rv	15610910	gi|15610910	Rv3774	enoyl-CoA hydratase EchA21	Lipid metabolism	Unknown	23
H37Rv	15610911	gi|15610911	Rv3775	lipase LipE	Intermediary metabolism and respiration	Unknown	12
H37Rv	15610913	gi|15610913	Rv3777	oxidoreductase	Intermediary metabolism and respiration	Cytoplasmic	6
H37Rv	15610914	gi|15610914	Rv3778c	aminotransferase	Intermediary metabolism and respiration	Cytoplasmic	19
H37Rv	15610917	gi|15610917	Rv3781	O-antigen/lipopolysaccharide ABC transporter ATP-binding protein RfbE	cell wall and cell processes	Cytoplasmic Membrane	6
H37Rv	57117155	gi|57117155	Rv3782	galactofuranosyl transferase GlfT	cell wall and cell processes	Cytoplasmic Membrane	6
H37Rv	15610922	gi|15610922	Rv3786c	hypothetical protein	Intermediary metabolism and respiration	Cytoplasmic	6
H37Rv	15610926	gi|15610926	Rv3790	decaprenylphosphoryl-beta-D-ribose oxidase	Lipid metabolism	Unknown	25
H37Rv	15610927	gi|15610927	Rv3791	decaprenylphosphoryl-D-2-keto erythropentose reductase	Lipid metabolism	Cytoplasmic	8
H37Rv	15610929	gi|15610929	Rv3793	arabinosyltransferase C	cell wall and cell processes	Cytoplasmic Membrane	12
H37Rv	15610930	gi|15610930	Rv3794	arabinosyltransferase A	cell wall and cell processes	Cytoplasmic Membrane	18
H37Rv	15610931	gi|15610931	Rv3795	arabinosyltransferase B	cell wall and cell processes	Cytoplasmic Membrane	14
H37Rv	57117157	gi|57117157	Rv3796	hypothetical protein	Intermediary metabolism and respiration	Cytoplasmic Membrane	3
H37Rv	15610933	gi|15610933	Rv3797	acyl-CoA dehydrogenase FadE35	Lipid metabolism	Cytoplasmic	8
H37Rv	57117158	gi|57117158	Rv3799c	propionyl-CoA carboxylase subunit beta AccD	Lipid metabolism	Cytoplasmic	28
H37Rv	15610936	gi|15610936	Rv3800c	polyketide synthase	Lipid metabolism	Cytoplasmic Membrane	144
H37Rv	15610937	gi|15610937	Rv3801c	long-chain-fatty-acid--AMP ligase FadD32	Lipid metabolism	Cytoplasmic	69
H37Rv	15610938	gi|15610938	Rv3802c	membrane protein	cell wall and cell processes	Cytoplasmic	4
H37Rv	57117159	gi|57117159	Rv3803c	MPT51/MPB51 antigen	Lipid metabolism	Extracellular	15
H37Rv	15610940	gi|15610940	Rv3804c	diacylglycerol acyltransferase/mycolyltransferase Ag85A	Lipid metabolism	Extracellular	23
H37Rv	15610941	gi|15610941	Rv3805c	terminal beta-(1->2)-arabinofuranosyltransferase	cell wall and cell processes	Cytoplasmic Membrane	9
H37Rv	15610944	gi|15610944	Rv3808c	galactofuranosyl transferase GlfT	cell wall and cell processes	Cytoplasmic	14
H37Rv	15610945	gi|15610945	Rv3809c	UDP-galactopyranose mutase	cell wall and cell processes	Cytoplasmic	9
H37Rv	15610950	gi|15610950	Rv3814c	acyltransferase	Intermediary metabolism and respiration	Cytoplasmic	5
H37Rv	15610952	gi|15610952	Rv3816c	acyltransferase	Intermediary metabolism and respiration	Cytoplasmic	8
H37Rv	15610954	gi|15610954	Rv3818	hypothetical protein	Intermediary metabolism and respiration	Cytoplasmic	12
H37Rv	57117162	gi|57117162	Rv3820c	trehalose-2-sulfate acyltransferase	Lipid metabolism	Cytoplasmic	6
H37Rv	15610961	gi|15610961	Rv3825c	phthioceranic/hydroxyphthioceranic acid synthase	Lipid metabolism	Cytoplasmic Membrane	88
H37Rv	15610962	gi|15610962	Rv3826	long-chain-fatty-acid--CoA ligase FadD23	Lipid metabolism	Cytoplasmic	13
H37Rv	15610970	gi|15610970	Rv3834c	serine--tRNA ligase	Information pathways	Cytoplasmic	10
H37Rv	15610974	gi|15610974	Rv3838c	prephenate dehydratase	Intermediary metabolism and respiration	Cytoplasmic	12
H37Rv	15610977	gi|15610977	Rv3841	bacterioferritin BfrB	Intermediary metabolism and respiration	Cytoplasmic	21
H37Rv	15610982	gi|15610982	Rv3846	superoxide dismutase	virulence, detoxification, adaptation	Extracellular	26
H37Rv	15610985	gi|15610985	Rv3849	ESX-1 transcriptional regulator EspR	Regulatory proteins	Cytoplasmic	14
H37Rv	15610986	gi|15610986	Rv3850	hypothetical protein	conserved hypotheticals	Cytoplasmic	9
H37Rv	15610988	gi|15610988	Rv3852	histone-like protein Hns	Information pathways	Unknown	3
H37Rv	15610989	gi|15610989	Rv3853	RNase E regulator RraA	Regulatory proteins	Unknown	2
H37Rv	15610990	gi|15610990	Rv3854c	monooxygenase EthA	Intermediary metabolism and respiration	Cytoplasmic	4
H37Rv	15610994	gi|15610994	Rv3858c	glutamate synthase small subunit	Intermediary metabolism and respiration	Cytoplasmic	8
H37Rv	15610995	gi|15610995	Rv3859c	glutamate synthase large subunit	Intermediary metabolism and respiration	Cytoplasmic Membrane	32
H37Rv	15611000	gi|15611000	Rv3864	ESX-1 secretion-associated protein EspE	cell wall and cell processes	Cytoplasmic	20
H37Rv	15611001	gi|15611001	Rv3865	ESX-1 secretion-associated protein EspF	cell wall and cell processes	Unknown	4
H37Rv	15611002	gi|15611002	Rv3866	ESX-1 secretion-associated protein EspG	cell wall and cell processes	Cytoplasmic	3
H37Rv	15611003	gi|15611003	Rv3867	ESX-1 secretion-associated protein EspH	cell wall and cell processes	Cytoplasmic	4
H37Rv	15611004	gi|15611004	Rv3868	ESX-1 secretion system protein EccA1	cell wall and cell processes	Cytoplasmic	26
H37Rv	15611005	gi|15611005	Rv3869	ESX-1 secretion system protein EccB	cell wall and cell processes	Cytoplasmic Membrane	8
H37Rv	15611006	gi|15611006	Rv3870	ESX-1 secretion system protein EccCa	cell wall and cell processes	Cytoplasmic Membrane	16
H37Rv	15611007	gi|15611007	Rv3871	ESX-1 secretion system protein EccCb	cell wall and cell processes	Cytoplasmic	14
H37Rv	57117164	gi|57117164	Rv3873	PPE family protein PPE68	PE/PPE	Cytoplasmic Membrane	5
H37Rv	15611010	gi|15611010	Rv3874	ESAT-6-like protein EsxB	cell wall and cell processes	Extracellular	4
H37Rv	57117165	gi|57117165	Rv3875	ESAT-6 protein EsxA	cell wall and cell processes	Extracellular	10
H37Rv	15611012	gi|15611012	Rv3876	ESX-1 secretion-associated protein EspI	cell wall and cell processes	Cytoplasmic	18
H37Rv	15611013	gi|15611013	Rv3877	ESX-1 secretion system protein EccD1	cell wall and cell processes	Cytoplasmic Membrane	6
H37Rv	15611015	gi|15611015	Rv3879c	ESX-1 secretion-associated protein EspK	cell wall and cell processes	Unknown	4
H37Rv	15611017	gi|15611017	Rv3881c	ESX-1 secretion-associated protein EspB	cell wall and cell processes	Cytoplasmic	5
H37Rv	15611018	gi|15611018	Rv3882c	ESX-1 secretion system protein EccE1	cell wall and cell processes	Cytoplasmic	9
H37Rv	15611019	gi|15611019	Rv3883c	membrane-anchored mycosin	Intermediary metabolism and respiration	Extracellular	5
H37Rv	15611021	gi|15611021	Rv3885c	ESX-2 secretion system protein EccE	cell wall and cell processes	Unknown	9
H37Rv	15611024	gi|15611024	Rv3888c	membrane protein	cell wall and cell processes	Cytoplasmic	13
H37Rv	15611030	gi|15611030	Rv3894c	ESX-2 type VII secretion system protein EccC	cell wall and cell processes	Cytoplasmic Membrane	9
H37Rv	15611031	gi|15611031	Rv3895c	ESX-2 secretion system protein EccB	cell wall and cell processes	Unknown	7
H37Rv	57117168	gi|57117168	Rv3907c	poly(A) polymerase PcnA	Information pathways	Cytoplasmic	11
H37Rv	15611045	gi|15611045	Rv3909	hypothetical protein	cell wall and cell processes	Cytoplasmic Membrane	10
H37Rv	15611046	gi|15611046	Rv3910	peptidoglycan biosynthesis protein	cell wall and cell processes	Cytoplasmic Membrane	20
H37Rv	15611049	gi|15611049	Rv3913	thioredoxin reductase	Intermediary metabolism and respiration	Cytoplasmic	12
H37Rv	15611050	gi|15611050	Rv3914	thioredoxin TrxC	Intermediary metabolism and respiration	Cytoplasmic	4
H37Rv	57117169	gi|57117169	Rv3915	peptidoglycan hydrolase	Intermediary metabolism and respiration	Cellwall	8
H37Rv	57117170	gi|57117170	Rv3917c	chromosome partitioning protein ParB	cell wall and cell processes	Cytoplasmic	14
H37Rv	15611056	gi|15611056	Rv3920c	hypothetical protein	Regulatory proteins	Cytoplasmic	5
H37Rv	15611057	gi|15611057	Rv3921c	membrane protein insertase YidC	cell wall and cell processes	Cytoplasmic Membrane	4

## Sheet: Sp27
Strain	PID	Accession	Synonym	Description	Functional category	Final Localization	Unique peptides
Sp27	15607143	gi|15607143	Rv0001	chromosomal replication initiator protein DnaA	Information pathways	Cytoplasmic	24
Sp27	15607144	gi|15607144	Rv0002	DNA polymerase III subunit beta	Information pathways	Cytoplasmic	24
Sp27	15607145	gi|15607145	Rv0003	DNA replication/repair protein RecF	Information pathways	Cytoplasmic	5
Sp27	448824735	gi|448824735	Rv0005	DNA gyrase subunit B	Information pathways	Cytoplasmic	33
Sp27	15607148	gi|15607148	Rv0006	DNA gyrase subunit A	Information pathways	Cytoplasmic	37
Sp27	15607150	gi|15607150	Rv0008c	cell wall synthesis protein CwsA	cell wall and cell processes	Cytoplasmic Membrane	13
Sp27	15607151	gi|15607151	Rv0009	iron-regulated peptidyl-prolyl cis-trans isomerase PpiA	Information pathways	Cytoplasmic	23
Sp27	15607156	gi|15607156	Rv0014c	serine/threonine-protein kinase PknB	Regulatory proteins	Cytoplasmic Membrane	10
Sp27	15607157	gi|15607157	Rv0015c	serine/threonine-protein kinase PknA	Regulatory proteins	Cytoplasmic Membrane	6
Sp27	15607158	gi|15607158	Rv0016c	penicillin-binding protein PbpA	cell wall and cell processes	Cytoplasmic Membrane	7
Sp27	15607160	gi|15607160	Rv0018c	phosphoserine/threonine phosphatase PstP	Regulatory proteins	Cytoplasmic	11
Sp27	15607161	gi|15607161	Rv0019c	FHA domain-containing protein FhaB	Regulatory proteins	Cytoplasmic Membrane	7
Sp27	15607162	gi|15607162	Rv0020c	FHA domain-containing protein FhaA	Regulatory proteins	Cytoplasmic	24
Sp27	15607178	gi|15607178	Rv0036c	hypothetical protein	conserved hypotheticals	Cytoplasmic Membrane	20
Sp27	15607183	gi|15607183	Rv0041	leucine--tRNA ligase	Information pathways	Cytoplasmic	17
Sp27	15607186	gi|15607186	Rv0044c	oxidoreductase	Intermediary metabolism and respiration	Unknown	3
Sp27	15607188	gi|15607188	Rv0046c	inositol-3-phosphate synthase	Intermediary metabolism and respiration	Cytoplasmic	17
Sp27	15607190	gi|15607190	Rv0048c	membrane protein	cell wall and cell processes	Unknown	6
Sp27	57116685	gi|57116685	Rv0050	bifunctional penicillin-insensitive transglycosylase/penicillin-sensitive transpeptidase	cell wall and cell processes	Cytoplasmic Membrane	3
Sp27	15607195	gi|15607195	Rv0053	30S ribosomal protein S6	Information pathways	Cytoplasmic	6
Sp27	15607196	gi|15607196	Rv0054	single-strand DNA-binding protein	Information pathways	Cytoplasmic	8
Sp27	57116686	gi|57116686	Rv0055	30S ribosomal protein S18	Information pathways	Cytoplasmic	3
Sp27	15607198	gi|15607198	Rv0056	50S ribosomal protein L9	Information pathways	Cytoplasmic	5
Sp27	15607202	gi|15607202	Rv0060	hypothetical protein	Intermediary metabolism and respiration	Cytoplasmic	7
Sp27	15607208	gi|15607208	Rv0066c	isocitrate dehydrogenase	Intermediary metabolism and respiration	Cytoplasmic	49
Sp27	15607210	gi|15607210	Rv0068	oxidoreductase	Intermediary metabolism and respiration	Cytoplasmic	10
Sp27	15607211	gi|15607211	Rv0069c	L-serine dehydratase	Intermediary metabolism and respiration	Cytoplasmic	4
Sp27	15607212	gi|15607212	Rv0070c	serine hydroxymethyltransferase	Intermediary metabolism and respiration	Cytoplasmic	6
Sp27	15607219	gi|15607219	Rv0077c	oxidoreductase	Intermediary metabolism and respiration	Cytoplasmic	5
Sp27	15607230	gi|15607230	Rv0088	polyketide cyclase/dehydrase	Lipid metabolism	Unknown	10
Sp27	15607233	gi|15607233	Rv0091	bifunctional 5'-methylthioadenosine nucleosidase /S-adenosylhomocysteine nucleosidase	Intermediary metabolism and respiration	Cytoplasmic Membrane	6
Sp27	15607249	gi|15607249	Rv0107c	cation-transporter ATPase I	cell wall and cell processes	Cytoplasmic Membrane	32
Sp27	15607260	gi|15607260	Rv0118c	oxalyl-CoA decarboxylase OxcA	Intermediary metabolism and respiration	Cytoplasmic	9
Sp27	15607261	gi|15607261	Rv0119	fatty-acid--CoA ligase FadD7	Lipid metabolism	Cytoplasmic	10
Sp27	15607262	gi|15607262	Rv0120c	elongation factor G	Information pathways	Cytoplasmic	37
Sp27	15607265	gi|15607265	Rv0123	hypothetical protein	conserved hypotheticals	Cytoplasmic	3
Sp27	15607267	gi|15607267	Rv0125	serine protease PepA	Intermediary metabolism and respiration	Unknown	15
Sp27	15607268	gi|15607268	Rv0126	trehalose synthase/amylase TreS	virulence, detoxification, adaptation	Cytoplasmic	13
Sp27	15607269	gi|15607269	Rv0127	maltokinase	virulence, detoxification, adaptation	Cytoplasmic	15
Sp27	57116693	gi|57116693	Rv0129c	diacylglycerol acyltransferase/mycolyltransferase Ag85C	Lipid metabolism	Extracellular	13
Sp27	15607272	gi|15607272	Rv0130	3-hydroxyl-thioester dehydratase	Intermediary metabolism and respiration	Unknown	2
Sp27	15607273	gi|15607273	Rv0131c	acyl-CoA dehydrogenase FadE1	Lipid metabolism	Cytoplasmic	11
Sp27	15607275	gi|15607275	Rv0133	GCN5-like N-acetyltransferase	Intermediary metabolism and respiration	Cytoplasmic	5
Sp27	15607277	gi|15607277	Rv0135c	transcriptional regulator	Regulatory proteins	Cytoplasmic	4
Sp27	15607278	gi|15607278	Rv0136	cytochrome P450 Cyp138	Intermediary metabolism and respiration	Cytoplasmic	13
Sp27	15607281	gi|15607281	Rv0139	oxidoreductase	Intermediary metabolism and respiration	Cytoplasmic Membrane	4
Sp27	15607286	gi|15607286	Rv0144	transcriptional regulator	Regulatory proteins	Cytoplasmic	5
Sp27	15607288	gi|15607288	Rv0146	S-adenosylmethionine-dependent methyltransferase	Lipid metabolism	Cytoplasmic	14
Sp27	15607289	gi|15607289	Rv0147	aldehyde dehydrogenase	Intermediary metabolism and respiration	Cytoplasmic	39
Sp27	15607290	gi|15607290	Rv0148	short-chain type dehydrogenase/reductase	Intermediary metabolism and respiration	Cytoplasmic	28
Sp27	15607291	gi|15607291	Rv0149	quinone oxidoreductase	Intermediary metabolism and respiration	Cytoplasmic Membrane	6
Sp27	15607296	gi|15607296	Rv0154c	acyl-CoA dehydrogenase FadE2	Lipid metabolism	Cytoplasmic	9
Sp27	15607297	gi|15607297	Rv0155	NAD(P) transhydrogenase subunit alpha PntAa	Intermediary metabolism and respiration	Cytoplasmic Membrane	23
Sp27	15607299	gi|15607299	Rv0157	NAD(P) transhydrogenase subunit beta PntB	Intermediary metabolism and respiration	Cytoplasmic Membrane	11
Sp27	15607303	gi|15607303	Rv0161	oxidoreductase	Intermediary metabolism and respiration	Unknown	8
Sp27	57116698	gi|57116698	Rv0162c	zinc-type alcohol dehydrogenase subunit E	Intermediary metabolism and respiration	Cytoplasmic	3
Sp27	57116699	gi|57116699	Rv0164	hypothetical protein	Intermediary metabolism and respiration	Cytoplasmic	10
Sp27	15607307	gi|15607307	Rv0166	fatty-acid--CoA ligase FadD5	Lipid metabolism	Cytoplasmic	8
Sp27	15607308	gi|15607308	Rv0167	membrane protein	virulence, detoxification, adaptation	Cytoplasmic Membrane	4
Sp27	57116701	gi|57116701	Rv0169	Mce family protein Mce1A	virulence, detoxification, adaptation	Cytoplasmic Membrane	21
Sp27	15607311	gi|15607311	Rv0170	Mce family protein Mce1B	virulence, detoxification, adaptation	Unknown	26
Sp27	15607312	gi|15607312	Rv0171	Mce family protein Mce1C	virulence, detoxification, adaptation	Cytoplasmic	37
Sp27	15607313	gi|15607313	Rv0172	Mce family protein Mce1D	virulence, detoxification, adaptation	Unknown	26
Sp27	15607314	gi|15607314	Rv0173	Mce family lipoprotein LprK	cell wall and cell processes	Cytoplasmic Membrane	29
Sp27	15607315	gi|15607315	Rv0174	Mce family protein Mce1F	virulence, detoxification, adaptation	Unknown	24
Sp27	15607317	gi|15607317	Rv0176	Mce associated transmembrane protein	cell wall and cell processes	Cytoplasmic Membrane	5
Sp27	15607318	gi|15607318	Rv0177	Mce associated protein	cell wall and cell processes	Cytoplasmic Membrane	5
Sp27	15607319	gi|15607319	Rv0178	Mce associated membrane protein	cell wall and cell processes	Unknown	4
Sp27	15607321	gi|15607321	Rv0180c	transmembrane protein	cell wall and cell processes	Cytoplasmic Membrane	7
Sp27	57116702	gi|57116702	Rv0183	lysophospholipase	Intermediary metabolism and respiration	Cytoplasmic Membrane	12
Sp27	15607327	gi|15607327	Rv0186	beta-glucosidase BglS	Intermediary metabolism and respiration	Cytoplasmic	5
Sp27	15607328	gi|15607328	Rv0187	O-methyltransferase	Intermediary metabolism and respiration	Cytoplasmic	9
Sp27	15607330	gi|15607330	Rv0189c	dihydroxy-acid dehydratase	Intermediary metabolism and respiration	Cytoplasmic	17
Sp27	15607339	gi|15607339	Rv0198c	zinc metalloprotease	Intermediary metabolism and respiration	Cytoplasmic	7
Sp27	15607347	gi|15607347	Rv0206c	transmembrane transport protein MmpL3	cell wall and cell processes	Cytoplasmic Membrane	15
Sp27	15607348	gi|15607348	Rv0207c	hypothetical protein	cell wall and cell processes	Unknown	5
Sp27	15607349	gi|15607349	Rv0208c	tRNA (guanine-N(7)-)-methyltransferase	Intermediary metabolism and respiration	Cytoplasmic	3
Sp27	15607352	gi|15607352	Rv0211	phosphoenolpyruvate carboxykinase	Intermediary metabolism and respiration	Cytoplasmic	25
Sp27	15607357	gi|15607357	Rv0216	hydratase	Intermediary metabolism and respiration	Unknown	7
Sp27	15607363	gi|15607363	Rv0222	enoyl-CoA hydratase EchA1	Lipid metabolism	Cytoplasmic Membrane	10
Sp27	15607364	gi|15607364	Rv0223c	aldehyde dehydrogenase	Intermediary metabolism and respiration	Cytoplasmic	11
Sp27	15607368	gi|15607368	Rv0227c	membrane protein	cell wall and cell processes	Unknown	9
Sp27	15607371	gi|15607371	Rv0230c	phosphotriesterase	Lipid metabolism	Cytoplasmic Membrane	5
Sp27	15607372	gi|15607372	Rv0231	acyl-CoA dehydrogenase FadE4	Lipid metabolism	Cytoplasmic	31
Sp27	15607374	gi|15607374	Rv0233	ribonucleoside-diphosphate reductase subunit beta NrdB	Information pathways	Cytoplasmic	7
Sp27	57116704	gi|57116704	Rv0234c	succinate-semialdehyde dehydrogenase	Intermediary metabolism and respiration	Cytoplasmic	31
Sp27	57116706	gi|57116706	Rv0237	lipoprotein LpqI	cell wall and cell processes	Cytoplasmic	6
Sp27	15607382	gi|15607382	Rv0241c	3-hydroxyacyl-thioester dehydratase HtdX	Intermediary metabolism and respiration	Cytoplasmic	10
Sp27	15607383	gi|15607383	Rv0242c	3-oxoacyl-ACP reductase FabG	Lipid metabolism	Cytoplasmic	87
Sp27	15607384	gi|15607384	Rv0243	acetyl-CoA acetyltransferase FadA	Lipid metabolism	Cytoplasmic	31
Sp27	15607385	gi|15607385	Rv0244c	acyl-CoA dehydrogenase FadE5	Lipid metabolism	Cytoplasmic	24
Sp27	15607388	gi|15607388	Rv0247c	succinate dehydrogenase iron-sulfur subunit	Intermediary metabolism and respiration	Cytoplasmic	6
Sp27	15607389	gi|15607389	Rv0248c	succinate dehydrogenase flavoprotein subunit	Intermediary metabolism and respiration	Cytoplasmic Membrane	28
Sp27	15607391	gi|15607391	Rv0250c	hypothetical protein	conserved hypotheticals	Cytoplasmic	3
Sp27	15607392	gi|15607392	Rv0251c	heat shock protein	virulence, detoxification, adaptation	Cellwall	4
Sp27	57116707	gi|57116707	Rv0255c	cobyric acid synthase	Intermediary metabolism and respiration	Cytoplasmic	9
Sp27	15607401	gi|15607401	Rv0260c	transcriptional regulator	Regulatory proteins	Cytoplasmic	8
Sp27	15607403	gi|15607403	Rv0262c	aminoglycoside 2'-N-acetyltransferase	virulence, detoxification, adaptation	Unknown	2
Sp27	57116710	gi|57116710	Rv0265c	iron ABC transporter substrate-binding lipoprotein	cell wall and cell processes	Cytoplasmic Membrane	9
Sp27	15607407	gi|15607407	Rv0266c	5-oxoprolinase OplA	Intermediary metabolism and respiration	Cytoplasmic	5
Sp27	15607411	gi|15607411	Rv0270	fatty-acid--CoA ligase FadD2	Lipid metabolism	Cytoplasmic	50
Sp27	15607412	gi|15607412	Rv0271c	acyl-CoA dehydrogenase FadE6	Lipid metabolism	Cytoplasmic	42
Sp27	15607413	gi|15607413	Rv0272c	hypothetical protein	conserved hypotheticals	Unknown	6
Sp27	15607422	gi|15607422	Rv0281	S-adenosylmethionine-dependent methyltransferase	Lipid metabolism	Cytoplasmic	10
Sp27	15607423	gi|15607423	Rv0282	ESX-3 secretion system protein EccA	cell wall and cell processes	Cytoplasmic	22
Sp27	15607424	gi|15607424	Rv0283	ESX-3 secretion system protein EccB3	cell wall and cell processes	Cytoplasmic Membrane	15
Sp27	15607425	gi|15607425	Rv0284	ESX-3 secretion system protein EccC3	cell wall and cell processes	Cytoplasmic Membrane	55
Sp27	15607431	gi|15607431	Rv0290	ESX-3 secretion system protein EccD	cell wall and cell processes	Cytoplasmic Membrane	3
Sp27	15607432	gi|15607432	Rv0291	membrane-anchored mycosin MycP	Intermediary metabolism and respiration	Cytoplasmic Membrane	4
Sp27	15607433	gi|15607433	Rv0292	ESX-3 secretion system protein EccE	cell wall and cell processes	Cytoplasmic Membrane	5
Sp27	15607434	gi|15607434	Rv0293c	hypothetical protein	conserved hypotheticals	Cytoplasmic	5
Sp27	15607436	gi|15607436	Rv0295c	hypothetical protein	conserved hypotheticals	Cytoplasmic	8
Sp27	57116717	gi|57116717	Rv0296c	sulfatase	Intermediary metabolism and respiration	Cytoplasmic	16
Sp27	15607456	gi|15607456	Rv0315	beta-1,3-glucanase	Intermediary metabolism and respiration	Unknown	9
Sp27	15607458	gi|15607458	Rv0317c	glycerophosphoryl diester phosphodiesterase GlpQ	Intermediary metabolism and respiration	Cytoplasmic	8
Sp27	15607472	gi|15607472	Rv0331	dehydrogenase/reductase	Intermediary metabolism and respiration	Cytoplasmic Membrane	5
Sp27	15607473	gi|15607473	Rv0332	hypothetical protein	conserved hypotheticals	Cytoplasmic	3
Sp27	15607474	gi|15607474	Rv0333	hypothetical protein	conserved hypotheticals	Cytoplasmic	3
Sp27	15607475	gi|15607475	Rv0334	glucose-1-phosphate thymidylyltransferase	Intermediary metabolism and respiration	Cytoplasmic	12
Sp27	15607479	gi|15607479	Rv0338c	iron-sulfur-binding reductase	Intermediary metabolism and respiration	Cytoplasmic Membrane	14
Sp27	15607482	gi|15607482	Rv0341	isoniazid inducible protein IniB	cell wall and cell processes	Cytoplasmic Membrane	18
Sp27	15607483	gi|15607483	Rv0342	isoniazid inductible protein IniA	cell wall and cell processes	Cytoplasmic	7
Sp27	15607484	gi|15607484	Rv0343	iIsoniazid inductible protein IniC	cell wall and cell processes	Cytoplasmic Membrane	6
Sp27	15607488	gi|15607488	Rv0347	membrane protein	cell wall and cell processes	Cytoplasmic	9
Sp27	15607490	gi|15607490	Rv0349	hypothetical protein	Regulatory proteins	Cytoplasmic	3
Sp27	15607491	gi|15607491	Rv0350	chaperone protein DnaK	virulence, detoxification, adaptation	Cytoplasmic	71
Sp27	15607492	gi|15607492	Rv0351	protein GrpE	virulence, detoxification, adaptation	Unknown	4
Sp27	57116724	gi|57116724	Rv0352	chaperone protein DnaJ	virulence, detoxification, adaptation	Cytoplasmic	14
Sp27	15607497	gi|15607497	Rv0356c	hypothetical protein	Intermediary metabolism and respiration	Unknown	6
Sp27	15607498	gi|15607498	Rv0357c	adenylosuccinate synthetase	Intermediary metabolism and respiration	Cytoplasmic	24
Sp27	15607499	gi|15607499	Rv0358	hypothetical protein	conserved hypotheticals	Cytoplasmic Membrane	3
Sp27	15607501	gi|15607501	Rv0360c	hypothetical protein	conserved hypotheticals	Unknown	2
Sp27	15607504	gi|15607504	Rv0363c	fructose-bisphosphate aldolase	Intermediary metabolism and respiration	Cytoplasmic	27
Sp27	15607506	gi|15607506	Rv0365c	hypothetical protein	Intermediary metabolism and respiration	Cytoplasmic Membrane	5
Sp27	57116727	gi|57116727	Rv0379	protein translocase subunit SecE	cell wall and cell processes	Cytoplasmic	6
Sp27	57116728	gi|57116728	Rv0382c	orotate phosphoribosyltransferase	Intermediary metabolism and respiration	Unknown	5
Sp27	15607524	gi|15607524	Rv0383c	hypothetical protein	cell wall and cell processes	Cytoplasmic	9
Sp27	15607525	gi|15607525	Rv0384c	chaperone protein ClpB	virulence, detoxification, adaptation	Cytoplasmic	45
Sp27	15607527	gi|15607527	Rv0386	transcriptional regulator	Regulatory proteins	Cytoplasmic	7
Sp27	15607530	gi|15607530	Rv0389	phosphoribosylglycinamide formyltransferase PurT	Intermediary metabolism and respiration	Cytoplasmic Membrane	7
Sp27	15607531	gi|15607531	Rv0390	hypothetical protein	Intermediary metabolism and respiration	Cytoplasmic	4
Sp27	15607532	gi|15607532	Rv0391	O-succinylhomoserine sulfhydrylase	Intermediary metabolism and respiration	Cytoplasmic	13
Sp27	15607533	gi|15607533	Rv0392c	NADH dehydrogenase NdhA	Intermediary metabolism and respiration	Cytoplasmic Membrane	17
Sp27	15607535	gi|15607535	Rv0394c	hypothetical protein	cell wall and cell processes	Cytoplasmic Membrane	3
Sp27	15607541	gi|15607541	Rv0400c	acyl-CoA dehydrogenase FadE7	Lipid metabolism	Cytoplasmic	13
Sp27	15607545	gi|15607545	Rv0404	long-chain-fatty-acid--AMP ligase FadD30	Lipid metabolism	Unknown	5
Sp27	15607548	gi|15607548	Rv0407	F420-dependent glucose-6-phosphate dehydrogenase	Intermediary metabolism and respiration	Cytoplasmic	8
Sp27	15607549	gi|15607549	Rv0408	phosphate acetyltransferase	Intermediary metabolism and respiration	Cytoplasmic	8
Sp27	15607550	gi|15607550	Rv0409	acetate kinase	Intermediary metabolism and respiration	Cytoplasmic	5
Sp27	15607551	gi|15607551	Rv0410c	serine/threonine-protein kinase PknG	Regulatory proteins	Cytoplasmic Membrane	25
Sp27	15607552	gi|15607552	Rv0411c	glutamine-binding lipoprotein GlnH	cell wall and cell processes	Cytoplasmic Membrane	9
Sp27	15607553	gi|15607553	Rv0412c	membrane protein	cell wall and cell processes	Cytoplasmic Membrane	9
Sp27	15607555	gi|15607555	Rv0414c	thiamine-phosphate synthase	Intermediary metabolism and respiration	Cytoplasmic	3
Sp27	15607559	gi|15607559	Rv0418	lipoprotein aminopeptidase LpqL	cell wall and cell processes	Extracellular	6
Sp27	15607560	gi|15607560	Rv0419	lipoprotein peptidase LpqM	cell wall and cell processes	Cytoplasmic Membrane	7
Sp27	15607563	gi|15607563	Rv0422c	hydroxymethylpyrimidine/phosphomethylpyrimidine kinase	Intermediary metabolism and respiration	Unknown	3
Sp27	15607564	gi|15607564	Rv0423c	phosphomethylpyrimidine synthase	Intermediary metabolism and respiration	Cytoplasmic	10
Sp27	15607568	gi|15607568	Rv0427c	exodeoxyribonuclease III protein XthA	Information pathways	Cytoplasmic	5
Sp27	15607572	gi|15607572	Rv0431	tuberculin-like peptide	cell wall and cell processes	Cytoplasmic Membrane	4
Sp27	15607573	gi|15607573	Rv0432	superoxide dismutase	virulence, detoxification, adaptation	Cytoplasmic Membrane	12
Sp27	15607574	gi|15607574	Rv0433	carboxylate-amine ligase	conserved hypotheticals	Cytoplasmic	8
Sp27	15607576	gi|15607576	Rv0435c	ATPase	cell wall and cell processes	Cytoplasmic Membrane	16
Sp27	15607578	gi|15607578	Rv0437c	phosphatidylserine decarboxylase	Lipid metabolism	Cytoplasmic Membrane	9
Sp27	57116730	gi|57116730	Rv0438c	molybdopterin molybdenumtransferase	Intermediary metabolism and respiration	Cytoplasmic	5
Sp27	15607580	gi|15607580	Rv0439c	dehydrogenase/reductase	Intermediary metabolism and respiration	Unknown	9
Sp27	15607581	gi|15607581	Rv0440	molecular chaperone GroEL	virulence, detoxification, adaptation	Cytoplasmic	265
Sp27	15607584	gi|15607584	Rv0443	hypothetical protein	Intermediary metabolism and respiration	Cytoplasmic	4
Sp27	15607585	gi|15607585	Rv0444c	anti-sigma-K factor RskA	Information pathways	Cytoplasmic Membrane	7
Sp27	15607586	gi|15607586	Rv0445c	ECF RNA polymerase sigma factor SigK	Information pathways	Cytoplasmic Membrane	6
Sp27	15607591	gi|15607591	Rv0450c	transmembrane transport protein MmpL4	cell wall and cell processes	Cytoplasmic Membrane	22
Sp27	15607592	gi|15607592	Rv0451c	membrane protein MmpS4	cell wall and cell processes	Unknown	3
Sp27	15607596	gi|15607596	Rv0455c	hypothetical protein	conserved hypotheticals	Cytoplasmic Membrane	3
Sp27	15607598	gi|15607598	Rv0457c	peptidase	Intermediary metabolism and respiration	Cytoplasmic	3
Sp27	15607599	gi|15607599	Rv0458	aldehyde dehydrogenase	Intermediary metabolism and respiration	Cytoplasmic	32
Sp27	15607603	gi|15607603	Rv0462	dihydrolipoamide dehydrogenase	Intermediary metabolism and respiration	Cytoplasmic	35
Sp27	15607605	gi|15607605	Rv0464c	hypothetical protein	conserved hypotheticals	Unknown	8
Sp27	15607607	gi|15607607	Rv0466	hypothetical protein	Intermediary metabolism and respiration	Cytoplasmic	10
Sp27	15607609	gi|15607609	Rv0468	3-hydroxybutyryl-CoA dehydrogenase	Lipid metabolism	Cytoplasmic	21
Sp27	57116735	gi|57116735	Rv0469	mycolic acid synthase UmaA	Lipid metabolism	Cytoplasmic	20
Sp27	57116736	gi|57116736	Rv0470c	cyclopropane mycolic acid synthase	Lipid metabolism	Cytoplasmic	25
Sp27	15607613	gi|15607613	Rv0472c	HTH-type transcriptional regulator	Regulatory proteins	Cytoplasmic	8
Sp27	15607615	gi|15607615	Rv0474	HTH-type transcriptional regulator	Regulatory proteins	Cytoplasmic	2
Sp27	15607616	gi|15607616	Rv0475	heparin binding hemagglutinin HbhA	cell wall and cell processes	Cellwall	16
Sp27	15607620	gi|15607620	Rv0479c	membrane protein	cell wall and cell processes	Unknown	12
Sp27	57116738	gi|57116738	Rv0480c	amidohydrolase	Intermediary metabolism and respiration	Unknown	3
Sp27	15607625	gi|15607625	Rv0484c	short-chain type oxidoreductase	Intermediary metabolism and respiration	Cytoplasmic	9
Sp27	57116739	gi|57116739	Rv0489	2,3-bisphosphoglycerate-dependent phosphoglycerate mutase	Intermediary metabolism and respiration	Unknown	14
Sp27	15607631	gi|15607631	Rv0490	two component sensor histidine kinase SenX3	Regulatory proteins	Cytoplasmic Membrane	8
Sp27	15607632	gi|15607632	Rv0491	two component sensory transduction protein RegX	Regulatory proteins	Cytoplasmic	18
Sp27	57116740	gi|57116740	Rv0492c	GMC-type oxidoreductase	Intermediary metabolism and respiration	Cytoplasmic	5
Sp27	15607634	gi|15607634	Rv0493c	hypothetical protein	conserved hypotheticals	Unknown	7
Sp27	448824746	gi|448824746	Rv0496	hypothetical protein	cell wall and cell processes	Cytoplasmic	5
Sp27	15607638	gi|15607638	Rv0497	transmembrane protein	cell wall and cell processes	Cytoplasmic Membrane	6
Sp27	15607639	gi|15607639	Rv0498	hypothetical protein	Intermediary metabolism and respiration	Cytoplasmic	4
Sp27	15607641	gi|15607641	Rv0500	pyrroline-5-carboxylate reductase	Intermediary metabolism and respiration	Cytoplasmic	11
Sp27	57116743	gi|57116743	Rv0500A	DNA-binding protein	Regulatory proteins	Cytoplasmic	3
Sp27	57116745	gi|57116745	Rv0501	UDP-glucose 4-epimerase GalE	Intermediary metabolism and respiration	Cytoplasmic	11
Sp27	15607643	gi|15607643	Rv0502	hypothetical protein	Intermediary metabolism and respiration	Cytoplasmic Membrane	3
Sp27	15607644	gi|15607644	Rv0503c	cyclopropane mycolic acid synthase	Lipid metabolism	Cytoplasmic	22
Sp27	15607645	gi|15607645	Rv0504c	hypothetical protein	cell wall and cell processes	Cytoplasmic	8
Sp27	57116746	gi|57116746	Rv0505c	phosphoserine phosphatase SerB	Intermediary metabolism and respiration	Cytoplasmic	6
Sp27	15607650	gi|15607650	Rv0509	glutamyl-tRNA reductase	Intermediary metabolism and respiration	Cytoplasmic	3
Sp27	57116747	gi|57116747	Rv0511	uroporphyrin-III C-methyltransferase	Intermediary metabolism and respiration	Cytoplasmic	18
Sp27	15607653	gi|15607653	Rv0512	delta-aminolevulinic acid dehydratase	Intermediary metabolism and respiration	Cytoplasmic	3
Sp27	15607663	gi|15607663	Rv0523c	hypothetical protein	conserved hypotheticals	Cytoplasmic Membrane	5
Sp27	15607664	gi|15607664	Rv0524	glutamate-1-semialdehyde 2,1-aminomutase	Intermediary metabolism and respiration	Cytoplasmic	14
Sp27	15607665	gi|15607665	Rv0525	hypothetical protein	Intermediary metabolism and respiration	Cytoplasmic Membrane	5
Sp27	15607670	gi|15607670	Rv0530	hypothetical protein	cell wall and cell processes	Cytoplasmic	11
Sp27	15607673	gi|15607673	Rv0533c	3-oxoacyl-[acyl-carrier-protein] synthase III	Lipid metabolism	Cytoplasmic	8
Sp27	15607675	gi|15607675	Rv0535	S-methyl-5'-thioadenosine phosphorylase	Intermediary metabolism and respiration	Cytoplasmic	2
Sp27	15607686	gi|15607686	Rv0546c	hypothetical protein	Intermediary metabolism and respiration	Cytoplasmic	5
Sp27	15607687	gi|15607687	Rv0547c	oxidoreductase	Intermediary metabolism and respiration	Cytoplasmic	7
Sp27	15607688	gi|15607688	Rv0548c	1,4-dihydroxy-2-naphthoyl-CoA synthase	Intermediary metabolism and respiration	Cytoplasmic	13
Sp27	15607691	gi|15607691	Rv0551c	fatty-acid--CoA ligase FadD8	Lipid metabolism	Cytoplasmic	8
Sp27	15607692	gi|15607692	Rv0552	hypothetical protein	Intermediary metabolism and respiration	Cytoplasmic	5
Sp27	15607694	gi|15607694	Rv0554	non-heme bromoperoxidase BpoC	virulence, detoxification, adaptation	Cytoplasmic	14
Sp27	15607695	gi|15607695	Rv0555	bifunctional 2-succinyl-6-hydroxy-2,4-cyclohexadiene-1-carboxylate synthase/2-oxoglutarate decarboxylase	Intermediary metabolism and respiration	Unknown	6
Sp27	57116754	gi|57116754	Rv0558	demethylmenaquinone methyltransferase	Intermediary metabolism and respiration	Unknown	8
Sp27	15607700	gi|15607700	Rv0560c	benzoquinone methyltransferase	Intermediary metabolism and respiration	Cytoplasmic	5
Sp27	15607702	gi|15607702	Rv0562	polyprenyl-diphosphate synthase GrcC	Intermediary metabolism and respiration	Cytoplasmic	16
Sp27	15607704	gi|15607704	Rv0564c	glycerol-3-phosphate dehydrogenase	Lipid metabolism	Cytoplasmic	19
Sp27	15607705	gi|15607705	Rv0565c	monooxygenase	Intermediary metabolism and respiration	Cytoplasmic	5
Sp27	15607706	gi|15607706	Rv0566c	hypothetical protein	conserved hypotheticals	Cytoplasmic	8
Sp27	15607708	gi|15607708	Rv0568	cytochrome P450 Cyp135B1	Intermediary metabolism and respiration	Cytoplasmic	11
Sp27	15607710	gi|15607710	Rv0570	vitamin B12-dependent ribonucleoside-diphosphate reductase	Information pathways	Cytoplasmic	8
Sp27	15607711	gi|15607711	Rv0571c	hypothetical protein	Intermediary metabolism and respiration	Cytoplasmic	9
Sp27	15607716	gi|15607716	Rv0576	transcriptional regulator	Regulatory proteins	Cytoplasmic	11
Sp27	15607717	gi|15607717	Rv0577	hypothetical protein	Intermediary metabolism and respiration	Unknown	17
Sp27	15607720	gi|15607720	Rv0580c	hypothetical protein	conserved hypotheticals	Cytoplasmic Membrane	16
Sp27	15607726	gi|15607726	Rv0586	HTH-type transcriptional regulator Mce2R	Regulatory proteins	Cytoplasmic	3
Sp27	15607737	gi|15607737	Rv0597c	hypothetical protein	Intermediary metabolism and respiration	Cytoplasmic	8
Sp27	15607753	gi|15607753	Rv0613c	hypothetical protein	conserved hypotheticals	Cytoplasmic	26
Sp27	15607769	gi|15607769	Rv0629c	exonuclease V subunit alpha RecD	Information pathways	Cytoplasmic	3
Sp27	15607770	gi|15607770	Rv0630c	exonuclease V subunit beta RecB	Information pathways	Cytoplasmic	10
Sp27	15607771	gi|15607771	Rv0631c	exonuclease V subunit gamma RecC	Information pathways	Cytoplasmic Membrane	11
Sp27	15607772	gi|15607772	Rv0632c	enoyl-CoA hydratase EchA3	Lipid metabolism	Cytoplasmic	18
Sp27	15607773	gi|15607773	Rv0633c	hypothetical protein	cell wall and cell processes	Cytoplasmic	7
Sp27	15607775	gi|15607775	Rv0635	(3R)-hydroxyacyl-ACP dehydratase subunit HadA	Intermediary metabolism and respiration	Cytoplasmic	13
Sp27	15607776	gi|15607776	Rv0636	(3R)-hydroxyacyl-ACP dehydratase subunit HadB	Intermediary metabolism and respiration	Unknown	10
Sp27	15607777	gi|15607777	Rv0637	(3R)-hydroxyacyl-ACP dehydratase subunit HadC	Intermediary metabolism and respiration	Cytoplasmic	6
Sp27	57116765	gi|57116765	Rv0638	preprotein translocase SecE	cell wall and cell processes	Cytoplasmic Membrane	3
Sp27	15607779	gi|15607779	Rv0639	transcription termination/antitermination protein NusG	Information pathways	Unknown	15
Sp27	15607780	gi|15607780	Rv0640	50S ribosomal protein L11	Information pathways	Cytoplasmic	2
Sp27	15607781	gi|15607781	Rv0641	50S ribosomal protein L1	Information pathways	Cytoplasmic	12
Sp27	15607782	gi|15607782	Rv0642c	hydroxymycolate synthase MmaA4	Lipid metabolism	Cytoplasmic	33
Sp27	15607783	gi|15607783	Rv0643c	methoxy mycolic acid synthase MmaA3	Lipid metabolism	Cytoplasmic	15
Sp27	15607784	gi|15607784	Rv0644c	cyclopropane mycolic acid synthase MmaA2	Lipid metabolism	Cytoplasmic	28
Sp27	15607785	gi|15607785	Rv0645c	mycolic acid methyltransferase MmaA1	Lipid metabolism	Cytoplasmic	14
Sp27	15607786	gi|15607786	Rv0646c	lipase/esterase LipG	Intermediary metabolism and respiration	Unknown	4
Sp27	15607787	gi|15607787	Rv0647c	hypothetical protein	Intermediary metabolism and respiration	Cytoplasmic Membrane	20
Sp27	15607791	gi|15607791	Rv0651	50S ribosomal protein L10	Information pathways	Cytoplasmic	10
Sp27	15607792	gi|15607792	Rv0652	50S ribosomal protein L7/L12	Information pathways	Cytoplasmic	10
Sp27	15607794	gi|15607794	Rv0654	carotenoid cleavage oxygenase	Intermediary metabolism and respiration	Cytoplasmic	11
Sp27	15607795	gi|15607795	Rv0655	ribonucleotide ABC transporter ATP-binding protein	cell wall and cell processes	Cytoplasmic Membrane	19
Sp27	15607803	gi|15607803	Rv0663	arylsulfatase AtsD	Intermediary metabolism and respiration	Cytoplasmic	14
Sp27	15607807	gi|15607807	Rv0667	DNA-directed RNA polymerase subunit beta	Information pathways	Cytoplasmic	77
Sp27	15607808	gi|15607808	Rv0668	DNA-directed RNA polymerase subunit beta'	Information pathways	Cytoplasmic	100
Sp27	15607809	gi|15607809	Rv0669c	neutral ceramidase	Intermediary metabolism and respiration	Cytoplasmic	8
Sp27	15607810	gi|15607810	Rv0670	endonuclease IV	Information pathways	Cytoplasmic	4
Sp27	15607812	gi|15607812	Rv0672	acyl-CoA dehydrogenase FadE8	Lipid metabolism	Cytoplasmic	13
Sp27	57116767	gi|57116767	Rv0675	enoyl-CoA hydratase EchA5	Lipid metabolism	Cytoplasmic	9
Sp27	15607816	gi|15607816	Rv0676c	transmembrane transport protein MmpL5	cell wall and cell processes	Cytoplasmic Membrane	8
Sp27	15607817	gi|15607817	Rv0677c	membrane protein MmpS5	cell wall and cell processes	Unknown	3
Sp27	15607818	gi|15607818	Rv0678	hypothetical protein	Regulatory proteins	Cytoplasmic	4
Sp27	15607821	gi|15607821	Rv0681	transcriptional regulator	Regulatory proteins	Cytoplasmic	3
Sp27	15607823	gi|15607823	Rv0683	30S ribosomal protein S7	Information pathways	Cytoplasmic	7
Sp27	57116768	gi|57116768	Rv0684	elongation factor G	Information pathways	Cytoplasmic	53
Sp27	15607825	gi|15607825	Rv0685	elongation factor Tu	Information pathways	Cytoplasmic	145
Sp27	15607826	gi|15607826	Rv0686	membrane protein	cell wall and cell processes	Cytoplasmic Membrane	9
Sp27	15607827	gi|15607827	Rv0687	NAD-dependent oxidoreductase	Intermediary metabolism and respiration	Cytoplasmic	7
Sp27	15607828	gi|15607828	Rv0688	ferredoxin reductase	Intermediary metabolism and respiration	Cytoplasmic	14
Sp27	15607830	gi|15607830	Rv0690c	hypothetical protein	conserved hypotheticals	Cytoplasmic	4
Sp27	15607834	gi|15607834	Rv0694	mycofactocin system heme/flavin oxidoreductase MftD	Intermediary metabolism and respiration	Cytoplasmic Membrane	19
Sp27	15607840	gi|15607840	Rv0700	30S ribosomal protein S10	Information pathways	Cytoplasmic	4
Sp27	15607841	gi|15607841	Rv0701	50S ribosomal protein L3	Information pathways	Cytoplasmic	6
Sp27	15607842	gi|15607842	Rv0702	50S ribosomal protein L4	Information pathways	Cytoplasmic	14
Sp27	15607843	gi|15607843	Rv0703	50S ribosomal protein L23	Information pathways	Cytoplasmic	5
Sp27	15607844	gi|15607844	Rv0704	50S ribosomal protein L2	Information pathways	Cytoplasmic	11
Sp27	15607845	gi|15607845	Rv0705	30S ribosomal protein S19	Information pathways	Cytoplasmic	4
Sp27	15607846	gi|15607846	Rv0706	50S ribosomal protein L22	Information pathways	Cytoplasmic	14
Sp27	15607847	gi|15607847	Rv0707	30S ribosomal protein S3	Information pathways	Cytoplasmic	19
Sp27	15607848	gi|15607848	Rv0708	50S ribosomal protein L16	Information pathways	Cytoplasmic	6
Sp27	15607850	gi|15607850	Rv0710	30S ribosomal protein S17	Information pathways	Cytoplasmic	3
Sp27	15607851	gi|15607851	Rv0711	arylsulfatase AtsA	Intermediary metabolism and respiration	Cytoplasmic	15
Sp27	15607854	gi|15607854	Rv0714	50S ribosomal protein L14	Information pathways	Cytoplasmic	4
Sp27	15607855	gi|15607855	Rv0715	50S ribosomal protein L24	Information pathways	Cytoplasmic	3
Sp27	15607856	gi|15607856	Rv0716	50S ribosomal protein L5	Information pathways	Cytoplasmic	19
Sp27	15607858	gi|15607858	Rv0718	30S ribosomal protein S8	Information pathways	Cytoplasmic	7
Sp27	15607859	gi|15607859	Rv0719	50S ribosomal protein L6	Information pathways	Cytoplasmic	8
Sp27	15607861	gi|15607861	Rv0721	30S ribosomal protein S5	Information pathways	Cytoplasmic	8
Sp27	15607863	gi|15607863	Rv0723	50S ribosomal protein L15	Information pathways	Unknown	6
Sp27	15607864	gi|15607864	Rv0724	protease IV SppA	cell wall and cell processes	Cytoplasmic Membrane	15
Sp27	15607870	gi|15607870	Rv0730	GCN5-like N-acetyltransferase	Intermediary metabolism and respiration	Cytoplasmic	21
Sp27	15607871	gi|15607871	Rv0731c	S-adenosylmethionine-dependent methyltransferase	Lipid metabolism	Cytoplasmic	17
Sp27	15607873	gi|15607873	Rv0733	adenylate kinase	Intermediary metabolism and respiration	Cytoplasmic	18
Sp27	57116771	gi|57116771	Rv0734	methionine aminopeptidase	Intermediary metabolism and respiration	Cytoplasmic	8
Sp27	15607878	gi|15607878	Rv0738	hypothetical protein	conserved hypotheticals	Unknown	6
Sp27	15607891	gi|15607891	Rv0751c	3-hydroxyisobutyrate dehydrogenase	Intermediary metabolism and respiration	Cytoplasmic	6
Sp27	15607892	gi|15607892	Rv0752c	acyl-CoA dehydrogenase FadE9	Lipid metabolism	Cytoplasmic	5
Sp27	15607893	gi|15607893	Rv0753c	methylmalonate-semialdehyde dehydrogenase	Intermediary metabolism and respiration	Cytoplasmic	27
Sp27	15607897	gi|15607897	Rv0757	two component system response transcriptional positive regulator PhoP	Regulatory proteins	Cytoplasmic	16
Sp27	15607898	gi|15607898	Rv0758	two component system response sensor kinase PhoR	Regulatory proteins	Cytoplasmic Membrane	10
Sp27	57116779	gi|57116779	Rv0761c	alcohol dehydrogenase B	Intermediary metabolism and respiration	Cytoplasmic	52
Sp27	15607912	gi|15607912	Rv0772	phosphoribosylamine--glycine ligase	Intermediary metabolism and respiration	Cytoplasmic	12
Sp27	15607915	gi|15607915	Rv0775	hypothetical protein	conserved hypotheticals	Cytoplasmic	2
Sp27	15607917	gi|15607917	Rv0777	adenylosuccinate lyase PurB	Intermediary metabolism and respiration	Cytoplasmic	16
Sp27	15607918	gi|15607918	Rv0778	cytochrome P450 Cyp126	Intermediary metabolism and respiration	Cytoplasmic Membrane	6
Sp27	15607920	gi|15607920	Rv0780	phosphoribosylaminoimidazole-succinocarboxamide synthase	Intermediary metabolism and respiration	Cytoplasmic	11
Sp27	15607925	gi|15607925	Rv0785	KsdD-like steroid dehydrogenase	Intermediary metabolism and respiration	Cytoplasmic	14
Sp27	636483416	gi|636483416	Rv0786c	hypothetical protein	Intermediary metabolism and respiration		3
Sp27	15607928	gi|15607928	Rv0788	phosphoribosylformylglycinamidine synthase	Intermediary metabolism and respiration	Cytoplasmic	6
Sp27	15607933	gi|15607933	Rv0793	monooxygenase	Intermediary metabolism and respiration	Cytoplasmic	3
Sp27	57116784	gi|57116784	Rv0794c	oxidoreductase	Intermediary metabolism and respiration	Cytoplasmic	13
Sp27	15607938	gi|15607938	Rv0798c	hypothetical protein	virulence, detoxification, adaptation	Unknown	10
Sp27	15607939	gi|15607939	Rv0799c	hypothetical protein	Intermediary metabolism and respiration	Cytoplasmic Membrane	3
Sp27	15607940	gi|15607940	Rv0800	M18 family aminopeptidase	Intermediary metabolism and respiration	Cytoplasmic	7
Sp27	15607941	gi|15607941	Rv0801	hypothetical protein	Intermediary metabolism and respiration	Unknown	2
Sp27	15607942	gi|15607942	Rv0802c	succinyl-CoA transferase	Intermediary metabolism and respiration	Cytoplasmic Membrane	3
Sp27	15607943	gi|15607943	Rv0803	phosphoribosylformylglycinamidine synthase 2	Intermediary metabolism and respiration	Cytoplasmic	20
Sp27	15607948	gi|15607948	Rv0808	amidophosphoribosyltransferase	Intermediary metabolism and respiration	Cytoplasmic	3
Sp27	15607949	gi|15607949	Rv0809	phosphoribosylformylglycinamidine cyclo-ligase PurM	Intermediary metabolism and respiration	Cytoplasmic	14
Sp27	15607951	gi|15607951	Rv0811c	hypothetical protein	Intermediary metabolism and respiration	Cytoplasmic	12
Sp27	57116785	gi|57116785	Rv0812	amino acid aminotransferase	Intermediary metabolism and respiration	Cytoplasmic	4
Sp27	15607953	gi|15607953	Rv0813c	hypothetical protein	Lipid metabolism	Cytoplasmic Membrane	4
Sp27	15607958	gi|15607958	Rv0818	transcriptional regulator	Regulatory proteins	Cytoplasmic	7
Sp27	15607959	gi|15607959	Rv0819	mycothiol acetyltransferase	Intermediary metabolism and respiration	Cytoplasmic Membrane	13
Sp27	15607960	gi|15607960	Rv0820	phosphate ABC transporter ATP-binding protein PhoT	cell wall and cell processes	Cytoplasmic Membrane	8
Sp27	15607961	gi|15607961	Rv0821c	phosphate-transport system transcriptional regulator PhoY2	cell wall and cell processes	Cytoplasmic	5
Sp27	57116786	gi|57116786	Rv0824c	acyl-ACP desaturase DesA	Lipid metabolism	Cytoplasmic	27
Sp27	15607970	gi|15607970	Rv0830	S-adenosylmethionine-dependent methyltransferase	Lipid metabolism	Cytoplasmic	9
Sp27	15607971	gi|15607971	Rv0831c	hypothetical protein	conserved hypotheticals	Unknown	50
Sp27	15607979	gi|15607979	Rv0839	hypothetical protein	Intermediary metabolism and respiration	Cytoplasmic	2
Sp27	15607993	gi|15607993	Rv0853c	alpha-keto-acid decarboxylase	Intermediary metabolism and respiration	Cytoplasmic Membrane	18
Sp27	15607994	gi|15607994	Rv0854	hypothetical protein	Intermediary metabolism and respiration	Cytoplasmic	6
Sp27	15607999	gi|15607999	Rv0859	acyltransferase	Lipid metabolism	Cytoplasmic	42
Sp27	15608000	gi|15608000	Rv0860	fatty oxidation protein FadB	Lipid metabolism	Cytoplasmic	82
Sp27	448824750	gi|448824750	Rv0861c	DNA helicase Ercc3	Information pathways	Cytoplasmic	16
Sp27	15608002	gi|15608002	Rv0862c	hypothetical protein	conserved hypotheticals	Cytoplasmic	13
Sp27	15608010	gi|15608010	Rv0870c	integral membrane protein	cell wall and cell processes	Cytoplasmic Membrane	2
Sp27	15608011	gi|15608011	Rv0871	cold shock-like protein CspB	virulence, detoxification, adaptation	Cytoplasmic	6
Sp27	15608013	gi|15608013	Rv0873	acyl-CoA dehydrogenase FadE10	Lipid metabolism	Cytoplasmic	36
Sp27	15608017	gi|15608017	Rv0877	hypothetical protein	cell wall and cell processes	Cytoplasmic	5
Sp27	15608024	gi|15608024	Rv0884c	phosphoserine aminotransferase	Intermediary metabolism and respiration	Unknown	23
Sp27	15608026	gi|15608026	Rv0886	ferredoxin/ferredoxin--NADP reductase	Intermediary metabolism and respiration	Cytoplasmic	4
Sp27	15608027	gi|15608027	Rv0887c	hypothetical protein	conserved hypotheticals	Unknown	3
Sp27	15608029	gi|15608029	Rv0889c	citrate synthase 2	Intermediary metabolism and respiration	Cytoplasmic	19
Sp27	15608036	gi|15608036	Rv0896	citrate synthase 1	Intermediary metabolism and respiration	Cytoplasmic	64
Sp27	15608039	gi|15608039	Rv0899	peptidoglycan-binding protein ArfA	cell wall and cell processes	Cytoplasmic Membrane	5
Sp27	15608042	gi|15608042	Rv0902c	two component sensor histidine kinase PrrB	Regulatory proteins	Cytoplasmic Membrane	8
Sp27	15608043	gi|15608043	Rv0903c	two component transcriptional regulator PrrA	Regulatory proteins	Cytoplasmic	7
Sp27	15608044	gi|15608044	Rv0904c	acetyl-CoAcarboxylase carboxyl transferase subunit beta	Lipid metabolism	Cytoplasmic	4
Sp27	15608045	gi|15608045	Rv0905	enoyl-CoA hydratase EchA6	Lipid metabolism	Cytoplasmic	13
Sp27	15608046	gi|15608046	Rv0906	hypothetical protein	Intermediary metabolism and respiration	Unknown	8
Sp27	15608050	gi|15608050	Rv0910	toxin	conserved hypotheticals	Unknown	5
Sp27	15608051	gi|15608051	Rv0911	hypothetical protein	Intermediary metabolism and respiration	Cytoplasmic	3
Sp27	15608053	gi|15608053	Rv0913c	dioxygenase	Intermediary metabolism and respiration	Unknown	4
Sp27	15608054	gi|15608054	Rv0914c	lipid carrier protein or keto acyl-CoA thiolase	Lipid metabolism	Cytoplasmic	4
Sp27	15608065	gi|15608065	Rv0925c	hypothetical protein	Intermediary metabolism and respiration	Unknown	8
Sp27	15608066	gi|15608066	Rv0926c	hypothetical protein	Intermediary metabolism and respiration	Cytoplasmic	9
Sp27	15608071	gi|15608071	Rv0931c	serine/threonine-protein kinase PknD	Regulatory proteins	Cytoplasmic Membrane	51
Sp27	57116800	gi|57116800	Rv0932c	phosphate ABC transporter substrate-binding lipoprotein PstS	cell wall and cell processes	Extracellular	26
Sp27	15608073	gi|15608073	Rv0933	phosphate ABC transporter ATP-binding protein PstB	cell wall and cell processes	Cytoplasmic Membrane	12
Sp27	57116801	gi|57116801	Rv0934	phosphate ABC transporter substrate-binding lipoprotein PstS	cell wall and cell processes	Unknown	49
Sp27	15608077	gi|15608077	Rv0937c	non-homologous end joining protein Ku	Information pathways	Cytoplasmic	3
Sp27	15608078	gi|15608078	Rv0938	multifunctional non-homologous end joining DNA repair protein/ATP dependent DNA ligase LigD	Information pathways	Cytoplasmic	6
Sp27	15608079	gi|15608079	Rv0939	bifunctional 2-hydroxyhepta-2,4-diene-1,7-dioate isomerase/cyclase/dehydrase	Intermediary metabolism and respiration	Cytoplasmic	10
Sp27	15608080	gi|15608080	Rv0940c	oxidoreductase	Intermediary metabolism and respiration	Cytoplasmic	10
Sp27	15608085	gi|15608085	Rv0945	oxidoreductase	Intermediary metabolism and respiration	Cytoplasmic	5
Sp27	15608086	gi|15608086	Rv0946c	glucose-6-phosphate isomerase	Intermediary metabolism and respiration	Cytoplasmic	22
Sp27	15608091	gi|15608091	Rv0951	succinyl-CoA ligase subunit beta	Intermediary metabolism and respiration	Cytoplasmic	31
Sp27	15608092	gi|15608092	Rv0952	succinyl-CoA ligase subunit alpha	Intermediary metabolism and respiration	Unknown	26
Sp27	15608096	gi|15608096	Rv0956	phosphoribosylglycinamide formyltransferase PurN	Intermediary metabolism and respiration	Unknown	3
Sp27	15608097	gi|15608097	Rv0957	bifunctional phosphoribosylaminoimidazolecarboxamide formyltransferase/inosinemonophosphate cyclohydrolase	Intermediary metabolism and respiration	Cytoplasmic	18
Sp27	15608098	gi|15608098	Rv0958	magnesium chelatase	Intermediary metabolism and respiration	Cytoplasmic	16
Sp27	15608099	gi|15608099	Rv0959	hypothetical protein	Regulatory proteins	Cytoplasmic	4
Sp27	57116804	gi|57116804	Rv0966c	hypothetical protein	conserved hypotheticals	Unknown	8
Sp27	15608108	gi|15608108	Rv0968	hypothetical protein	conserved hypotheticals	Unknown	5
Sp27	448824751	gi|448824751	Rv0969	copper transporter ATPase V	cell wall and cell processes	Cytoplasmic Membrane	11
Sp27	15608111	gi|15608111	Rv0971c	enoyl-CoA hydratase EchA7	Lipid metabolism	Unknown	4
Sp27	15608112	gi|15608112	Rv0972c	acyl-CoA dehydrogenase FadE12	Lipid metabolism	Cytoplasmic	20
Sp27	15608113	gi|15608113	Rv0973c	acetyl-/propionyl-CoA carboxylase subunit alpha	Lipid metabolism	Cytoplasmic	13
Sp27	15608114	gi|15608114	Rv0974c	acetyl-/propionyl-CoA carboxylase subunit beta	Lipid metabolism	Cytoplasmic Membrane	14
Sp27	15608115	gi|15608115	Rv0975c	acyl-CoA dehydrogenase FadE13	Lipid metabolism	Cytoplasmic	5
Sp27	15608116	gi|15608116	Rv0976c	hypothetical protein	Lipid metabolism	Cytoplasmic	7
Sp27	448824752	gi|448824752	Rv0981	two-component response regulator MrpA	Regulatory proteins	Cytoplasmic	7
Sp27	15608123	gi|15608123	Rv0983	serine protease PepD	Intermediary metabolism and respiration	Unknown	8
Sp27	15608124	gi|15608124	Rv0984	pterin-4-alpha-carbinolamine dehydratase	Intermediary metabolism and respiration	Cytoplasmic	13
Sp27	15608125	gi|15608125	Rv0985c	large-conductance ion mechanosensitive channel	cell wall and cell processes	Cytoplasmic Membrane	3
Sp27	15608126	gi|15608126	Rv0986	adhesion component ABC transporter ATP-binding protein	cell wall and cell processes	Cytoplasmic Membrane	4
Sp27	15608133	gi|15608133	Rv0993	UTP--glucose-1-phosphate uridylyltransferase	Intermediary metabolism and respiration	Cytoplasmic	5
Sp27	57116810	gi|57116810	Rv0994	molybdopterin molybdenumtransferase 1	Intermediary metabolism and respiration	Cytoplasmic	15
Sp27	15608139	gi|15608139	Rv0999	hypothetical protein	conserved hypotheticals	Unknown	3
Sp27	15608141	gi|15608141	Rv1001	arginine deiminase	Intermediary metabolism and respiration	Cytoplasmic	18
Sp27	15608146	gi|15608146	Rv1006	hypothetical protein	conserved hypotheticals	Unknown	20
Sp27	15608147	gi|15608147	Rv1007c	methionine--tRNA ligase	Information pathways	Cytoplasmic	24
Sp27	15608148	gi|15608148	Rv1008	deoxyribonuclease TatD	cell wall and cell processes	Cytoplasmic	3
Sp27	15608151	gi|15608151	Rv1011	4-diphosphocytidyl-2-C-methyl-D-erythritol kinase	Intermediary metabolism and respiration	Unknown	8
Sp27	15608153	gi|15608153	Rv1013	polyketide synthase	Lipid metabolism	Cytoplasmic Membrane	3
Sp27	15608155	gi|15608155	Rv1015c	50S ribosomal protein L25	Information pathways	Cytoplasmic	4
Sp27	15608157	gi|15608157	Rv1017c	ribose-phosphate pyrophosphokinase	Intermediary metabolism and respiration	Cytoplasmic	30
Sp27	15608158	gi|15608158	Rv1018c	bifunctional UDP-N-acetylglucosamine pyrophosphorylase/glucosamine-1-phosphate N-acetyltransferase	cell wall and cell processes	Cytoplasmic	14
Sp27	15608159	gi|15608159	Rv1019	transcriptional regulator	Regulatory proteins	Unknown	4
Sp27	15608160	gi|15608160	Rv1020	transcription-repair coupling factor	Information pathways	Cytoplasmic	16
Sp27	15608161	gi|15608161	Rv1021	nucleoside triphosphate pyrophosphohydrolase	Intermediary metabolism and respiration	Cytoplasmic	5
Sp27	15608163	gi|15608163	Rv1023	enolase	Intermediary metabolism and respiration	Cytoplasmic	24
Sp27	15608196	gi|15608196	Rv1056	hypothetical protein	conserved hypotheticals	Cytoplasmic	13
Sp27	15608198	gi|15608198	Rv1058	fatty-acid--CoA ligase FadD14	Lipid metabolism	Cytoplasmic	11
Sp27	15608200	gi|15608200	Rv1060	hypothetical protein	conserved hypotheticals	Cytoplasmic Membrane	4
Sp27	15608201	gi|15608201	Rv1061	hypothetical protein	Intermediary metabolism and respiration	Cytoplasmic	4
Sp27	15608203	gi|15608203	Rv1063c	NTE family protein	Intermediary metabolism and respiration	Cytoplasmic	8
Sp27	15608209	gi|15608209	Rv1069c	hypothetical protein	cell wall and cell processes	Cytoplasmic Membrane	7
Sp27	15608210	gi|15608210	Rv1070c	enoyl-CoA hydratase EchA8	Lipid metabolism	Cytoplasmic Membrane	10
Sp27	15608211	gi|15608211	Rv1071c	enoyl-CoA hydratase EchA9	Lipid metabolism	Cytoplasmic	12
Sp27	15608214	gi|15608214	Rv1074c	beta-ketoacyl CoA thiolase FadA	Lipid metabolism	Cytoplasmic	47
Sp27	57116820	gi|57116820	Rv1077	cystathionine beta-synthase	Intermediary metabolism and respiration	Cytoplasmic	20
Sp27	15608218	gi|15608218	Rv1078	hypothetical protein	cell wall and cell processes	Cytoplasmic Membrane	6
Sp27	15608219	gi|15608219	Rv1079	cystathionine gamma-synthase	Intermediary metabolism and respiration	Cytoplasmic	21
Sp27	15608220	gi|15608220	Rv1080c	transcription elongation factor GreA	Information pathways	Cytoplasmic	7
Sp27	15608222	gi|15608222	Rv1082	mycothiol S-conjugate amidase	virulence, detoxification, adaptation	Cytoplasmic	10
Sp27	15608224	gi|15608224	Rv1084	hypothetical protein	Intermediary metabolism and respiration	Cytoplasmic Membrane	10
Sp27	15608232	gi|15608232	Rv1092c	pantothenate kinase	Intermediary metabolism and respiration	Cytoplasmic	8
Sp27	448824753	gi|448824753	Rv1093	serine hydroxymethyltransferase	Intermediary metabolism and respiration	Cytoplasmic	20
Sp27	15608234	gi|15608234	Rv1094	acyl-ACP desaturase DesA	Lipid metabolism	Cytoplasmic	21
Sp27	15608236	gi|15608236	Rv1096	glycosyl hydrolase	Intermediary metabolism and respiration	Unknown	4
Sp27	15608237	gi|15608237	Rv1097c	membrane glycine/proline-rich protein	cell wall and cell processes	Unknown	4
Sp27	15608238	gi|15608238	Rv1098c	fumarate hydratase	Intermediary metabolism and respiration	Cytoplasmic	28
Sp27	448824754	gi|448824754	Rv1099c	fructose 1,6-bisphosphatase	Intermediary metabolism and respiration	Cytoplasmic	12
Sp27	15608241	gi|15608241	Rv1101c	hypothetical protein	cell wall and cell processes	Cytoplasmic Membrane	2
Sp27	15608246	gi|15608246	Rv1106c	3 beta-hydroxysteroid dehydrogenase/delta 5-->4-isomerase	Intermediary metabolism and respiration	Unknown	6
Sp27	15608249	gi|15608249	Rv1109c	hypothetical protein	conserved hypotheticals	Unknown	10
Sp27	57116829	gi|57116829	Rv1110	4-hydroxy-3-methylbut-2-enyl diphosphate reductase	cell wall and cell processes	Cytoplasmic	5
Sp27	15608252	gi|15608252	Rv1112	GTP-binding protein	Information pathways	Cytoplasmic	7
Sp27	15608258	gi|15608258	Rv1118c	hypothetical protein	conserved hypotheticals	Cytoplasmic	5
Sp27	57116832	gi|57116832	Rv1121	glucose-6-phosphate 1-dehydrogenase	Intermediary metabolism and respiration	Cytoplasmic	13
Sp27	15608262	gi|15608262	Rv1122	6-phosphogluconate dehydrogenase	Intermediary metabolism and respiration	Cytoplasmic	8
Sp27	15608264	gi|15608264	Rv1124	epoxide hydrolase EphC	virulence, detoxification, adaptation	Cytoplasmic	7
Sp27	15608266	gi|15608266	Rv1126c	hypothetical protein	conserved hypotheticals	Cytoplasmic	2
Sp27	15608270	gi|15608270	Rv1130	methylcitrate dehydratase PrpD	Intermediary metabolism and respiration	Cytoplasmic	7
Sp27	15608272	gi|15608272	Rv1132	hypothetical protein	cell wall and cell processes	Cytoplasmic Membrane	3
Sp27	15608273	gi|15608273	Rv1133c	5-methyltetrahydropteroyltriglutamate--homocysteine methyltransferase	Intermediary metabolism and respiration	Cytoplasmic	176
Sp27	15608281	gi|15608281	Rv1141c	enoyl-CoA hydratase EchA11	Lipid metabolism	Cytoplasmic Membrane	8
Sp27	15608283	gi|15608283	Rv1143	alpha-methylacyl-CoA racemase	Lipid metabolism	Cytoplasmic	9
Sp27	15608284	gi|15608284	Rv1144	oxidoreductase	Intermediary metabolism and respiration	Cytoplasmic	13
Sp27	15608291	gi|15608291	Rv1151c	NAD-dependent protein deacylase	Regulatory proteins	Cytoplasmic Membrane	3
Sp27	15608295	gi|15608295	Rv1155	pyridoxine/pyridoxamine 5'-phosphate oxidase	Intermediary metabolism and respiration	Cytoplasmic Membrane	2
Sp27	15608296	gi|15608296	Rv1156	hypothetical protein	Information pathways	Cytoplasmic	2
Sp27	15608301	gi|15608301	Rv1161	nitrate reductase subunit alpha	Intermediary metabolism and respiration	Cytoplasmic Membrane	28
Sp27	15608302	gi|15608302	Rv1162	nitrate reductase subunit beta	Intermediary metabolism and respiration	Cytoplasmic Membrane	13
Sp27	15608305	gi|15608305	Rv1165	GTP-binding translation elongation factor	Information pathways	Cytoplasmic	11
Sp27	15608306	gi|15608306	Rv1166	monoacyl phosphatidylinositol tetramannoside-binding protein LpqW	cell wall and cell processes	Unknown	7
Sp27	15608310	gi|15608310	Rv1170	1D-myo-inositol 2-acetamido-2-deoxy-alpha-D-glucopyranoside deacetylase	Intermediary metabolism and respiration	Unknown	5
Sp27	15608315	gi|15608315	Rv1175c	NADPH dependent 2,4-dienoyl-CoA reductase FadH	Lipid metabolism	Cytoplasmic	20
Sp27	15608318	gi|15608318	Rv1178	aminotransferase	Intermediary metabolism and respiration	Unknown	4
Sp27	15608319	gi|15608319	Rv1179c	hypothetical protein	Information pathways	Cytoplasmic Membrane	21
Sp27	15608320	gi|15608320	Rv1180	polyketide beta-ketoacyl synthase	Lipid metabolism	Cytoplasmic Membrane	10
Sp27	15608321	gi|15608321	Rv1181	polyketide beta-ketoacyl synthase	Lipid metabolism	Cytoplasmic Membrane	64
Sp27	15608325	gi|15608325	Rv1185c	fatty-acid--CoA ligase FadD21	Lipid metabolism	Cytoplasmic	15
Sp27	15608327	gi|15608327	Rv1187	pyrroline-5-carboxylate dehydrogenase RocA	Intermediary metabolism and respiration	Cytoplasmic	15
Sp27	15608328	gi|15608328	Rv1188	proline dehydrogenase	Intermediary metabolism and respiration	Cytoplasmic	5
Sp27	15608331	gi|15608331	Rv1191	hypothetical protein	Intermediary metabolism and respiration	Cytoplasmic Membrane	17
Sp27	15608332	gi|15608332	Rv1192	hypothetical protein	cell wall and cell processes	Cytoplasmic	5
Sp27	15608333	gi|15608333	Rv1193	fatty-acid--CoA ligase FadD36	Lipid metabolism	Cytoplasmic	7
Sp27	15608334	gi|15608334	Rv1194c	hypothetical protein	Lipid metabolism	Cytoplasmic	9
Sp27	57116841	gi|57116841	Rv1196	PPE family protein PPE18	PE/PPE	Cytoplasmic Membrane	8
Sp27	15608341	gi|15608341	Rv1201c	2,3,4,5-tetrahydropyridine-2,6-dicarboxylate N-succinyltransferase	Intermediary metabolism and respiration	Unknown	11
Sp27	57116842	gi|57116842	Rv1202	succinyl-diaminopimelate desuccinylase DapE	Intermediary metabolism and respiration	Cytoplasmic	9
Sp27	15608346	gi|15608346	Rv1206	fatty-acid--CoA ligase FadD6	Lipid metabolism	Cytoplasmic	25
Sp27	15608353	gi|15608353	Rv1213	glucose-1-phosphate adenylyltransferase	Intermediary metabolism and respiration	Unknown	5
Sp27	15608355	gi|15608355	Rv1215c	hypothetical protein	Intermediary metabolism and respiration	Cytoplasmic	11
Sp27	15608358	gi|15608358	Rv1218c	tetronasin ABC transporter ATP-binding protein	cell wall and cell processes	Cytoplasmic Membrane	8
Sp27	15608360	gi|15608360	Rv1220c	methyltransferase	Intermediary metabolism and respiration	Cytoplasmic	5
Sp27	57116844	gi|57116844	Rv1223	serine protease HtrA	Intermediary metabolism and respiration	Unknown	23
Sp27	15608369	gi|15608369	Rv1229c	Mrp-like protein	Intermediary metabolism and respiration	Cytoplasmic	13
Sp27	15608372	gi|15608372	Rv1232c	hypothetical protein	cell wall and cell processes	Cytoplasmic	14
Sp27	15608374	gi|15608374	Rv1234	transmembrane protein	cell wall and cell processes	Cytoplasmic Membrane	5
Sp27	15608375	gi|15608375	Rv1235	trehalose ABC transporter substrate-binding lipoprotein LpqY	cell wall and cell processes	Unknown	5
Sp27	15608378	gi|15608378	Rv1238	sugar ABC transporter ATP-binding protein SugC	cell wall and cell processes	Cytoplasmic Membrane	14
Sp27	15608379	gi|15608379	Rv1239c	magnesium and cobalt transport transmembrane protein CorA	cell wall and cell processes	Cytoplasmic Membrane	4
Sp27	15608380	gi|15608380	Rv1240	malate dehydrogenase	Intermediary metabolism and respiration	Unknown	27
Sp27	15608385	gi|15608385	Rv1245c	short-chain type dehydrogenase/reductase	Intermediary metabolism and respiration	Cytoplasmic	10
Sp27	161352467	gi|161352467	Rv1248c	multifunctional 2-oxoglutarate dehydrogenase E1 component /2-oxoglutarate dehydrogenase dihydrolipoyllysine-residue succinyltransferase	Intermediary metabolism and respiration	Cytoplasmic	56
Sp27	15608393	gi|15608393	Rv1253	ATP-dependent RNA helicase DeaD	Information pathways	Cytoplasmic	12
Sp27	15608397	gi|15608397	Rv1257c	oxidoreductase	Intermediary metabolism and respiration	Cytoplasmic	9
Sp27	15608400	gi|15608400	Rv1260	oxidoreductase	Intermediary metabolism and respiration	Cytoplasmic	12
Sp27	15608401	gi|15608401	Rv1261c	hypothetical protein	conserved hypotheticals	Cytoplasmic Membrane	5
Sp27	15608404	gi|15608404	Rv1264	adenylyl cyclase	Intermediary metabolism and respiration	Cytoplasmic	7
Sp27	15608405	gi|15608405	Rv1265	hypothetical protein	conserved hypotheticals	Cytoplasmic	6
Sp27	15608406	gi|15608406	Rv1266c	serine/threonine-protein kinase PknH	Regulatory proteins	Cytoplasmic Membrane	9
Sp27	15608407	gi|15608407	Rv1267c	transcriptional regulator EmbR	Regulatory proteins	Cytoplasmic	18
Sp27	15608410	gi|15608410	Rv1270c	lipoprotein LprA	cell wall and cell processes	Cytoplasmic Membrane	10
Sp27	15608415	gi|15608415	Rv1275	lipoprotein LprC	cell wall and cell processes	Unknown	4
Sp27	15608419	gi|15608419	Rv1279	GMC-type oxidoreductase	Intermediary metabolism and respiration	Cytoplasmic Membrane	12
Sp27	15608420	gi|15608420	Rv1280c	oligopeptide ABC transporter substrate-binding lipoprotein OppA	cell wall and cell processes	Unknown	10
Sp27	15608421	gi|15608421	Rv1281c	oligopeptide ABC transporter ATP-binding protein OppD	cell wall and cell processes	Cytoplasmic Membrane	15
Sp27	15608424	gi|15608424	Rv1284	beta-carbonic anhydrase	Intermediary metabolism and respiration	Cytoplasmic	6
Sp27	15608425	gi|15608425	Rv1285	sulfate adenylyltransferase subunit 2	Intermediary metabolism and respiration	Cytoplasmic	6
Sp27	15608426	gi|15608426	Rv1286	bifunctional sulfate adenyltransferase subunit 1 CysN/adenylylsulfate kinase CysC	Intermediary metabolism and respiration	Cytoplasmic	7
Sp27	15608427	gi|15608427	Rv1287	HTH-type transcriptional regulator	Regulatory proteins	Cytoplasmic	3
Sp27	15608428	gi|15608428	Rv1288	hypothetical protein	Regulatory proteins	Cytoplasmic Membrane	10
Sp27	15608432	gi|15608432	Rv1292	arginine--tRNA ligase	Information pathways	Cytoplasmic	20
Sp27	15608433	gi|15608433	Rv1293	diaminopimelate decarboxylase	Intermediary metabolism and respiration	Cytoplasmic	13
Sp27	15608434	gi|15608434	Rv1294	homoserine dehydrogenase	Intermediary metabolism and respiration	Cytoplasmic	18
Sp27	15608435	gi|15608435	Rv1295	threonine synthase	Intermediary metabolism and respiration	Cytoplasmic	17
Sp27	15608436	gi|15608436	Rv1296	homoserine kinase	Intermediary metabolism and respiration	Cytoplasmic Membrane	4
Sp27	15608437	gi|15608437	Rv1297	transcription termination factor Rho	Information pathways	Cytoplasmic	34
Sp27	15608439	gi|15608439	Rv1299	peptide chain release factor PrfA	Information pathways	Cytoplasmic	11
Sp27	15608441	gi|15608441	Rv1301	threonylcarbamoyl-AMP synthase	Information pathways	Unknown	7
Sp27	15608444	gi|15608444	Rv1304	ATP synthase subunit A	Intermediary metabolism and respiration	Cytoplasmic Membrane	4
Sp27	15608446	gi|15608446	Rv1306	ATP synthase subunit B	Intermediary metabolism and respiration	Unknown	9
Sp27	15608447	gi|15608447	Rv1307	ATP synthase subunit b/delta	Intermediary metabolism and respiration	Cytoplasmic	25
Sp27	15608448	gi|15608448	Rv1308	ATP synthase subunit alpha	Intermediary metabolism and respiration	Cytoplasmic	85
Sp27	15608449	gi|15608449	Rv1309	ATP synthase subunit gamma	Intermediary metabolism and respiration	Cytoplasmic	33
Sp27	15608450	gi|15608450	Rv1310	ATP synthase subunit beta	Intermediary metabolism and respiration	Cytoplasmic Membrane	84
Sp27	15608451	gi|15608451	Rv1311	ATP synthase subunit epsilon	Intermediary metabolism and respiration	Cytoplasmic	8
Sp27	15608454	gi|15608454	Rv1314c	cob(I)yrinic acid a,c-diamide adenosyltransferase	conserved hypotheticals	Cytoplasmic	4
Sp27	15608455	gi|15608455	Rv1315	UDP-N-acetylglucosamine 1-carboxyvinyltransferase	cell wall and cell processes	Cytoplasmic	11
Sp27	15608459	gi|15608459	Rv1319c	adenylate cyclase	Intermediary metabolism and respiration	Cytoplasmic Membrane	5
Sp27	15608463	gi|15608463	Rv1323	acetyl-CoA acetyltransferase	Lipid metabolism	Cytoplasmic	23
Sp27	15608464	gi|15608464	Rv1324	thioredoxin	Intermediary metabolism and respiration	Cytoplasmic	29
Sp27	15608466	gi|15608466	Rv1326c	1,4-alpha-glucan branching protein	Intermediary metabolism and respiration	Cytoplasmic	19
Sp27	57116849	gi|57116849	Rv1327c	alpha-1,4-glucan:maltose-1-phosphate maltosyltransferase	Intermediary metabolism and respiration	Cytoplasmic	23
Sp27	15608468	gi|15608468	Rv1328	glycogen phosphorylase	Intermediary metabolism and respiration	Cytoplasmic	42
Sp27	15608478	gi|15608478	Rv1338	glutamate racemase	cell wall and cell processes	Cytoplasmic	7
Sp27	15608480	gi|15608480	Rv1340	ribonuclease PH	Information pathways	Cytoplasmic	12
Sp27	15608481	gi|15608481	Rv1341	non-canonical purine NTP pyrophosphatase	Intermediary metabolism and respiration	Unknown	4
Sp27	15608500	gi|15608500	Rv1360	oxidoreductase	Intermediary metabolism and respiration	Cytoplasmic	8
Sp27	57116852	gi|57116852	Rv1361c	PPE family protein PPE19	PE/PPE	Cytoplasmic Membrane	11
Sp27	15608503	gi|15608503	Rv1363c	membrane protein	cell wall and cell processes	Cytoplasmic Membrane	6
Sp27	57116853	gi|57116853	Rv1364c	sigma factor regulatory protein	Information pathways	Cytoplasmic	7
Sp27	15608507	gi|15608507	Rv1367c	hypothetical protein	cell wall and cell processes	Cytoplasmic Membrane	4
Sp27	15608508	gi|15608508	Rv1368	lipoprotein LprF	cell wall and cell processes	Cytoplasmic Membrane	7
Sp27	15608519	gi|15608519	Rv1379	bifunctional pyrimidine operon regulatory protein/uracil phosphoribosyltransferase	Regulatory proteins	Cytoplasmic	4
Sp27	15608520	gi|15608520	Rv1380	aspartate carbamoyltransferase	Intermediary metabolism and respiration	Cytoplasmic	12
Sp27	15608521	gi|15608521	Rv1381	dihydroorotase	Intermediary metabolism and respiration	Cytoplasmic	11
Sp27	15608522	gi|15608522	Rv1382	hypothetical protein	cell wall and cell processes	Cytoplasmic Membrane	4
Sp27	15608523	gi|15608523	Rv1383	carbamoyl-phosphate synthase small subunit	Intermediary metabolism and respiration	Unknown	9
Sp27	57116856	gi|57116856	Rv1384	carbamoyl-phosphate synthase large subunit	Intermediary metabolism and respiration	Unknown	36
Sp27	15608527	gi|15608527	Rv1388	integration host factor MihF	Information pathways	Cytoplasmic	13
Sp27	15608529	gi|15608529	Rv1390	DNA-directed RNA polymerase subunit omega	Information pathways	Cytoplasmic	5
Sp27	15608530	gi|15608530	Rv1391	bifunctional phosphopantothenoylcysteine decarboxylase/phosphopantothenate--cysteine ligase	Intermediary metabolism and respiration	Cytoplasmic	9
Sp27	15608531	gi|15608531	Rv1392	S-adenosylmethionine synthetase	Intermediary metabolism and respiration	Cytoplasmic	49
Sp27	15608532	gi|15608532	Rv1393c	monoxygenase	Intermediary metabolism and respiration	Cytoplasmic	8
Sp27	15608535	gi|15608535	Rv1397c	ribonuclease VapC10	virulence, detoxification, adaptation	Unknown	5
Sp27	15608537	gi|15608537	Rv1399c	carboxylesterase NlhH	Intermediary metabolism and respiration	Cytoplasmic	5
Sp27	15608542	gi|15608542	Rv1404	transcriptional regulator	Regulatory proteins	Cytoplasmic	8
Sp27	15608544	gi|15608544	Rv1406	methionyl-tRNA formyltransferase	Information pathways	Cytoplasmic	4
Sp27	15608547	gi|15608547	Rv1409	bifunctional riboflavin biosynthesis diaminohydroxyphosphoribosylaminopyrimidine deaminase/5-amino-6-(5-phosphoribosylamino) uracil reductase	Intermediary metabolism and respiration	Cytoplasmic	12
Sp27	15608548	gi|15608548	Rv1410c	aminoglycosides/tetracycline-transport integral membrane protein	cell wall and cell processes	Cytoplasmic Membrane	4
Sp27	15608549	gi|15608549	Rv1411c	lipoprotein LprG	cell wall and cell processes	Cytoplasmic Membrane	11
Sp27	15608550	gi|15608550	Rv1412	riboflavin synthase	Intermediary metabolism and respiration	Cytoplasmic	6
Sp27	15608553	gi|15608553	Rv1415	bifunctional riboflavin biosynthesis GTP cyclohydrolase II/3,4-dihydroxy-2-butanone 4-phosphate synthase	Intermediary metabolism and respiration	Cytoplasmic	10
Sp27	448824757	gi|448824757	Rv1416	6,7-dimethyl-8-ribityllumazine synthase	Intermediary metabolism and respiration	Unknown	6
Sp27	15608559	gi|15608559	Rv1421	hypothetical protein	Intermediary metabolism and respiration	Cytoplasmic	9
Sp27	15608560	gi|15608560	Rv1422	hypothetical protein	Intermediary metabolism and respiration	Cytoplasmic	4
Sp27	15608561	gi|15608561	Rv1423	transcriptional regulator WhiA	Regulatory proteins	Cytoplasmic	11
Sp27	15608563	gi|15608563	Rv1425	diacyglycerol O-acyltransferase	Lipid metabolism	Cytoplasmic	7
Sp27	15608564	gi|15608564	Rv1426c	esterase LipO	Intermediary metabolism and respiration	Cytoplasmic	6
Sp27	15608565	gi|15608565	Rv1427c	long-chain-fatty-acid--CoA ligase FadD12	Lipid metabolism	Cytoplasmic	13
Sp27	15608566	gi|15608566	Rv1428c	hypothetical protein	Intermediary metabolism and respiration	Cytoplasmic	5
Sp27	15608567	gi|15608567	Rv1429	hypothetical protein	Lipid metabolism	Cytoplasmic	12
Sp27	15608569	gi|15608569	Rv1431	hypothetical protein	cell wall and cell processes	Cytoplasmic Membrane	5
Sp27	15608570	gi|15608570	Rv1432	dehydrogenase	Intermediary metabolism and respiration	Cytoplasmic	3
Sp27	15608574	gi|15608574	Rv1436	glyceraldehyde 3-phosphate dehydrogenase	Intermediary metabolism and respiration	Cytoplasmic	22
Sp27	15608575	gi|15608575	Rv1437	phosphoglycerate kinase	Intermediary metabolism and respiration	Cytoplasmic	29
Sp27	15608576	gi|15608576	Rv1438	triosephosphate isomerase	Intermediary metabolism and respiration	Cytoplasmic	10
Sp27	15608581	gi|15608581	Rv1443c	hypothetical protein	conserved hypotheticals	Cytoplasmic Membrane	9
Sp27	15608583	gi|15608583	Rv1445c	6-phosphogluconolactonase	Intermediary metabolism and respiration	Unknown	10
Sp27	15608584	gi|15608584	Rv1446c	OXPP cycle protein OpcA	Intermediary metabolism and respiration	Cytoplasmic	7
Sp27	15608585	gi|15608585	Rv1447c	glucose-6-phosphate 1-dehydrogenase	Intermediary metabolism and respiration	Cytoplasmic	13
Sp27	15608586	gi|15608586	Rv1448c	transaldolase	Intermediary metabolism and respiration	Cytoplasmic	25
Sp27	15608587	gi|15608587	Rv1449c	transketolase	Intermediary metabolism and respiration	Cytoplasmic	49
Sp27	15608592	gi|15608592	Rv1454c	quinone reductase	Intermediary metabolism and respiration	Cytoplasmic	16
Sp27	15608593	gi|15608593	Rv1455	hypothetical protein	conserved hypotheticals	Cytoplasmic Membrane	5
Sp27	15608596	gi|15608596	Rv1458c	antibiotic ABC transporter ATP-binding protein	cell wall and cell processes	Cytoplasmic Membrane	6
Sp27	15608599	gi|15608599	Rv1461	hypothetical protein	cell wall and cell processes	Cytoplasmic	18
Sp27	15608600	gi|15608600	Rv1462	hypothetical protein	cell wall and cell processes	Cytoplasmic	13
Sp27	15608601	gi|15608601	Rv1463	ABC transporter ATP-binding protein	cell wall and cell processes	Cytoplasmic	23
Sp27	15608602	gi|15608602	Rv1464	cysteine desulfurase	Intermediary metabolism and respiration	Cytoplasmic	25
Sp27	15608604	gi|15608604	Rv1466	hypothetical protein	Intermediary metabolism and respiration	Cytoplasmic	3
Sp27	15608605	gi|15608605	Rv1467c	acyl-CoA dehydrogenase FadE15	Lipid metabolism	Cytoplasmic	19
Sp27	15608613	gi|15608613	Rv1475c	iron-regulated aconitate hydratase	Intermediary metabolism and respiration	Cytoplasmic	98
Sp27	15608615	gi|15608615	Rv1477	peptidoglycan endopeptidase RipA	virulence, detoxification, adaptation	Extracellular	3
Sp27	57116872	gi|57116872	Rv1479	transcriptional regulator MoxR1	Regulatory proteins	Cytoplasmic	57
Sp27	15608618	gi|15608618	Rv1480	hypothetical protein	Regulatory proteins	Cytoplasmic	10
Sp27	15608619	gi|15608619	Rv1481	membrane protein	cell wall and cell processes	Unknown	4
Sp27	15608621	gi|15608621	Rv1483	3-oxoacyl-ACP reductase FabG1	Lipid metabolism	Cytoplasmic	8
Sp27	15608622	gi|15608622	Rv1484	NADH-dependent enoyl-[ACP] reductase	Lipid metabolism	Cytoplasmic Membrane	18
Sp27	15608626	gi|15608626	Rv1488	hypothetical protein	cell wall and cell processes	Cytoplasmic Membrane	43
Sp27	57116875	gi|57116875	Rv1489	hypothetical protein	conserved hypotheticals	Cytoplasmic Membrane	3
Sp27	15608630	gi|15608630	Rv1492	methylmalonyl-CoA mutase small subunit	Lipid metabolism	Cytoplasmic	15
Sp27	15608631	gi|15608631	Rv1493	methylmalonyl-CoA mutase large subunit	Lipid metabolism	Cytoplasmic	7
Sp27	15608634	gi|15608634	Rv1496	transport system kinase	cell wall and cell processes	Cytoplasmic Membrane	5
Sp27	57116877	gi|57116877	Rv1498A	hypothetical protein	conserved hypotheticals	Cytoplasmic	5
Sp27	15608636	gi|15608636	Rv1498c	methyltransferase	Intermediary metabolism and respiration	Cytoplasmic	4
Sp27	15608640	gi|15608640	Rv1502	hypothetical protein	unknown	Cytoplasmic	7
Sp27	15608645	gi|15608645	Rv1507c	hypothetical protein	cell wall and cell processes	Unknown	9
Sp27	15608646	gi|15608646	Rv1508c	membrane protein	cell wall and cell processes	Cytoplasmic Membrane	3
Sp27	15608647	gi|15608647	Rv1509	hypothetical protein	unknown	Cytoplasmic	4
Sp27	15608649	gi|15608649	Rv1511	GDP-D-mannose dehydratase GmdA	Intermediary metabolism and respiration	Cytoplasmic	13
Sp27	15608650	gi|15608650	Rv1512	nucleotide-sugar epimerase EpiA	Intermediary metabolism and respiration	Cytoplasmic	4
Sp27	15608651	gi|15608651	Rv1513	hypothetical protein	Intermediary metabolism and respiration	Cytoplasmic	4
Sp27	57116881	gi|57116881	Rv1516c	sugar transferase	Intermediary metabolism and respiration	Cytoplasmic	4
Sp27	15608659	gi|15608659	Rv1521	fatty-acid--CoA ligase FadD25	Lipid metabolism	Cytoplasmic	21
Sp27	15608661	gi|15608661	Rv1523	methyltransferase	Intermediary metabolism and respiration	Unknown	3
Sp27	15608665	gi|15608665	Rv1527c	polyketide synthase	Lipid metabolism	Unknown	23
Sp27	15608667	gi|15608667	Rv1529	fatty-acid--CoA ligase FadD24	Lipid metabolism	Cytoplasmic	9
Sp27	15608668	gi|15608668	Rv1530	alcohol dehydrogenase	Intermediary metabolism and respiration	Cytoplasmic	7
Sp27	15608669	gi|15608669	Rv1531	hypothetical protein	conserved hypotheticals	Cytoplasmic Membrane	10
Sp27	15608671	gi|15608671	Rv1533	monooxygenase	Intermediary metabolism and respiration	Cytoplasmic	8
Sp27	15608674	gi|15608674	Rv1536	isoleucine--tRNA ligase	Information pathways	Cytoplasmic	18
Sp27	15608676	gi|15608676	Rv1538c	L-aparaginase	Intermediary metabolism and respiration	Cytoplasmic	5
Sp27	15608678	gi|15608678	Rv1540	RNA pseudouridine synthase	Information pathways	Unknown	3
Sp27	15608680	gi|15608680	Rv1542c	hemoglobin GlbN	Intermediary metabolism and respiration	Cytoplasmic	3
Sp27	15608681	gi|15608681	Rv1543	oxidoreductase	Lipid metabolism	Cytoplasmic	38
Sp27	15608682	gi|15608682	Rv1544	ketoacyl reductase	Lipid metabolism	Cytoplasmic	23
Sp27	15608684	gi|15608684	Rv1546	hypothetical protein	conserved hypotheticals	Unknown	3
Sp27	15608690	gi|15608690	Rv1552	fumarate reductase flavoprotein subunit	Intermediary metabolism and respiration	Cytoplasmic Membrane	5
Sp27	15608694	gi|15608694	Rv1556	HTH-type transcriptional regulator	Regulatory proteins	Cytoplasmic	4
Sp27	15608696	gi|15608696	Rv1558	hypothetical protein	conserved hypotheticals	Unknown	8
Sp27	15608697	gi|15608697	Rv1559	threonine dehydratase IlvA	Intermediary metabolism and respiration	Cytoplasmic	14
Sp27	57116886	gi|57116886	Rv1564c	maltooligosyl trehalose synthase	virulence, detoxification, adaptation	Cytoplasmic	8
Sp27	15608704	gi|15608704	Rv1566c	hypothetical protein	virulence, detoxification, adaptation	Cytoplasmic Membrane	3
Sp27	15608731	gi|15608731	Rv1593c	hypothetical protein	Intermediary metabolism and respiration	Cytoplasmic	9
Sp27	15608732	gi|15608732	Rv1594	quinolinate synthetase A	Intermediary metabolism and respiration	Cytoplasmic	10
Sp27	15608733	gi|15608733	Rv1595	L-aspartate oxidase	Intermediary metabolism and respiration	Cytoplasmic	6
Sp27	15608734	gi|15608734	Rv1596	nicotinate-nucleotide pyrophosphatase	Intermediary metabolism and respiration	Cytoplasmic	15
Sp27	15608735	gi|15608735	Rv1597	hypothetical protein	Intermediary metabolism and respiration	Cytoplasmic	3
Sp27	15608736	gi|15608736	Rv1598c	hypothetical protein	conserved hypotheticals	Cytoplasmic	5
Sp27	15608737	gi|15608737	Rv1599	histidinol dehydrogenase	Intermediary metabolism and respiration	Unknown	4
Sp27	57116891	gi|57116891	Rv1600	histidinol-phosphate aminotransferase	Intermediary metabolism and respiration	Cytoplasmic	9
Sp27	15608740	gi|15608740	Rv1602	imidazole glycerol phosphate synthase subunit HisH	Intermediary metabolism and respiration	Cytoplasmic	5
Sp27	15608741	gi|15608741	Rv1603	phosphoribosyl isomerase A	Intermediary metabolism and respiration	Cytoplasmic	8
Sp27	15608743	gi|15608743	Rv1605	imidazole glycerol phosphate synthase subunit HisF	Intermediary metabolism and respiration	Cytoplasmic	7
Sp27	15608746	gi|15608746	Rv1608c	peroxidoxin	virulence, detoxification, adaptation	Cytoplasmic	6
Sp27	15608747	gi|15608747	Rv1609	anthranilate synthase component I	Intermediary metabolism and respiration	Cytoplasmic	18
Sp27	15608749	gi|15608749	Rv1611	indole-3-glycerol phosphate synthase	Intermediary metabolism and respiration	Cytoplasmic	16
Sp27	15608750	gi|15608750	Rv1612	tryptophan synthase subunit beta	Intermediary metabolism and respiration	Cytoplasmic	21
Sp27	15608751	gi|15608751	Rv1613	tryptophan synthase subunit alpha	Intermediary metabolism and respiration	Unknown	14
Sp27	15608752	gi|15608752	Rv1614	prolipoprotein diacylglyceryl transferase	cell wall and cell processes	Cytoplasmic Membrane	5
Sp27	15608755	gi|15608755	Rv1617	pyruvate kinase	Intermediary metabolism and respiration	Cytoplasmic	29
Sp27	15608756	gi|15608756	Rv1618	acyl-CoA thioesterase TesB	Lipid metabolism	Unknown	11
Sp27	15608758	gi|15608758	Rv1620c	cytochrome biosyntheisis ATP-bindingprotein/permease CydC	Intermediary metabolism and respiration	Cytoplasmic Membrane	4
Sp27	15608759	gi|15608759	Rv1621c	cytochrome biosyntheisis ABC transporter ATP-binding protein/permease CydD	Intermediary metabolism and respiration	Cytoplasmic Membrane	5
Sp27	57116893	gi|57116893	Rv1623c	cytochrome D ubiquinol oxidase subunit I CydA	Intermediary metabolism and respiration	Cytoplasmic Membrane	7
Sp27	15608764	gi|15608764	Rv1626	two-component system transcriptional regulator	Regulatory proteins	Cytoplasmic	18
Sp27	15608765	gi|15608765	Rv1627c	nonspecific lipid-transfer protein	Lipid metabolism	Cytoplasmic	8
Sp27	15608766	gi|15608766	Rv1628c	hypothetical protein	Regulatory proteins	Unknown	3
Sp27	15608767	gi|15608767	Rv1629	DNA polymerase I	Information pathways	Cytoplasmic	34
Sp27	15608768	gi|15608768	Rv1630	30S ribosomal protein S1	Information pathways	Cytoplasmic	24
Sp27	15608769	gi|15608769	Rv1631	dephospho-CoA kinase CoaE	Intermediary metabolism and respiration	Cytoplasmic	7
Sp27	15608770	gi|15608770	Rv1632c	hypothetical protein	conserved hypotheticals	Cytoplasmic	3
Sp27	448824760	gi|448824760	Rv1633	excinuclease ABC subunit UvrB	Information pathways	Cytoplasmic	9
Sp27	15608774	gi|15608774	Rv1636	iron-regulated universal stress protein	virulence, detoxification, adaptation	Unknown	16
Sp27	15608775	gi|15608775	Rv1637c	hypothetical protein	Intermediary metabolism and respiration	Unknown	6
Sp27	15608776	gi|15608776	Rv1638	excinuclease ABC subunit UvrA	Information pathways	Cytoplasmic	26
Sp27	15608779	gi|15608779	Rv1641	initiation factor IF-3	Information pathways	Cytoplasmic	3
Sp27	15608781	gi|15608781	Rv1643	50S ribosomal protein L20	Information pathways	Cytoplasmic	3
Sp27	448824761	gi|448824761	Rv1649	phenylalanine--tRNA ligase subunit alpha	Information pathways	Cytoplasmic	5
Sp27	15608788	gi|15608788	Rv1650	phenylalanine--tRNA ligase subunit beta	Information pathways	Cytoplasmic	22
Sp27	15608790	gi|15608790	Rv1652	N-acetyl-gamma-glutamyl-phoshate reductase	Intermediary metabolism and respiration	Unknown	10
Sp27	15608791	gi|15608791	Rv1653	bifunctional glutamate N-acetyltransferase/amino-acid acetyltransferase	Intermediary metabolism and respiration	Cytoplasmic	4
Sp27	15608792	gi|15608792	Rv1654	acetylglutamate kinase	Intermediary metabolism and respiration	Cytoplasmic	15
Sp27	15608793	gi|15608793	Rv1655	acetylornithine aminotransferase	Intermediary metabolism and respiration	Cytoplasmic	12
Sp27	15608794	gi|15608794	Rv1656	ornithine carbamoyltransferase	Intermediary metabolism and respiration	Cytoplasmic	14
Sp27	15608796	gi|15608796	Rv1658	argininosuccinate synthase	Intermediary metabolism and respiration	Cytoplasmic	21
Sp27	15608797	gi|15608797	Rv1659	argininosuccinate lyase	Intermediary metabolism and respiration	Unknown	11
Sp27	15608798	gi|15608798	Rv1660	chalcone synthase	Lipid metabolism	Cytoplasmic	4
Sp27	15608799	gi|15608799	Rv1661	polyketide synthase	Lipid metabolism	Cytoplasmic Membrane	24
Sp27	15608803	gi|15608803	Rv1665	chalcone synthase	Lipid metabolism	Cytoplasmic	5
Sp27	15608804	gi|15608804	Rv1666c	cytochrome P450 Cyp139	Intermediary metabolism and respiration	Cytoplasmic	10
Sp27	15608814	gi|15608814	Rv1676	hypothetical protein	virulence, detoxification, adaptation	Cytoplasmic	8
Sp27	15608817	gi|15608817	Rv1679	acyl-CoA dehydrogenase FadE16	Lipid metabolism	Cytoplasmic	11
Sp27	15608818	gi|15608818	Rv1680	hypothetical protein	cell wall and cell processes	Cytoplasmic	6
Sp27	15608821	gi|15608821	Rv1683	bifunctional long-chain acyl-CoA synthase/lipase	Lipid metabolism	Cytoplasmic	39
Sp27	15608827	gi|15608827	Rv1689	tyrosine--tRNA ligase	Information pathways	Cytoplasmic	13
Sp27	15608833	gi|15608833	Rv1695	inorganic polyphosphate/ATP-NAD kinase	Intermediary metabolism and respiration	Cytoplasmic	5
Sp27	15608837	gi|15608837	Rv1699	CTP synthase	Intermediary metabolism and respiration	Cytoplasmic	15
Sp27	15608839	gi|15608839	Rv1701	tyrosine recombinase XerD	Insertion seqs and phages	Cytoplasmic	4
Sp27	636483424	gi|636483424	Rv1703c	methyltransferase	Intermediary metabolism and respiration		16
Sp27	15608845	gi|15608845	Rv1707	transmembrane protein	cell wall and cell processes	Cytoplasmic Membrane	4
Sp27	15608846	gi|15608846	Rv1708	initiation inhibitor protein	cell wall and cell processes	Cytoplasmic Membrane	10
Sp27	15608848	gi|15608848	Rv1710	segregation and condensation protein ScpB	cell wall and cell processes	Cytoplasmic	4
Sp27	15608849	gi|15608849	Rv1711	RNA pseudouridine synthase	Information pathways	Cytoplasmic	7
Sp27	15608850	gi|15608850	Rv1712	cytidylate kinase	Intermediary metabolism and respiration	Cytoplasmic	4
Sp27	15608851	gi|15608851	Rv1713	GTPase Der	Intermediary metabolism and respiration	Cytoplasmic Membrane	7
Sp27	15608857	gi|15608857	Rv1719	transcriptional regulator	Regulatory proteins	Cytoplasmic	5
Sp27	15608860	gi|15608860	Rv1722	carboxylase	Lipid metabolism	Cytoplasmic	9
Sp27	57116903	gi|57116903	Rv1731	succinate-semialdehyde dehydrogenase	Intermediary metabolism and respiration	Cytoplasmic	21
Sp27	15608870	gi|15608870	Rv1732c	hypothetical protein	Intermediary metabolism and respiration	Unknown	3
Sp27	15608880	gi|15608880	Rv1742	hypothetical protein	unknown	Cytoplasmic	4
Sp27	15608881	gi|15608881	Rv1743	serine/threonine-protein kinase PknE	Regulatory proteins	Cytoplasmic Membrane	11
Sp27	15608884	gi|15608884	Rv1746	serine/threonine-protein kinase PknF	Regulatory proteins	Cytoplasmic Membrane	7
Sp27	15608885	gi|15608885	Rv1747	ABC transporter ATP-binding protein/permease	cell wall and cell processes	Cytoplasmic Membrane	11
Sp27	15608888	gi|15608888	Rv1750c	fatty-acid--CoA ligase FadD1	Lipid metabolism	Cytoplasmic Membrane	6
Sp27	15608889	gi|15608889	Rv1751	oxidoreductase	Intermediary metabolism and respiration	Cytoplasmic	22
Sp27	15608892	gi|15608892	Rv1754c	hypothetical protein	conserved hypotheticals	Cytoplasmic Membrane	12
Sp27	15608907	gi|15608907	Rv1769	hypothetical protein	Intermediary metabolism and respiration	Cytoplasmic	6
Sp27	15608908	gi|15608908	Rv1770	hypothetical protein	Intermediary metabolism and respiration	Cytoplasmic	25
Sp27	15608909	gi|15608909	Rv1771	L-gulono-1,4-lactone dehydrogenase	Intermediary metabolism and respiration	Cytoplasmic	21
Sp27	15608912	gi|15608912	Rv1774	oxidoreductase	Intermediary metabolism and respiration	Cytoplasmic	2
Sp27	15608918	gi|15608918	Rv1780	hypothetical protein	conserved hypotheticals	Cytoplasmic	14
Sp27	15608920	gi|15608920	Rv1782	ESX-5 type VII secretion system protein EccB5	cell wall and cell processes	Unknown	14
Sp27	448816588	gi|448816588	Rv1783	ESX-5 type VII secretion system protein EccC5	cell wall and cell processes	Cytoplasmic Membrane	39
Sp27	15608931	gi|15608931	Rv1794	hypothetical protein	cell wall and cell processes	Cytoplasmic	14
Sp27	15608932	gi|15608932	Rv1795	ESX-5 type VII secretion system protein EccD	cell wall and cell processes	Cytoplasmic Membrane	5
Sp27	15608933	gi|15608933	Rv1796	membrane-anchored mycosin MycP	Intermediary metabolism and respiration	Cytoplasmic Membrane	3
Sp27	15608934	gi|15608934	Rv1797	ESX-5 type VII secretion system protein EccE	cell wall and cell processes	Cytoplasmic Membrane	8
Sp27	15608935	gi|15608935	Rv1798	ESX-5 type VII secretion system protein EccA	cell wall and cell processes	Cytoplasmic	16
Sp27	57116921	gi|57116921	Rv1808	PPE family protein PPE32	PE/PPE	Cytoplasmic Membrane	2
Sp27	15608949	gi|15608949	Rv1812c	dehydrogenase	Intermediary metabolism and respiration	Cytoplasmic Membrane	14
Sp27	15608956	gi|15608956	Rv1819c	vitamin B12 transport ATP-binding protein BacA	cell wall and cell processes	Cytoplasmic Membrane	4
Sp27	15608957	gi|15608957	Rv1820	acetolactate synthase large subunit IlvG	Intermediary metabolism and respiration	Cytoplasmic	15
Sp27	15608958	gi|15608958	Rv1821	protein translocase subunit SecA	cell wall and cell processes	Cytoplasmic	30
Sp27	15608964	gi|15608964	Rv1827	glycogen accumulation regulator GarA	Regulatory proteins	Cytoplasmic	20
Sp27	15608966	gi|15608966	Rv1829	hypothetical protein	Lipid metabolism	Cytoplasmic	12
Sp27	15608967	gi|15608967	Rv1830	HTH-type transcriptional regulator	Regulatory proteins	Cytoplasmic	2
Sp27	15608969	gi|15608969	Rv1832	glycine dehydrogenase	Intermediary metabolism and respiration	Cytoplasmic	13
Sp27	15608970	gi|15608970	Rv1833c	haloalkane dehalogenase	Intermediary metabolism and respiration	Cytoplasmic	15
Sp27	15608973	gi|15608973	Rv1836c	hypothetical protein	Regulatory proteins	Cytoplasmic Membrane	16
Sp27	15608974	gi|15608974	Rv1837c	malate synthase	Intermediary metabolism and respiration	Cytoplasmic	71
Sp27	15608978	gi|15608978	Rv1841c	hypothetical protein	cell wall and cell processes	Cytoplasmic Membrane	3
Sp27	15608979	gi|15608979	Rv1842c	hypothetical protein	cell wall and cell processes	Cytoplasmic Membrane	5
Sp27	15608980	gi|15608980	Rv1843c	inosine-5'-monophosphate dehydrogenase	Intermediary metabolism and respiration	Cytoplasmic	28
Sp27	57116925	gi|57116925	Rv1844c	6-phosphogluconate dehydrogenase	Intermediary metabolism and respiration	Cytoplasmic	17
Sp27	15608987	gi|15608987	Rv1850	urease subunit alpha	Intermediary metabolism and respiration	Cytoplasmic	7
Sp27	15608989	gi|15608989	Rv1852	urease accessory protein UreG	Intermediary metabolism and respiration	Unknown	3
Sp27	15608991	gi|15608991	Rv1854c	NADH dehydrogenase	Intermediary metabolism and respiration	Cytoplasmic Membrane	17
Sp27	15608992	gi|15608992	Rv1855c	oxidoreductase	Intermediary metabolism and respiration	Cytoplasmic	14
Sp27	15608993	gi|15608993	Rv1856c	oxidoreductase	Intermediary metabolism and respiration	Cytoplasmic	8
Sp27	57116926	gi|57116926	Rv1860	alanine/proline-rich secreted protein Apa	cell wall and cell processes	Extracellular	6
Sp27	15608999	gi|15608999	Rv1862	alcohol dehydrogenase A	Intermediary metabolism and respiration	Cytoplasmic	4
Sp27	15609001	gi|15609001	Rv1864c	hypothetical protein	conserved hypotheticals	Cytoplasmic	7
Sp27	15609002	gi|15609002	Rv1865c	short-chain type dehydrogenase	Intermediary metabolism and respiration	Cytoplasmic	8
Sp27	448824765	gi|448824765	Rv1866	hypothetical protein	Lipid metabolism	Cytoplasmic	5
Sp27	15609004	gi|15609004	Rv1867	hypothetical protein	Lipid metabolism	Unknown	5
Sp27	15609006	gi|15609006	Rv1869c	reductase	Intermediary metabolism and respiration	Cytoplasmic	17
Sp27	15609008	gi|15609008	Rv1871c	hypothetical protein	Information pathways	Cytoplasmic	13
Sp27	15609009	gi|15609009	Rv1872c	L-lactate dehydrogenase	Intermediary metabolism and respiration	Cytoplasmic Membrane	74
Sp27	448824766	gi|448824766	Rv1874	hypothetical protein	Intermediary metabolism and respiration	Cytoplasmic Membrane	2
Sp27	15609012	gi|15609012	Rv1875	hypothetical protein	Intermediary metabolism and respiration	Unknown	4
Sp27	15609013	gi|15609013	Rv1876	bacterioferritin BfrA	Intermediary metabolism and respiration	Cytoplasmic	10
Sp27	15609015	gi|15609015	Rv1878	glutamine synthetase GlnA	Intermediary metabolism and respiration	Cytoplasmic	8
Sp27	448824767	gi|448824767	Rv1880c	cytochrome P450 Cyp140	Intermediary metabolism and respiration	Cytoplasmic Membrane	12
Sp27	15609020	gi|15609020	Rv1883c	hypothetical protein	conserved hypotheticals	Unknown	5
Sp27	15609023	gi|15609023	Rv1886c	diacylglycerol acyltransferase/mycolyltransferase Ag85B	Lipid metabolism	Extracellular	55
Sp27	15609031	gi|15609031	Rv1894c	hypothetical protein	Intermediary metabolism and respiration	Cytoplasmic	7
Sp27	15609036	gi|15609036	Rv1899c	lipoprotein LppD	cell wall and cell processes	Cytoplasmic	11
Sp27	15609037	gi|15609037	Rv1900c	lignin peroxidase LipJ	Intermediary metabolism and respiration	Cytoplasmic	4
Sp27	15609038	gi|15609038	Rv1901	protein CinA	virulence, detoxification, adaptation	Cytoplasmic	8
Sp27	15609045	gi|15609045	Rv1908c	catalase-peroxidase	virulence, detoxification, adaptation	Cytoplasmic	170
Sp27	15609049	gi|15609049	Rv1912c	oxidoreductase FadB	Lipid metabolism	Cytoplasmic	7
Sp27	15609051	gi|15609051	Rv1914c	hypothetical protein	conserved hypotheticals	Cytoplasmic Membrane	6
Sp27	15609052	gi|15609052	Rv1915	isocitrate lyase AceAa	Intermediary metabolism and respiration	Cytoplasmic	23
Sp27	15609053	gi|15609053	Rv1916	isocitrate lyase AceAb	Intermediary metabolism and respiration	Cytoplasmic	14
Sp27	15609056	gi|15609056	Rv1919c	hypothetical protein	conserved hypotheticals	Unknown	8
Sp27	15609057	gi|15609057	Rv1920	membrane protein	cell wall and cell processes	Cytoplasmic	4
Sp27	15609060	gi|15609060	Rv1923	lipase LipD	Intermediary metabolism and respiration	Unknown	6
Sp27	448824769	gi|448824769	Rv1925	fatty-acid--CoA ligase FadD31	Lipid metabolism	Cytoplasmic	41
Sp27	15609063	gi|15609063	Rv1926c	immunogenic protein Mpt63	cell wall and cell processes	Extracellular	7
Sp27	15609064	gi|15609064	Rv1927	hypothetical protein	conserved hypotheticals	Cytoplasmic Membrane	3
Sp27	15609069	gi|15609069	Rv1932	thiol peroxidase	virulence, detoxification, adaptation	Unknown	11
Sp27	15609081	gi|15609081	Rv1944c	hypothetical protein	conserved hypotheticals	Cytoplasmic	2
Sp27	15609094	gi|15609094	Rv1957	SecB-like chaperone	conserved hypotheticals	Cytoplasmic	4
Sp27	15609114	gi|15609114	Rv1977	hypothetical protein	Information pathways	Cytoplasmic	3
Sp27	15609117	gi|15609117	Rv1980c	immunogenic protein Mpt64	cell wall and cell processes	Extracellular	3
Sp27	57116932	gi|57116932	Rv1981c	ribonucleoside-diphosphate reductase subunit beta NrdF1	Information pathways	Unknown	10
Sp27	15609121	gi|15609121	Rv1984c	cutinase	cell wall and cell processes	Unknown	2
Sp27	15609129	gi|15609129	Rv1992c	cation transporter ATPase G	cell wall and cell processes	Cytoplasmic Membrane	4
Sp27	15609130	gi|15609130	Rv1993c	hypothetical protein	conserved hypotheticals	Unknown	2
Sp27	15609133	gi|15609133	Rv1996	universal stress protein	virulence, detoxification, adaptation	Cytoplasmic Membrane	14
Sp27	15609137	gi|15609137	Rv2000	hypothetical protein	conserved hypotheticals	Cytoplasmic	3
Sp27	15609138	gi|15609138	Rv2001	hypothetical protein	Intermediary metabolism and respiration	Cytoplasmic	7
Sp27	15609139	gi|15609139	Rv2002	20-beta-hydroxysteroid dehydrogenase	Lipid metabolism	Cytoplasmic	6
Sp27	15609141	gi|15609141	Rv2004c	hypothetical protein	Regulatory proteins	Cytoplasmic	7
Sp27	15609142	gi|15609142	Rv2005c	universal stress protein	virulence, detoxification, adaptation	Cytoplasmic	12
Sp27	57116935	gi|57116935	Rv2006	trehalose-6-phosphate phosphatase OtsB	virulence, detoxification, adaptation	Cytoplasmic	6
Sp27	15609145	gi|15609145	Rv2008c	hypothetical protein	Intermediary metabolism and respiration	Cytoplasmic Membrane	7
Sp27	15609161	gi|15609161	Rv2024c	hypothetical protein	Information pathways	Cytoplasmic	8
Sp27	15609165	gi|15609165	Rv2028c	universal stress protein	virulence, detoxification, adaptation	Cytoplasmic Membrane	4
Sp27	15609167	gi|15609167	Rv2030c	hypothetical protein	Intermediary metabolism and respiration	Cytoplasmic	32
Sp27	15609168	gi|15609168	Rv2031c	alpha-crystallin	virulence, detoxification, adaptation	Cellwall	28
Sp27	15609169	gi|15609169	Rv2032	NAD(P)H nitroreductase acg	Lipid metabolism	Cytoplasmic	16
Sp27	15609172	gi|15609172	Rv2035	hypothetical protein	conserved hypotheticals	Cytoplasmic	3
Sp27	15609174	gi|15609174	Rv2037c	transmembrane protein	cell wall and cell processes	Cytoplasmic Membrane	7
Sp27	15609179	gi|15609179	Rv2042c	hypothetical protein	Regulatory proteins	Unknown	5
Sp27	15609184	gi|15609184	Rv2047c	hypothetical protein	Intermediary metabolism and respiration	Cytoplasmic Membrane	6
Sp27	448824772	gi|448824772	Rv2048c	polyketide synthase	Lipid metabolism	Unknown	27
Sp27	15609188	gi|15609188	Rv2051c	polyprenol-monophosphomannose synthase	cell wall and cell processes	Cytoplasmic Membrane	12
Sp27	15609191	gi|15609191	Rv2054	hypothetical protein	Intermediary metabolism and respiration	Cytoplasmic Membrane	9
Sp27	15609198	gi|15609198	Rv2061c	hypothetical protein	Information pathways	Unknown	12
Sp27	15609202	gi|15609202	Rv2065	precorrin-8X methylmutase	Intermediary metabolism and respiration	Cytoplasmic	4
Sp27	15609203	gi|15609203	Rv2066	bifunctional S-adenosyl-L-methionine-precorrin-2 methyl transferase/precorrin-3 methylase	Intermediary metabolism and respiration	Unknown	11
Sp27	15609204	gi|15609204	Rv2067c	hypothetical protein	Intermediary metabolism and respiration	Cytoplasmic	11
Sp27	15609205	gi|15609205	Rv2068c	beta-lactamase	Intermediary metabolism and respiration	Extracellular	6
Sp27	15609211	gi|15609211	Rv2074	pyridoxamine 5'-phosphate oxidase	Intermediary metabolism and respiration	Cytoplasmic	4
Sp27	15609225	gi|15609225	Rv2088	transmembrane serine/threonine-protein kinase PknJ	Regulatory proteins	Cytoplasmic Membrane	5
Sp27	15609228	gi|15609228	Rv2091c	membrane protein	cell wall and cell processes	Cytoplasmic Membrane	7
Sp27	15609229	gi|15609229	Rv2092c	ATP-dependent DNA helicase HelY	Information pathways	Cytoplasmic	11
Sp27	15609232	gi|15609232	Rv2095c	proteasome accessory factor C	Intermediary metabolism and respiration	Cytoplasmic	9
Sp27	15609233	gi|15609233	Rv2096c	proteasome accessory factor B	Intermediary metabolism and respiration	Cytoplasmic	7
Sp27	15609234	gi|15609234	Rv2097c	proteasome accessory factor PafA	Intermediary metabolism and respiration	Cytoplasmic	18
Sp27	15609246	gi|15609246	Rv2109c	proteasome subunit alpha	Intermediary metabolism and respiration	Cytoplasmic Membrane	6
Sp27	15609247	gi|15609247	Rv2110c	proteasome subunit beta	Intermediary metabolism and respiration	Unknown	13
Sp27	15609248	gi|15609248	Rv2111c	ubiquitin-like protein Pup	Intermediary metabolism and respiration	Cytoplasmic	2
Sp27	15609249	gi|15609249	Rv2112c	pup deamidase/depupylase	Intermediary metabolism and respiration	Cytoplasmic	15
Sp27	15609251	gi|15609251	Rv2114	hypothetical protein	cell wall and cell processes	Unknown	6
Sp27	15609252	gi|15609252	Rv2115c	proteasome-associated ATPase	cell wall and cell processes	Cytoplasmic Membrane	15
Sp27	15609255	gi|15609255	Rv2118c	tRNA (adenine(58)-N(1))-methyltransferase	Intermediary metabolism and respiration	Cytoplasmic	6
Sp27	15609257	gi|15609257	Rv2120c	integral membrane protein	cell wall and cell processes	Cytoplasmic Membrane	2
Sp27	15609258	gi|15609258	Rv2121c	ATP phosphoribosyltransferase	Intermediary metabolism and respiration	Cytoplasmic	9
Sp27	15609261	gi|15609261	Rv2124c	methionine synthase	Intermediary metabolism and respiration	Cytoplasmic	9
Sp27	15609266	gi|15609266	Rv2129c	oxidoreductase	Intermediary metabolism and respiration	Cytoplasmic	14
Sp27	15609267	gi|15609267	Rv2130c	cysteine:1D-myo-inosityl 2-amino-2-deoxy--D-glucopyranoside ligase	Intermediary metabolism and respiration	Cytoplasmic	8
Sp27	15609268	gi|15609268	Rv2131c	3'-phosphoadenosine 5'-phosphate phosphatase	Intermediary metabolism and respiration	Cytoplasmic	8
Sp27	15609271	gi|15609271	Rv2134c	hypothetical protein	conserved hypotheticals	Cytoplasmic	4
Sp27	15609272	gi|15609272	Rv2135c	hypothetical protein	Intermediary metabolism and respiration	Cytoplasmic	3
Sp27	15609275	gi|15609275	Rv2138	lipoprotein LppL	cell wall and cell processes	Unknown	4
Sp27	15609276	gi|15609276	Rv2139	dihydroorotate dehydrogenase	Intermediary metabolism and respiration	Cytoplasmic Membrane	3
Sp27	15609277	gi|15609277	Rv2140c	hypothetical protein	Intermediary metabolism and respiration	Cytoplasmic	15
Sp27	57116951	gi|57116951	Rv2141c	hypothetical protein	Intermediary metabolism and respiration	Unknown	4
Sp27	15609282	gi|15609282	Rv2145c	cell wall synthesis protein Wag31	cell wall and cell processes	Cytoplasmic	9
Sp27	15609285	gi|15609285	Rv2148c	hypothetical protein	Intermediary metabolism and respiration	Cytoplasmic	3
Sp27	15609286	gi|15609286	Rv2149c	laccase domain-containing protein	cell wall and cell processes	Unknown	4
Sp27	15609287	gi|15609287	Rv2150c	cell division protein FtsZ	cell wall and cell processes	Cytoplasmic	17
Sp27	15609289	gi|15609289	Rv2152c	UDP-N-acetylmuramate--alanine ligase	cell wall and cell processes	Cytoplasmic	7
Sp27	15609290	gi|15609290	Rv2153c	UDP-N-acetylglucosamine--N-acetylmuramyl-(pentapeptide) pyrophosphoryl-undecaprenol-N-acetylglucosamine transferase	cell wall and cell processes	Cytoplasmic Membrane	3
Sp27	448824776	gi|448824776	Rv2155c	UDP-N-acetylmuramoylalanine--D-glutamate ligase	cell wall and cell processes	Cytoplasmic	15
Sp27	15609294	gi|15609294	Rv2157c	UDP-N-acetylmuramoyl-tripeptide--D-alanyl-D-alanine ligase	cell wall and cell processes	Cytoplasmic	19
Sp27	15609295	gi|15609295	Rv2158c	UDP-N-acetylmuramoylalanyl-D-glutamate--2,6-diaminopimelate ligase	cell wall and cell processes	Cytoplasmic	21
Sp27	15609296	gi|15609296	Rv2159c	hypothetical protein	Intermediary metabolism and respiration	Cytoplasmic Membrane	9
Sp27	448824777	gi|448824777	Rv2165c	rRNA small subunit methyltransferase H	cell wall and cell processes	Cytoplasmic	7
Sp27	15609303	gi|15609303	Rv2166c	protein MraZ	cell wall and cell processes	Unknown	2
Sp27	15609309	gi|15609309	Rv2172c	hypothetical protein	cell wall and cell processes	Cytoplasmic	17
Sp27	15609315	gi|15609315	Rv2178c	phospho-2-dehydro-3-deoxyheptonate aldolase AroG	Intermediary metabolism and respiration	Cytoplasmic	21
Sp27	15609319	gi|15609319	Rv2182c	1-acylglycerol-3-phosphate O-acyltransferase	Intermediary metabolism and respiration	Unknown	5
Sp27	15609322	gi|15609322	Rv2185c	hypothetical protein	Intermediary metabolism and respiration	Cytoplasmic	25
Sp27	15609324	gi|15609324	Rv2187	long-chain-fatty-acid--CoA ligase FadD15	Lipid metabolism	Cytoplasmic	47
Sp27	15609329	gi|15609329	Rv2192c	anthranilate phosphoribosyltransferase	Intermediary metabolism and respiration	Cytoplasmic Membrane	10
Sp27	15609331	gi|15609331	Rv2194	ubiquinol-cytochrome C reductase cytochrome subunit C	Intermediary metabolism and respiration	Cytoplasmic Membrane	6
Sp27	15609332	gi|15609332	Rv2195	ubiquinol-cytochrome C reductase rieske iron-sulfur subunit	Intermediary metabolism and respiration	Cytoplasmic Membrane	14
Sp27	15609333	gi|15609333	Rv2196	ubiquinol-cytochrome C reductase cytochrome subunit B	Intermediary metabolism and respiration	Cytoplasmic Membrane	3
Sp27	15609335	gi|15609335	Rv2198c	membrane protein MmpS3	cell wall and cell processes	Unknown	8
Sp27	15609337	gi|15609337	Rv2200c	cytochrome C oxidase subunit II	Intermediary metabolism and respiration	Cytoplasmic Membrane	13
Sp27	15609338	gi|15609338	Rv2201	asparagine synthetase	Intermediary metabolism and respiration	Cytoplasmic	10
Sp27	15609339	gi|15609339	Rv2202c	adenosine kinase	Intermediary metabolism and respiration	Unknown	25
Sp27	15609341	gi|15609341	Rv2204c	hypothetical protein	conserved hypotheticals	Cytoplasmic	5
Sp27	15609344	gi|15609344	Rv2207	nicotinate-nucleotide-dimethylbenzimidazol phosphoribosyltransferase	Intermediary metabolism and respiration	Cytoplasmic	6
Sp27	15609347	gi|15609347	Rv2210c	branched-chain amino acid aminotransferase	Intermediary metabolism and respiration	Cytoplasmic	15
Sp27	15609348	gi|15609348	Rv2211c	aminomethyltransferase	Intermediary metabolism and respiration	Cytoplasmic	11
Sp27	15609349	gi|15609349	Rv2212	adenylyl cyclase	Intermediary metabolism and respiration	Cytoplasmic	8
Sp27	15609350	gi|15609350	Rv2213	cytosol aminopeptidase	Intermediary metabolism and respiration	Cytoplasmic	19
Sp27	15609351	gi|15609351	Rv2214c	oxidoreductase EphD	virulence, detoxification, adaptation	Cytoplasmic	15
Sp27	15609352	gi|15609352	Rv2215	pyruvate dehydrogenase E2 component dihydrolipoamide acyltransferase	Intermediary metabolism and respiration	Cytoplasmic	45
Sp27	15609353	gi|15609353	Rv2216	epimerase family protein	Intermediary metabolism and respiration	Cytoplasmic Membrane	10
Sp27	15609356	gi|15609356	Rv2219	transmembrane protein	cell wall and cell processes	Cytoplasmic Membrane	8
Sp27	15609357	gi|15609357	Rv2220	glutamine synthetase	Intermediary metabolism and respiration	Cytoplasmic	102
Sp27	15609358	gi|15609358	Rv2221c	glutamate-ammonia-ligase adenylyltransferase	Intermediary metabolism and respiration	Cytoplasmic	15
Sp27	15609359	gi|15609359	Rv2222c	glutamine synthetase	Intermediary metabolism and respiration	Cytoplasmic	23
Sp27	15609361	gi|15609361	Rv2224c	carboxylesterase A	cell wall and cell processes	Cytoplasmic	10
Sp27	15609363	gi|15609363	Rv2226	hypothetical protein	Intermediary metabolism and respiration	Cytoplasmic	15
Sp27	15609365	gi|15609365	Rv2228c	multifunctional RNASE H/alpha-ribazole phosphatase/acid phosphatase	Information pathways	Cellwall	9
Sp27	15609366	gi|15609366	Rv2229c	hypothetical protein	Regulatory proteins	Cytoplasmic	11
Sp27	15609367	gi|15609367	Rv2230c	GTP cyclohydrolase	Regulatory proteins	Unknown	4
Sp27	15609372	gi|15609372	Rv2235	transmembrane protein	cell wall and cell processes	Unknown	3
Sp27	15609374	gi|15609374	Rv2237	hypothetical protein	conserved hypotheticals	Cytoplasmic Membrane	8
Sp27	15609375	gi|15609375	Rv2238c	peroxiredoxin	virulence, detoxification, adaptation	Cytoplasmic	3
Sp27	448824781	gi|448824781	Rv2241	pyruvate dehydrogenase E1 component	Intermediary metabolism and respiration	Cytoplasmic	63
Sp27	15609379	gi|15609379	Rv2242	hypothetical protein	Lipid metabolism	Cytoplasmic	6
Sp27	15609380	gi|15609380	Rv2243	malonyl CoA-acyl carrier protein transacylase	Lipid metabolism	Cytoplasmic	5
Sp27	15609381	gi|15609381	Rv2244	meromycolate extension acyl carrier protein	Lipid metabolism	Cytoplasmic	18
Sp27	15609382	gi|15609382	Rv2245	3-oxoacyl-ACP synthase 1	Lipid metabolism	Cytoplasmic Membrane	58
Sp27	15609383	gi|15609383	Rv2246	3-oxoacyl-ACP synthase 2	Lipid metabolism	Cytoplasmic	58
Sp27	15609384	gi|15609384	Rv2247	acetyl-/propionyl-CoA carboxylase subunit beta	Lipid metabolism	Cytoplasmic	29
Sp27	15609388	gi|15609388	Rv2251	flavoprotein	Intermediary metabolism and respiration	Cytoplasmic	9
Sp27	15609389	gi|15609389	Rv2252	diacylglycerol kinase	Lipid metabolism	Cytoplasmic	5
Sp27	15609394	gi|15609394	Rv2257c	hypothetical protein	cell wall and cell processes	Unknown	4
Sp27	15609395	gi|15609395	Rv2258c	transcriptional regulator	Regulatory proteins	Cytoplasmic	11
Sp27	15609396	gi|15609396	Rv2259	S-nitrosomycothiol reductase MscR	Intermediary metabolism and respiration	Cytoplasmic	9
Sp27	15609414	gi|15609414	Rv2277c	glycerolphosphodiesterase	Intermediary metabolism and respiration	Unknown	2
Sp27	15609421	gi|15609421	Rv2284	esterase LipM	Intermediary metabolism and respiration	Cytoplasmic Membrane	9
Sp27	15609422	gi|15609422	Rv2285	diacylglycerol acyltransferase	Lipid metabolism	Cytoplasmic Membrane	8
Sp27	15609426	gi|15609426	Rv2289	CDP-diacylglycerol pyrophosphatase	Lipid metabolism	Cytoplasmic Membrane	5
Sp27	15609428	gi|15609428	Rv2291	thiosulfate sulfurtransferase SseB	Intermediary metabolism and respiration	Cytoplasmic	7
Sp27	15609431	gi|15609431	Rv2294	cystathionine beta-lyase	Intermediary metabolism and respiration	Cytoplasmic	14
Sp27	15609433	gi|15609433	Rv2296	haloalkane dehalogenase	Intermediary metabolism and respiration	Cytoplasmic	16
Sp27	15609434	gi|15609434	Rv2297	hypothetical protein	conserved hypotheticals	Unknown	3
Sp27	15609435	gi|15609435	Rv2298	oxidoreductase	Intermediary metabolism and respiration	Cytoplasmic	16
Sp27	15609436	gi|15609436	Rv2299c	chaperone protein HtpG	virulence, detoxification, adaptation	Cytoplasmic	52
Sp27	57116961	gi|57116961	Rv2301	cutinase	cell wall and cell processes	Unknown	3
Sp27	15609440	gi|15609440	Rv2303c	antibiotic-resistance protein	virulence, detoxification, adaptation	Cytoplasmic	6
Sp27	15609442	gi|15609442	Rv2305	hypothetical protein	cell wall and cell processes	Cytoplasmic	15
Sp27	15609451	gi|15609451	Rv2314c	hypothetical protein	Intermediary metabolism and respiration	Cytoplasmic Membrane	17
Sp27	15609452	gi|15609452	Rv2315c	hypothetical protein	Intermediary metabolism and respiration	Unknown	12
Sp27	15609456	gi|15609456	Rv2319c	universal stress protein	virulence, detoxification, adaptation	Unknown	3
Sp27	15609463	gi|15609463	Rv2326c	ABC transporter ATP-binding protein	cell wall and cell processes	Cytoplasmic Membrane	8
Sp27	57116972	gi|57116972	Rv2334	O-acetylserine sulfhydrylase	Intermediary metabolism and respiration	Cytoplasmic	9
Sp27	15609474	gi|15609474	Rv2337c	hypothetical protein	conserved hypotheticals	Cytoplasmic	6
Sp27	15609475	gi|15609475	Rv2338c	molybdopterin biosynthesis protein MoeW	Intermediary metabolism and respiration	Cytoplasmic	6
Sp27	15609480	gi|15609480	Rv2343c	DNA primase	Information pathways	Cytoplasmic	8
Sp27	15609481	gi|15609481	Rv2344c	deoxyguanosine triphosphate triphosphohydrolase	Intermediary metabolism and respiration	Cytoplasmic	5
Sp27	15609482	gi|15609482	Rv2345	transmembrane protein	cell wall and cell processes	Cytoplasmic Membrane	15
Sp27	15609487	gi|15609487	Rv2350c	membrane-associated phospholipase B	Intermediary metabolism and respiration	Cytoplasmic Membrane	10
Sp27	15609488	gi|15609488	Rv2351c	membrane-associated phospholipase A	Intermediary metabolism and respiration	Cytoplasmic Membrane	2
Sp27	15609494	gi|15609494	Rv2357c	glycine--tRNA ligase	Information pathways	Cytoplasmic	18
Sp27	15609498	gi|15609498	Rv2361c	decaprenyl diphosphate synthase	cell wall and cell processes	Cytoplasmic	4
Sp27	15609500	gi|15609500	Rv2363	amidase	Intermediary metabolism and respiration	Cytoplasmic	16
Sp27	15609510	gi|15609510	Rv2373c	chaperone protein DnaJ	virulence, detoxification, adaptation	Cytoplasmic	8
Sp27	15609511	gi|15609511	Rv2374c	heat-inducible transcription repressor HrcA	virulence, detoxification, adaptation	Cytoplasmic	8
Sp27	15609516	gi|15609516	Rv2379c	peptide synthetase	Lipid metabolism	Cytoplasmic	3
Sp27	15609528	gi|15609528	Rv2391	sulfite reductase	Intermediary metabolism and respiration	Cytoplasmic	20
Sp27	15609529	gi|15609529	Rv2392	phosphoadenosine phosphosulfate reductase	Intermediary metabolism and respiration	Cytoplasmic	5
Sp27	15609531	gi|15609531	Rv2394	gamma-glutamyltranspeptidase precursor GgtB	Intermediary metabolism and respiration	Extracellular	3
Sp27	448824785	gi|448824785	Rv2402	trehalase	Intermediary metabolism and respiration	Cytoplasmic Membrane	12
Sp27	15609541	gi|15609541	Rv2404c	GTP-binding protein LepA	Intermediary metabolism and respiration	Cytoplasmic Membrane	9
Sp27	15609543	gi|15609543	Rv2406c	hypothetical protein	Regulatory proteins	Cytoplasmic	8
Sp27	15609546	gi|15609546	Rv2409c	hypothetical protein	Intermediary metabolism and respiration	Cytoplasmic	5
Sp27	15609547	gi|15609547	Rv2410c	hypothetical protein	Intermediary metabolism and respiration	Cytoplasmic Membrane	11
Sp27	15609548	gi|15609548	Rv2411c	hypothetical protein	Intermediary metabolism and respiration	Cytoplasmic	14
Sp27	15609549	gi|15609549	Rv2412	30S ribosomal protein S20	Information pathways	Cytoplasmic	2
Sp27	448824786	gi|448824786	Rv2413c	hypothetical protein	Information pathways	Cellwall	6
Sp27	57116987	gi|57116987	Rv2416c	enhanced intracellular survival protein	virulence, detoxification, adaptation	Unknown	177
Sp27	15609554	gi|15609554	Rv2417c	DegV domain-containing protein	conserved hypotheticals	Unknown	6
Sp27	15609555	gi|15609555	Rv2418c	hypothetical protein	conserved hypotheticals	Cytoplasmic	4
Sp27	15609558	gi|15609558	Rv2421c	nicotinate-nucleotide adenylyltransferase	Intermediary metabolism and respiration	Cytoplasmic	3
Sp27	15609563	gi|15609563	Rv2426c	hypothetical protein	Intermediary metabolism and respiration	Cytoplasmic	3
Sp27	15609564	gi|15609564	Rv2427c	gamma-glutamyl phosphate reductase	Intermediary metabolism and respiration	Cytoplasmic	20
Sp27	15609566	gi|15609566	Rv2429	alkyl hydroperoxide reductase AphD	virulence, detoxification, adaptation	Unknown	3
Sp27	57116990	gi|57116990	Rv2438c	glutamine-dependent NAD(+) synthetase	Intermediary metabolism and respiration	Unknown	15
Sp27	15609576	gi|15609576	Rv2439c	glutamate 5-kinase protein	Intermediary metabolism and respiration	Unknown	7
Sp27	15609577	gi|15609577	Rv2440c	GTPase Obg	Intermediary metabolism and respiration	Unknown	6
Sp27	15609579	gi|15609579	Rv2442c	50S ribosomal protein L21	Information pathways	Unknown	3
Sp27	15609581	gi|15609581	Rv2444c	ribonuclease E	Information pathways	Cytoplasmic	29
Sp27	15609582	gi|15609582	Rv2445c	nucleoside diphosphate kinase	Intermediary metabolism and respiration	Cytoplasmic	8
Sp27	15609584	gi|15609584	Rv2447c	folylpolyglutamate synthase FolC	Intermediary metabolism and respiration	Cytoplasmic	12
Sp27	15609585	gi|15609585	Rv2448c	valine--tRNA ligase	Information pathways	Cytoplasmic	30
Sp27	15609586	gi|15609586	Rv2449c	trans-acting enoyl reductase	conserved hypotheticals	Cytoplasmic	19
Sp27	15609590	gi|15609590	Rv2453c	molybdenum cofactor guanylyltransferase	Intermediary metabolism and respiration	Cytoplasmic	9
Sp27	15609591	gi|15609591	Rv2454c	2-oxoglutarate oxidoreductase subunit KorB	Intermediary metabolism and respiration	Cytoplasmic	18
Sp27	15609592	gi|15609592	Rv2455c	2-oxoglutarate oxidoreductase subunit KorA	Intermediary metabolism and respiration	Cytoplasmic	24
Sp27	15609594	gi|15609594	Rv2457c	ATP-dependent CLP protease ATP-binding subunit ClpX	Intermediary metabolism and respiration	Cytoplasmic	9
Sp27	15609597	gi|15609597	Rv2460c	ATP-dependent CLP protease proteolytic subunit 2	Intermediary metabolism and respiration	Cytoplasmic	14
Sp27	57116992	gi|57116992	Rv2461c	ATP-dependent CLP protease proteolytic subunit 1	Intermediary metabolism and respiration	Cytoplasmic	17
Sp27	15609599	gi|15609599	Rv2462c	trigger factor	cell wall and cell processes	Cytoplasmic	41
Sp27	57116993	gi|57116993	Rv2465c	ribose-5-phosphate isomerase B	Intermediary metabolism and respiration	Cytoplasmic	5
Sp27	15609603	gi|15609603	Rv2466c	hypothetical protein	Intermediary metabolism and respiration	Cytoplasmic	8
Sp27	57116994	gi|57116994	Rv2467	aminopeptidase PepN	Intermediary metabolism and respiration	Cytoplasmic	37
Sp27	15609605	gi|15609605	Rv2468c	hypothetical protein	conserved hypotheticals	Cytoplasmic	6
Sp27	15609610	gi|15609610	Rv2473	alanine/proline-rich membrane protein	cell wall and cell processes	Unknown	3
Sp27	15609612	gi|15609612	Rv2475c	hypothetical protein	Intermediary metabolism and respiration	Cytoplasmic	3
Sp27	15609613	gi|15609613	Rv2476c	NAD-dependent glutamate dehydrogenase	Intermediary metabolism and respiration	Cytoplasmic Membrane	93
Sp27	15609614	gi|15609614	Rv2477c	macrolide ABC transporter ATP-binding protein	cell wall and cell processes	Cytoplasmic	29
Sp27	15609619	gi|15609619	Rv2482c	glycerol-3-phosphate acyltransferase	Lipid metabolism	Cytoplasmic Membrane	18
Sp27	15609620	gi|15609620	Rv2483c	bifunctional L-3-phosphoserine phosphatase/1-acyl-sn-glycerol-3-phosphate acyltransferase	Lipid metabolism	Cytoplasmic Membrane	12
Sp27	15609621	gi|15609621	Rv2484c	diacyglycerol O-acyltransferase	Lipid metabolism	Cytoplasmic	9
Sp27	15609623	gi|15609623	Rv2486	enoyl-CoA hydratase EchA14	Lipid metabolism	Cytoplasmic	7
Sp27	15609625	gi|15609625	Rv2488c	LuxR family transcriptional regulator	Regulatory proteins	Cytoplasmic	4
Sp27	15609632	gi|15609632	Rv2495c	branched-chain keto acid dehydrogenase E2 component	Intermediary metabolism and respiration	Cytoplasmic	7
Sp27	15609633	gi|15609633	Rv2496c	branched-chain keto acid dehydrogenase E1 component subunit beta	Intermediary metabolism and respiration	Cytoplasmic	6
Sp27	15609634	gi|15609634	Rv2497c	branched-chain keto acid dehydrogenase E1 component subunit alpha	Intermediary metabolism and respiration	Cytoplasmic	5
Sp27	15609635	gi|15609635	Rv2498c	citrate (pro-3S)-lyase subunit beta	Intermediary metabolism and respiration	Cytoplasmic	8
Sp27	15609637	gi|15609637	Rv2500c	acyl-CoA dehydrogenase FadE19	Lipid metabolism	Cytoplasmic	13
Sp27	15609638	gi|15609638	Rv2501c	acetyl-/propionyl-CoA carboxylase subunit alpha	Lipid metabolism	Cytoplasmic	14
Sp27	15609639	gi|15609639	Rv2502c	acetyl-/propionyl-CoA carboxylase subunit beta	Lipid metabolism	Cytoplasmic	8
Sp27	15609640	gi|15609640	Rv2503c	succinyl-CoA:3-ketoacid-CoA transferase subunit B	Lipid metabolism	Cytoplasmic	2
Sp27	15609641	gi|15609641	Rv2504c	succinyl-CoA:3-ketoacid-CoA transferase subunit A	Lipid metabolism	Cytoplasmic	8
Sp27	15609646	gi|15609646	Rv2509	short-chain type dehydrogenase/reductase	Intermediary metabolism and respiration	Cytoplasmic	11
Sp27	15609647	gi|15609647	Rv2510c	hypothetical protein	Intermediary metabolism and respiration	Unknown	9
Sp27	15609648	gi|15609648	Rv2511	oligoribonuclease	Intermediary metabolism and respiration	Cytoplasmic	2
Sp27	57116997	gi|57116997	Rv2516c	hypothetical protein	conserved hypotheticals	Cytoplasmic	4
Sp27	15609655	gi|15609655	Rv2518c	L,D-transpeptidase LdtB	cell wall and cell processes	Unknown	4
Sp27	15609657	gi|15609657	Rv2520c	membrane protein	cell wall and cell processes	Cytoplasmic	3
Sp27	15609658	gi|15609658	Rv2521	peroxiredoxin	virulence, detoxification, adaptation	Cellwall	9
Sp27	15609661	gi|15609661	Rv2524c	fatty acid synthase	Lipid metabolism	Cytoplasmic Membrane	145
Sp27	15609665	gi|15609665	Rv2528c	restriction system protein	Information pathways	Cytoplasmic	6
Sp27	15609666	gi|15609666	Rv2529	hypothetical protein	Information pathways	Cytoplasmic	5
Sp27	57117000	gi|57117000	Rv2531c	amino acid decarboxylase	Intermediary metabolism and respiration	Cytoplasmic	19
Sp27	15609670	gi|15609670	Rv2533c	N utilization substance protein B	Information pathways	Cytoplasmic	4
Sp27	15609671	gi|15609671	Rv2534c	elongation factor P	Information pathways	Cytoplasmic	4
Sp27	15609672	gi|15609672	Rv2535c	cytoplasmic peptidase PepQ	Intermediary metabolism and respiration	Cytoplasmic	12
Sp27	15609673	gi|15609673	Rv2536	transmembrane protein	cell wall and cell processes	Cytoplasmic Membrane	5
Sp27	15609674	gi|15609674	Rv2537c	3-dehydroquinate dehydratase	Intermediary metabolism and respiration	Cytoplasmic	4
Sp27	15609675	gi|15609675	Rv2538c	3-dehydroquinate synthase	Intermediary metabolism and respiration	Cytoplasmic	8
Sp27	15609677	gi|15609677	Rv2540c	chorismate synthase	Intermediary metabolism and respiration	Cytoplasmic	11
Sp27	15609690	gi|15609690	Rv2553c	membrane protein	cell wall and cell processes	Cytoplasmic	4
Sp27	15609691	gi|15609691	Rv2554c	Holliday junction resolvase	Information pathways	Cytoplasmic	5
Sp27	15609692	gi|15609692	Rv2555c	alanine--tRNA ligase	Information pathways	Cytoplasmic	29
Sp27	15609694	gi|15609694	Rv2557	hypothetical protein	conserved hypotheticals	Cytoplasmic	8
Sp27	15609695	gi|15609695	Rv2558	hypothetical protein	conserved hypotheticals	Cytoplasmic	4
Sp27	15609700	gi|15609700	Rv2563	glutamine ABC transporter permease	cell wall and cell processes	Cytoplasmic Membrane	12
Sp27	15609701	gi|15609701	Rv2564	glutamine ABC transporter ATP-binding protein	cell wall and cell processes	Cytoplasmic Membrane	11
Sp27	15609702	gi|15609702	Rv2565	NTE family protein	Regulatory proteins	Cytoplasmic	15
Sp27	15609703	gi|15609703	Rv2566	hypothetical protein	Intermediary metabolism and respiration	Cytoplasmic	21
Sp27	15609704	gi|15609704	Rv2567	alanine/leucine-rich protein	Intermediary metabolism and respiration	Cytoplasmic Membrane	11
Sp27	15609709	gi|15609709	Rv2572c	aspartate--tRNA ligase	Information pathways	Cytoplasmic	11
Sp27	15609711	gi|15609711	Rv2574	hypothetical protein	conserved hypotheticals	Cytoplasmic Membrane	5
Sp27	15609712	gi|15609712	Rv2575	membrane protein	cell wall and cell processes	Unknown	3
Sp27	57117001	gi|57117001	Rv2579	haloalkane dehalogenase	Intermediary metabolism and respiration	Cytoplasmic	7
Sp27	15609717	gi|15609717	Rv2580c	histidine--tRNA ligase	Information pathways	Cytoplasmic	10
Sp27	15609718	gi|15609718	Rv2581c	glyoxalase II	virulence, detoxification, adaptation	Cytoplasmic	5
Sp27	15609719	gi|15609719	Rv2582	peptidyl-prolyl cis-trans isomerase B	Information pathways	Cytoplasmic	6
Sp27	15609720	gi|15609720	Rv2583c	bifunctional (p)ppGpp synthase/hydrolase RelA	Intermediary metabolism and respiration	Cytoplasmic	3
Sp27	15609723	gi|15609723	Rv2586c	protein translocase subunit SecF	cell wall and cell processes	Cytoplasmic Membrane	4
Sp27	15609724	gi|15609724	Rv2587c	protein translocase subunit SecD	cell wall and cell processes	Cytoplasmic Membrane	6
Sp27	15609725	gi|15609725	Rv2588c	membrane protein secretion factor YajC	cell wall and cell processes	Cytoplasmic	5
Sp27	15609726	gi|15609726	Rv2589	4-aminobutyrate aminotransferase	Intermediary metabolism and respiration	Cytoplasmic	11
Sp27	15609727	gi|15609727	Rv2590	fatty-acid--CoA ligase FadD9	Lipid metabolism	Cytoplasmic	21
Sp27	15609734	gi|15609734	Rv2597	membrane protein	cell wall and cell processes	Unknown	7
Sp27	15609740	gi|15609740	Rv2603c	transcriptional regulator	conserved hypotheticals	Cytoplasmic	5
Sp27	15609742	gi|15609742	Rv2605c	acyl-CoA thioesterase TesB	Lipid metabolism	Cytoplasmic	11
Sp27	15609743	gi|15609743	Rv2606c	pyridoxine biosynthesis protein	Intermediary metabolism and respiration	Cytoplasmic	24
Sp27	15609744	gi|15609744	Rv2607	pyridoxine/pyridoxamine 5'-phosphate oxidase	Intermediary metabolism and respiration	Cytoplasmic	4
Sp27	15609750	gi|15609750	Rv2613c	AP-4-A phosphorylase	Lipid metabolism	Cytoplasmic Membrane	3
Sp27	15609751	gi|15609751	Rv2614c	threonine--tRNA ligase	Information pathways	Cytoplasmic	20
Sp27	15609759	gi|15609759	Rv2622	methyltransferase	Intermediary metabolism and respiration	Cytoplasmic	4
Sp27	15609760	gi|15609760	Rv2623	universal stress protein	virulence, detoxification, adaptation	Cytoplasmic	11
Sp27	15609761	gi|15609761	Rv2624c	universal stress protein	virulence, detoxification, adaptation	Cytoplasmic	8
Sp27	15609763	gi|15609763	Rv2626c	hypoxic response protein	Regulatory proteins	Unknown	6
Sp27	15609764	gi|15609764	Rv2627c	hypothetical protein	conserved hypotheticals	Cytoplasmic	12
Sp27	15609766	gi|15609766	Rv2629	hypothetical protein	conserved hypotheticals	Cytoplasmic	14
Sp27	15609769	gi|15609769	Rv2632c	hypothetical protein	conserved hypotheticals	Cytoplasmic	6
Sp27	15609805	gi|15609805	Rv2668	alanine/valine-rich protein	cell wall and cell processes	Unknown	4
Sp27	15609809	gi|15609809	Rv2672	protease	Intermediary metabolism and respiration	Unknown	8
Sp27	15609812	gi|15609812	Rv2675c	hypothetical protein	Intermediary metabolism and respiration	Cytoplasmic	4
Sp27	15609813	gi|15609813	Rv2676c	hypothetical protein	Regulatory proteins	Cytoplasmic	10
Sp27	15609816	gi|15609816	Rv2679	enoyl-CoA hydratase EchA15	Lipid metabolism	Cytoplasmic	3
Sp27	15609817	gi|15609817	Rv2680	hypothetical protein	Regulatory proteins	Cytoplasmic	3
Sp27	15609818	gi|15609818	Rv2681	alanine-rich protein	Information pathways	Cytoplasmic	4
Sp27	57117013	gi|57117013	Rv2682c	1-deoxy-D-xylulose 5-phosphate synthase	Intermediary metabolism and respiration	Cytoplasmic	14
Sp27	57117015	gi|57117015	Rv2691	TRK system potassium uptake protein CeoB	cell wall and cell processes	Cytoplasmic Membrane	8
Sp27	57117016	gi|57117016	Rv2692	TRK system potassium uptake protein CeoC	cell wall and cell processes	Cytoplasmic Membrane	9
Sp27	15609833	gi|15609833	Rv2696c	hypothetical protein	Regulatory proteins	Cytoplasmic	4
Sp27	15609834	gi|15609834	Rv2697c	deoxyuridine 5'-triphosphate nucleotidohydrolase	Intermediary metabolism and respiration	Cytoplasmic Membrane	4
Sp27	15609838	gi|15609838	Rv2701c	inositol-1-monophosphatase SuhB	Intermediary metabolism and respiration	Cytoplasmic	3
Sp27	15609839	gi|15609839	Rv2702	polyphosphate glucokinase	Intermediary metabolism and respiration	Cytoplasmic	9
Sp27	15609840	gi|15609840	Rv2703	RNA polymerase sigma factor SigA	Information pathways	Cytoplasmic	12
Sp27	15609848	gi|15609848	Rv2711	iron-dependent repressor and activator IdeR	Regulatory proteins	Cytoplasmic	12
Sp27	15609850	gi|15609850	Rv2713	pyridine nucleotide transhydrogenase	Intermediary metabolism and respiration	Cytoplasmic	15
Sp27	15609851	gi|15609851	Rv2714	alanine/leucine-rich protein	conserved hypotheticals	Cytoplasmic	11
Sp27	15609852	gi|15609852	Rv2715	hydrolase	Intermediary metabolism and respiration	Cytoplasmic	21
Sp27	15609853	gi|15609853	Rv2716	hypothetical protein	Intermediary metabolism and respiration	Cytoplasmic	5
Sp27	15609854	gi|15609854	Rv2717c	hypothetical protein	Lipid metabolism	Cytoplasmic	4
Sp27	15609855	gi|15609855	Rv2718c	transcriptional regulator NrdR	Regulatory proteins	Cytoplasmic	3
Sp27	345462012	gi|345462012	Rv2720	repressor LexA	Regulatory proteins	Unknown	10
Sp27	15609858	gi|15609858	Rv2721c	transmembrane alanine/glycine-rich protein	cell wall and cell processes	Cellwall	20
Sp27	15609868	gi|15609868	Rv2731	alanine/arginine-rich protein	conserved hypotheticals	Cytoplasmic	9
Sp27	15609874	gi|15609874	Rv2737c	recombinase A	Information pathways	Cytoplasmic	5
Sp27	15609876	gi|15609876	Rv2739c	alanine-rich transferase	Intermediary metabolism and respiration	Unknown	13
Sp27	15609877	gi|15609877	Rv2740	epoxide hydrolase	virulence, detoxification, adaptation	Unknown	8
Sp27	57117019	gi|57117019	Rv2744c	alanine-rich protein	Insertion seqs and phages	Cytoplasmic	33
Sp27	15609888	gi|15609888	Rv2751	hypothetical protein	Lipid metabolism	Cytoplasmic Membrane	13
Sp27	15609889	gi|15609889	Rv2752c	ribonuclease J	Intermediary metabolism and respiration	Cytoplasmic	4
Sp27	15609890	gi|15609890	Rv2753c	4-hydroxy-tetrahydrodipicolinate synthase	Intermediary metabolism and respiration	Cytoplasmic	9
Sp27	15609891	gi|15609891	Rv2754c	thymidylate synthase ThyX	Intermediary metabolism and respiration	Cytoplasmic	2
Sp27	15609893	gi|15609893	Rv2756c	type I restriction/modification system DNA methylase HsdM	Information pathways	Cytoplasmic	3
Sp27	15609901	gi|15609901	Rv2764c	thymidylate synthase ThyA	Intermediary metabolism and respiration	Cytoplasmic	4
Sp27	15609902	gi|15609902	Rv2765	alanine-rich hydrolase	Intermediary metabolism and respiration	Unknown	3
Sp27	57117021	gi|57117021	Rv2766c	short-chain type dehydrogenase/reductase	Intermediary metabolism and respiration	Cytoplasmic	8
Sp27	15609908	gi|15609908	Rv2771c	hypothetical protein	Intermediary metabolism and respiration	Cytoplasmic	2
Sp27	15609910	gi|15609910	Rv2773c	4-hydroxy-tetrahydrodipicolinate reductase	Intermediary metabolism and respiration	Cytoplasmic	6
Sp27	448824789	gi|448824789	Rv2775	GCN5-like N-acetyltransferase	Intermediary metabolism and respiration	Cytoplasmic	7
Sp27	15609915	gi|15609915	Rv2778c	hypothetical protein	conserved hypotheticals	Cytoplasmic	3
Sp27	15609917	gi|15609917	Rv2780	L-alanine dehydrogenase	Intermediary metabolism and respiration	Extracellular	6
Sp27	15609920	gi|15609920	Rv2783c	bifunctional guanosine pentaphosphate synthetase/polyribonucleotide nucleotidyltransferase	Information pathways	Cytoplasmic	71
Sp27	15609922	gi|15609922	Rv2785c	30S ribosomal protein S15	Information pathways	Cytoplasmic	2
Sp27	15609923	gi|15609923	Rv2786c	bifunctional riboflavin kinase /FMN adenylyltransferase	Intermediary metabolism and respiration	Cytoplasmic	4
Sp27	15609925	gi|15609925	Rv2788	transcriptional repressor SirR	Regulatory proteins	Cytoplasmic	4
Sp27	15609926	gi|15609926	Rv2789c	acyl-CoA dehydrogenase FadE21	Lipid metabolism	Cytoplasmic	8
Sp27	448824790	gi|448824790	Rv2790c	lipid-transfer protein	cell wall and cell processes	Cytoplasmic	8
Sp27	15609932	gi|15609932	Rv2795c	hypothetical protein	Intermediary metabolism and respiration	Cytoplasmic	3
Sp27	15609936	gi|15609936	Rv2799	membrane protein	cell wall and cell processes	Cytoplasmic Membrane	3
Sp27	15609968	gi|15609968	Rv2831	enoyl-CoA hydratase EchA16	Lipid metabolism	Unknown	7
Sp27	15609974	gi|15609974	Rv2837c	bifunctional oligoribonuclease/PAP phosphatase NrnA	Intermediary metabolism and respiration	Unknown	9
Sp27	15609976	gi|15609976	Rv2839c	translation initiation factor IF-2	Information pathways	Cytoplasmic	34
Sp27	15609978	gi|15609978	Rv2841c	transcription termination/antitermination protein NusA	Information pathways	Cytoplasmic	10
Sp27	15609979	gi|15609979	Rv2842c	ribosome maturation factor RimP	Regulatory proteins	Cytoplasmic	6
Sp27	15609982	gi|15609982	Rv2845c	proline--tRNA ligase	Information pathways	Cytoplasmic	23
Sp27	57117027	gi|57117027	Rv2847c	multifunctional uroporphyrin-III C-methyltransferase/precorrin-2 oxidase/ferrochelatase	Intermediary metabolism and respiration	Cytoplasmic	7
Sp27	15609989	gi|15609989	Rv2852c	malate:quinone oxidoreductase	Intermediary metabolism and respiration	Cellwall	14
Sp27	15609991	gi|15609991	Rv2854	hypothetical protein	Lipid metabolism	Cytoplasmic	4
Sp27	57117030	gi|57117030	Rv2855	mycothione reductase	Intermediary metabolism and respiration	Cytoplasmic	10
Sp27	15609995	gi|15609995	Rv2858c	aldehyde dehydrogenase AldC	Intermediary metabolism and respiration	Cytoplasmic	16
Sp27	15609997	gi|15609997	Rv2860c	glutamine synthetase	Intermediary metabolism and respiration	Cytoplasmic	8
Sp27	57117031	gi|57117031	Rv2861c	methionine aminopeptidase	Intermediary metabolism and respiration	Cytoplasmic	3
Sp27	15610005	gi|15610005	Rv2868c	4-hydroxy-3-methylbut-2-en-1-yl diphosphate synthase	Intermediary metabolism and respiration	Cytoplasmic	26
Sp27	15610009	gi|15610009	Rv2872	ribonuclease VapC43	virulence, detoxification, adaptation	Cytoplasmic	4
Sp27	15610015	gi|15610015	Rv2878c	soluble secreted antigen Mpt53	cell wall and cell processes	Extracellular	6
Sp27	15610019	gi|15610019	Rv2882c	ribosome recycling factor	Information pathways	Cytoplasmic	9
Sp27	15610020	gi|15610020	Rv2883c	uridylate kinase	Intermediary metabolism and respiration	Cytoplasmic	12
Sp27	15610025	gi|15610025	Rv2888c	amidase AmiC	Intermediary metabolism and respiration	Cytoplasmic	16
Sp27	15610026	gi|15610026	Rv2889c	elongation factor EF-Ts	Information pathways	Cytoplasmic	22
Sp27	15610027	gi|15610027	Rv2890c	30S ribosomal protein S2	Information pathways	Cytoplasmic	17
Sp27	15610032	gi|15610032	Rv2895c	mycobactin utilization protein ViuB	Intermediary metabolism and respiration	Cytoplasmic	10
Sp27	15610038	gi|15610038	Rv2901c	hypothetical protein	conserved hypotheticals	Cytoplasmic	14
Sp27	15610040	gi|15610040	Rv2903c	signal peptidase	cell wall and cell processes	Cytoplasmic Membrane	3
Sp27	15610041	gi|15610041	Rv2904c	50S ribosomal protein L19	Information pathways	Cytoplasmic	4
Sp27	15610043	gi|15610043	Rv2906c	tRNA (guanine-N1)-methyltransferase	Information pathways	Unknown	4
Sp27	15610046	gi|15610046	Rv2909c	30S ribosomal protein S16	Information pathways	Cytoplasmic	7
Sp27	57117035	gi|57117035	Rv2911	penicillin-binding protein DacB2	cell wall and cell processes	Cytoplasmic Membrane	5
Sp27	15610051	gi|15610051	Rv2914c	serine/threonine-protein kinase PknI	Regulatory proteins	Cytoplasmic Membrane	4
Sp27	15610053	gi|15610053	Rv2916c	signal recognition particle protein	cell wall and cell processes	Cytoplasmic Membrane	21
Sp27	15610056	gi|15610056	Rv2919c	nitrogen regulatory protein P-II	Regulatory proteins	Cytoplasmic Membrane	8
Sp27	15610058	gi|15610058	Rv2921c	signal recognition particle receptor FtsY	cell wall and cell processes	Cytoplasmic Membrane	14
Sp27	57117036	gi|57117036	Rv2922c	chromosome partition protein Smc	cell wall and cell processes	Cytoplasmic	31
Sp27	15610062	gi|15610062	Rv2925c	ribonuclease III	Information pathways	Cytoplasmic	4
Sp27	15610064	gi|15610064	Rv2927c	hypothetical protein	Regulatory proteins	Cytoplasmic	7
Sp27	15610065	gi|15610065	Rv2928	thioesterase TesA	Lipid metabolism	Cytoplasmic	24
Sp27	57117038	gi|57117038	Rv2930	fatty-acid--CoA ligase FadD26	Lipid metabolism	Cytoplasmic	13
Sp27	15610068	gi|15610068	Rv2931	phthiocerol synthesis polyketide synthase type I PpsA	Lipid metabolism	Unknown	11
Sp27	15610069	gi|15610069	Rv2932	phthiocerol synthesis polyketide synthase type I PpsB	Lipid metabolism	Cytoplasmic Membrane	9
Sp27	15610070	gi|15610070	Rv2933	phthiocerol synthesis polyketide synthase type I PpsC	Lipid metabolism	Cytoplasmic Membrane	26
Sp27	15610071	gi|15610071	Rv2934	phthiocerol synthesis polyketide synthase type I PpsD	Lipid metabolism	Cytoplasmic Membrane	12
Sp27	15610072	gi|15610072	Rv2935	phthiocerol synthesis polyketide synthase type I PpsE	Lipid metabolism	Cytoplasmic Membrane	38
Sp27	15610073	gi|15610073	Rv2936	daunorubicin ABC transporter ATP-binding protein DrrA	cell wall and cell processes	Cytoplasmic Membrane	8
Sp27	15610077	gi|15610077	Rv2940c	multifunctional mycocerosic acid synthase	Lipid metabolism	Cytoplasmic Membrane	61
Sp27	15610078	gi|15610078	Rv2941	long-chain-fatty-acid--AMP ligase FadD28	Lipid metabolism	Cytoplasmic	26
Sp27	15610082	gi|15610082	Rv2945c	lipoprotein LppX	cell wall and cell processes	Cytoplasmic Membrane	15
Sp27	15610083	gi|15610083	Rv2946c	polyketide synthase	Lipid metabolism	Cytoplasmic Membrane	16
Sp27	15610084	gi|15610084	Rv2947c	polyketide synthase	Lipid metabolism	Cytoplasmic Membrane	2
Sp27	15610085	gi|15610085	Rv2948c	p-hydroxybenzoyl--AMP ligase	Lipid metabolism	Cytoplasmic Membrane	7
Sp27	15610086	gi|15610086	Rv2949c	chorismate pyruvate-lyase	Intermediary metabolism and respiration	Cytoplasmic	5
Sp27	448824794	gi|448824794	Rv2950c	long-chain-fatty-acid--AMP ligase FadD29	Lipid metabolism	Cytoplasmic	4
Sp27	15610088	gi|15610088	Rv2951c	phthiodiolone/phenolphthiodiolone dimycocerosates ketoreductase	Intermediary metabolism and respiration	Cytoplasmic	26
Sp27	15610090	gi|15610090	Rv2953	trans-acting enoyl reductase	Lipid metabolism	Unknown	28
Sp27	15610091	gi|15610091	Rv2954c	hypothetical protein	Intermediary metabolism and respiration	Cytoplasmic	6
Sp27	15610092	gi|15610092	Rv2955c	hypothetical protein	Intermediary metabolism and respiration	Cytoplasmic	9
Sp27	15610093	gi|15610093	Rv2956	hypothetical protein	Intermediary metabolism and respiration	Cytoplasmic	12
Sp27	15610094	gi|15610094	Rv2957	PGL/p-HBAD biosynthesis glycosyltransferase	Intermediary metabolism and respiration	Cytoplasmic Membrane	6
Sp27	15610096	gi|15610096	Rv2959c	rhamnosyl O-methyltransferase	Intermediary metabolism and respiration	Cytoplasmic	11
Sp27	15610104	gi|15610104	Rv2967c	pyruvate carboxylase	Intermediary metabolism and respiration	Cytoplasmic	30
Sp27	15610106	gi|15610106	Rv2969c	hypothetical protein	cell wall and cell processes	Cytoplasmic	8
Sp27	15610107	gi|15610107	Rv2970c	lipase/esterase LipN	Intermediary metabolism and respiration	Cytoplasmic	20
Sp27	15610108	gi|15610108	Rv2971	oxidoreductase	Intermediary metabolism and respiration	Cytoplasmic	23
Sp27	15610110	gi|15610110	Rv2973c	ATP-dependent DNA helicase RecG	Information pathways	Cytoplasmic	4
Sp27	15610111	gi|15610111	Rv2974c	alanine-rich protein	Intermediary metabolism and respiration	Cytoplasmic	3
Sp27	15610113	gi|15610113	Rv2976c	uracil-DNA glycosylase	Information pathways	Cytoplasmic	7
Sp27	15610114	gi|15610114	Rv2977c	thiamine-monophosphate kinase	Intermediary metabolism and respiration	Cytoplasmic	7
Sp27	15610118	gi|15610118	Rv2981c	D-alanine--D-alanine ligase	cell wall and cell processes	Cytoplasmic	9
Sp27	15610119	gi|15610119	Rv2982c	glycerol-3-phosphate dehydrogenase	Lipid metabolism	Cytoplasmic Membrane	4
Sp27	15610121	gi|15610121	Rv2984	polyphosphate kinase	Intermediary metabolism and respiration	Cytoplasmic Membrane	24
Sp27	15610122	gi|15610122	Rv2985	8-oxo-dGTP diphosphatase	Information pathways	Cytoplasmic	3
Sp27	15610123	gi|15610123	Rv2986c	DNA-binding protein HU	Information pathways	Cytoplasmic	34
Sp27	15610124	gi|15610124	Rv2987c	3-isopropylmalate dehydratase small subunit	Intermediary metabolism and respiration	Cytoplasmic	7
Sp27	15610125	gi|15610125	Rv2988c	3-isopropylmalate dehydratase large subunit	Intermediary metabolism and respiration	Cytoplasmic	10
Sp27	15610128	gi|15610128	Rv2991	hypothetical protein	Intermediary metabolism and respiration	Cytoplasmic	5
Sp27	57117041	gi|57117041	Rv2992c	glutamate--tRNA ligase	Information pathways	Cytoplasmic	18
Sp27	448824795	gi|448824795	Rv2993c	2-hydroxyhepta-2,4-diene-1,7-dioate isomerase	Intermediary metabolism and respiration	Unknown	7
Sp27	15610132	gi|15610132	Rv2995c	3-isopropylmalate dehydrogenase	Intermediary metabolism and respiration	Cytoplasmic	14
Sp27	57117042	gi|57117042	Rv2996c	D-3-phosphoglycerate dehydrogenase	Intermediary metabolism and respiration	Cytoplasmic	56
Sp27	15610136	gi|15610136	Rv2999	lipoprotein LppY	cell wall and cell processes	Unknown	10
Sp27	448824796	gi|448824796	Rv3001c	ketol-acid reductoisomerase	Intermediary metabolism and respiration	Cytoplasmic	14
Sp27	15610139	gi|15610139	Rv3002c	acetolactate synthase small subunit	Intermediary metabolism and respiration	Cytoplasmic	7
Sp27	57117044	gi|57117044	Rv3003c	acetolactate synthase large subunit IlvB	Intermediary metabolism and respiration	Cytoplasmic	13
Sp27	15610143	gi|15610143	Rv3006	lipoprotein LppZ	cell wall and cell processes	Unknown	13
Sp27	15610146	gi|15610146	Rv3009c	aspartyl/glutamyl-tRNA(Asn/Gln) amidotransferase subunit B	Information pathways	Cytoplasmic	16
Sp27	15610147	gi|15610147	Rv3010c	6-phosphofructokinase	Intermediary metabolism and respiration	Cytoplasmic	7
Sp27	448824797	gi|448824797	Rv3011c	glutamyl-tRNA(GLN) amidotransferase subunit A	Information pathways	Cytoplasmic	10
Sp27	15610150	gi|15610150	Rv3013	hypothetical protein	Regulatory proteins	Cytoplasmic	5
Sp27	15610151	gi|15610151	Rv3014c	DNA ligase A	Information pathways	Cytoplasmic	14
Sp27	15610165	gi|15610165	Rv3028c	electron transfer flavoprotein subunit alpha	Intermediary metabolism and respiration	Cytoplasmic	46
Sp27	15610166	gi|15610166	Rv3029c	electron transfer flavoprotein subunit beta	Intermediary metabolism and respiration	Cytoplasmic	28
Sp27	15610168	gi|15610168	Rv3031	1,4-alpha-glucan branching protein	Intermediary metabolism and respiration	Cytoplasmic	6
Sp27	15610171	gi|15610171	Rv3034c	acetyltransferase	Intermediary metabolism and respiration	Unknown	7
Sp27	15610172	gi|15610172	Rv3035	hypothetical protein	Regulatory proteins	Cytoplasmic Membrane	2
Sp27	15610175	gi|15610175	Rv3038c	hypothetical protein	Intermediary metabolism and respiration	Cytoplasmic	10
Sp27	15610176	gi|15610176	Rv3039c	enoyl-CoA hydratase EchA17	Lipid metabolism	Unknown	4
Sp27	15610177	gi|15610177	Rv3040c	hypothetical protein	Information pathways	Cytoplasmic	10
Sp27	15610178	gi|15610178	Rv3041c	ABC transporter ATP-binding protein	cell wall and cell processes	Cytoplasmic Membrane	11
Sp27	15610179	gi|15610179	Rv3042c	phosphoserine phosphatase SerB	Intermediary metabolism and respiration	Cytoplasmic	14
Sp27	15610180	gi|15610180	Rv3043c	cytochrome C oxidase cytochrome 1	Intermediary metabolism and respiration	Cytoplasmic Membrane	4
Sp27	15610181	gi|15610181	Rv3044	FeIII-dicitrate-binding periplasmic lipoprotein	cell wall and cell processes	Unknown	7
Sp27	15610182	gi|15610182	Rv3045	NADP-dependent alcohol dehydrogenase	Intermediary metabolism and respiration	Cytoplasmic	32
Sp27	15610183	gi|15610183	Rv3046c	hypothetical protein	conserved hypotheticals	Cytoplasmic Membrane	4
Sp27	57117051	gi|57117051	Rv3048c	ribonucleoside-diphosphate reductase subunit beta NrdF2	Information pathways	Unknown	6
Sp27	15610187	gi|15610187	Rv3050c	AsnC family transcriptional regulator	Regulatory proteins	Cytoplasmic	8
Sp27	15610188	gi|15610188	Rv3051c	ribonucleoside-diphosphate reductase subunit alpha	Information pathways	Cytoplasmic	25
Sp27	15610194	gi|15610194	Rv3057c	short chain alcohol dehydrogenase/reductase	Intermediary metabolism and respiration	Cytoplasmic	10
Sp27	15610195	gi|15610195	Rv3058c	TetR family transcriptional regulator	Regulatory proteins	Cytoplasmic	9
Sp27	15610196	gi|15610196	Rv3059	cytochrome P450 Cyp136	Intermediary metabolism and respiration	Cytoplasmic	10
Sp27	15610198	gi|15610198	Rv3061c	acyl-CoA dehydrogenase FadE22	Lipid metabolism	Cytoplasmic	15
Sp27	15610205	gi|15610205	Rv3068c	phosphoglucomutase PgmA	Intermediary metabolism and respiration	Cytoplasmic	13
Sp27	15610212	gi|15610212	Rv3075c	hypothetical protein	Intermediary metabolism and respiration	Cytoplasmic	11
Sp27	15610213	gi|15610213	Rv3076	hypothetical protein	Intermediary metabolism and respiration	Cytoplasmic	2
Sp27	57117053	gi|57117053	Rv3077	hydrolase	Intermediary metabolism and respiration	Cytoplasmic	10
Sp27	15610216	gi|15610216	Rv3079c	hypothetical protein	Intermediary metabolism and respiration	Cytoplasmic	5
Sp27	15610217	gi|15610217	Rv3080c	serine/threonine-protein kinase PknK	Regulatory proteins	Cytoplasmic Membrane	13
Sp27	15610224	gi|15610224	Rv3087	diacyglycerol O-acyltransferase	Lipid metabolism	Cytoplasmic	7
Sp27	15610225	gi|15610225	Rv3088	diacyglycerol O-acyltransferase	Lipid metabolism	Unknown	12
Sp27	15610226	gi|15610226	Rv3089	long chain-fatty-acid--CoA ligase FadD13	Lipid metabolism	Cytoplasmic	18
Sp27	15610227	gi|15610227	Rv3090	alanine/valine-rich protein	cell wall and cell processes	Unknown	9
Sp27	15610228	gi|15610228	Rv3091	hypothetical protein	conserved hypotheticals	Cytoplasmic	20
Sp27	15610231	gi|15610231	Rv3094c	hypothetical protein	Intermediary metabolism and respiration	Cytoplasmic	4
Sp27	15610236	gi|15610236	Rv3099c	hypothetical protein	conserved hypotheticals	Cytoplasmic	9
Sp27	15610239	gi|15610239	Rv3102c	cell division ATP-binding protein FtsE	cell wall and cell processes	Cytoplasmic Membrane	11
Sp27	15610242	gi|15610242	Rv3105c	peptide chain release factor PrfB	Information pathways	Cytoplasmic	13
Sp27	15610243	gi|15610243	Rv3106	NADPH-ferredoxin reductase FprA	Intermediary metabolism and respiration	Cytoplasmic	27
Sp27	15610244	gi|15610244	Rv3107c	alkyldihydroxyacetonephosphate synthase	Lipid metabolism	Cytoplasmic	4
Sp27	57117061	gi|57117061	Rv3119	molybdopterin synthase catalytic subunit 1	Intermediary metabolism and respiration	Cytoplasmic	3
Sp27	15610264	gi|15610264	Rv3127	hypothetical protein	conserved hypotheticals	Cytoplasmic	13
Sp27	15610266	gi|15610266	Rv3130c	diacyglycerol O-acyltransferase	Lipid metabolism	Cytoplasmic	19
Sp27	448824799	gi|448824799	Rv3131	NAD(P)H nitroreductase	Intermediary metabolism and respiration	Cytoplasmic Membrane	9
Sp27	15610268	gi|15610268	Rv3132c	two component sensor histidine kinase DevS	Regulatory proteins	Cytoplasmic Membrane	26
Sp27	15610269	gi|15610269	Rv3133c	two component transcriptional regulator DevR	Regulatory proteins	Cytoplasmic	10
Sp27	57117065	gi|57117065	Rv3136	PPE family protein PPE51	PE/PPE	Cytoplasmic Membrane	6
Sp27	15610275	gi|15610275	Rv3139	acyl-CoA dehydrogenase FadE24	Lipid metabolism	Cytoplasmic	22
Sp27	15610276	gi|15610276	Rv3140	acyl-CoA dehydrogenase FadE23	Lipid metabolism	Cytoplasmic	17
Sp27	15610277	gi|15610277	Rv3141	NADPH quinone oxidoreductase FadB	Lipid metabolism	Cytoplasmic	14
Sp27	15610279	gi|15610279	Rv3143	response regulator	Regulatory proteins	Unknown	4
Sp27	15610282	gi|15610282	Rv3146	NADH-quinone oxidoreductase subunit B	Intermediary metabolism and respiration	Cytoplasmic Membrane	5
Sp27	15610283	gi|15610283	Rv3147	NADH-quinone oxidoreductase subunit C	Intermediary metabolism and respiration	Cytoplasmic	12
Sp27	15610284	gi|15610284	Rv3148	NADH-quinone oxidoreductase subunit D	Intermediary metabolism and respiration	Cytoplasmic	18
Sp27	15610285	gi|15610285	Rv3149	NADH-quinone oxidoreductase subunit E	Intermediary metabolism and respiration	Cytoplasmic	4
Sp27	15610286	gi|15610286	Rv3150	NADH-quinone oxidoreductase subunit F	Intermediary metabolism and respiration	Cytoplasmic	11
Sp27	15610287	gi|15610287	Rv3151	NADH-quinone oxidoreductase subunit G	Intermediary metabolism and respiration	Cytoplasmic	26
Sp27	15610289	gi|15610289	Rv3153	NADH-quinone oxidoreductase subunit I	Intermediary metabolism and respiration	Unknown	4
Sp27	15610290	gi|15610290	Rv3154	NADH-quinone oxidoreductase subunit J	Intermediary metabolism and respiration	Cytoplasmic Membrane	2
Sp27	15610293	gi|15610293	Rv3157	NADH-quinone oxidoreductase subunit M	Intermediary metabolism and respiration	Cytoplasmic Membrane	2
Sp27	15610297	gi|15610297	Rv3161c	dioxygenase	Intermediary metabolism and respiration	Unknown	10
Sp27	15610300	gi|15610300	Rv3164c	methanol dehydrogenase transcriptional regulator MoxR	Regulatory proteins	Cytoplasmic	3
Sp27	15610304	gi|15610304	Rv3168	aminoglycoside phosphotransferase	virulence, detoxification, adaptation	Cytoplasmic	15
Sp27	15610305	gi|15610305	Rv3169	hypothetical protein	conserved hypotheticals	Cytoplasmic	14
Sp27	15610306	gi|15610306	Rv3170	flavin-containing monoamine oxidase	Intermediary metabolism and respiration	Cytoplasmic	7
Sp27	15610329	gi|15610329	Rv3193c	transmembrane protein	cell wall and cell processes	Cytoplasmic Membrane	29
Sp27	15610330	gi|15610330	Rv3194c	secreted protein	cell wall and cell processes	Unknown	3
Sp27	15610333	gi|15610333	Rv3197	ABC transporter ATP-binding protein	cell wall and cell processes	Cytoplasmic Membrane	13
Sp27	57117071	gi|57117071	Rv3198A	glutaredoxin protein	Intermediary metabolism and respiration	Unknown	2
Sp27	15610336	gi|15610336	Rv3200c	transmembrane cation transporter	cell wall and cell processes	Cytoplasmic Membrane	12
Sp27	15610339	gi|15610339	Rv3203	lipase LipV	Intermediary metabolism and respiration	Cytoplasmic	3
Sp27	15610341	gi|15610341	Rv3205c	hypothetical protein	cell wall and cell processes	Cytoplasmic	11
Sp27	57117072	gi|57117072	Rv3206c	adenylyltransferase/sulfurtransferase	Intermediary metabolism and respiration	Cytoplasmic	16
Sp27	15610344	gi|15610344	Rv3208	TetR family transcriptional regulator	Regulatory proteins	Cytoplasmic	4
Sp27	57117073	gi|57117073	Rv3208A	hypothetical protein	conserved hypotheticals	Cytoplasmic	6
Sp27	15610346	gi|15610346	Rv3210c	hypothetical protein	conserved hypotheticals	Cytoplasmic	4
Sp27	15610347	gi|15610347	Rv3211	ATP-dependent RNA helicase RhlE	Information pathways	Cytoplasmic	12
Sp27	15610348	gi|15610348	Rv3212	alanine/valine-rich protein	Intermediary metabolism and respiration	Unknown	6
Sp27	15610349	gi|15610349	Rv3213c	SOJ/ParA-like protein	cell wall and cell processes	Cytoplasmic Membrane	13
Sp27	15610351	gi|15610351	Rv3215	isochorismate synthase	Intermediary metabolism and respiration	Cytoplasmic	12
Sp27	15610354	gi|15610354	Rv3218	hypothetical protein	cell wall and cell processes	Unknown	5
Sp27	15610356	gi|15610356	Rv3220c	two component sensor kinase	Regulatory proteins	Cytoplasmic	10
Sp27	15610359	gi|15610359	Rv3223c	ECF RNA polymerase sigma factor SigH	Information pathways	Cytoplasmic	7
Sp27	15610360	gi|15610360	Rv3224	iron-regulated short-chain dehydrogenase/reductase	Intermediary metabolism and respiration	Cytoplasmic	26
Sp27	15610363	gi|15610363	Rv3227	3-phosphoshikimate 1-carboxyvinyltransferase	Intermediary metabolism and respiration	Unknown	15
Sp27	15610364	gi|15610364	Rv3228	hypothetical protein	Intermediary metabolism and respiration	Cytoplasmic	5
Sp27	15610366	gi|15610366	Rv3230c	stearoyl-CoA 9-desaturase electron transfer partner	Intermediary metabolism and respiration	Cytoplasmic	7
Sp27	15610368	gi|15610368	Rv3232c	polyphosphate kinase	Intermediary metabolism and respiration	Cytoplasmic	11
Sp27	15610370	gi|15610370	Rv3234c	diacyglycerol O-acyltransferase	Lipid metabolism	Cytoplasmic	10
Sp27	15610373	gi|15610373	Rv3237c	hypothetical protein	cell wall and cell processes	Cytoplasmic	7
Sp27	57117080	gi|57117080	Rv3240c	protein translocase subunit SecA	cell wall and cell processes	Cytoplasmic	39
Sp27	15610380	gi|15610380	Rv3244c	lipoprotein LpqB	cell wall and cell processes	Unknown	10
Sp27	15610381	gi|15610381	Rv3245c	two component sensory histidine kinase MtrB	Regulatory proteins	Cytoplasmic Membrane	6
Sp27	15610382	gi|15610382	Rv3246c	two component DNA-binding response regulator MtrA	Regulatory proteins	Cytoplasmic	24
Sp27	15610384	gi|15610384	Rv3248c	adenosylhomocysteinase	Intermediary metabolism and respiration	Cytoplasmic	65
Sp27	15610390	gi|15610390	Rv3254	hypothetical protein	Intermediary metabolism and respiration	Cytoplasmic Membrane	5
Sp27	15610391	gi|15610391	Rv3255c	mannose-6-phosphate isomerase	Intermediary metabolism and respiration	Cytoplasmic	11
Sp27	15610392	gi|15610392	Rv3256c	hypothetical protein	Intermediary metabolism and respiration	Unknown	10
Sp27	15610393	gi|15610393	Rv3257c	phosphomannomutase PmmA	Intermediary metabolism and respiration	Cytoplasmic	12
Sp27	15610395	gi|15610395	Rv3259	hypothetical protein	conserved hypotheticals	Cytoplasmic	2
Sp27	15610397	gi|15610397	Rv3261	2-phospho-L-lactate transferase	Intermediary metabolism and respiration	Cytoplasmic	3
Sp27	15610398	gi|15610398	Rv3262	coenzyme F420:L-glutamate ligase	Intermediary metabolism and respiration	Cytoplasmic	9
Sp27	57117081	gi|57117081	Rv3264c	D-alpha-D-mannose-1-phosphate guanylyltransferase ManB	cell wall and cell processes	Cytoplasmic	14
Sp27	448824804	gi|448824804	Rv3265c	N-acetylglucosaminyl-diphospho-decaprenol L-rhamnosyltransferase	cell wall and cell processes	Unknown	4
Sp27	15610405	gi|15610405	Rv3269	hypothetical protein	virulence, detoxification, adaptation	Cytoplasmic	7
Sp27	15610406	gi|15610406	Rv3270	manganese/zinc-exporting P-type ATPase	cell wall and cell processes	Cytoplasmic Membrane	15
Sp27	15610409	gi|15610409	Rv3273	transmembrane carbonic anhydrase	Intermediary metabolism and respiration	Cytoplasmic Membrane	11
Sp27	15610410	gi|15610410	Rv3274c	acyl-CoA dehydrogenase FadE25	Lipid metabolism	Cytoplasmic	35
Sp27	15610412	gi|15610412	Rv3276c	N5-carboxyaminoimidazole ribonucleotide synthase	Intermediary metabolism and respiration	Cytoplasmic Membrane	10
Sp27	15610416	gi|15610416	Rv3280	propionyl-CoA carboxylase subunit beta	Lipid metabolism	Cytoplasmic	28
Sp27	15610421	gi|15610421	Rv3285	bifunctional protein acetyl-/propionyl-CoA carboxylase subunit alpha AccA	Lipid metabolism	Cytoplasmic	58
Sp27	15610426	gi|15610426	Rv3290c	L-lysine-epsilon aminotransferase	Intermediary metabolism and respiration	Cytoplasmic	22
Sp27	15610428	gi|15610428	Rv3292	hypothetical protein	conserved hypotheticals	Cytoplasmic	18
Sp27	57117084	gi|57117084	Rv3293	piperideine-6-carboxylic acid dehydrogenase	Intermediary metabolism and respiration	Cytoplasmic	4
Sp27	15610431	gi|15610431	Rv3295	TetR family transcriptional regulator	Regulatory proteins	Cytoplasmic Membrane	7
Sp27	15610432	gi|15610432	Rv3296	ATP-dependent helicase	Information pathways	Cytoplasmic Membrane	15
Sp27	15610435	gi|15610435	Rv3299c	arylsulfatase AtsB	Intermediary metabolism and respiration	Cytoplasmic	13
Sp27	15610437	gi|15610437	Rv3301c	phosphate transport system transcriptional regulator PhoY	cell wall and cell processes	Cytoplasmic	8
Sp27	15610438	gi|15610438	Rv3302c	glycerol-3-phosphate dehydrogenase	Intermediary metabolism and respiration	Cytoplasmic	13
Sp27	15610439	gi|15610439	Rv3303c	NAD(P)H quinone reductase LpdA	Intermediary metabolism and respiration	Cytoplasmic	12
Sp27	15610440	gi|15610440	Rv3304	hypothetical protein	conserved hypotheticals	Cytoplasmic	5
Sp27	57117086	gi|57117086	Rv3305c	N-acyl-L-amino acid amidohydrolase AmiA	Intermediary metabolism and respiration	Cytoplasmic	10
Sp27	57117087	gi|57117087	Rv3306c	amidase AmiB	Intermediary metabolism and respiration	Cytoplasmic	9
Sp27	15610447	gi|15610447	Rv3311	hypothetical protein	conserved hypotheticals	Cytoplasmic	10
Sp27	15610449	gi|15610449	Rv3313c	adenosine deaminase	Intermediary metabolism and respiration	Cytoplasmic	5
Sp27	15610450	gi|15610450	Rv3314c	thymidine phosphorylase	Intermediary metabolism and respiration	Cytoplasmic	5
Sp27	15610451	gi|15610451	Rv3315c	cytidine deaminase	Intermediary metabolism and respiration	Unknown	3
Sp27	15610454	gi|15610454	Rv3318	succinate dehydrogenase flavoprotein subunit	Intermediary metabolism and respiration	Cytoplasmic Membrane	13
Sp27	15610455	gi|15610455	Rv3319	succinate dehydrogenase iron-sulphur protein subunit	Intermediary metabolism and respiration	Cytoplasmic Membrane	5
Sp27	57117089	gi|57117089	Rv3322c	methyltransferase	Intermediary metabolism and respiration	Cytoplasmic	4
Sp27	57117090	gi|57117090	Rv3323c	MoaD-MoaE fusion protein MoaX	Intermediary metabolism and respiration	Cytoplasmic	8
Sp27	448824807	gi|448824807	Rv3324c	cyclic pyranopterin monophosphate synthase accessory protein	Intermediary metabolism and respiration	Cytoplasmic	5
Sp27	15610463	gi|15610463	Rv3327	transposase fusion protein	Insertion seqs and phages	Cytoplasmic	4
Sp27	15610464	gi|15610464	Rv3328c	ECF RNA polymerase sigma factor SigJ	Information pathways	Cytoplasmic	3
Sp27	448824809	gi|448824809	Rv3329	aminotransferase	Intermediary metabolism and respiration	Cytoplasmic	7
Sp27	15610472	gi|15610472	Rv3336c	tryptophan--tRNA ligase	Information pathways	Cytoplasmic	7
Sp27	15610475	gi|15610475	Rv3339c	isocitrate dehydrogenase	Intermediary metabolism and respiration	Unknown	11
Sp27	15610476	gi|15610476	Rv3340	O-acetylhomoserine sulfhydrylase	Intermediary metabolism and respiration	Cytoplasmic	22
Sp27	15610478	gi|15610478	Rv3342	methyltransferase	Intermediary metabolism and respiration	Unknown	5
Sp27	15610492	gi|15610492	Rv3356c	bifunctional methylenetetrahydrofolate dehydrogenase/methenyltetrahydrofolate cyclohydrolase	Intermediary metabolism and respiration	Cytoplasmic	8
Sp27	15610498	gi|15610498	Rv3362c	ATP/GTP-binding protein	Intermediary metabolism and respiration	Cytoplasmic Membrane	4
Sp27	15610501	gi|15610501	Rv3365c	hypothetical protein	Regulatory proteins	Cytoplasmic Membrane	7
Sp27	15610504	gi|15610504	Rv3368c	oxidoreductase	Intermediary metabolism and respiration	Cytoplasmic	5
Sp27	15610505	gi|15610505	Rv3369	hypothetical protein	Intermediary metabolism and respiration	Cytoplasmic	4
Sp27	15610508	gi|15610508	Rv3372	trehalose 6-phosphate phosphatase	virulence, detoxification, adaptation	Cytoplasmic	10
Sp27	15610512	gi|15610512	Rv3376	phosphatase	Intermediary metabolism and respiration	Cytoplasmic	5
Sp27	15610520	gi|15610520	Rv3384c	ribonuclease VapC46	virulence, detoxification, adaptation	Cytoplasmic	3
Sp27	15610525	gi|15610525	Rv3389c	3-hydroxyacyl-thioester dehydratase HtdY	Intermediary metabolism and respiration	Cytoplasmic	19
Sp27	15610526	gi|15610526	Rv3390	lipoprotein LpqD	cell wall and cell processes	Cytoplasmic Membrane	6
Sp27	15610527	gi|15610527	Rv3391	acyl-CoA-reductase AcrA	Lipid metabolism	Cytoplasmic	7
Sp27	15610528	gi|15610528	Rv3392c	cyclopropane mycolic acid synthase CmaA	Lipid metabolism	Cytoplasmic	16
Sp27	15610532	gi|15610532	Rv3396c	GMP synthase	Intermediary metabolism and respiration	Cytoplasmic	20
Sp27	15610535	gi|15610535	Rv3399	S-adenosylmethionine-dependent methyltransferase	Lipid metabolism	Cytoplasmic	10
Sp27	15610536	gi|15610536	Rv3400	hydrolase	Intermediary metabolism and respiration	Cytoplasmic	11
Sp27	15610537	gi|15610537	Rv3401	glycosyl hydrolase	Intermediary metabolism and respiration	Cytoplasmic	19
Sp27	15610540	gi|15610540	Rv3404c	hypothetical protein	Information pathways	Cytoplasmic	7
Sp27	15610545	gi|15610545	Rv3409c	cholesterol oxidase	Lipid metabolism	Unknown	8
Sp27	15610546	gi|15610546	Rv3410c	oxidoreductase	Intermediary metabolism and respiration	Cytoplasmic	17
Sp27	15610547	gi|15610547	Rv3411c	inosine-5'-monophosphate dehydrogenase	Intermediary metabolism and respiration	Unknown	22
Sp27	15610553	gi|15610553	Rv3417c	chaperonin GroEL	virulence, detoxification, adaptation	Cytoplasmic	51
Sp27	15610554	gi|15610554	Rv3418c	chaperonin GroES	virulence, detoxification, adaptation	Cytoplasmic	22
Sp27	15610559	gi|15610559	Rv3423c	alanine racemase	Intermediary metabolism and respiration	Cytoplasmic	11
Sp27	15610568	gi|15610568	Rv3432c	glutamate decarboxylase GadB	Intermediary metabolism and respiration	Cytoplasmic	10
Sp27	15610572	gi|15610572	Rv3436c	glucosamine--fructose-6-phosphate aminotransferase	Intermediary metabolism and respiration	Cytoplasmic	25
Sp27	15610574	gi|15610574	Rv3438	hypothetical protein	cell wall and cell processes	Unknown	6
Sp27	15610577	gi|15610577	Rv3441c	phosphoglucosamine mutase	Intermediary metabolism and respiration	Cytoplasmic	8
Sp27	15610578	gi|15610578	Rv3442c	30S ribosomal protein S9	Information pathways	Cytoplasmic	7
Sp27	15610579	gi|15610579	Rv3443c	50S ribosomal protein L13	Information pathways	Cytoplasmic	5
Sp27	15610592	gi|15610592	Rv3456c	50S ribosomal protein L17	Information pathways	Cytoplasmic	7
Sp27	15610593	gi|15610593	Rv3457c	DNA-directed RNA polymerase subunit alpha	Information pathways	Cytoplasmic	36
Sp27	15610594	gi|15610594	Rv3458c	30S ribosomal protein S4	Information pathways	Cytoplasmic	14
Sp27	15610595	gi|15610595	Rv3459c	30S ribosomal protein S11	Information pathways	Cytoplasmic	4
Sp27	15610596	gi|15610596	Rv3460c	30S ribosomal protein S13	Information pathways	Cytoplasmic	8
Sp27	15610599	gi|15610599	Rv3463	hypothetical protein	Intermediary metabolism and respiration	Cytoplasmic	8
Sp27	15610600	gi|15610600	Rv3464	dTDP-glucose 4,6-dehydratase	Intermediary metabolism and respiration	Cytoplasmic	8
Sp27	57117112	gi|57117112	Rv3479	transmembrane protein	cell wall and cell processes	Cytoplasmic Membrane	21
Sp27	15610616	gi|15610616	Rv3480c	diacyglycerol O-acyltransferase	Lipid metabolism	Cytoplasmic Membrane	5
Sp27	15610621	gi|15610621	Rv3485c	short-chain type dehydrogenase/reductase	Intermediary metabolism and respiration	Cytoplasmic	8
Sp27	15610626	gi|15610626	Rv3490	trehalose-phosphate synthase	virulence, detoxification, adaptation	Cytoplasmic	9
Sp27	15610628	gi|15610628	Rv3492c	Mce associated protein	conserved hypotheticals	Cytoplasmic Membrane	5
Sp27	15610630	gi|15610630	Rv3494c	Mce family protein Mce4	virulence, detoxification, adaptation	Unknown	15
Sp27	15610631	gi|15610631	Rv3495c	Mce family lipoprotein LprN	cell wall and cell processes	Unknown	14
Sp27	15610632	gi|15610632	Rv3496c	Mce family protein Mce4D	virulence, detoxification, adaptation	Unknown	12
Sp27	15610633	gi|15610633	Rv3497c	Mce family protein Mce4C	virulence, detoxification, adaptation	Cytoplasmic Membrane	11
Sp27	15610634	gi|15610634	Rv3498c	Mce family protein Mce4B	virulence, detoxification, adaptation	Unknown	14
Sp27	57117113	gi|57117113	Rv3499c	Mce family protein Mce4A	virulence, detoxification, adaptation	Unknown	5
Sp27	15610638	gi|15610638	Rv3502c	short-chain type dehydrogenase/reductase	Intermediary metabolism and respiration	Cytoplasmic	6
Sp27	15610640	gi|15610640	Rv3504	acyl-CoA dehydrogenase FadE26	Lipid metabolism	Cytoplasmic	3
Sp27	15610641	gi|15610641	Rv3505	acyl-CoA dehydrogenase FadE27	Lipid metabolism	Cytoplasmic	7
Sp27	15610645	gi|15610645	Rv3509c	acetohydroxyacid synthase large subunit	Intermediary metabolism and respiration	Cytoplasmic Membrane	30
Sp27	15610654	gi|15610654	Rv3518c	cytochrome P450 monooxygenase Cyp142	Intermediary metabolism and respiration	Cytoplasmic Membrane	8
Sp27	15610655	gi|15610655	Rv3519	hypothetical protein	Intermediary metabolism and respiration	Cytoplasmic	8
Sp27	15610656	gi|15610656	Rv3520c	coenzyme F420-dependent oxidoreductase	Intermediary metabolism and respiration	Cytoplasmic	19
Sp27	15610659	gi|15610659	Rv3523	lipid carrier protein	Lipid metabolism	Cytoplasmic	6
Sp27	15610662	gi|15610662	Rv3526	3-ketosteroid-9-alpha-hydroxylase oxygenase subunit	Intermediary metabolism and respiration	Cytoplasmic	7
Sp27	15610664	gi|15610664	Rv3528c	hypothetical protein	conserved hypotheticals	Cytoplasmic	7
Sp27	15610672	gi|15610672	Rv3536c	hydratase	Intermediary metabolism and respiration	Cytoplasmic	3
Sp27	15610673	gi|15610673	Rv3537	3-oxosteroid 1-dehydrogenase	Intermediary metabolism and respiration	Cytoplasmic Membrane	4
Sp27	15610680	gi|15610680	Rv3544c	acyl-CoA dehydrogenase FadE28	Lipid metabolism	Unknown	3
Sp27	15610682	gi|15610682	Rv3546	acetyl-CoA acetyltransferase FadA	Lipid metabolism	Cytoplasmic	5
Sp27	15610683	gi|15610683	Rv3547	deazaflavin-dependent nitroreductase	Intermediary metabolism and respiration	Unknown	4
Sp27	15610684	gi|15610684	Rv3548c	short-chain type dehydrogenase/reductase	Intermediary metabolism and respiration	Unknown	8
Sp27	15610686	gi|15610686	Rv3550	enoyl-CoA hydratase EchA20	Lipid metabolism	Cytoplasmic	3
Sp27	15610690	gi|15610690	Rv3554	electron transfer protein FdxB	Intermediary metabolism and respiration	Cytoplasmic Membrane	3
Sp27	15610692	gi|15610692	Rv3556c	acetyl-CoA acetyltransferase FadA	Lipid metabolism	Cytoplasmic	10
Sp27	15610695	gi|15610695	Rv3559c	oxidoreductase	Intermediary metabolism and respiration	Cytoplasmic	5
Sp27	15610696	gi|15610696	Rv3560c	acyl-CoA dehydrogenase FadE30	Lipid metabolism	Cytoplasmic	4
Sp27	15610697	gi|15610697	Rv3561	fatty-acid--CoA ligase FadD3	Lipid metabolism	Cytoplasmic	6
Sp27	15610698	gi|15610698	Rv3562	acyl-CoA dehydrogenase FadE31	Lipid metabolism	Cytoplasmic	5
Sp27	15610699	gi|15610699	Rv3563	acyl-CoA dehydrogenase FadE32	Lipid metabolism	Cytoplasmic	8
Sp27	15610704	gi|15610704	Rv3568c	extradiol dioxygenase	Intermediary metabolism and respiration	Cytoplasmic	4
Sp27	15610705	gi|15610705	Rv3569c	4,5:9,10-diseco-3-hydroxy-5,9,17-trioxoandrosta-1(10),2-diene-4-oate hydrolase	Intermediary metabolism and respiration	Cytoplasmic	11
Sp27	15610706	gi|15610706	Rv3570c	flavin-dependent monooxygenase oxygenase subunit HsaA	Intermediary metabolism and respiration	Cytoplasmic Membrane	13
Sp27	15610709	gi|15610709	Rv3573c	acyl-CoA dehydrogenase FadE34	Lipid metabolism	Cytoplasmic	4
Sp27	15610711	gi|15610711	Rv3575c	LacI family transcriptional regulator	Regulatory proteins	Cytoplasmic	8
Sp27	15610715	gi|15610715	Rv3579c	tRNA/rRNA methyltransferase	Intermediary metabolism and respiration	Unknown	3
Sp27	57117128	gi|57117128	Rv3580c	cysteine--tRNA ligase	Information pathways	Cytoplasmic	14
Sp27	15610717	gi|15610717	Rv3581c	2C-methyl-D-erythritol 2,4-cyclodiphosphate synthase	Intermediary metabolism and respiration	Cytoplasmic Membrane	3
Sp27	15610718	gi|15610718	Rv3582c	2-C-methyl-D-erythritol 4-phosphate cytidylyltransferase	Intermediary metabolism and respiration	Cytoplasmic	9
Sp27	15610719	gi|15610719	Rv3583c	RNA polymerase-binding transcription factor CarD	Regulatory proteins	Cytoplasmic	5
Sp27	15610720	gi|15610720	Rv3584	lipoprotein LpqE	cell wall and cell processes	Unknown	14
Sp27	15610722	gi|15610722	Rv3586	DNA integrity scanning protein DisA	Regulatory proteins	Cytoplasmic	12
Sp27	15610723	gi|15610723	Rv3587c	membrane protein	cell wall and cell processes	Cytoplasmic Membrane	3
Sp27	15610727	gi|15610727	Rv3591c	hydrolase	Intermediary metabolism and respiration	Cytoplasmic	4
Sp27	15610728	gi|15610728	Rv3592	heme-degrading monooxygenase	Intermediary metabolism and respiration	Cytoplasmic	9
Sp27	57117131	gi|57117131	Rv3596c	ATP-dependent protease ATP-binding subunit ClpC	Intermediary metabolism and respiration	Cytoplasmic	54
Sp27	15610733	gi|15610733	Rv3597c	iron-regulated H-NS-like protein	Information pathways	Cytoplasmic	4
Sp27	15610734	gi|15610734	Rv3598c	lysine--tRNA ligase	Information pathways	Cytoplasmic	7
Sp27	15610736	gi|15610736	Rv3600c	type III pantothenate kinase	Regulatory proteins	Cytoplasmic	9
Sp27	15610738	gi|15610738	Rv3602c	pantothenate synthetase	Intermediary metabolism and respiration	Cytoplasmic	6
Sp27	15610739	gi|15610739	Rv3603c	alanine/leucine-rich protein	Intermediary metabolism and respiration	Cytoplasmic	4
Sp27	57117132	gi|57117132	Rv3604c	transmembrane protein	cell wall and cell processes	Cytoplasmic Membrane	6
Sp27	57117134	gi|57117134	Rv3608c	dihydropteroate synthase	Intermediary metabolism and respiration	Unknown	4
Sp27	15610745	gi|15610745	Rv3609c	GTP cyclohydrolase I	Intermediary metabolism and respiration	Unknown	5
Sp27	15610746	gi|15610746	Rv3610c	zinc metalloprotease FtsH	cell wall and cell processes	Cytoplasmic Membrane	12
Sp27	15610750	gi|15610750	Rv3614c	ESX-1 secretion-associated protein EspD	cell wall and cell processes	Unknown	4
Sp27	15610752	gi|15610752	Rv3616c	ESX-1 secretion-associated protein EspA	cell wall and cell processes	Cytoplasmic	4
Sp27	15610753	gi|15610753	Rv3617	epoxide hydrolase EphA	virulence, detoxification, adaptation	Cytoplasmic	8
Sp27	15610759	gi|15610759	Rv3623	lipoprotein LpqG	cell wall and cell processes	Unknown	10
Sp27	15610760	gi|15610760	Rv3624c	hypoxanthine-guanine phosphoribosyltransferase	Intermediary metabolism and respiration	Cytoplasmic	4
Sp27	15610763	gi|15610763	Rv3627c	hypothetical protein	cell wall and cell processes	Unknown	8
Sp27	15610764	gi|15610764	Rv3628	inorganic pyrophosphatase	Intermediary metabolism and respiration	Cytoplasmic	8
Sp27	15610767	gi|15610767	Rv3631	transferase	Intermediary metabolism and respiration	Cytoplasmic	4
Sp27	15610769	gi|15610769	Rv3633	hypothetical protein	Lipid metabolism	Cytoplasmic	5
Sp27	57117137	gi|57117137	Rv3634c	UDP-glucose 4-epimerase	Intermediary metabolism and respiration	Cytoplasmic	14
Sp27	15610780	gi|15610780	Rv3644c	DNA polymerase	Information pathways	Cytoplasmic	5
Sp27	15610782	gi|15610782	Rv3646c	DNA topoisomerase I	Information pathways	Cytoplasmic	45
Sp27	15610784	gi|15610784	Rv3648c	cold shock protein A	virulence, detoxification, adaptation	Cytoplasmic	3
Sp27	15610787	gi|15610787	Rv3651	hypothetical protein	conserved hypotheticals	Unknown	3
Sp27	15610797	gi|15610797	Rv3661	hypothetical protein	virulence, detoxification, adaptation	Unknown	3
Sp27	15610803	gi|15610803	Rv3667	acetyl-CoAsynthetase	Lipid metabolism	Cytoplasmic	19
Sp27	15610805	gi|15610805	Rv3669	transmembrane protein	cell wall and cell processes	Cytoplasmic Membrane	3
Sp27	15610806	gi|15610806	Rv3670	epoxide hydrolase EphE	virulence, detoxification, adaptation	Cytoplasmic	5
Sp27	15610807	gi|15610807	Rv3671c	serine protease	Intermediary metabolism and respiration	Cytoplasmic Membrane	6
Sp27	15610808	gi|15610808	Rv3672c	hypothetical protein	Information pathways	Cytoplasmic Membrane	2
Sp27	15610812	gi|15610812	Rv3676	cAMP receptor protein	Regulatory proteins	Cytoplasmic	32
Sp27	15610813	gi|15610813	Rv3677c	beta lactamase	Intermediary metabolism and respiration	Cytoplasmic	2
Sp27	15610814	gi|15610814	Rv3678c	hypothetical protein	Information pathways	Cytoplasmic	10
Sp27	15610815	gi|15610815	Rv3679	anion transporter ATPase	cell wall and cell processes	Cytoplasmic	11
Sp27	15610816	gi|15610816	Rv3680	anion transporter ATPase	cell wall and cell processes	Cytoplasmic Membrane	16
Sp27	57117145	gi|57117145	Rv3682	bifunctional penicillin-insensitive transglycosylase/penicillin-sensitive transpeptidase	cell wall and cell processes	Extracellular	7
Sp27	15610819	gi|15610819	Rv3683	hypothetical protein	Intermediary metabolism and respiration	Unknown	10
Sp27	448824817	gi|448824817	Rv3684	lyase	Intermediary metabolism and respiration	Unknown	14
Sp27	15610824	gi|15610824	Rv3688c	hypothetical protein	conserved hypotheticals	Cytoplasmic	5
Sp27	15610827	gi|15610827	Rv3691	hypothetical protein	cell wall and cell processes	Cytoplasmic Membrane	3
Sp27	15610828	gi|15610828	Rv3692	methanol dehydrogenase transcriptional regulator MoxR	Regulatory proteins	Cytoplasmic	19
Sp27	15610829	gi|15610829	Rv3693	membrane protein	cell wall and cell processes	Cytoplasmic Membrane	5
Sp27	15610832	gi|15610832	Rv3696c	glycerol kinase	Intermediary metabolism and respiration	Cytoplasmic	13
Sp27	15610834	gi|15610834	Rv3698	hypothetical protein	Intermediary metabolism and respiration	Cytoplasmic	3
Sp27	15610835	gi|15610835	Rv3699	hypothetical protein	Intermediary metabolism and respiration	Cytoplasmic	9
Sp27	15610836	gi|15610836	Rv3700c	pyridoxal-phosphate-dependent protein EgtE	Intermediary metabolism and respiration	Cytoplasmic	9
Sp27	15610838	gi|15610838	Rv3702c	amidohydrolase EgtC	Intermediary metabolism and respiration	Unknown	2
Sp27	15610844	gi|15610844	Rv3708c	aspartate-semialdehyde dehydrogenase	Intermediary metabolism and respiration	Cytoplasmic	20
Sp27	15610845	gi|15610845	Rv3709c	aspartokinase	Intermediary metabolism and respiration	Cytoplasmic	14
Sp27	345462027	gi|345462027	Rv3710	2-isopropylmalate synthase	Intermediary metabolism and respiration	Cytoplasmic	20
Sp27	15610848	gi|15610848	Rv3712	ligase	Intermediary metabolism and respiration	Cytoplasmic	7
Sp27	15610849	gi|15610849	Rv3713	cobyric acid synthase CobQ	Intermediary metabolism and respiration	Cytoplasmic	5
Sp27	15610852	gi|15610852	Rv3716c	hypothetical protein	Information pathways	Unknown	10
Sp27	15610854	gi|15610854	Rv3718c	hypothetical protein	conserved hypotheticals	Unknown	13
Sp27	15610855	gi|15610855	Rv3719	hypothetical protein	Intermediary metabolism and respiration	Unknown	15
Sp27	448824818	gi|448824818	Rv3720	fatty acid synthase	Lipid metabolism	Cytoplasmic	18
Sp27	15610857	gi|15610857	Rv3721c	DNA polymerase III subunit gamma/tau	Information pathways	Cytoplasmic	22
Sp27	57117147	gi|57117147	Rv3722c	hypothetical protein	Regulatory proteins	Unknown	15
Sp27	15610861	gi|15610861	Rv3725	oxidoreductase	Intermediary metabolism and respiration	Unknown	4
Sp27	15610862	gi|15610862	Rv3726	dehydrogenase	Intermediary metabolism and respiration	Cytoplasmic	12
Sp27	15610868	gi|15610868	Rv3732	hypothetical protein	conserved hypotheticals	Unknown	8
Sp27	15610870	gi|15610870	Rv3734c	diacyglycerol O-acyltransferase	Lipid metabolism	Cytoplasmic	27
Sp27	15610883	gi|15610883	Rv3747	hypothetical protein	Regulatory proteins	Unknown	10
Sp27	448824819	gi|448824819	Rv3753c	hypothetical protein	conserved hypotheticals	Cytoplasmic	3
Sp27	448824820	gi|448824820	Rv3754	prephenate dehydrogenase TyrA	Intermediary metabolism and respiration	Unknown	3
Sp27	15610891	gi|15610891	Rv3755c	hypothetical protein	conserved hypotheticals	Cytoplasmic	6
Sp27	15610894	gi|15610894	Rv3758c	glycine betaine/carnitine/choline/L-proline ABC transporter ATP-binding protein ProV	virulence, detoxification, adaptation	Cytoplasmic Membrane	8
Sp27	15610897	gi|15610897	Rv3761c	acyl-CoA dehydrogenase FadE36	Lipid metabolism	Cytoplasmic	8
Sp27	15610899	gi|15610899	Rv3763	lipoprotein LpqH	cell wall and cell processes	Unknown	13
Sp27	15610903	gi|15610903	Rv3767c	S-adenosylmethionine-dependent methyltransferase	Lipid metabolism	Unknown	7
Sp27	15610904	gi|15610904	Rv3768	hypothetical protein	conserved hypotheticals	Unknown	3
Sp27	15610908	gi|15610908	Rv3772	histidinol-phosphate aminotransferase	Intermediary metabolism and respiration	Unknown	4
Sp27	15610910	gi|15610910	Rv3774	enoyl-CoA hydratase EchA21	Lipid metabolism	Unknown	25
Sp27	15610911	gi|15610911	Rv3775	lipase LipE	Intermediary metabolism and respiration	Unknown	9
Sp27	15610913	gi|15610913	Rv3777	oxidoreductase	Intermediary metabolism and respiration	Cytoplasmic	8
Sp27	15610914	gi|15610914	Rv3778c	aminotransferase	Intermediary metabolism and respiration	Cytoplasmic	24
Sp27	15610917	gi|15610917	Rv3781	O-antigen/lipopolysaccharide ABC transporter ATP-binding protein RfbE	cell wall and cell processes	Cytoplasmic Membrane	5
Sp27	57117155	gi|57117155	Rv3782	galactofuranosyl transferase GlfT	cell wall and cell processes	Cytoplasmic Membrane	6
Sp27	15610922	gi|15610922	Rv3786c	hypothetical protein	Intermediary metabolism and respiration	Cytoplasmic	6
Sp27	15610923	gi|15610923	Rv3787c	S-adenosyl-L-methionine-dependent methyltransferase	Lipid metabolism	Cytoplasmic	4
Sp27	15610924	gi|15610924	Rv3788	hypothetical protein	Information pathways	Unknown	3
Sp27	15610926	gi|15610926	Rv3790	decaprenylphosphoryl-beta-D-ribose oxidase	Lipid metabolism	Unknown	22
Sp27	15610927	gi|15610927	Rv3791	decaprenylphosphoryl-D-2-keto erythropentose reductase	Lipid metabolism	Cytoplasmic	6
Sp27	15610929	gi|15610929	Rv3793	arabinosyltransferase C	cell wall and cell processes	Cytoplasmic Membrane	4
Sp27	15610930	gi|15610930	Rv3794	arabinosyltransferase A	cell wall and cell processes	Cytoplasmic Membrane	8
Sp27	15610931	gi|15610931	Rv3795	arabinosyltransferase B	cell wall and cell processes	Cytoplasmic Membrane	5
Sp27	57117157	gi|57117157	Rv3796	hypothetical protein	Intermediary metabolism and respiration	Cytoplasmic Membrane	4
Sp27	57117158	gi|57117158	Rv3799c	propionyl-CoA carboxylase subunit beta AccD	Lipid metabolism	Cytoplasmic	35
Sp27	15610936	gi|15610936	Rv3800c	polyketide synthase	Lipid metabolism	Cytoplasmic Membrane	125
Sp27	15610937	gi|15610937	Rv3801c	long-chain-fatty-acid--AMP ligase FadD32	Lipid metabolism	Cytoplasmic	62
Sp27	57117159	gi|57117159	Rv3803c	MPT51/MPB51 antigen	Lipid metabolism	Extracellular	26
Sp27	15610940	gi|15610940	Rv3804c	diacylglycerol acyltransferase/mycolyltransferase Ag85A	Lipid metabolism	Extracellular	18
Sp27	15610942	gi|15610942	Rv3806c	decaprenyl-phosphate phosphoribosyltransferase	cell wall and cell processes	Cytoplasmic Membrane	3
Sp27	15610943	gi|15610943	Rv3807c	decaprenylphosphoryl-5-phosphoribose phosphatase	cell wall and cell processes	Cytoplasmic Membrane	2
Sp27	15610944	gi|15610944	Rv3808c	galactofuranosyl transferase GlfT	cell wall and cell processes	Cytoplasmic	8
Sp27	15610945	gi|15610945	Rv3809c	UDP-galactopyranose mutase	cell wall and cell processes	Cytoplasmic	10
Sp27	15610949	gi|15610949	Rv3813c	hypothetical protein	Intermediary metabolism and respiration	Cytoplasmic	2
Sp27	15610950	gi|15610950	Rv3814c	acyltransferase	Intermediary metabolism and respiration	Cytoplasmic	3
Sp27	15610952	gi|15610952	Rv3816c	acyltransferase	Intermediary metabolism and respiration	Cytoplasmic	10
Sp27	15610954	gi|15610954	Rv3818	hypothetical protein	Intermediary metabolism and respiration	Cytoplasmic	10
Sp27	57117162	gi|57117162	Rv3820c	trehalose-2-sulfate acyltransferase	Lipid metabolism	Cytoplasmic	4
Sp27	15610961	gi|15610961	Rv3825c	phthioceranic/hydroxyphthioceranic acid synthase	Lipid metabolism	Cytoplasmic Membrane	50
Sp27	15610962	gi|15610962	Rv3826	long-chain-fatty-acid--CoA ligase FadD23	Lipid metabolism	Cytoplasmic	6
Sp27	15610965	gi|15610965	Rv3829c	dehydrogenase	Intermediary metabolism and respiration	Cytoplasmic	18
Sp27	15610967	gi|15610967	Rv3831	hypothetical protein	conserved hypotheticals	Cytoplasmic Membrane	11
Sp27	15610970	gi|15610970	Rv3834c	serine--tRNA ligase	Information pathways	Cytoplasmic	10
Sp27	15610974	gi|15610974	Rv3838c	prephenate dehydratase	Intermediary metabolism and respiration	Cytoplasmic	13
Sp27	15610977	gi|15610977	Rv3841	bacterioferritin BfrB	Intermediary metabolism and respiration	Cytoplasmic	30
Sp27	15610979	gi|15610979	Rv3843c	transmembrane protein	cell wall and cell processes	Cytoplasmic Membrane	2
Sp27	15610982	gi|15610982	Rv3846	superoxide dismutase	virulence, detoxification, adaptation	Extracellular	34
Sp27	15610985	gi|15610985	Rv3849	ESX-1 transcriptional regulator EspR	Regulatory proteins	Cytoplasmic	8
Sp27	15610986	gi|15610986	Rv3850	hypothetical protein	conserved hypotheticals	Cytoplasmic	9
Sp27	15610988	gi|15610988	Rv3852	histone-like protein Hns	Information pathways	Unknown	2
Sp27	15610990	gi|15610990	Rv3854c	monooxygenase EthA	Intermediary metabolism and respiration	Cytoplasmic	4
Sp27	15610994	gi|15610994	Rv3858c	glutamate synthase small subunit	Intermediary metabolism and respiration	Cytoplasmic	11
Sp27	15610995	gi|15610995	Rv3859c	glutamate synthase large subunit	Intermediary metabolism and respiration	Cytoplasmic Membrane	25
Sp27	15611000	gi|15611000	Rv3864	ESX-1 secretion-associated protein EspE	cell wall and cell processes	Cytoplasmic	20
Sp27	15611001	gi|15611001	Rv3865	ESX-1 secretion-associated protein EspF	cell wall and cell processes	Unknown	6
Sp27	15611002	gi|15611002	Rv3866	ESX-1 secretion-associated protein EspG	cell wall and cell processes	Cytoplasmic	5
Sp27	15611003	gi|15611003	Rv3867	ESX-1 secretion-associated protein EspH	cell wall and cell processes	Cytoplasmic	5
Sp27	15611004	gi|15611004	Rv3868	ESX-1 secretion system protein EccA1	cell wall and cell processes	Cytoplasmic	24
Sp27	15611005	gi|15611005	Rv3869	ESX-1 secretion system protein EccB	cell wall and cell processes	Cytoplasmic Membrane	9
Sp27	15611006	gi|15611006	Rv3870	ESX-1 secretion system protein EccCa	cell wall and cell processes	Cytoplasmic Membrane	12
Sp27	15611007	gi|15611007	Rv3871	ESX-1 secretion system protein EccCb	cell wall and cell processes	Cytoplasmic	17
Sp27	57117164	gi|57117164	Rv3873	PPE family protein PPE68	PE/PPE	Cytoplasmic Membrane	4
Sp27	15611010	gi|15611010	Rv3874	ESAT-6-like protein EsxB	cell wall and cell processes	Extracellular	7
Sp27	57117165	gi|57117165	Rv3875	ESAT-6 protein EsxA	cell wall and cell processes	Extracellular	12
Sp27	15611012	gi|15611012	Rv3876	ESX-1 secretion-associated protein EspI	cell wall and cell processes	Cytoplasmic	16
Sp27	15611013	gi|15611013	Rv3877	ESX-1 secretion system protein EccD1	cell wall and cell processes	Cytoplasmic Membrane	4
Sp27	15611015	gi|15611015	Rv3879c	ESX-1 secretion-associated protein EspK	cell wall and cell processes	Unknown	14
Sp27	15611016	gi|15611016	Rv3880c	ESX-1 secretion-associated protein EspL	cell wall and cell processes	Unknown	3
Sp27	15611017	gi|15611017	Rv3881c	ESX-1 secretion-associated protein EspB	cell wall and cell processes	Cytoplasmic	7
Sp27	15611018	gi|15611018	Rv3882c	ESX-1 secretion system protein EccE1	cell wall and cell processes	Cytoplasmic	8
Sp27	15611024	gi|15611024	Rv3888c	membrane protein	cell wall and cell processes	Cytoplasmic	15
Sp27	15611038	gi|15611038	Rv3902c	hypothetical protein	conserved hypotheticals	Unknown	2
Sp27	57117168	gi|57117168	Rv3907c	poly(A) polymerase PcnA	Information pathways	Cytoplasmic	20
Sp27	15611045	gi|15611045	Rv3909	hypothetical protein	cell wall and cell processes	Cytoplasmic Membrane	8
Sp27	15611046	gi|15611046	Rv3910	peptidoglycan biosynthesis protein	cell wall and cell processes	Cytoplasmic Membrane	17
Sp27	15611049	gi|15611049	Rv3913	thioredoxin reductase	Intermediary metabolism and respiration	Cytoplasmic	14
Sp27	15611050	gi|15611050	Rv3914	thioredoxin TrxC	Intermediary metabolism and respiration	Cytoplasmic	7
Sp27	57117169	gi|57117169	Rv3915	peptidoglycan hydrolase	Intermediary metabolism and respiration	Cellwall	5
Sp27	57117170	gi|57117170	Rv3917c	chromosome partitioning protein ParB	cell wall and cell processes	Cytoplasmic	11
Sp27	15611056	gi|15611056	Rv3920c	hypothetical protein	Regulatory proteins	Cytoplasmic	13
Sp27	15611057	gi|15611057	Rv3921c	membrane protein insertase YidC	cell wall and cell processes	Cytoplasmic Membrane	4

## Sheet: Sp45
Strain	PID	Accession	Synonym	Description	Functional category	Final Localization	Unique peptides
Sp45	15607143	gi|15607143	Rv0001	chromosomal replication initiator protein DnaA	Information pathways	Cytoplasmic	19
Sp45	15607144	gi|15607144	Rv0002	DNA polymerase III subunit beta	Information pathways	Cytoplasmic	27
Sp45	448824735	gi|448824735	Rv0005	DNA gyrase subunit B	Information pathways	Cytoplasmic	32
Sp45	15607148	gi|15607148	Rv0006	DNA gyrase subunit A	Information pathways	Cytoplasmic	46
Sp45	15607149	gi|15607149	Rv0007	membrane protein	cell wall and cell processes	Cytoplasmic Membrane	2
Sp45	15607150	gi|15607150	Rv0008c	cell wall synthesis protein CwsA	cell wall and cell processes	Cytoplasmic Membrane	8
Sp45	15607151	gi|15607151	Rv0009	iron-regulated peptidyl-prolyl cis-trans isomerase PpiA	Information pathways	Cytoplasmic	29
Sp45	57116682	gi|57116682	Rv0013	anthranilate synthase component II	Intermediary metabolism and respiration	Cytoplasmic	3
Sp45	15607156	gi|15607156	Rv0014c	serine/threonine-protein kinase PknB	Regulatory proteins	Cytoplasmic Membrane	10
Sp45	15607157	gi|15607157	Rv0015c	serine/threonine-protein kinase PknA	Regulatory proteins	Cytoplasmic Membrane	7
Sp45	15607158	gi|15607158	Rv0016c	penicillin-binding protein PbpA	cell wall and cell processes	Cytoplasmic Membrane	9
Sp45	15607160	gi|15607160	Rv0018c	phosphoserine/threonine phosphatase PstP	Regulatory proteins	Cytoplasmic	12
Sp45	15607161	gi|15607161	Rv0019c	FHA domain-containing protein FhaB	Regulatory proteins	Cytoplasmic Membrane	7
Sp45	15607162	gi|15607162	Rv0020c	FHA domain-containing protein FhaA	Regulatory proteins	Cytoplasmic	20
Sp45	15607171	gi|15607171	Rv0029	hypothetical protein	conserved hypotheticals	Cytoplasmic Membrane	4
Sp45	15607178	gi|15607178	Rv0036c	hypothetical protein	conserved hypotheticals	Cytoplasmic Membrane	19
Sp45	15607183	gi|15607183	Rv0041	leucine--tRNA ligase	Information pathways	Cytoplasmic	18
Sp45	15607186	gi|15607186	Rv0044c	oxidoreductase	Intermediary metabolism and respiration	Unknown	5
Sp45	15607188	gi|15607188	Rv0046c	inositol-3-phosphate synthase	Intermediary metabolism and respiration	Cytoplasmic	17
Sp45	15607190	gi|15607190	Rv0048c	membrane protein	cell wall and cell processes	Unknown	6
Sp45	57116685	gi|57116685	Rv0050	bifunctional penicillin-insensitive transglycosylase/penicillin-sensitive transpeptidase	cell wall and cell processes	Cytoplasmic Membrane	5
Sp45	15607195	gi|15607195	Rv0053	30S ribosomal protein S6	Information pathways	Cytoplasmic	6
Sp45	15607196	gi|15607196	Rv0054	single-strand DNA-binding protein	Information pathways	Cytoplasmic	10
Sp45	57116686	gi|57116686	Rv0055	30S ribosomal protein S18	Information pathways	Cytoplasmic	4
Sp45	15607198	gi|15607198	Rv0056	50S ribosomal protein L9	Information pathways	Cytoplasmic	5
Sp45	15607202	gi|15607202	Rv0060	hypothetical protein	Intermediary metabolism and respiration	Cytoplasmic	3
Sp45	15607208	gi|15607208	Rv0066c	isocitrate dehydrogenase	Intermediary metabolism and respiration	Cytoplasmic	62
Sp45	15607210	gi|15607210	Rv0068	oxidoreductase	Intermediary metabolism and respiration	Cytoplasmic	13
Sp45	15607211	gi|15607211	Rv0069c	L-serine dehydratase	Intermediary metabolism and respiration	Cytoplasmic	6
Sp45	15607212	gi|15607212	Rv0070c	serine hydroxymethyltransferase	Intermediary metabolism and respiration	Cytoplasmic	5
Sp45	15607219	gi|15607219	Rv0077c	oxidoreductase	Intermediary metabolism and respiration	Cytoplasmic	5
Sp45	15607221	gi|15607221	Rv0079	hypothetical protein	conserved hypotheticals	Cytoplasmic	12
Sp45	15607230	gi|15607230	Rv0088	polyketide cyclase/dehydrase	Lipid metabolism	Unknown	14
Sp45	15607233	gi|15607233	Rv0091	bifunctional 5'-methylthioadenosine nucleosidase /S-adenosylhomocysteine nucleosidase	Intermediary metabolism and respiration	Cytoplasmic Membrane	6
Sp45	15607249	gi|15607249	Rv0107c	cation-transporter ATPase I	cell wall and cell processes	Cytoplasmic Membrane	45
Sp45	15607260	gi|15607260	Rv0118c	oxalyl-CoA decarboxylase OxcA	Intermediary metabolism and respiration	Cytoplasmic	15
Sp45	15607261	gi|15607261	Rv0119	fatty-acid--CoA ligase FadD7	Lipid metabolism	Cytoplasmic	14
Sp45	15607262	gi|15607262	Rv0120c	elongation factor G	Information pathways	Cytoplasmic	34
Sp45	15607267	gi|15607267	Rv0125	serine protease PepA	Intermediary metabolism and respiration	Unknown	7
Sp45	15607268	gi|15607268	Rv0126	trehalose synthase/amylase TreS	virulence, detoxification, adaptation	Cytoplasmic	16
Sp45	15607269	gi|15607269	Rv0127	maltokinase	virulence, detoxification, adaptation	Cytoplasmic	14
Sp45	57116693	gi|57116693	Rv0129c	diacylglycerol acyltransferase/mycolyltransferase Ag85C	Lipid metabolism	Extracellular	14
Sp45	15607272	gi|15607272	Rv0130	3-hydroxyl-thioester dehydratase	Intermediary metabolism and respiration	Unknown	4
Sp45	15607273	gi|15607273	Rv0131c	acyl-CoA dehydrogenase FadE1	Lipid metabolism	Cytoplasmic	17
Sp45	15607277	gi|15607277	Rv0135c	transcriptional regulator	Regulatory proteins	Cytoplasmic	2
Sp45	15607278	gi|15607278	Rv0136	cytochrome P450 Cyp138	Intermediary metabolism and respiration	Cytoplasmic	11
Sp45	15607286	gi|15607286	Rv0144	transcriptional regulator	Regulatory proteins	Cytoplasmic	7
Sp45	15607288	gi|15607288	Rv0146	S-adenosylmethionine-dependent methyltransferase	Lipid metabolism	Cytoplasmic	16
Sp45	15607289	gi|15607289	Rv0147	aldehyde dehydrogenase	Intermediary metabolism and respiration	Cytoplasmic	45
Sp45	15607290	gi|15607290	Rv0148	short-chain type dehydrogenase/reductase	Intermediary metabolism and respiration	Cytoplasmic	22
Sp45	15607291	gi|15607291	Rv0149	quinone oxidoreductase	Intermediary metabolism and respiration	Cytoplasmic Membrane	7
Sp45	15607295	gi|15607295	Rv0153c	phosphotyrosine protein phosphatase	Regulatory proteins	Cytoplasmic	5
Sp45	15607296	gi|15607296	Rv0154c	acyl-CoA dehydrogenase FadE2	Lipid metabolism	Cytoplasmic	10
Sp45	15607297	gi|15607297	Rv0155	NAD(P) transhydrogenase subunit alpha PntAa	Intermediary metabolism and respiration	Cytoplasmic Membrane	23
Sp45	15607299	gi|15607299	Rv0157	NAD(P) transhydrogenase subunit beta PntB	Intermediary metabolism and respiration	Cytoplasmic Membrane	8
Sp45	15607303	gi|15607303	Rv0161	oxidoreductase	Intermediary metabolism and respiration	Unknown	8
Sp45	57116699	gi|57116699	Rv0164	hypothetical protein	Intermediary metabolism and respiration	Cytoplasmic	9
Sp45	15607307	gi|15607307	Rv0166	fatty-acid--CoA ligase FadD5	Lipid metabolism	Cytoplasmic	9
Sp45	15607308	gi|15607308	Rv0167	membrane protein	virulence, detoxification, adaptation	Cytoplasmic Membrane	3
Sp45	57116701	gi|57116701	Rv0169	Mce family protein Mce1A	virulence, detoxification, adaptation	Cytoplasmic Membrane	20
Sp45	15607311	gi|15607311	Rv0170	Mce family protein Mce1B	virulence, detoxification, adaptation	Unknown	20
Sp45	15607312	gi|15607312	Rv0171	Mce family protein Mce1C	virulence, detoxification, adaptation	Cytoplasmic	37
Sp45	15607313	gi|15607313	Rv0172	Mce family protein Mce1D	virulence, detoxification, adaptation	Unknown	23
Sp45	15607314	gi|15607314	Rv0173	Mce family lipoprotein LprK	cell wall and cell processes	Cytoplasmic Membrane	28
Sp45	15607315	gi|15607315	Rv0174	Mce family protein Mce1F	virulence, detoxification, adaptation	Unknown	20
Sp45	15607317	gi|15607317	Rv0176	Mce associated transmembrane protein	cell wall and cell processes	Cytoplasmic Membrane	4
Sp45	15607318	gi|15607318	Rv0177	Mce associated protein	cell wall and cell processes	Cytoplasmic Membrane	5
Sp45	15607319	gi|15607319	Rv0178	Mce associated membrane protein	cell wall and cell processes	Unknown	7
Sp45	15607321	gi|15607321	Rv0180c	transmembrane protein	cell wall and cell processes	Cytoplasmic Membrane	7
Sp45	57116702	gi|57116702	Rv0183	lysophospholipase	Intermediary metabolism and respiration	Cytoplasmic Membrane	15
Sp45	15607325	gi|15607325	Rv0184	hypothetical protein	conserved hypotheticals	Unknown	3
Sp45	15607327	gi|15607327	Rv0186	beta-glucosidase BglS	Intermediary metabolism and respiration	Cytoplasmic	3
Sp45	15607328	gi|15607328	Rv0187	O-methyltransferase	Intermediary metabolism and respiration	Cytoplasmic	10
Sp45	15607330	gi|15607330	Rv0189c	dihydroxy-acid dehydratase	Intermediary metabolism and respiration	Cytoplasmic	18
Sp45	15607339	gi|15607339	Rv0198c	zinc metalloprotease	Intermediary metabolism and respiration	Cytoplasmic	9
Sp45	15607347	gi|15607347	Rv0206c	transmembrane transport protein MmpL3	cell wall and cell processes	Cytoplasmic Membrane	13
Sp45	15607348	gi|15607348	Rv0207c	hypothetical protein	cell wall and cell processes	Unknown	5
Sp45	15607352	gi|15607352	Rv0211	phosphoenolpyruvate carboxykinase	Intermediary metabolism and respiration	Cytoplasmic	33
Sp45	15607357	gi|15607357	Rv0216	hydratase	Intermediary metabolism and respiration	Unknown	11
Sp45	15607358	gi|15607358	Rv0217c	esterase LipW	Intermediary metabolism and respiration	Cytoplasmic	6
Sp45	15607363	gi|15607363	Rv0222	enoyl-CoA hydratase EchA1	Lipid metabolism	Cytoplasmic Membrane	12
Sp45	15607364	gi|15607364	Rv0223c	aldehyde dehydrogenase	Intermediary metabolism and respiration	Cytoplasmic	12
Sp45	15607368	gi|15607368	Rv0227c	membrane protein	cell wall and cell processes	Unknown	18
Sp45	15607371	gi|15607371	Rv0230c	phosphotriesterase	Lipid metabolism	Cytoplasmic Membrane	4
Sp45	15607372	gi|15607372	Rv0231	acyl-CoA dehydrogenase FadE4	Lipid metabolism	Cytoplasmic	28
Sp45	57116704	gi|57116704	Rv0234c	succinate-semialdehyde dehydrogenase	Intermediary metabolism and respiration	Cytoplasmic	31
Sp45	57116706	gi|57116706	Rv0237	lipoprotein LpqI	cell wall and cell processes	Cytoplasmic	7
Sp45	15607379	gi|15607379	Rv0238	transcriptional regulator	Regulatory proteins	Unknown	5
Sp45	15607382	gi|15607382	Rv0241c	3-hydroxyacyl-thioester dehydratase HtdX	Intermediary metabolism and respiration	Cytoplasmic	6
Sp45	15607383	gi|15607383	Rv0242c	3-oxoacyl-ACP reductase FabG	Lipid metabolism	Cytoplasmic	69
Sp45	15607384	gi|15607384	Rv0243	acetyl-CoA acetyltransferase FadA	Lipid metabolism	Cytoplasmic	31
Sp45	15607385	gi|15607385	Rv0244c	acyl-CoA dehydrogenase FadE5	Lipid metabolism	Cytoplasmic	25
Sp45	15607388	gi|15607388	Rv0247c	succinate dehydrogenase iron-sulfur subunit	Intermediary metabolism and respiration	Cytoplasmic	9
Sp45	15607389	gi|15607389	Rv0248c	succinate dehydrogenase flavoprotein subunit	Intermediary metabolism and respiration	Cytoplasmic Membrane	34
Sp45	15607392	gi|15607392	Rv0251c	heat shock protein	virulence, detoxification, adaptation	Cellwall	12
Sp45	57116707	gi|57116707	Rv0255c	cobyric acid synthase	Intermediary metabolism and respiration	Cytoplasmic	9
Sp45	15607401	gi|15607401	Rv0260c	transcriptional regulator	Regulatory proteins	Cytoplasmic	6
Sp45	15607403	gi|15607403	Rv0262c	aminoglycoside 2'-N-acetyltransferase	virulence, detoxification, adaptation	Unknown	4
Sp45	57116710	gi|57116710	Rv0265c	iron ABC transporter substrate-binding lipoprotein	cell wall and cell processes	Cytoplasmic Membrane	10
Sp45	15607407	gi|15607407	Rv0266c	5-oxoprolinase OplA	Intermediary metabolism and respiration	Cytoplasmic	8
Sp45	15607411	gi|15607411	Rv0270	fatty-acid--CoA ligase FadD2	Lipid metabolism	Cytoplasmic	51
Sp45	15607412	gi|15607412	Rv0271c	acyl-CoA dehydrogenase FadE6	Lipid metabolism	Cytoplasmic	44
Sp45	15607413	gi|15607413	Rv0272c	hypothetical protein	conserved hypotheticals	Unknown	7
Sp45	15607422	gi|15607422	Rv0281	S-adenosylmethionine-dependent methyltransferase	Lipid metabolism	Cytoplasmic	13
Sp45	15607423	gi|15607423	Rv0282	ESX-3 secretion system protein EccA	cell wall and cell processes	Cytoplasmic	27
Sp45	15607424	gi|15607424	Rv0283	ESX-3 secretion system protein EccB3	cell wall and cell processes	Cytoplasmic Membrane	21
Sp45	15607425	gi|15607425	Rv0284	ESX-3 secretion system protein EccC3	cell wall and cell processes	Cytoplasmic Membrane	52
Sp45	15607431	gi|15607431	Rv0290	ESX-3 secretion system protein EccD	cell wall and cell processes	Cytoplasmic Membrane	4
Sp45	15607432	gi|15607432	Rv0291	membrane-anchored mycosin MycP	Intermediary metabolism and respiration	Cytoplasmic Membrane	6
Sp45	15607433	gi|15607433	Rv0292	ESX-3 secretion system protein EccE	cell wall and cell processes	Cytoplasmic Membrane	8
Sp45	15607435	gi|15607435	Rv0294	trans-aconitate methyltransferase	Intermediary metabolism and respiration	Cytoplasmic	3
Sp45	15607436	gi|15607436	Rv0295c	hypothetical protein	conserved hypotheticals	Cytoplasmic	7
Sp45	57116717	gi|57116717	Rv0296c	sulfatase	Intermediary metabolism and respiration	Cytoplasmic	18
Sp45	15607456	gi|15607456	Rv0315	beta-1,3-glucanase	Intermediary metabolism and respiration	Unknown	13
Sp45	15607458	gi|15607458	Rv0317c	glycerophosphoryl diester phosphodiesterase GlpQ	Intermediary metabolism and respiration	Cytoplasmic	10
Sp45	15607463	gi|15607463	Rv0322	UDP-glucose 6-dehydrogenase UdgA	Intermediary metabolism and respiration	Cytoplasmic	3
Sp45	15607473	gi|15607473	Rv0332	hypothetical protein	conserved hypotheticals	Cytoplasmic	6
Sp45	15607474	gi|15607474	Rv0333	hypothetical protein	conserved hypotheticals	Cytoplasmic	2
Sp45	15607475	gi|15607475	Rv0334	glucose-1-phosphate thymidylyltransferase	Intermediary metabolism and respiration	Cytoplasmic	11
Sp45	15607478	gi|15607478	Rv0337c	aspartate aminotransferase	Intermediary metabolism and respiration	Cytoplasmic	9
Sp45	15607479	gi|15607479	Rv0338c	iron-sulfur-binding reductase	Intermediary metabolism and respiration	Cytoplasmic Membrane	20
Sp45	15607482	gi|15607482	Rv0341	isoniazid inducible protein IniB	cell wall and cell processes	Cytoplasmic Membrane	21
Sp45	15607483	gi|15607483	Rv0342	isoniazid inductible protein IniA	cell wall and cell processes	Cytoplasmic	14
Sp45	15607484	gi|15607484	Rv0343	iIsoniazid inductible protein IniC	cell wall and cell processes	Cytoplasmic Membrane	8
Sp45	15607488	gi|15607488	Rv0347	membrane protein	cell wall and cell processes	Cytoplasmic	12
Sp45	15607491	gi|15607491	Rv0350	chaperone protein DnaK	virulence, detoxification, adaptation	Cytoplasmic	93
Sp45	15607492	gi|15607492	Rv0351	protein GrpE	virulence, detoxification, adaptation	Unknown	5
Sp45	57116724	gi|57116724	Rv0352	chaperone protein DnaJ	virulence, detoxification, adaptation	Cytoplasmic	12
Sp45	15607497	gi|15607497	Rv0356c	hypothetical protein	Intermediary metabolism and respiration	Unknown	6
Sp45	15607498	gi|15607498	Rv0357c	adenylosuccinate synthetase	Intermediary metabolism and respiration	Cytoplasmic	17
Sp45	15607501	gi|15607501	Rv0360c	hypothetical protein	conserved hypotheticals	Unknown	3
Sp45	15607504	gi|15607504	Rv0363c	fructose-bisphosphate aldolase	Intermediary metabolism and respiration	Cytoplasmic	29
Sp45	15607506	gi|15607506	Rv0365c	hypothetical protein	Intermediary metabolism and respiration	Cytoplasmic Membrane	7
Sp45	57116727	gi|57116727	Rv0379	protein translocase subunit SecE	cell wall and cell processes	Cytoplasmic	7
Sp45	57116728	gi|57116728	Rv0382c	orotate phosphoribosyltransferase	Intermediary metabolism and respiration	Unknown	3
Sp45	15607524	gi|15607524	Rv0383c	hypothetical protein	cell wall and cell processes	Cytoplasmic	11
Sp45	15607525	gi|15607525	Rv0384c	chaperone protein ClpB	virulence, detoxification, adaptation	Cytoplasmic	42
Sp45	15607527	gi|15607527	Rv0386	transcriptional regulator	Regulatory proteins	Cytoplasmic	7
Sp45	15607530	gi|15607530	Rv0389	phosphoribosylglycinamide formyltransferase PurT	Intermediary metabolism and respiration	Cytoplasmic Membrane	7
Sp45	15607531	gi|15607531	Rv0390	hypothetical protein	Intermediary metabolism and respiration	Cytoplasmic	3
Sp45	15607532	gi|15607532	Rv0391	O-succinylhomoserine sulfhydrylase	Intermediary metabolism and respiration	Cytoplasmic	13
Sp45	15607533	gi|15607533	Rv0392c	NADH dehydrogenase NdhA	Intermediary metabolism and respiration	Cytoplasmic Membrane	19
Sp45	15607541	gi|15607541	Rv0400c	acyl-CoA dehydrogenase FadE7	Lipid metabolism	Cytoplasmic	18
Sp45	15607545	gi|15607545	Rv0404	long-chain-fatty-acid--AMP ligase FadD30	Lipid metabolism	Unknown	8
Sp45	15607548	gi|15607548	Rv0407	F420-dependent glucose-6-phosphate dehydrogenase	Intermediary metabolism and respiration	Cytoplasmic	11
Sp45	15607549	gi|15607549	Rv0408	phosphate acetyltransferase	Intermediary metabolism and respiration	Cytoplasmic	5
Sp45	15607551	gi|15607551	Rv0410c	serine/threonine-protein kinase PknG	Regulatory proteins	Cytoplasmic Membrane	31
Sp45	15607552	gi|15607552	Rv0411c	glutamine-binding lipoprotein GlnH	cell wall and cell processes	Cytoplasmic Membrane	9
Sp45	15607553	gi|15607553	Rv0412c	membrane protein	cell wall and cell processes	Cytoplasmic Membrane	15
Sp45	15607559	gi|15607559	Rv0418	lipoprotein aminopeptidase LpqL	cell wall and cell processes	Extracellular	7
Sp45	15607560	gi|15607560	Rv0419	lipoprotein peptidase LpqM	cell wall and cell processes	Cytoplasmic Membrane	11
Sp45	15607563	gi|15607563	Rv0422c	hydroxymethylpyrimidine/phosphomethylpyrimidine kinase	Intermediary metabolism and respiration	Unknown	5
Sp45	15607564	gi|15607564	Rv0423c	phosphomethylpyrimidine synthase	Intermediary metabolism and respiration	Cytoplasmic	15
Sp45	15607568	gi|15607568	Rv0427c	exodeoxyribonuclease III protein XthA	Information pathways	Cytoplasmic	7
Sp45	15607572	gi|15607572	Rv0431	tuberculin-like peptide	cell wall and cell processes	Cytoplasmic Membrane	3
Sp45	15607573	gi|15607573	Rv0432	superoxide dismutase	virulence, detoxification, adaptation	Cytoplasmic Membrane	14
Sp45	15607574	gi|15607574	Rv0433	carboxylate-amine ligase	conserved hypotheticals	Cytoplasmic	7
Sp45	15607576	gi|15607576	Rv0435c	ATPase	cell wall and cell processes	Cytoplasmic Membrane	18
Sp45	15607578	gi|15607578	Rv0437c	phosphatidylserine decarboxylase	Lipid metabolism	Cytoplasmic Membrane	6
Sp45	57116730	gi|57116730	Rv0438c	molybdopterin molybdenumtransferase	Intermediary metabolism and respiration	Cytoplasmic	5
Sp45	15607580	gi|15607580	Rv0439c	dehydrogenase/reductase	Intermediary metabolism and respiration	Unknown	9
Sp45	15607581	gi|15607581	Rv0440	molecular chaperone GroEL	virulence, detoxification, adaptation	Cytoplasmic	262
Sp45	15607582	gi|15607582	Rv0441c	hypothetical protein	Regulatory proteins	Cytoplasmic	2
Sp45	15607584	gi|15607584	Rv0443	hypothetical protein	Intermediary metabolism and respiration	Cytoplasmic	4
Sp45	15607585	gi|15607585	Rv0444c	anti-sigma-K factor RskA	Information pathways	Cytoplasmic Membrane	10
Sp45	15607586	gi|15607586	Rv0445c	ECF RNA polymerase sigma factor SigK	Information pathways	Cytoplasmic Membrane	4
Sp45	15607591	gi|15607591	Rv0450c	transmembrane transport protein MmpL4	cell wall and cell processes	Cytoplasmic Membrane	17
Sp45	15607596	gi|15607596	Rv0455c	hypothetical protein	conserved hypotheticals	Cytoplasmic Membrane	2
Sp45	15607597	gi|15607597	Rv0456c	enoyl-CoA hydratase EchA2	Lipid metabolism	Cytoplasmic	6
Sp45	15607599	gi|15607599	Rv0458	aldehyde dehydrogenase	Intermediary metabolism and respiration	Cytoplasmic	31
Sp45	15607603	gi|15607603	Rv0462	dihydrolipoamide dehydrogenase	Intermediary metabolism and respiration	Cytoplasmic	31
Sp45	15607605	gi|15607605	Rv0464c	hypothetical protein	conserved hypotheticals	Unknown	11
Sp45	15607607	gi|15607607	Rv0466	hypothetical protein	Intermediary metabolism and respiration	Cytoplasmic	12
Sp45	15607609	gi|15607609	Rv0468	3-hydroxybutyryl-CoA dehydrogenase	Lipid metabolism	Cytoplasmic	23
Sp45	57116735	gi|57116735	Rv0469	mycolic acid synthase UmaA	Lipid metabolism	Cytoplasmic	24
Sp45	57116736	gi|57116736	Rv0470c	cyclopropane mycolic acid synthase	Lipid metabolism	Cytoplasmic	27
Sp45	15607613	gi|15607613	Rv0472c	HTH-type transcriptional regulator	Regulatory proteins	Cytoplasmic	8
Sp45	448824745	gi|448824745	Rv0473	transmembrane protein	cell wall and cell processes	Cytoplasmic Membrane	6
Sp45	15607615	gi|15607615	Rv0474	HTH-type transcriptional regulator	Regulatory proteins	Cytoplasmic	2
Sp45	15607616	gi|15607616	Rv0475	heparin binding hemagglutinin HbhA	cell wall and cell processes	Cellwall	17
Sp45	15607620	gi|15607620	Rv0479c	membrane protein	cell wall and cell processes	Unknown	15
Sp45	57116738	gi|57116738	Rv0480c	amidohydrolase	Intermediary metabolism and respiration	Unknown	4
Sp45	15607623	gi|15607623	Rv0482	UDP-N-acetylenolpyruvoylglucosamine reductase	cell wall and cell processes	Cytoplasmic	5
Sp45	15607624	gi|15607624	Rv0483	lipoprotein LprQ	cell wall and cell processes	Unknown	3
Sp45	15607625	gi|15607625	Rv0484c	short-chain type oxidoreductase	Intermediary metabolism and respiration	Cytoplasmic	13
Sp45	57116739	gi|57116739	Rv0489	2,3-bisphosphoglycerate-dependent phosphoglycerate mutase	Intermediary metabolism and respiration	Unknown	17
Sp45	15607631	gi|15607631	Rv0490	two component sensor histidine kinase SenX3	Regulatory proteins	Cytoplasmic Membrane	14
Sp45	15607632	gi|15607632	Rv0491	two component sensory transduction protein RegX	Regulatory proteins	Cytoplasmic	27
Sp45	448824746	gi|448824746	Rv0496	hypothetical protein	cell wall and cell processes	Cytoplasmic	10
Sp45	15607638	gi|15607638	Rv0497	transmembrane protein	cell wall and cell processes	Cytoplasmic Membrane	2
Sp45	15607639	gi|15607639	Rv0498	hypothetical protein	Intermediary metabolism and respiration	Cytoplasmic	3
Sp45	15607641	gi|15607641	Rv0500	pyrroline-5-carboxylate reductase	Intermediary metabolism and respiration	Cytoplasmic	9
Sp45	57116743	gi|57116743	Rv0500A	DNA-binding protein	Regulatory proteins	Cytoplasmic	3
Sp45	57116745	gi|57116745	Rv0501	UDP-glucose 4-epimerase GalE	Intermediary metabolism and respiration	Cytoplasmic	9
Sp45	15607643	gi|15607643	Rv0502	hypothetical protein	Intermediary metabolism and respiration	Cytoplasmic Membrane	4
Sp45	15607644	gi|15607644	Rv0503c	cyclopropane mycolic acid synthase	Lipid metabolism	Cytoplasmic	20
Sp45	15607645	gi|15607645	Rv0504c	hypothetical protein	cell wall and cell processes	Cytoplasmic	6
Sp45	57116746	gi|57116746	Rv0505c	phosphoserine phosphatase SerB	Intermediary metabolism and respiration	Cytoplasmic	4
Sp45	15607650	gi|15607650	Rv0509	glutamyl-tRNA reductase	Intermediary metabolism and respiration	Cytoplasmic	3
Sp45	15607651	gi|15607651	Rv0510	porphobilinogen deaminase	Intermediary metabolism and respiration	Cytoplasmic	4
Sp45	57116747	gi|57116747	Rv0511	uroporphyrin-III C-methyltransferase	Intermediary metabolism and respiration	Cytoplasmic	20
Sp45	15607663	gi|15607663	Rv0523c	hypothetical protein	conserved hypotheticals	Cytoplasmic Membrane	3
Sp45	15607664	gi|15607664	Rv0524	glutamate-1-semialdehyde 2,1-aminomutase	Intermediary metabolism and respiration	Cytoplasmic	17
Sp45	15607665	gi|15607665	Rv0525	hypothetical protein	Intermediary metabolism and respiration	Cytoplasmic Membrane	6
Sp45	15607670	gi|15607670	Rv0530	hypothetical protein	cell wall and cell processes	Cytoplasmic	16
Sp45	15607673	gi|15607673	Rv0533c	3-oxoacyl-[acyl-carrier-protein] synthase III	Lipid metabolism	Cytoplasmic	11
Sp45	15607686	gi|15607686	Rv0546c	hypothetical protein	Intermediary metabolism and respiration	Cytoplasmic	6
Sp45	15607687	gi|15607687	Rv0547c	oxidoreductase	Intermediary metabolism and respiration	Cytoplasmic	9
Sp45	15607688	gi|15607688	Rv0548c	1,4-dihydroxy-2-naphthoyl-CoA synthase	Intermediary metabolism and respiration	Cytoplasmic	9
Sp45	15607691	gi|15607691	Rv0551c	fatty-acid--CoA ligase FadD8	Lipid metabolism	Cytoplasmic	13
Sp45	15607692	gi|15607692	Rv0552	hypothetical protein	Intermediary metabolism and respiration	Cytoplasmic	6
Sp45	15607694	gi|15607694	Rv0554	non-heme bromoperoxidase BpoC	virulence, detoxification, adaptation	Cytoplasmic	14
Sp45	15607695	gi|15607695	Rv0555	bifunctional 2-succinyl-6-hydroxy-2,4-cyclohexadiene-1-carboxylate synthase/2-oxoglutarate decarboxylase	Intermediary metabolism and respiration	Unknown	7
Sp45	15607697	gi|15607697	Rv0557	GDP-mannose-dependent alpha-mannosyltransferase	Lipid metabolism	Cytoplasmic	9
Sp45	57116754	gi|57116754	Rv0558	demethylmenaquinone methyltransferase	Intermediary metabolism and respiration	Unknown	8
Sp45	15607700	gi|15607700	Rv0560c	benzoquinone methyltransferase	Intermediary metabolism and respiration	Cytoplasmic	6
Sp45	15607702	gi|15607702	Rv0562	polyprenyl-diphosphate synthase GrcC	Intermediary metabolism and respiration	Cytoplasmic	17
Sp45	15607704	gi|15607704	Rv0564c	glycerol-3-phosphate dehydrogenase	Lipid metabolism	Cytoplasmic	19
Sp45	15607706	gi|15607706	Rv0566c	hypothetical protein	conserved hypotheticals	Cytoplasmic	6
Sp45	15607708	gi|15607708	Rv0568	cytochrome P450 Cyp135B1	Intermediary metabolism and respiration	Cytoplasmic	13
Sp45	15607709	gi|15607709	Rv0569	hypothetical protein	conserved hypotheticals	Unknown	3
Sp45	15607710	gi|15607710	Rv0570	vitamin B12-dependent ribonucleoside-diphosphate reductase	Information pathways	Cytoplasmic	15
Sp45	15607711	gi|15607711	Rv0571c	hypothetical protein	Intermediary metabolism and respiration	Cytoplasmic	10
Sp45	15607716	gi|15607716	Rv0576	transcriptional regulator	Regulatory proteins	Cytoplasmic	9
Sp45	15607717	gi|15607717	Rv0577	hypothetical protein	Intermediary metabolism and respiration	Unknown	17
Sp45	15607720	gi|15607720	Rv0580c	hypothetical protein	conserved hypotheticals	Cytoplasmic Membrane	18
Sp45	15607723	gi|15607723	Rv0583c	lipoprotein LpqN	cell wall and cell processes	Unknown	3
Sp45	15607726	gi|15607726	Rv0586	HTH-type transcriptional regulator Mce2R	Regulatory proteins	Cytoplasmic	4
Sp45	15607732	gi|15607732	Rv0592	Mce family protein Mce2D	virulence, detoxification, adaptation	Unknown	5
Sp45	15607737	gi|15607737	Rv0597c	hypothetical protein	Intermediary metabolism and respiration	Cytoplasmic	5
Sp45	15607753	gi|15607753	Rv0613c	hypothetical protein	conserved hypotheticals	Cytoplasmic	28
Sp45	15607770	gi|15607770	Rv0630c	exonuclease V subunit beta RecB	Information pathways	Cytoplasmic	6
Sp45	15607771	gi|15607771	Rv0631c	exonuclease V subunit gamma RecC	Information pathways	Cytoplasmic Membrane	11
Sp45	15607772	gi|15607772	Rv0632c	enoyl-CoA hydratase EchA3	Lipid metabolism	Cytoplasmic	20
Sp45	15607773	gi|15607773	Rv0633c	hypothetical protein	cell wall and cell processes	Cytoplasmic	7
Sp45	15607775	gi|15607775	Rv0635	(3R)-hydroxyacyl-ACP dehydratase subunit HadA	Intermediary metabolism and respiration	Cytoplasmic	11
Sp45	15607776	gi|15607776	Rv0636	(3R)-hydroxyacyl-ACP dehydratase subunit HadB	Intermediary metabolism and respiration	Unknown	13
Sp45	15607777	gi|15607777	Rv0637	(3R)-hydroxyacyl-ACP dehydratase subunit HadC	Intermediary metabolism and respiration	Cytoplasmic	9
Sp45	57116765	gi|57116765	Rv0638	preprotein translocase SecE	cell wall and cell processes	Cytoplasmic Membrane	3
Sp45	15607779	gi|15607779	Rv0639	transcription termination/antitermination protein NusG	Information pathways	Unknown	13
Sp45	15607780	gi|15607780	Rv0640	50S ribosomal protein L11	Information pathways	Cytoplasmic	2
Sp45	15607781	gi|15607781	Rv0641	50S ribosomal protein L1	Information pathways	Cytoplasmic	10
Sp45	15607782	gi|15607782	Rv0642c	hydroxymycolate synthase MmaA4	Lipid metabolism	Cytoplasmic	31
Sp45	15607783	gi|15607783	Rv0643c	methoxy mycolic acid synthase MmaA3	Lipid metabolism	Cytoplasmic	20
Sp45	15607784	gi|15607784	Rv0644c	cyclopropane mycolic acid synthase MmaA2	Lipid metabolism	Cytoplasmic	28
Sp45	15607785	gi|15607785	Rv0645c	mycolic acid methyltransferase MmaA1	Lipid metabolism	Cytoplasmic	9
Sp45	15607786	gi|15607786	Rv0646c	lipase/esterase LipG	Intermediary metabolism and respiration	Unknown	6
Sp45	15607787	gi|15607787	Rv0647c	hypothetical protein	Intermediary metabolism and respiration	Cytoplasmic Membrane	23
Sp45	15607791	gi|15607791	Rv0651	50S ribosomal protein L10	Information pathways	Cytoplasmic	11
Sp45	15607792	gi|15607792	Rv0652	50S ribosomal protein L7/L12	Information pathways	Cytoplasmic	9
Sp45	15607794	gi|15607794	Rv0654	carotenoid cleavage oxygenase	Intermediary metabolism and respiration	Cytoplasmic	8
Sp45	15607795	gi|15607795	Rv0655	ribonucleotide ABC transporter ATP-binding protein	cell wall and cell processes	Cytoplasmic Membrane	18
Sp45	15607803	gi|15607803	Rv0663	arylsulfatase AtsD	Intermediary metabolism and respiration	Cytoplasmic	21
Sp45	15607807	gi|15607807	Rv0667	DNA-directed RNA polymerase subunit beta	Information pathways	Cytoplasmic	88
Sp45	15607808	gi|15607808	Rv0668	DNA-directed RNA polymerase subunit beta'	Information pathways	Cytoplasmic	114
Sp45	15607809	gi|15607809	Rv0669c	neutral ceramidase	Intermediary metabolism and respiration	Cytoplasmic	8
Sp45	15607810	gi|15607810	Rv0670	endonuclease IV	Information pathways	Cytoplasmic	5
Sp45	15607812	gi|15607812	Rv0672	acyl-CoA dehydrogenase FadE8	Lipid metabolism	Cytoplasmic	23
Sp45	57116767	gi|57116767	Rv0675	enoyl-CoA hydratase EchA5	Lipid metabolism	Cytoplasmic	8
Sp45	15607816	gi|15607816	Rv0676c	transmembrane transport protein MmpL5	cell wall and cell processes	Cytoplasmic Membrane	5
Sp45	15607817	gi|15607817	Rv0677c	membrane protein MmpS5	cell wall and cell processes	Unknown	2
Sp45	15607818	gi|15607818	Rv0678	hypothetical protein	Regulatory proteins	Cytoplasmic	4
Sp45	15607821	gi|15607821	Rv0681	transcriptional regulator	Regulatory proteins	Cytoplasmic	4
Sp45	15607823	gi|15607823	Rv0683	30S ribosomal protein S7	Information pathways	Cytoplasmic	10
Sp45	57116768	gi|57116768	Rv0684	elongation factor G	Information pathways	Cytoplasmic	66
Sp45	15607825	gi|15607825	Rv0685	elongation factor Tu	Information pathways	Cytoplasmic	178
Sp45	15607826	gi|15607826	Rv0686	membrane protein	cell wall and cell processes	Cytoplasmic Membrane	10
Sp45	15607827	gi|15607827	Rv0687	NAD-dependent oxidoreductase	Intermediary metabolism and respiration	Cytoplasmic	6
Sp45	15607828	gi|15607828	Rv0688	ferredoxin reductase	Intermediary metabolism and respiration	Cytoplasmic	20
Sp45	15607834	gi|15607834	Rv0694	mycofactocin system heme/flavin oxidoreductase MftD	Intermediary metabolism and respiration	Cytoplasmic Membrane	20
Sp45	15607840	gi|15607840	Rv0700	30S ribosomal protein S10	Information pathways	Cytoplasmic	4
Sp45	15607841	gi|15607841	Rv0701	50S ribosomal protein L3	Information pathways	Cytoplasmic	7
Sp45	15607842	gi|15607842	Rv0702	50S ribosomal protein L4	Information pathways	Cytoplasmic	13
Sp45	15607843	gi|15607843	Rv0703	50S ribosomal protein L23	Information pathways	Cytoplasmic	4
Sp45	15607844	gi|15607844	Rv0704	50S ribosomal protein L2	Information pathways	Cytoplasmic	9
Sp45	15607845	gi|15607845	Rv0705	30S ribosomal protein S19	Information pathways	Cytoplasmic	5
Sp45	15607846	gi|15607846	Rv0706	50S ribosomal protein L22	Information pathways	Cytoplasmic	8
Sp45	15607847	gi|15607847	Rv0707	30S ribosomal protein S3	Information pathways	Cytoplasmic	25
Sp45	15607848	gi|15607848	Rv0708	50S ribosomal protein L16	Information pathways	Cytoplasmic	5
Sp45	15607850	gi|15607850	Rv0710	30S ribosomal protein S17	Information pathways	Cytoplasmic	9
Sp45	15607851	gi|15607851	Rv0711	arylsulfatase AtsA	Intermediary metabolism and respiration	Cytoplasmic	17
Sp45	15607854	gi|15607854	Rv0714	50S ribosomal protein L14	Information pathways	Cytoplasmic	5
Sp45	15607856	gi|15607856	Rv0716	50S ribosomal protein L5	Information pathways	Cytoplasmic	19
Sp45	15607858	gi|15607858	Rv0718	30S ribosomal protein S8	Information pathways	Cytoplasmic	7
Sp45	15607859	gi|15607859	Rv0719	50S ribosomal protein L6	Information pathways	Cytoplasmic	8
Sp45	15607861	gi|15607861	Rv0721	30S ribosomal protein S5	Information pathways	Cytoplasmic	11
Sp45	15607863	gi|15607863	Rv0723	50S ribosomal protein L15	Information pathways	Unknown	7
Sp45	15607864	gi|15607864	Rv0724	protease IV SppA	cell wall and cell processes	Cytoplasmic Membrane	23
Sp45	15607869	gi|15607869	Rv0729	D-xylulose kinase XylB	Intermediary metabolism and respiration	Cytoplasmic	5
Sp45	15607870	gi|15607870	Rv0730	GCN5-like N-acetyltransferase	Intermediary metabolism and respiration	Cytoplasmic	24
Sp45	15607871	gi|15607871	Rv0731c	S-adenosylmethionine-dependent methyltransferase	Lipid metabolism	Cytoplasmic	14
Sp45	15607872	gi|15607872	Rv0732	preprotein translocase SecY	cell wall and cell processes	Cytoplasmic Membrane	5
Sp45	15607873	gi|15607873	Rv0733	adenylate kinase	Intermediary metabolism and respiration	Cytoplasmic	18
Sp45	57116771	gi|57116771	Rv0734	methionine aminopeptidase	Intermediary metabolism and respiration	Cytoplasmic	6
Sp45	15607878	gi|15607878	Rv0738	hypothetical protein	conserved hypotheticals	Unknown	4
Sp45	15607891	gi|15607891	Rv0751c	3-hydroxyisobutyrate dehydrogenase	Intermediary metabolism and respiration	Cytoplasmic	5
Sp45	15607892	gi|15607892	Rv0752c	acyl-CoA dehydrogenase FadE9	Lipid metabolism	Cytoplasmic	9
Sp45	15607893	gi|15607893	Rv0753c	methylmalonate-semialdehyde dehydrogenase	Intermediary metabolism and respiration	Cytoplasmic	30
Sp45	15607897	gi|15607897	Rv0757	two component system response transcriptional positive regulator PhoP	Regulatory proteins	Cytoplasmic	19
Sp45	15607898	gi|15607898	Rv0758	two component system response sensor kinase PhoR	Regulatory proteins	Cytoplasmic Membrane	11
Sp45	57116779	gi|57116779	Rv0761c	alcohol dehydrogenase B	Intermediary metabolism and respiration	Cytoplasmic	63
Sp45	15607904	gi|15607904	Rv0764c	lanosterol 14-alpha demethylase	Intermediary metabolism and respiration	Cytoplasmic	4
Sp45	15607909	gi|15607909	Rv0769	oxidoreductase	Intermediary metabolism and respiration	Cytoplasmic	5
Sp45	15607912	gi|15607912	Rv0772	phosphoribosylamine--glycine ligase	Intermediary metabolism and respiration	Cytoplasmic	15
Sp45	15607917	gi|15607917	Rv0777	adenylosuccinate lyase PurB	Intermediary metabolism and respiration	Cytoplasmic	19
Sp45	15607918	gi|15607918	Rv0778	cytochrome P450 Cyp126	Intermediary metabolism and respiration	Cytoplasmic Membrane	6
Sp45	15607920	gi|15607920	Rv0780	phosphoribosylaminoimidazole-succinocarboxamide synthase	Intermediary metabolism and respiration	Cytoplasmic	11
Sp45	15607924	gi|15607924	Rv0784	hypothetical protein	Intermediary metabolism and respiration	Cytoplasmic	6
Sp45	15607925	gi|15607925	Rv0785	KsdD-like steroid dehydrogenase	Intermediary metabolism and respiration	Cytoplasmic	17
Sp45	15607928	gi|15607928	Rv0788	phosphoribosylformylglycinamidine synthase	Intermediary metabolism and respiration	Cytoplasmic	7
Sp45	15607933	gi|15607933	Rv0793	monooxygenase	Intermediary metabolism and respiration	Cytoplasmic	3
Sp45	57116784	gi|57116784	Rv0794c	oxidoreductase	Intermediary metabolism and respiration	Cytoplasmic	15
Sp45	15607938	gi|15607938	Rv0798c	hypothetical protein	virulence, detoxification, adaptation	Unknown	14
Sp45	15607939	gi|15607939	Rv0799c	hypothetical protein	Intermediary metabolism and respiration	Cytoplasmic Membrane	6
Sp45	15607940	gi|15607940	Rv0800	M18 family aminopeptidase	Intermediary metabolism and respiration	Cytoplasmic	10
Sp45	15607941	gi|15607941	Rv0801	hypothetical protein	Intermediary metabolism and respiration	Unknown	2
Sp45	15607942	gi|15607942	Rv0802c	succinyl-CoA transferase	Intermediary metabolism and respiration	Cytoplasmic Membrane	4
Sp45	15607943	gi|15607943	Rv0803	phosphoribosylformylglycinamidine synthase 2	Intermediary metabolism and respiration	Cytoplasmic	21
Sp45	15607946	gi|15607946	Rv0806c	exopolysaccharide phosphotransferase CpsY	cell wall and cell processes	Cytoplasmic	5
Sp45	15607948	gi|15607948	Rv0808	amidophosphoribosyltransferase	Intermediary metabolism and respiration	Cytoplasmic	3
Sp45	15607949	gi|15607949	Rv0809	phosphoribosylformylglycinamidine cyclo-ligase PurM	Intermediary metabolism and respiration	Cytoplasmic	14
Sp45	15607951	gi|15607951	Rv0811c	hypothetical protein	Intermediary metabolism and respiration	Cytoplasmic	11
Sp45	57116785	gi|57116785	Rv0812	amino acid aminotransferase	Intermediary metabolism and respiration	Cytoplasmic	5
Sp45	15607953	gi|15607953	Rv0813c	hypothetical protein	Lipid metabolism	Cytoplasmic Membrane	4
Sp45	15607958	gi|15607958	Rv0818	transcriptional regulator	Regulatory proteins	Cytoplasmic	6
Sp45	15607959	gi|15607959	Rv0819	mycothiol acetyltransferase	Intermediary metabolism and respiration	Cytoplasmic Membrane	11
Sp45	15607961	gi|15607961	Rv0821c	phosphate-transport system transcriptional regulator PhoY2	cell wall and cell processes	Cytoplasmic	6
Sp45	57116786	gi|57116786	Rv0824c	acyl-ACP desaturase DesA	Lipid metabolism	Cytoplasmic	42
Sp45	15607966	gi|15607966	Rv0826	hypothetical protein	conserved hypotheticals	Cytoplasmic	2
Sp45	15607970	gi|15607970	Rv0830	S-adenosylmethionine-dependent methyltransferase	Lipid metabolism	Cytoplasmic	10
Sp45	15607971	gi|15607971	Rv0831c	hypothetical protein	conserved hypotheticals	Unknown	47
Sp45	15607979	gi|15607979	Rv0839	hypothetical protein	Intermediary metabolism and respiration	Cytoplasmic	3
Sp45	15607986	gi|15607986	Rv0846c	oxidase	Intermediary metabolism and respiration	Unknown	3
Sp45	15607993	gi|15607993	Rv0853c	alpha-keto-acid decarboxylase	Intermediary metabolism and respiration	Cytoplasmic Membrane	21
Sp45	15607994	gi|15607994	Rv0854	hypothetical protein	Intermediary metabolism and respiration	Cytoplasmic	5
Sp45	15607998	gi|15607998	Rv0858c	N-succinyldiaminopimelate aminotransferase DapC	Intermediary metabolism and respiration	Cytoplasmic	5
Sp45	15607999	gi|15607999	Rv0859	acyltransferase	Lipid metabolism	Cytoplasmic	44
Sp45	15608000	gi|15608000	Rv0860	fatty oxidation protein FadB	Lipid metabolism	Cytoplasmic	86
Sp45	448824750	gi|448824750	Rv0861c	DNA helicase Ercc3	Information pathways	Cytoplasmic	14
Sp45	15608002	gi|15608002	Rv0862c	hypothetical protein	conserved hypotheticals	Cytoplasmic	18
Sp45	15608010	gi|15608010	Rv0870c	integral membrane protein	cell wall and cell processes	Cytoplasmic Membrane	2
Sp45	15608011	gi|15608011	Rv0871	cold shock-like protein CspB	virulence, detoxification, adaptation	Cytoplasmic	7
Sp45	15608013	gi|15608013	Rv0873	acyl-CoA dehydrogenase FadE10	Lipid metabolism	Cytoplasmic	40
Sp45	15608020	gi|15608020	Rv0880	HTH-type transcriptional regulator	Regulatory proteins	Cytoplasmic	4
Sp45	15608024	gi|15608024	Rv0884c	phosphoserine aminotransferase	Intermediary metabolism and respiration	Unknown	26
Sp45	15608026	gi|15608026	Rv0886	ferredoxin/ferredoxin--NADP reductase	Intermediary metabolism and respiration	Cytoplasmic	8
Sp45	15608027	gi|15608027	Rv0887c	hypothetical protein	conserved hypotheticals	Unknown	3
Sp45	15608029	gi|15608029	Rv0889c	citrate synthase 2	Intermediary metabolism and respiration	Cytoplasmic	18
Sp45	15608036	gi|15608036	Rv0896	citrate synthase 1	Intermediary metabolism and respiration	Cytoplasmic	72
Sp45	15608039	gi|15608039	Rv0899	peptidoglycan-binding protein ArfA	cell wall and cell processes	Cytoplasmic Membrane	4
Sp45	15608042	gi|15608042	Rv0902c	two component sensor histidine kinase PrrB	Regulatory proteins	Cytoplasmic Membrane	13
Sp45	15608043	gi|15608043	Rv0903c	two component transcriptional regulator PrrA	Regulatory proteins	Cytoplasmic	9
Sp45	15608044	gi|15608044	Rv0904c	acetyl-CoAcarboxylase carboxyl transferase subunit beta	Lipid metabolism	Cytoplasmic	4
Sp45	15608045	gi|15608045	Rv0905	enoyl-CoA hydratase EchA6	Lipid metabolism	Cytoplasmic	14
Sp45	15608046	gi|15608046	Rv0906	hypothetical protein	Intermediary metabolism and respiration	Unknown	6
Sp45	15608050	gi|15608050	Rv0910	toxin	conserved hypotheticals	Unknown	7
Sp45	15608051	gi|15608051	Rv0911	hypothetical protein	Intermediary metabolism and respiration	Cytoplasmic	3
Sp45	15608053	gi|15608053	Rv0913c	dioxygenase	Intermediary metabolism and respiration	Unknown	4
Sp45	15608054	gi|15608054	Rv0914c	lipid carrier protein or keto acyl-CoA thiolase	Lipid metabolism	Cytoplasmic	6
Sp45	15608065	gi|15608065	Rv0925c	hypothetical protein	Intermediary metabolism and respiration	Unknown	6
Sp45	15608066	gi|15608066	Rv0926c	hypothetical protein	Intermediary metabolism and respiration	Cytoplasmic	9
Sp45	15608067	gi|15608067	Rv0927c	oxidoreductase	Intermediary metabolism and respiration	Cytoplasmic	3
Sp45	57116798	gi|57116798	Rv0928	phosphate ABC transporter substrate-binding lipoprotein PstS	cell wall and cell processes	Unknown	4
Sp45	15608071	gi|15608071	Rv0931c	serine/threonine-protein kinase PknD	Regulatory proteins	Cytoplasmic Membrane	41
Sp45	57116800	gi|57116800	Rv0932c	phosphate ABC transporter substrate-binding lipoprotein PstS	cell wall and cell processes	Extracellular	19
Sp45	15608073	gi|15608073	Rv0933	phosphate ABC transporter ATP-binding protein PstB	cell wall and cell processes	Cytoplasmic Membrane	9
Sp45	57116801	gi|57116801	Rv0934	phosphate ABC transporter substrate-binding lipoprotein PstS	cell wall and cell processes	Unknown	46
Sp45	15608078	gi|15608078	Rv0938	multifunctional non-homologous end joining DNA repair protein/ATP dependent DNA ligase LigD	Information pathways	Cytoplasmic	4
Sp45	15608079	gi|15608079	Rv0939	bifunctional 2-hydroxyhepta-2,4-diene-1,7-dioate isomerase/cyclase/dehydrase	Intermediary metabolism and respiration	Cytoplasmic	9
Sp45	15608080	gi|15608080	Rv0940c	oxidoreductase	Intermediary metabolism and respiration	Cytoplasmic	7
Sp45	15608085	gi|15608085	Rv0945	oxidoreductase	Intermediary metabolism and respiration	Cytoplasmic	4
Sp45	15608086	gi|15608086	Rv0946c	glucose-6-phosphate isomerase	Intermediary metabolism and respiration	Cytoplasmic	28
Sp45	57116803	gi|57116803	Rv0949	ATP-dependent DNA helicase UvrD	Information pathways	Cytoplasmic	5
Sp45	15608091	gi|15608091	Rv0951	succinyl-CoA ligase subunit beta	Intermediary metabolism and respiration	Cytoplasmic	26
Sp45	15608092	gi|15608092	Rv0952	succinyl-CoA ligase subunit alpha	Intermediary metabolism and respiration	Unknown	25
Sp45	15608096	gi|15608096	Rv0956	phosphoribosylglycinamide formyltransferase PurN	Intermediary metabolism and respiration	Unknown	5
Sp45	15608097	gi|15608097	Rv0957	bifunctional phosphoribosylaminoimidazolecarboxamide formyltransferase/inosinemonophosphate cyclohydrolase	Intermediary metabolism and respiration	Cytoplasmic	18
Sp45	15608098	gi|15608098	Rv0958	magnesium chelatase	Intermediary metabolism and respiration	Cytoplasmic	17
Sp45	57116804	gi|57116804	Rv0966c	hypothetical protein	conserved hypotheticals	Unknown	6
Sp45	15608108	gi|15608108	Rv0968	hypothetical protein	conserved hypotheticals	Unknown	4
Sp45	448824751	gi|448824751	Rv0969	copper transporter ATPase V	cell wall and cell processes	Cytoplasmic Membrane	13
Sp45	15608111	gi|15608111	Rv0971c	enoyl-CoA hydratase EchA7	Lipid metabolism	Unknown	2
Sp45	15608112	gi|15608112	Rv0972c	acyl-CoA dehydrogenase FadE12	Lipid metabolism	Cytoplasmic	19
Sp45	15608113	gi|15608113	Rv0973c	acetyl-/propionyl-CoA carboxylase subunit alpha	Lipid metabolism	Cytoplasmic	13
Sp45	15608114	gi|15608114	Rv0974c	acetyl-/propionyl-CoA carboxylase subunit beta	Lipid metabolism	Cytoplasmic Membrane	14
Sp45	15608115	gi|15608115	Rv0975c	acyl-CoA dehydrogenase FadE13	Lipid metabolism	Cytoplasmic	5
Sp45	15608116	gi|15608116	Rv0976c	hypothetical protein	Lipid metabolism	Cytoplasmic	8
Sp45	448824752	gi|448824752	Rv0981	two-component response regulator MrpA	Regulatory proteins	Cytoplasmic	6
Sp45	15608123	gi|15608123	Rv0983	serine protease PepD	Intermediary metabolism and respiration	Unknown	8
Sp45	15608124	gi|15608124	Rv0984	pterin-4-alpha-carbinolamine dehydratase	Intermediary metabolism and respiration	Cytoplasmic	10
Sp45	15608133	gi|15608133	Rv0993	UTP--glucose-1-phosphate uridylyltransferase	Intermediary metabolism and respiration	Cytoplasmic	6
Sp45	57116810	gi|57116810	Rv0994	molybdopterin molybdenumtransferase 1	Intermediary metabolism and respiration	Cytoplasmic	13
Sp45	15608138	gi|15608138	Rv0998	acetyltransferase	Regulatory proteins	Cytoplasmic	4
Sp45	15608139	gi|15608139	Rv0999	hypothetical protein	conserved hypotheticals	Unknown	2
Sp45	15608141	gi|15608141	Rv1001	arginine deiminase	Intermediary metabolism and respiration	Cytoplasmic	19
Sp45	15608146	gi|15608146	Rv1006	hypothetical protein	conserved hypotheticals	Unknown	24
Sp45	15608147	gi|15608147	Rv1007c	methionine--tRNA ligase	Information pathways	Cytoplasmic	25
Sp45	15608151	gi|15608151	Rv1011	4-diphosphocytidyl-2-C-methyl-D-erythritol kinase	Intermediary metabolism and respiration	Unknown	8
Sp45	15608153	gi|15608153	Rv1013	polyketide synthase	Lipid metabolism	Cytoplasmic Membrane	8
Sp45	15608155	gi|15608155	Rv1015c	50S ribosomal protein L25	Information pathways	Cytoplasmic	5
Sp45	15608157	gi|15608157	Rv1017c	ribose-phosphate pyrophosphokinase	Intermediary metabolism and respiration	Cytoplasmic	28
Sp45	15608158	gi|15608158	Rv1018c	bifunctional UDP-N-acetylglucosamine pyrophosphorylase/glucosamine-1-phosphate N-acetyltransferase	cell wall and cell processes	Cytoplasmic	18
Sp45	15608159	gi|15608159	Rv1019	transcriptional regulator	Regulatory proteins	Unknown	4
Sp45	15608160	gi|15608160	Rv1020	transcription-repair coupling factor	Information pathways	Cytoplasmic	17
Sp45	15608161	gi|15608161	Rv1021	nucleoside triphosphate pyrophosphohydrolase	Intermediary metabolism and respiration	Cytoplasmic	8
Sp45	15608163	gi|15608163	Rv1023	enolase	Intermediary metabolism and respiration	Cytoplasmic	28
Sp45	15608196	gi|15608196	Rv1056	hypothetical protein	conserved hypotheticals	Cytoplasmic	13
Sp45	15608198	gi|15608198	Rv1058	fatty-acid--CoA ligase FadD14	Lipid metabolism	Cytoplasmic	11
Sp45	15608200	gi|15608200	Rv1060	hypothetical protein	conserved hypotheticals	Cytoplasmic Membrane	6
Sp45	15608201	gi|15608201	Rv1061	hypothetical protein	Intermediary metabolism and respiration	Cytoplasmic	4
Sp45	15608203	gi|15608203	Rv1063c	NTE family protein	Intermediary metabolism and respiration	Cytoplasmic	8
Sp45	15608209	gi|15608209	Rv1069c	hypothetical protein	cell wall and cell processes	Cytoplasmic Membrane	5
Sp45	15608210	gi|15608210	Rv1070c	enoyl-CoA hydratase EchA8	Lipid metabolism	Cytoplasmic Membrane	8
Sp45	15608211	gi|15608211	Rv1071c	enoyl-CoA hydratase EchA9	Lipid metabolism	Cytoplasmic	11
Sp45	15608214	gi|15608214	Rv1074c	beta-ketoacyl CoA thiolase FadA	Lipid metabolism	Cytoplasmic	43
Sp45	57116820	gi|57116820	Rv1077	cystathionine beta-synthase	Intermediary metabolism and respiration	Cytoplasmic	20
Sp45	15608218	gi|15608218	Rv1078	hypothetical protein	cell wall and cell processes	Cytoplasmic Membrane	7
Sp45	15608219	gi|15608219	Rv1079	cystathionine gamma-synthase	Intermediary metabolism and respiration	Cytoplasmic	13
Sp45	15608220	gi|15608220	Rv1080c	transcription elongation factor GreA	Information pathways	Cytoplasmic	13
Sp45	15608222	gi|15608222	Rv1082	mycothiol S-conjugate amidase	virulence, detoxification, adaptation	Cytoplasmic	6
Sp45	15608224	gi|15608224	Rv1084	hypothetical protein	Intermediary metabolism and respiration	Cytoplasmic Membrane	7
Sp45	15608232	gi|15608232	Rv1092c	pantothenate kinase	Intermediary metabolism and respiration	Cytoplasmic	10
Sp45	448824753	gi|448824753	Rv1093	serine hydroxymethyltransferase	Intermediary metabolism and respiration	Cytoplasmic	21
Sp45	15608234	gi|15608234	Rv1094	acyl-ACP desaturase DesA	Lipid metabolism	Cytoplasmic	27
Sp45	15608235	gi|15608235	Rv1095	phosphate starvation-inducible protein PsiH	Intermediary metabolism and respiration	Cytoplasmic	4
Sp45	15608236	gi|15608236	Rv1096	glycosyl hydrolase	Intermediary metabolism and respiration	Unknown	5
Sp45	15608237	gi|15608237	Rv1097c	membrane glycine/proline-rich protein	cell wall and cell processes	Unknown	4
Sp45	15608238	gi|15608238	Rv1098c	fumarate hydratase	Intermediary metabolism and respiration	Cytoplasmic	30
Sp45	448824754	gi|448824754	Rv1099c	fructose 1,6-bisphosphatase	Intermediary metabolism and respiration	Cytoplasmic	13
Sp45	15608246	gi|15608246	Rv1106c	3 beta-hydroxysteroid dehydrogenase/delta 5-->4-isomerase	Intermediary metabolism and respiration	Unknown	4
Sp45	15608249	gi|15608249	Rv1109c	hypothetical protein	conserved hypotheticals	Unknown	13
Sp45	57116829	gi|57116829	Rv1110	4-hydroxy-3-methylbut-2-enyl diphosphate reductase	cell wall and cell processes	Cytoplasmic	3
Sp45	15608252	gi|15608252	Rv1112	GTP-binding protein	Information pathways	Cytoplasmic	7
Sp45	15608258	gi|15608258	Rv1118c	hypothetical protein	conserved hypotheticals	Cytoplasmic	5
Sp45	57116832	gi|57116832	Rv1121	glucose-6-phosphate 1-dehydrogenase	Intermediary metabolism and respiration	Cytoplasmic	11
Sp45	15608262	gi|15608262	Rv1122	6-phosphogluconate dehydrogenase	Intermediary metabolism and respiration	Cytoplasmic	9
Sp45	15608264	gi|15608264	Rv1124	epoxide hydrolase EphC	virulence, detoxification, adaptation	Cytoplasmic	8
Sp45	15608266	gi|15608266	Rv1126c	hypothetical protein	conserved hypotheticals	Cytoplasmic	4
Sp45	15608270	gi|15608270	Rv1130	methylcitrate dehydratase PrpD	Intermediary metabolism and respiration	Cytoplasmic	13
Sp45	15608271	gi|15608271	Rv1131	methylcitrate synthase PrpC	Intermediary metabolism and respiration	Cytoplasmic	4
Sp45	15608273	gi|15608273	Rv1133c	5-methyltetrahydropteroyltriglutamate--homocysteine methyltransferase	Intermediary metabolism and respiration	Cytoplasmic	129
Sp45	15608281	gi|15608281	Rv1141c	enoyl-CoA hydratase EchA11	Lipid metabolism	Cytoplasmic Membrane	6
Sp45	15608283	gi|15608283	Rv1143	alpha-methylacyl-CoA racemase	Lipid metabolism	Cytoplasmic	7
Sp45	15608284	gi|15608284	Rv1144	oxidoreductase	Intermediary metabolism and respiration	Cytoplasmic	12
Sp45	15608291	gi|15608291	Rv1151c	NAD-dependent protein deacylase	Regulatory proteins	Cytoplasmic Membrane	5
Sp45	15608296	gi|15608296	Rv1156	hypothetical protein	Information pathways	Cytoplasmic	2
Sp45	15608301	gi|15608301	Rv1161	nitrate reductase subunit alpha	Intermediary metabolism and respiration	Cytoplasmic Membrane	32
Sp45	15608302	gi|15608302	Rv1162	nitrate reductase subunit beta	Intermediary metabolism and respiration	Cytoplasmic Membrane	12
Sp45	15608305	gi|15608305	Rv1165	GTP-binding translation elongation factor	Information pathways	Cytoplasmic	16
Sp45	15608306	gi|15608306	Rv1166	monoacyl phosphatidylinositol tetramannoside-binding protein LpqW	cell wall and cell processes	Unknown	8
Sp45	15608310	gi|15608310	Rv1170	1D-myo-inositol 2-acetamido-2-deoxy-alpha-D-glucopyranoside deacetylase	Intermediary metabolism and respiration	Unknown	8
Sp45	15608313	gi|15608313	Rv1173	FO synthase	Intermediary metabolism and respiration	Cytoplasmic	9
Sp45	15608315	gi|15608315	Rv1175c	NADPH dependent 2,4-dienoyl-CoA reductase FadH	Lipid metabolism	Cytoplasmic	28
Sp45	15608318	gi|15608318	Rv1178	aminotransferase	Intermediary metabolism and respiration	Unknown	5
Sp45	15608319	gi|15608319	Rv1179c	hypothetical protein	Information pathways	Cytoplasmic Membrane	15
Sp45	15608320	gi|15608320	Rv1180	polyketide beta-ketoacyl synthase	Lipid metabolism	Cytoplasmic Membrane	7
Sp45	15608321	gi|15608321	Rv1181	polyketide beta-ketoacyl synthase	Lipid metabolism	Cytoplasmic Membrane	55
Sp45	15608325	gi|15608325	Rv1185c	fatty-acid--CoA ligase FadD21	Lipid metabolism	Cytoplasmic	17
Sp45	15608327	gi|15608327	Rv1187	pyrroline-5-carboxylate dehydrogenase RocA	Intermediary metabolism and respiration	Cytoplasmic	13
Sp45	15608328	gi|15608328	Rv1188	proline dehydrogenase	Intermediary metabolism and respiration	Cytoplasmic	3
Sp45	15608330	gi|15608330	Rv1190	hypothetical protein	Intermediary metabolism and respiration	Unknown	4
Sp45	15608331	gi|15608331	Rv1191	hypothetical protein	Intermediary metabolism and respiration	Cytoplasmic Membrane	18
Sp45	15608333	gi|15608333	Rv1193	fatty-acid--CoA ligase FadD36	Lipid metabolism	Cytoplasmic	13
Sp45	15608334	gi|15608334	Rv1194c	hypothetical protein	Lipid metabolism	Cytoplasmic	11
Sp45	57116841	gi|57116841	Rv1196	PPE family protein PPE18	PE/PPE	Cytoplasmic Membrane	6
Sp45	15608341	gi|15608341	Rv1201c	2,3,4,5-tetrahydropyridine-2,6-dicarboxylate N-succinyltransferase	Intermediary metabolism and respiration	Unknown	19
Sp45	57116842	gi|57116842	Rv1202	succinyl-diaminopimelate desuccinylase DapE	Intermediary metabolism and respiration	Cytoplasmic	11
Sp45	15608346	gi|15608346	Rv1206	fatty-acid--CoA ligase FadD6	Lipid metabolism	Cytoplasmic	38
Sp45	15608353	gi|15608353	Rv1213	glucose-1-phosphate adenylyltransferase	Intermediary metabolism and respiration	Unknown	6
Sp45	15608355	gi|15608355	Rv1215c	hypothetical protein	Intermediary metabolism and respiration	Cytoplasmic	15
Sp45	15608358	gi|15608358	Rv1218c	tetronasin ABC transporter ATP-binding protein	cell wall and cell processes	Cytoplasmic Membrane	10
Sp45	15608360	gi|15608360	Rv1220c	methyltransferase	Intermediary metabolism and respiration	Cytoplasmic	4
Sp45	57116844	gi|57116844	Rv1223	serine protease HtrA	Intermediary metabolism and respiration	Unknown	24
Sp45	15608369	gi|15608369	Rv1229c	Mrp-like protein	Intermediary metabolism and respiration	Cytoplasmic	18
Sp45	15608372	gi|15608372	Rv1232c	hypothetical protein	cell wall and cell processes	Cytoplasmic	16
Sp45	15608374	gi|15608374	Rv1234	transmembrane protein	cell wall and cell processes	Cytoplasmic Membrane	5
Sp45	15608375	gi|15608375	Rv1235	trehalose ABC transporter substrate-binding lipoprotein LpqY	cell wall and cell processes	Unknown	13
Sp45	15608378	gi|15608378	Rv1238	sugar ABC transporter ATP-binding protein SugC	cell wall and cell processes	Cytoplasmic Membrane	11
Sp45	15608379	gi|15608379	Rv1239c	magnesium and cobalt transport transmembrane protein CorA	cell wall and cell processes	Cytoplasmic Membrane	7
Sp45	15608380	gi|15608380	Rv1240	malate dehydrogenase	Intermediary metabolism and respiration	Unknown	24
Sp45	15608385	gi|15608385	Rv1245c	short-chain type dehydrogenase/reductase	Intermediary metabolism and respiration	Cytoplasmic	12
Sp45	161352467	gi|161352467	Rv1248c	multifunctional 2-oxoglutarate dehydrogenase E1 component /2-oxoglutarate dehydrogenase dihydrolipoyllysine-residue succinyltransferase	Intermediary metabolism and respiration	Cytoplasmic	53
Sp45	15608391	gi|15608391	Rv1251c	hypothetical protein	Information pathways	Cytoplasmic	6
Sp45	15608393	gi|15608393	Rv1253	ATP-dependent RNA helicase DeaD	Information pathways	Cytoplasmic	11
Sp45	15608397	gi|15608397	Rv1257c	oxidoreductase	Intermediary metabolism and respiration	Cytoplasmic	9
Sp45	15608400	gi|15608400	Rv1260	oxidoreductase	Intermediary metabolism and respiration	Cytoplasmic	12
Sp45	15608401	gi|15608401	Rv1261c	hypothetical protein	conserved hypotheticals	Cytoplasmic Membrane	7
Sp45	15608403	gi|15608403	Rv1263	amidase AmiB2	Intermediary metabolism and respiration	Cytoplasmic	9
Sp45	15608405	gi|15608405	Rv1265	hypothetical protein	conserved hypotheticals	Cytoplasmic	9
Sp45	15608406	gi|15608406	Rv1266c	serine/threonine-protein kinase PknH	Regulatory proteins	Cytoplasmic Membrane	13
Sp45	15608407	gi|15608407	Rv1267c	transcriptional regulator EmbR	Regulatory proteins	Cytoplasmic	17
Sp45	15608410	gi|15608410	Rv1270c	lipoprotein LprA	cell wall and cell processes	Cytoplasmic Membrane	7
Sp45	15608415	gi|15608415	Rv1275	lipoprotein LprC	cell wall and cell processes	Unknown	5
Sp45	15608419	gi|15608419	Rv1279	GMC-type oxidoreductase	Intermediary metabolism and respiration	Cytoplasmic Membrane	14
Sp45	15608420	gi|15608420	Rv1280c	oligopeptide ABC transporter substrate-binding lipoprotein OppA	cell wall and cell processes	Unknown	12
Sp45	15608421	gi|15608421	Rv1281c	oligopeptide ABC transporter ATP-binding protein OppD	cell wall and cell processes	Cytoplasmic Membrane	27
Sp45	15608424	gi|15608424	Rv1284	beta-carbonic anhydrase	Intermediary metabolism and respiration	Cytoplasmic	3
Sp45	15608428	gi|15608428	Rv1288	hypothetical protein	Regulatory proteins	Cytoplasmic Membrane	12
Sp45	15608429	gi|15608429	Rv1289	hypothetical protein	conserved hypotheticals	Cytoplasmic	2
Sp45	15608432	gi|15608432	Rv1292	arginine--tRNA ligase	Information pathways	Cytoplasmic	27
Sp45	15608433	gi|15608433	Rv1293	diaminopimelate decarboxylase	Intermediary metabolism and respiration	Cytoplasmic	16
Sp45	15608434	gi|15608434	Rv1294	homoserine dehydrogenase	Intermediary metabolism and respiration	Cytoplasmic	20
Sp45	15608435	gi|15608435	Rv1295	threonine synthase	Intermediary metabolism and respiration	Cytoplasmic	19
Sp45	15608436	gi|15608436	Rv1296	homoserine kinase	Intermediary metabolism and respiration	Cytoplasmic Membrane	3
Sp45	15608437	gi|15608437	Rv1297	transcription termination factor Rho	Information pathways	Cytoplasmic	45
Sp45	15608439	gi|15608439	Rv1299	peptide chain release factor PrfA	Information pathways	Cytoplasmic	10
Sp45	15608441	gi|15608441	Rv1301	threonylcarbamoyl-AMP synthase	Information pathways	Unknown	5
Sp45	15608446	gi|15608446	Rv1306	ATP synthase subunit B	Intermediary metabolism and respiration	Unknown	8
Sp45	15608447	gi|15608447	Rv1307	ATP synthase subunit b/delta	Intermediary metabolism and respiration	Cytoplasmic	27
Sp45	15608448	gi|15608448	Rv1308	ATP synthase subunit alpha	Intermediary metabolism and respiration	Cytoplasmic	88
Sp45	15608449	gi|15608449	Rv1309	ATP synthase subunit gamma	Intermediary metabolism and respiration	Cytoplasmic	25
Sp45	15608450	gi|15608450	Rv1310	ATP synthase subunit beta	Intermediary metabolism and respiration	Cytoplasmic Membrane	90
Sp45	15608451	gi|15608451	Rv1311	ATP synthase subunit epsilon	Intermediary metabolism and respiration	Cytoplasmic	7
Sp45	15608454	gi|15608454	Rv1314c	cob(I)yrinic acid a,c-diamide adenosyltransferase	conserved hypotheticals	Cytoplasmic	4
Sp45	15608455	gi|15608455	Rv1315	UDP-N-acetylglucosamine 1-carboxyvinyltransferase	cell wall and cell processes	Cytoplasmic	11
Sp45	15608459	gi|15608459	Rv1319c	adenylate cyclase	Intermediary metabolism and respiration	Cytoplasmic Membrane	8
Sp45	15608461	gi|15608461	Rv1321	endonuclease NucS	Information pathways	Cytoplasmic	2
Sp45	57116847	gi|57116847	Rv1322A	hypothetical protein	Intermediary metabolism and respiration	Cytoplasmic	3
Sp45	15608463	gi|15608463	Rv1323	acetyl-CoA acetyltransferase	Lipid metabolism	Cytoplasmic	30
Sp45	15608464	gi|15608464	Rv1324	thioredoxin	Intermediary metabolism and respiration	Cytoplasmic	24
Sp45	15608466	gi|15608466	Rv1326c	1,4-alpha-glucan branching protein	Intermediary metabolism and respiration	Cytoplasmic	14
Sp45	57116849	gi|57116849	Rv1327c	alpha-1,4-glucan:maltose-1-phosphate maltosyltransferase	Intermediary metabolism and respiration	Cytoplasmic	23
Sp45	15608468	gi|15608468	Rv1328	glycogen phosphorylase	Intermediary metabolism and respiration	Cytoplasmic	48
Sp45	15608473	gi|15608473	Rv1333	hydrolase	Intermediary metabolism and respiration	Cytoplasmic Membrane	3
Sp45	15608480	gi|15608480	Rv1340	ribonuclease PH	Information pathways	Cytoplasmic	10
Sp45	15608481	gi|15608481	Rv1341	non-canonical purine NTP pyrophosphatase	Intermediary metabolism and respiration	Unknown	2
Sp45	15608500	gi|15608500	Rv1360	oxidoreductase	Intermediary metabolism and respiration	Cytoplasmic	12
Sp45	15608502	gi|15608502	Rv1362c	membrane protein	cell wall and cell processes	Unknown	4
Sp45	15608503	gi|15608503	Rv1363c	membrane protein	cell wall and cell processes	Cytoplasmic Membrane	6
Sp45	57116853	gi|57116853	Rv1364c	sigma factor regulatory protein	Information pathways	Cytoplasmic	7
Sp45	15608507	gi|15608507	Rv1367c	hypothetical protein	cell wall and cell processes	Cytoplasmic Membrane	9
Sp45	15608508	gi|15608508	Rv1368	lipoprotein LprF	cell wall and cell processes	Cytoplasmic Membrane	4
Sp45	15608517	gi|15608517	Rv1377c	transferase	Intermediary metabolism and respiration	Cytoplasmic	2
Sp45	15608519	gi|15608519	Rv1379	bifunctional pyrimidine operon regulatory protein/uracil phosphoribosyltransferase	Regulatory proteins	Cytoplasmic	3
Sp45	15608520	gi|15608520	Rv1380	aspartate carbamoyltransferase	Intermediary metabolism and respiration	Cytoplasmic	9
Sp45	15608521	gi|15608521	Rv1381	dihydroorotase	Intermediary metabolism and respiration	Cytoplasmic	9
Sp45	15608523	gi|15608523	Rv1383	carbamoyl-phosphate synthase small subunit	Intermediary metabolism and respiration	Unknown	7
Sp45	57116856	gi|57116856	Rv1384	carbamoyl-phosphate synthase large subunit	Intermediary metabolism and respiration	Unknown	28
Sp45	15608527	gi|15608527	Rv1388	integration host factor MihF	Information pathways	Cytoplasmic	9
Sp45	15608529	gi|15608529	Rv1390	DNA-directed RNA polymerase subunit omega	Information pathways	Cytoplasmic	4
Sp45	15608530	gi|15608530	Rv1391	bifunctional phosphopantothenoylcysteine decarboxylase/phosphopantothenate--cysteine ligase	Intermediary metabolism and respiration	Cytoplasmic	7
Sp45	15608531	gi|15608531	Rv1392	S-adenosylmethionine synthetase	Intermediary metabolism and respiration	Cytoplasmic	55
Sp45	15608532	gi|15608532	Rv1393c	monoxygenase	Intermediary metabolism and respiration	Cytoplasmic	7
Sp45	15608535	gi|15608535	Rv1397c	ribonuclease VapC10	virulence, detoxification, adaptation	Unknown	5
Sp45	15608537	gi|15608537	Rv1399c	carboxylesterase NlhH	Intermediary metabolism and respiration	Cytoplasmic	5
Sp45	15608542	gi|15608542	Rv1404	transcriptional regulator	Regulatory proteins	Cytoplasmic	8
Sp45	15608544	gi|15608544	Rv1406	methionyl-tRNA formyltransferase	Information pathways	Cytoplasmic	5
Sp45	15608545	gi|15608545	Rv1407	methyltransferase	Information pathways	Cytoplasmic	4
Sp45	15608547	gi|15608547	Rv1409	bifunctional riboflavin biosynthesis diaminohydroxyphosphoribosylaminopyrimidine deaminase/5-amino-6-(5-phosphoribosylamino) uracil reductase	Intermediary metabolism and respiration	Cytoplasmic	18
Sp45	15608548	gi|15608548	Rv1410c	aminoglycosides/tetracycline-transport integral membrane protein	cell wall and cell processes	Cytoplasmic Membrane	4
Sp45	15608549	gi|15608549	Rv1411c	lipoprotein LprG	cell wall and cell processes	Cytoplasmic Membrane	12
Sp45	15608550	gi|15608550	Rv1412	riboflavin synthase	Intermediary metabolism and respiration	Cytoplasmic	6
Sp45	15608553	gi|15608553	Rv1415	bifunctional riboflavin biosynthesis GTP cyclohydrolase II/3,4-dihydroxy-2-butanone 4-phosphate synthase	Intermediary metabolism and respiration	Cytoplasmic	9
Sp45	448824757	gi|448824757	Rv1416	6,7-dimethyl-8-ribityllumazine synthase	Intermediary metabolism and respiration	Unknown	5
Sp45	15608559	gi|15608559	Rv1421	hypothetical protein	Intermediary metabolism and respiration	Cytoplasmic	9
Sp45	15608560	gi|15608560	Rv1422	hypothetical protein	Intermediary metabolism and respiration	Cytoplasmic	4
Sp45	15608561	gi|15608561	Rv1423	transcriptional regulator WhiA	Regulatory proteins	Cytoplasmic	10
Sp45	15608563	gi|15608563	Rv1425	diacyglycerol O-acyltransferase	Lipid metabolism	Cytoplasmic	8
Sp45	15608564	gi|15608564	Rv1426c	esterase LipO	Intermediary metabolism and respiration	Cytoplasmic	6
Sp45	15608565	gi|15608565	Rv1427c	long-chain-fatty-acid--CoA ligase FadD12	Lipid metabolism	Cytoplasmic	14
Sp45	15608566	gi|15608566	Rv1428c	hypothetical protein	Intermediary metabolism and respiration	Cytoplasmic	6
Sp45	15608567	gi|15608567	Rv1429	hypothetical protein	Lipid metabolism	Cytoplasmic	14
Sp45	15608569	gi|15608569	Rv1431	hypothetical protein	cell wall and cell processes	Cytoplasmic Membrane	3
Sp45	15608574	gi|15608574	Rv1436	glyceraldehyde 3-phosphate dehydrogenase	Intermediary metabolism and respiration	Cytoplasmic	25
Sp45	15608575	gi|15608575	Rv1437	phosphoglycerate kinase	Intermediary metabolism and respiration	Cytoplasmic	27
Sp45	15608576	gi|15608576	Rv1438	triosephosphate isomerase	Intermediary metabolism and respiration	Cytoplasmic	9
Sp45	15608580	gi|15608580	Rv1442	biotin sulfoxide reductase BisC	Intermediary metabolism and respiration	Cytoplasmic	3
Sp45	15608581	gi|15608581	Rv1443c	hypothetical protein	conserved hypotheticals	Cytoplasmic Membrane	11
Sp45	15608583	gi|15608583	Rv1445c	6-phosphogluconolactonase	Intermediary metabolism and respiration	Unknown	10
Sp45	15608584	gi|15608584	Rv1446c	OXPP cycle protein OpcA	Intermediary metabolism and respiration	Cytoplasmic	9
Sp45	15608585	gi|15608585	Rv1447c	glucose-6-phosphate 1-dehydrogenase	Intermediary metabolism and respiration	Cytoplasmic	11
Sp45	15608586	gi|15608586	Rv1448c	transaldolase	Intermediary metabolism and respiration	Cytoplasmic	20
Sp45	15608587	gi|15608587	Rv1449c	transketolase	Intermediary metabolism and respiration	Cytoplasmic	46
Sp45	15608592	gi|15608592	Rv1454c	quinone reductase	Intermediary metabolism and respiration	Cytoplasmic	18
Sp45	15608593	gi|15608593	Rv1455	hypothetical protein	conserved hypotheticals	Cytoplasmic Membrane	5
Sp45	15608596	gi|15608596	Rv1458c	antibiotic ABC transporter ATP-binding protein	cell wall and cell processes	Cytoplasmic Membrane	7
Sp45	15608599	gi|15608599	Rv1461	hypothetical protein	cell wall and cell processes	Cytoplasmic	15
Sp45	15608600	gi|15608600	Rv1462	hypothetical protein	cell wall and cell processes	Cytoplasmic	14
Sp45	15608601	gi|15608601	Rv1463	ABC transporter ATP-binding protein	cell wall and cell processes	Cytoplasmic	20
Sp45	15608602	gi|15608602	Rv1464	cysteine desulfurase	Intermediary metabolism and respiration	Cytoplasmic	23
Sp45	15608605	gi|15608605	Rv1467c	acyl-CoA dehydrogenase FadE15	Lipid metabolism	Cytoplasmic	17
Sp45	15608613	gi|15608613	Rv1475c	iron-regulated aconitate hydratase	Intermediary metabolism and respiration	Cytoplasmic	117
Sp45	57116872	gi|57116872	Rv1479	transcriptional regulator MoxR1	Regulatory proteins	Cytoplasmic	60
[truncated: 955 more rows]

## Sheet: Sp10
Strain	PID	Accession	Synonym	Description	Functional category	Final Localization	Unique peptides
[truncated: 1,543 more rows]

[truncated: 4 more sheets: Sp13, Sp22, Sp1, Sp7]
