# Supplementary material for: Proteome analysis of the Mycobacterium tuberculosis Beijing B0/W148 cluster
Source: Sci Rep. 2016 Jun 30;6:28985. doi: 10.1038/srep28985 (PMC4928086; doi:10.1038/srep28985)
Supplement: Supplementary Information [file srep28985-s5.xls]

## Sheet: Over-represented proteins
Table S4. Significantly changing proteins between Beijing and H37Rv strains
PID	Operon	Synonym	Gene	Accession	Annotation TubercuList	Functional category	Final localization	COG	p-value	log2 fold-change	Genomic differences in Beijing
15607267		Rv0125	pepA	gi|15607267	Probable serine protease PepA (serine proteinase) (MTB32A)	intermediary metabolism and respiration	Unknown	COG0265O	-	-	without changes
15607527		Rv0386	-	gi|15607527	Probable transcriptional regulatory protein (probably LuxR/UhpA-family)	Regulatory proteins	Cytoplasmic	COG3903R	-	-	sSNP
15607650	93	Rv0509	hemA	gi|15607650	Probable glutamyl-tRNA reductase HemA (GLUTR)	intermediary metabolism and respiration	Cytoplasmic	COG0373H	-	-	without changes
15608085	184	Rv0945	-	gi|15608085	Probable short-chain type dehydrogenase/reductase	intermediary metabolism and respiration	Cytoplasmic	COG0300R	-	-	Arg180Gly
15608116	190	Rv0976c	-	gi|15608116	related to synthesis and oxidation of fatty acids	Lipid metabolism	Cytoplasmic	-	-	-	Upstream region (1090189insG)
15608459	252	Rv1319c	-	gi|15608459	Possible adenylate cyclase (ATP pyrophosphate-lyase) (adenylyl cyclase)	intermediary metabolism and respiration	Cytoplasmic Membrane	COG2114T	-	-	Gly106Asp
15608535	270	Rv1397c	vapC10	gi|15608535	Possible toxin VapC10	virulence, detoxification, adaptation	Unknown	COG1487R	-	-	without changes
15608850	335	Rv1712	cmk	gi|15608850	Cytidylate kinase Cmk (CMP kinase) (cytidine monophosphate kinase) (ck)	intermediary metabolism and respiration	Cytoplasmic	COG0283F	-	-	without changes
15609414		Rv2277c	-	gi|15609414	Possible glycerolphosphodiesterase	intermediary metabolism and respiration	Unknown	COG0584C	-	-	IS6110 is near the start of the gene
15609488		Rv2351c	plcA	gi|15609488	Membrane-associated phospholipase C 1 PlcA (MTP40 antigen)	intermediary metabolism and respiration	Cytoplasmic Membrane	COG3511M	-	-	Thr446Ala
15609612	473	Rv2475c	-	gi|15609612	Predicted thioesterase	Intermediary metabolism and respiration	Cytoplasmic	COG0824R	-	-	IS6110 is near the start of the gene
15609963		Rv2826c	-	gi|15609963	Hypothetical protein	conserved hypotheticals	Cytoplasmic	COG2253S	-	-	without changes
15610111	572	Rv2974c	-	gi|15610111	Predicted kinase related to dihydroxyacetone kinase	Intermediary metabolism and respiration	Cytoplasmic	COG1461R	-	-	Upstream region (3101512delCG)
15610364	616	Rv3228	-	gi|15610364	Predicted GTPases	Intermediary metabolism and respiration	Cytoplasmic	COG1162R	-	-	sSNP
57117090	640	Rv3323c	moaX	gi|57117090	Probable MoaD-MoaE fusion protein MoaX	intermediary metabolism and respiration	Cytoplasmic	COG0314H	-	-	IS6110 is near the start of the gene
15610728	701	Rv3592	-	gi|15610728	Possible heme degrading protein MhuD	intermediary metabolism and respiration	Cytoplasmic	COG2329R	-	-	without changes
448824819		Rv3753c	-	gi|448824819	Conserved protein	conserved hypotheticals	Cytoplasmic	-	-	-	without changes
15610231	592	Rv3094c	-	gi|15610231	Acyl-CoA dehydrogenases	Intermediary metabolism and respiration	Cytoplasmic	COG1960I	0.0386941	9.61066	without changes
15609161		Rv2024c	-	gi|15609161	Predicted helicase	Information pathways	Cytoplasmic	COG4889R	0.0416401	4.37189	Trp47Arg; Asp154G
15608569	278	Rv1431	-	gi|15608569	Conserved membrane protein	cell wall and cell processes	Cytoplasmic Membrane	-	0.0290478	3.71366	Asn65Thr
15610244		Rv3107c	agpS	gi|15610244	Possible alkyldihydroxyacetonephosphate synthase AgpS (alkyl-DHAP synthase) (alkylglycerone-phosphate synthase)	lipid metabolism	Cytoplasmic	COG0277C	0.0225855	3.50213	without changes
57117112		Rv3479	-	gi|57117112	Possible transmembrane protein	cell wall and cell processes	Cytoplasmic Membrane	COG1752R	0.00598751	3.42338	Leu174Arg
15608098	188	Rv0958	-	gi|15608098	Possible magnesium chelatase	intermediary metabolism and respiration	Cytoplasmic	COG1239H	0.0157466	3.03485	Ser274Pro
15610370	619	Rv3234c	tgs3	gi|15610370	Putative triacylglycerol synthase (diacylglycerol acyltransferase) Tgs3	lipid metabolism	Cytoplasmic	-	0.00709374	2.58752	Rv3234c: 3610391 insC
15610093		Rv2956	-	gi|15610093	SAM-dependent methyltransferases	Intermediary metabolism and respiration	Cytoplasmic	-	0.035516	2.4774	without changes
15610965	741	Rv3829c	-	gi|15610965	Probable dehydrogenase	intermediary metabolism and respiration	Cytoplasmic	COG1233Q	0.00709374	2.05688	another annotation in Beijing strains
15608935	351	Rv1798	eccA5	gi|15608935	ESX conserved component EccA5. ESX-5 type VII secretion system protein.	cell wall and cell processes	Cytoplasmic	COG1223R	0.0416401	1.76461	without changes
15610393	623	Rv3257c	pmmA	gi|15610393	Probable phosphomannomutase PmmA (PMM) (phosphomannose mutase)	intermediary metabolism and respiration	Cytoplasmic	COG1109G	0.0287274	1.71696	Ser206Leu
15608520	267	Rv1380	pyrB	gi|15608520	Probable aspartate carbamoyltransferase PyrB (ATCase) (aspartate transcarbamylase)	intermediary metabolism and respiration	Cytoplasmic	COG0540F	0.034757	1.68716	without changes
57116925		Rv1844c	gnd1	gi|57116925	Probable 6-phosphogluconate dehydrogenase Gnd1	intermediary metabolism and respiration	Cytoplasmic	COG0362G	0.0221098	1.61086	Rv1844: 2094915 del CGTCAG
15608602	283	Rv1464	csd	gi|15608602	Probable cysteine desulfurase Csd	intermediary metabolism and respiration	Cytoplasmic	COG0520E	0.0489072	1.55572	without changes
15610630	679	Rv3494c	mce4F	gi|15610630	Mce-family protein Mce4F	virulence, detoxification, adaptation	Unknown	COG1463Q	0.0259927	1.46144	without changes
15610336		Rv3200c	-	gi|15610336	Possible transmembrane cation transporter	cell wall and cell processes	Cytoplasmic Membrane	COG0569P	0.0385905	1.42895	without changes
15610026	555	Rv2889c	tsf	gi|15610026	Probable elongation factor Tsf (EF-ts)	information pathways	Cytoplasmic	COG0264J	0.0194398	1.10515	without changes
15610243		Rv3106	fprA	gi|15610243	NADPH:adrenodoxin oxidoreductase FprA (NADPH-ferredoxin reductase)	intermediary metabolism and respiration	Cytoplasmic	COG0493ER	0.0216908	1.0946	without changes
448824809		Rv3329	-	gi|448824809	Probable aminotransferase	intermediary metabolism and respiration	Cytoplasmic	-	0.00692947	1.05153	Gln122His
15610706	696	Rv3570c	hsaA	gi|15610706	Possible oxidoreductase. Possible 3-hydroxy-9,10-seconandrost-1,3,5(10)-triene-9,17-dione hydroxylase.	intermediary metabolism and respiration	Cytoplasmic Membrane	COG1960I	0.0438151	1.00243	without changes
15607551	73	Rv0410c	pknG	gi|15607551	Serine/threonine-protein kinase PknG (protein kinase G) (STPK G)	Regulatory proteins	Cytoplasmic Membrane	COG0515RTKL	0.0225855	0.938977	without changes
15610349		Rv3213c	-	gi|15610349	Possible SOJ/para-related protein	cell wall and cell processes	Cytoplasmic Membrane	COG1192D	0.0467389	0.787245	Lys144Glu
15609324		Rv2187	fadD15	gi|15609324	Long-chain-fatty-acid-CoA ligase FadD15 (fatty-acid-CoA synthetase) (fatty-acid-CoA synthase)	lipid metabolism	Cytoplasmic	COG1022I	0.0493588	0.639878	Thr100Ile
15610108	571	Rv2971	-	gi|15610108	Probable oxidoreductase	intermediary metabolism and respiration	Cytoplasmic	COG0656R	0.0410654	0.495558	Asn152His

## Sheet: Under-represented proteins
PID	Operon	Synonym	Gene	Accession	Annotation TubercuList	Functional category	Final localization	COG	p-value	log2 fold-change	Genomic differences in Beijing
15607176	7	Rv0034	-	gi|15607176	Ketosteroid isomerase-related protein	Intermediary metabolism and respiration	Cytoplasmic	COG3631R	-	-	sSNP
57116683	7	Rv0035	fadD34	gi|57116683	Probable fatty-acid-CoA ligase FadD34 (fatty-acid-CoA synthetase) (fatty-acid-CoA synthase)	lipid metabolism	Cytoplasmic Membrane	COG0318IQ	-	-	Ser16Trp; Thr26Ser
15607187		Rv0045c	-	gi|15607187	Possible hydrolase	lipid metabolism	Cytoplasmic	COG0596R	-	-	Val194Ile
15607214	16	Rv0072	-	gi|15607214	Probable glutamine-transport transmembrane protein ABC transporter	cell wall and cell processes	Cytoplasmic Membrane	COG4591M	-	-	part of RD105
15607223	18	Rv0081	-	gi|15607223	Probable transcriptional regulatory protein	Regulatory proteins	Cytoplasmic	COG0640K	-	-	without changes
15607229	18	Rv0087	hycE	gi|15607229	Possible formate hydrogenase HycE (FHL)	intermediary metabolism and respiration	Cytoplasmic	COG3261C	-	-	without changes
15607285		Rv0143c	-	gi|15607285	Probable conserved transmembrane protein	cell wall and cell processes	Cytoplasmic Membrane	COG0038P	-	-	without changes
15607323		Rv0182c	sigG	gi|15607323	Probable alternative RNA polymerase sigma factor SigG (RNA polymerase ECF type sigma factor)	information pathways	Cytoplasmic	COG1595K	-	-	Asp332Tyr; sSNP
15607452		Rv0311	-	gi|15607452	Unknown protein	conserved hypotheticals	Cytoplasmic	-	-	-	Glu119Asp
15607546	71	Rv0405	pks6	gi|15607546	Probable membrane bound polyketide synthase Pks6	lipid metabolism	Cytoplasmic Membrane	COG3321Q	-	-	Arg1402Pro
15607558	74	Rv0417	thiG	gi|15607558	Probable thiamin biosynthesis protein ThiG (thiazole biosynthesis protein)	intermediary metabolism and respiration	Cytoplasmic	COG2022H	-	-	Ser75Cys
15607636		Rv0495c	-	gi|15607636	DNA-associated process	Regulatory proteins	Cytoplasmic	-	-	-	without changes
15607744		Rv0604	lpqO	gi|15607744	Probable conserved lipoprotein LpqO	cell wall and cell processes	Cytoplasmic Membrane	-	-	-	without changes
15607908	145	Rv0768	aldA	gi|15607908	Probable aldehyde dehydrogenase NAD dependent AldA (aldehyde dehydrogenase [NAD+])	intermediary metabolism and respiration	Cytoplasmic	COG1012C	-	-	Leu102Arg
15607965		Rv0825c	-	gi|15607965	Transcriptional regulator	Regulatory proteins	Unknown	COG1309K	-	-	Phe68Cys
15607984		Rv0844c	narL	gi|15607984	Possible nitrate/nitrite response transcriptional regulatory protein NarL	Regulatory proteins	Cytoplasmic	COG2197TK	-	-	Gly169Arg
15608028		Rv0888	-	gi|15608028	Probable exported protein	cell wall and cell processes	Unknown	COG3021S	-	-	Rv0888: 987586 insGG
15608048	173	Rv0908	ctpE	gi|15608048	Probable metal cation transporter ATPase P-type CtpE	cell wall and cell processes	Cytoplasmic Membrane	COG0474P	-	-	without changes
15608127	192	Rv0987	-	gi|15608127	Probable adhesion component transport transmembrane protein ABC transporter	cell wall and cell processes	Cytoplasmic Membrane	COG4591M	-	-	Ala372Val; Phe717Val
15608128	192	Rv0988	-	gi|15608128	Possible conserved exported protein	cell wall and cell processes	Cytoplasmic Membrane	COG5621R	-	-	Leu191Ala
15608129		Rv0989c	grcC2	gi|15608129	Probable polyprenyl-diphosphate synthase GrcC2 (polyprenyl pyrophosphate synthetase)	intermediary metabolism and respiration	Cytoplasmic	COG0142H	-	-	Ile321Val
15608322	226	Rv1182	papA3	gi|15608322	Probable conserved polyketide synthase associated protein PapA3	lipid metabolism	Cytoplasmic	-	-	-	without changes
15608323	226	Rv1183	mmpL10	gi|15608323	Probable conserved transmembrane transport protein MmpL10	cell wall and cell processes	Cytoplasmic Membrane	COG2409R	-	-	Thr408Arg
15608457	251	Rv1317c	alkA	gi|15608457	Probable bifunctional regulatory protein and DNA repair enzyme AlkA (regulatory protein of adaptative response) (methylphosphotriester-DNA--protein-cysteine S-methyltransferase)	information pathways	Cytoplasmic	COG0122L	-	-	Ile12Val
57116857	268	Rv1386	PE15	gi|57116857	PE family protein PE15	PE/PPE	Cytoplasmic Membrane	-	-	-	without changes
15608538	271	Rv1400c	lipI	gi|15608538	Probable lipase LipH	intermediary metabolism and respiration	Cytoplasmic	COG0657I	-	-	Met42Val
15608714		Rv1576c	-	gi|15608714	Probable PhiRv1 phage protein	Insertion seqs and phages	Cytoplasmic Membrane	COG4653R	-	-	part of RD149
15608724	307	Rv1586c	-	gi|15608724	Probable PhiRv1 integrase	Insertion seqs and phages	Cytoplasmic	COG1961L	-	-	part of RD149
15608727	308	Rv1589	bioB	gi|15608727	Probable biotin synthetase BioB	intermediary metabolism and respiration	Cytoplasmic	COG0502H	-	-	without changes
15608729	308	Rv1591	-	gi|15608729	Probable transmembrane protein	cell wall and cell processes	Cytoplasmic Membrane	-	-	-	without changes
15608867	340	Rv1729c	-	gi|15608867	Possible S-adenosylmethionine-dependent methyltransferase	lipid metabolism	Cytoplasmic	COG3315Q	-	-	without changes
15608900	344	Rv1762c	-	gi|15608900	Unknown protein	conserved hypotheticals	Cytoplasmic	COG0393S	-	-	part of RD152
15608959	353	Rv1822	pgsA2	gi|15608959	Probable CDP-diacylglycerol--glycerol-3-phosphate 3-phosphatidyltransferase PgsA2 (PGP synthase) (phosphatidylglycerophosphate synthase) (3-phosphatidyl-1'-glycerol-3'phosphate synthase)	lipid metabolism	Cytoplasmic Membrane	COG0558I	-	-	without changes
15608972		Rv1835c	-	gi|15608972	Predicted acyl esterases	Intermediary metabolism and respiration	Cytoplasmic	COG2936R	-	-	Cys179Arg
15609115		Rv1978	-	gi|15609115	SAM-dependent methyltransferases	Intermediary metabolism and respiration	Cytoplasmic Membrane	COG2226H	-	-	Ser226Thr
15609134		Rv1997	ctpF	gi|15609134	Probable metal cation transporter P-type ATPase A CtpF	cell wall and cell processes	Cytoplasmic Membrane	COG0474P	-	-	Rv1997: 2241032 delG
15609140		Rv2003c	-	gi|15609140	SAM-dependent methyltransferases	Intermediary metabolism and respiration	Unknown	COG2226H	-	-	without changes
15609187		Rv2050	-	gi|15609187	Conserved protein	conserved hypotheticals	Cytoplasmic	-	-	-	without changes
15609240	400	Rv2103c	vapC37	gi|15609240	Possible toxin VapC37. Contains PIN domain.	virulence, detoxification, adaptation	Unknown	COG1848R	-	-	Thr16Ala
15609340		Rv2203	-	gi|15609340	Possible conserved membrane protein	cell wall and cell processes	Unknown	-	-	-	Upstream region (G2468180A)
448824780		Rv2240c	-	gi|448824780	Unknown protein	conserved hypotheticals	Unknown	-	-	-	without changes
15609400		Rv2263	-	gi|15609400	Possible oxidoreductase	intermediary metabolism and respiration	Cytoplasmic	COG1028IQR	-	-	part of RD181
448824784	454	Rv2380c	mbtE	gi|448824784	Peptide synthetase MbtE (peptide synthase)	lipid metabolism	Cytoplasmic	-	-	-	sSNP
15609753		Rv2616	-	gi|15609753	Conserved protein	conserved hypotheticals	Unknown	COG4762S	-	-	without changes
15609827		Rv2690c	-	gi|15609827	Probable conserved integral membrane alanine and valine and leucine rich protein	cell wall and cell processes	Cytoplasmic Membrane	COG0531E	-	-	without changes
15609955	540	Rv2818c	-	gi|15609955	Hypothetical protein	unknown	Cytoplasmic	-	-	-	part of RD207
15610089		Rv2952	-	gi|15610089	Possible methyltransferase (methylase)	intermediary metabolism and respiration	Cytoplasmic	COG2226H	-	-	Gly176Arg
15610294	600	Rv3158	nuoN	gi|15610294	Probable NADH dehydrogenase I (chain N) NuoN (NADH-ubiquinone oxidoreductase chain N)	intermediary metabolism and respiration	Cytoplasmic Membrane	COG1007C	-	-	without changes
15610408		Rv3272	-	gi|15610408	Predicted acyl-CoA transferases/carnitine dehydratase	Intermediary metabolism and respiration	Cytoplasmic	COG1804C	-	-	Val181Met
15610618	677	Rv3482c	-	gi|15610618	Probable conserved membrane protein	cell wall and cell processes	Unknown	-	-	-	without changes
15610762	707	Rv3626c	-	gi|15610762	proteolysis/nucleotide biosynthesis	Intermediary metabolism and respiration	Cytoplasmic	COG5282S	-	-	without changes
15610830		Rv3694c	-	gi|15610830	Possible conserved transmembrane protein	cell wall and cell processes	Cytoplasmic Membrane	COG1300S	-	-	Upstream region (T4137219G)
15610933		Rv3797	fadE35	gi|15610933	Probable acyl-CoA dehydrogenase FadE35	lipid metabolism	Cytoplasmic	COG1960I	-	-	Ser328Pro; sSNP
15610938		Rv3802c	-	gi|15610938	Probable conserved membrane protein	cell wall and cell processes	Cytoplasmic	-	-	-	Upstream region (4264382insC)
15610941		Rv3805c	aftB	gi|15610941	Possible arabinofuranosyltransferase AftB	cell wall and cell processes	Cytoplasmic Membrane	-	-	-	Asp397Gly
15611021	756	Rv3885c	eccE2	gi|15611021	ESX conserved component EccE2. ESX-2 type VII secretion system protein. Possible membrane protein.	cell wall and cell processes	Unknown	-	-	-	sSNP
15611031	758	Rv3895c	eccB2	gi|15611031	ESX conserved component EccB2. ESX-2 type VII secretion system protein. Probable membrane protein.	cell wall and cell processes	Unknown	-	-	-	without changes
15608531		Rv1392	metK	gi|15608531	Probable S-adenosylmethionine synthetase MetK (mat) (AdoMet synthetase) (methionine adenosyltransferase)	intermediary metabolism and respiration	Cytoplasmic	COG0192H	0.039752	-0.33106	without changes
15610454	638	Rv3318	sdhA	gi|15610454	Probable succinate dehydrogenase (flavoprotein subunit) SdhA (succinic dehydrogenase) (fumarate reductase) (fumarate dehydrogenase) (fumaric hydrogenase)	intermediary metabolism and respiration	Cytoplasmic Membrane	COG1053C	0.015159	-0.3754	without changes
15610104		Rv2967c	pca	gi|15610104	Probable pyruvate carboxylase Pca (pyruvic carboxylase)	intermediary metabolism and respiration	Cytoplasmic	COG1038C	0.037123	-0.44832	without changes
15607491	61	Rv0350	dnaK	gi|15607491	Probable chaperone protein DnaK (heat shock protein 70) (heat shock 70 kDa protein) (HSP70)	virulence, detoxification, adaptation	Cytoplasmic	COG0443O	0.001624	-0.44943	sSNP
15608448	250	Rv1308	atpA	gi|15608448	Probable ATP synthase alpha chain AtpA	intermediary metabolism and respiration	Cytoplasmic	COG0056C	0.00133	-0.46146	without changes
15608000	163	Rv0860	fadB	gi|15608000	Probable fatty oxidation protein FadB	lipid metabolism	Cytoplasmic	COG1250I	0.008655	-0.47085	sSNP
15607870		Rv0730	-	gi|15607870	GCN5-related N-acetyltransferase	intermediary metabolism and respiration	Cytoplasmic	COG0188L	0.033976	-0.49701	without changes
57116735		Rv0469	umaA	gi|57116735	Possible mycolic acid synthase UmaA	lipid metabolism	Cytoplasmic	COG2230M	0.007094	-0.53196	without changes
15607999	163	Rv0859	-	gi|15607999	Possible acyl-CoA thiolase FadA	lipid metabolism	Cytoplasmic	COG0183I	0.017555	-0.55642	Ser150Gly
15607296	27	Rv0154c	fadE2	gi|15607296	Probable acyl-CoA dehydrogenase FadE2	lipid metabolism	Cytoplasmic	COG1960I	0.000806	-0.59373	sSNP
15608421	246	Rv1281c	oppD	gi|15608421	Probable oligopeptide-transport ATP-binding protein ABC transporter OppD	cell wall and cell processes	Cytoplasmic Membrane	COG0444EP	0.045018	-0.59734	without changes
15608755	314	Rv1617	pykA	gi|15608755	Probable pyruvate kinase PykA	intermediary metabolism and respiration	Cytoplasmic	COG0469G	0.013802	-0.59584	without changes
15607807	124	Rv0667	rpoB	gi|15607807	DNA-directed RNA polymerase (beta chain) RpoB (transcriptase beta chain) (RNA polymerase beta subunit)	information pathways	Cytoplasmic	COG0085K	0.001404	-0.6019	Ser450Leu
15607389	44	Rv0248c	-	gi|15607389	Probable succinate dehydrogenase [iron-sulfur subunit] (succinic dehydrogenase)	intermediary metabolism and respiration	Cytoplasmic Membrane	COG1053C	0.001715	-0.63154	without changes
15609361	425	Rv2224c	caeA	gi|15609361	Probable carboxylesterase CaeA	cell wall and cell processes	Cytoplasmic	COG0596R	0.019823	-0.62883	without changes
15608432	248	Rv1292	argS	gi|15608432	Probable arginyl-tRNA synthetase ArgS (ARGRS) (arginine--tRNA ligase)	information pathways	Cytoplasmic	COG0018J	0.043815	-0.64607	Ala119Thr
15608980		Rv1843c	guaB1	gi|15608980	Probable inosine-5'-monophosphate dehydrogenase GuaB1(imp dehydrogenase) (IMPDH) (IMPD)	intermediary metabolism and respiration	Cytoplasmic	COG0516F	0.048987	-0.63838	without changes
57117051		Rv3048c	nrdF2	gi|57117051	Ribonucleoside-diphosphate reductase (beta chain) NrdF2 (ribonucleotide reductase small subunit) (R2F protein)	information pathways	Unknown	COG0208F	0.038694	-0.64318	without changes
15609592	468	Rv2455c	-	gi|15609592	Probable oxidoreductase (alpha subunit)	intermediary metabolism and respiration	Cytoplasmic	COG0674C	0.026498	-0.65363	without changes
15608450	250	Rv1310	atpD	gi|15608450	Probable ATP synthase beta chain AtpD	intermediary metabolism and respiration	Cytoplasmic Membrane	COG0055C	0.000609	-0.66026	without changes
15610645	682	Rv3509c	ilvX	gi|15610645	Probable acetohydroxyacid synthase IlvX (acetolactate synthase)	intermediary metabolism and respiration	Cytoplasmic Membrane	COG0028EH	0.008018	-0.66135	without changes
15607574	78	Rv0433	-	gi|15607574	Conserved hypothetical protein	conserved hypotheticals	Cytoplasmic	COG2170S	0.024943	-0.66706	without changes
448824754		Rv1099c	glpX	gi|448824754	Fructose 1,6-bisphosphatase GlpX	intermediary metabolism and respiration	Cytoplasmic	-	0.000782	-0.66491	sSNP
15609597	469	Rv2460c	clpP2	gi|15609597	Probable ATP-dependent CLP protease proteolytic subunit 2 ClpP2 (endopeptidase CLP 2)	intermediary metabolism and respiration	Cytoplasmic	COG0740OU	0.049839	-0.68961	without changes
15607620	86	Rv0479c	-	gi|15607620	Probable conserved membrane protein	cell wall and cell processes	Unknown	-	0.007095	-0.70188	without changes
15608305		Rv1165	typA	gi|15608305	Possible GTP-binding translation elongation factor TypA (tyrosine phosphorylated protein A) (GTP-binding protein)	information pathways	Cytoplasmic	COG1217T	0.049764	-0.72774	without changes
15608449	250	Rv1309	atpG	gi|15608449	Probable ATP synthase gamma chain AtpG	intermediary metabolism and respiration	Cytoplasmic	COG0224C	0.015747	-0.73473	without changes
15608969		Rv1832	gcvB	gi|15608969	Probable glycine dehydrogenase GcvB (glycine decarboxylase) (glycine cleavage system P-protein)	intermediary metabolism and respiration	Cytoplasmic	COG1003E	0.003864	-0.74702	sSNP
15607215	16	Rv0073	-	gi|15607215	Probable glutamine-transport ATP-binding protein ABC transporter	cell wall and cell processes	Cytoplasmic Membrane	COG1136V	0.000362	0.75926	without changes
15609701		Rv2564	glnQ	gi|15609701	Probable glutamine-transport ATP-binding protein ABC transporter GlnQ	cell wall and cell processes	Cytoplasmic Membrane	COG1136V	0.000189	-0.81912	Met243Leu
15610593	669	Rv3457c	rpoA	gi|15610593	Probable DNA-directed RNA polymerase (alpha chain) RpoA (transcriptase alpha chain) (RNA polymerase alpha subunit) (DNA-directed RNA nucleotidyltransferase)	information pathways	Cytoplasmic	COG0202K	0.001589	-0.75917	without changes
15610656		Rv3520c	-	gi|15610656	Possible coenzyme F420-dependent oxidoreductase	intermediary metabolism and respiration	Cytoplasmic	COG2141C	0.026787	-0.75499	without changes
15610525		Rv3389c	htdY	gi|15610525	Probable 3-hydroxyacyl-thioester dehydratase HtdY	intermediary metabolism and respiration	Cytoplasmic	COG2030I	0.001097	-0.77623	Pro165Ser
15610143		Rv3006	lppZ	gi|15610143	Probable conserved lipoprotein LppZ	cell wall and cell processes	Unknown	COG2133G	0.000975	-0.78255	without changes
15609266		Rv2129c	-	gi|15609266	Probable oxidoreductase	intermediary metabolism and respiration	Cytoplasmic	COG4221R	0.032315	-0.79239	without changes
15610236		Rv3099c	-	gi|15610236	Conserved protein	conserved hypotheticals	Cytoplasmic	-	0.015898	-0.79309	without changes
57116856	267	Rv1384	carB	gi|57116856	Probable carbamoyl-phosphate synthase large chain CarB (carbamoyl-phosphate synthetase ammonia chain)	intermediary metabolism and respiration	Unknown	COG0458EF	0.027524	-0.81598	without changes
15610926	736	Rv3790	dprE1	gi|15610926	Decaprenylphosphoryl-beta-D-ribose 2'-oxidase	lipid metabolism	Unknown	COG0277C	0.00014	-0.8145	without changes
15608681	301	Rv1543	-	gi|15608681	Possible fatty acyl-CoA reductase	lipid metabolism	Cytoplasmic	COG0300R	0.008639	-0.83522	without changes
15607315	29	Rv0174	mce1F	gi|15607315	Mce-family protein Mce1F	virulence, detoxification, adaptation	Unknown	COG1463Q	7.2e-05	-0.84091	Leu370Pro
15610927	736	Rv3791	dprE2	gi|15610927	Decaprenylphosphoryl-D-2-keto erythro pentose reductase	lipid metabolism	Cytoplasmic	COG0300R	0.003882	-0.84582	without changes
15607230		Rv0088	-	gi|15607230	Possible polyketide cyclase/dehydrase	lipid metabolism	Unknown	COG2867I	0.037668	-0.86647	sSNP
15607382	43	Rv0241c	htdX	gi|15607382	Probable 3-hydroxyacyl-thioester dehydratase HtdX	intermediary metabolism and respiration	Cytoplasmic	COG2030I	0.038694	-0.86377	without changes
15607188	10	Rv0046c	ino1	gi|15607188	myo-inositol-1-phosphate synthase Ino1 (inositol 1-phosphate synthetase) (D-glucose 6-phosphate cycloaldolase) (glucose 6-phosphate cyclase) (glucocycloaldolase)	intermediary metabolism and respiration	Cytoplasmic	COG1260I	0.026787	-0.86811	Arg190Gly
15608319		Rv1179c	-	gi|15608319	DNA or RNA helicases of superfamily II	Information pathways	Cytoplasmic Membrane	COG1061KL	0.018225	-0.87501	without changes
15608973		Rv1836c	-	gi|15608973	Von Willebrand factor (vWF) type A domain-containing protein	Regulatory proteins	Cytoplasmic Membrane	-	0.046988	-0.87507	without changes
15610088		Rv2951c	-	gi|15610088	Possible oxidoreductase	intermediary metabolism and respiration	Cytoplasmic	COG2141C	0.04164	-0.8752	without changes
15610363	616	Rv3227	aroA	gi|15610363	3-phosphoshikimate 1-carboxyvinyltransferase AroA (5-enolpyruvylshikimate-3-phosphate synthase) (EPSP synthase) (EPSPS)	intermediary metabolism and respiration	Unknown	COG0128E	0.001892	-0.87917	without changes
15608447	250	Rv1307	atpH	gi|15608447	Probable ATP synthase delta chain AtpH	intermediary metabolism and respiration	Cytoplasmic	COG0712C	0.000445	-0.88756	without changes
15609700		Rv2563	-	gi|15609700	Probable glutamine-transport transmembrane protein ABC transporter	cell wall and cell processes	Cytoplasmic Membrane	COG4591M	0.003882	-0.89077	without changes
15607702		Rv0562	grcC1	gi|15607702	Probable polyprenyl-diphosphate synthase GrcC1 (polyprenyl pyrophosphate synthetase)	intermediary metabolism and respiration	Cytoplasmic	COG0142H	0.022246	-0.89802	without changes
15607871		Rv0731c	-	gi|15607871	Possible S-adenosylmethionine-dependent methyltransferase	lipid metabolism	Cytoplasmic	COG3315Q	0.002576	-0.90112	without changes
15607384		Rv0243	fadA2	gi|15607384	Probable acetyl-CoA acyltransferase FadA2 (3-ketoacyl-CoA thiolase) (beta-ketothiolase)	lipid metabolism	Cytoplasmic	COG0183I	0.016661	-0.91371	without changes
15608024		Rv0884c	serC	gi|15608024	Possible phosphoserine aminotransferase SerC (PSAT)	intermediary metabolism and respiration	Unknown	COG1932HE	0.007831	-0.91074	without changes
15608575	280	Rv1437	pgk	gi|15608575	Probable phosphoglycerate kinase Pgk	intermediary metabolism and respiration	Cytoplasmic	COG0126G	0.002498	-0.92706	without changes
15610020		Rv2883c	pyrH	gi|15610020	Probable uridylate kinase PyrH (UK) (uridine monophosphate kinase) (UMP kinase)	intermediary metabolism and respiration	Cytoplasmic	COG0528F	0.015747	-0.92656	without changes
15610181		Rv3044	fecB	gi|15610181	Probable FEIII-dicitrate-binding periplasmic lipoprotein FecB	cell wall and cell processes	Unknown	COG0614P	0.014793	-0.92762	without changes
15610536	655	Rv3400	-	gi|15610536	Probable hydrolase	intermediary metabolism and respiration	Cytoplasmic	COG0637R	0.045163	-0.92577	without changes
15607842	133	Rv0702	rplD	gi|15607842	50S ribosomal protein L4 RplD	information pathways	Cytoplasmic	COG0088J	0.003053	-0.93935	without changes
15608218		Rv1078	-	gi|15608218	cell wall and cell processes , Predicted membrane protein/domain, proline-rich antigen homolog	cell wall and cell processes	Cytoplasmic Membrane	COG5178A	0.015898	-0.95889	sSNP
15610005		Rv2868c	gcpE	gi|15610005	Enzyme involved in the deoxyxylulose pathway of isoprenoid biosynthesis	Intermediary metabolism and respiration	Cytoplasmic	COG0821I	0.000212	-0.95576	without changes
15608045	172	Rv0905	echA6	gi|15608045	Possible enoyl-CoA hydratase EchA6 (enoyl hydrase) (unsaturated acyl-CoA hydratase) (crotonase)	lipid metabolism	Cytoplasmic	COG1024I	0.002615	-0.96051	without changes
15610058	562	Rv2921c	ftsY	gi|15610058	Probable cell division protein FtsY (SRP receptor) (signal recognition particle receptor)	cell wall and cell processes	Cytoplasmic Membrane	COG0552U	0.014793	-0.96432	without changes
15607424	51	Rv0283	eccB3	gi|15607424	ESX conserved component EccB3. ESX-3 type VII secretion system protein. Possible membrane protein.	cell wall and cell processes	Cytoplasmic Membrane	-	0.000183	-0.96747	without changes
15610106	570	Rv2969c	-	gi|15610106	Possible conserved membrane or secreted protein	cell wall and cell processes	Cytoplasmic	COG1651O	0.005795	-0.97065	without changes
15608155	195	Rv1015c	rplY	gi|15608155	50S ribosomal protein L25 RplY	information pathways	Cytoplasmic	COG1825J	0.001693	-0.98111	without changes
15609329		Rv2192c	trpD	gi|15609329	Probable anthranilate phosphoribosyltransferase TrpD	intermediary metabolism and respiration	Cytoplasmic Membrane	COG0547E	0.034757	-0.97865	without changes
15607243	19	Rv0101	nrp	gi|15607243	Probable peptide synthetase Nrp (peptide synthase)	lipid metabolism	Cytoplasmic	COG1020Q	7e-05	0.98446	sSNP
15609727		Rv2590	fadD9	gi|15609727	Probable fatty-acid-CoA ligase FadD9 (fatty-acid-CoA synthetase) (fatty-acid-CoA synthase)	lipid metabolism	Cytoplasmic	COG1022I	6.78e-05	-0.99946	without changes
15610065	565	Rv2928	tesA	gi|15610065	Probable thioesterase TesA	lipid metabolism	Cytoplasmic	COG3208Q	0.026787	-0.98984	without changes
57116841		Rv1196	PPE18	gi|57116841	PPE family protein PPE18	PE/PPE	Cytoplasmic Membrane	COG5651N	1.27e-11	-6.47296	Arg287Gln, TSS
15608235		Rv1095	phoH2	gi|15608235	Probable PHOH-like protein PhoH2 (phosphate starvation-inducible protein PSIH)	intermediary metabolism and respiration	Cytoplasmic	COG1875T	0.000101	-3.39899	without changes
57116875		Rv1489	-	gi|57116875	Conserved protein	conserved hypotheticals	Cytoplasmic Membrane	-	0.000437	-4.21534	Lys52Thr
15609296	411	Rv2159c	-	gi|15609296	Peroxidase	Intermediary metabolism and respiration	Cytoplasmic Membrane	COG0599S	7.02e-15	-4.28086	without changes
15610961		Rv3825c	pks2	gi|15610961	Polyketide synthase Pks2	lipid metabolism	Cytoplasmic Membrane	COG3321Q	0.031607	-1.00127	without changes
15607479		Rv0338c	-	gi|15607479	Probable iron-sulfur-binding reductase	intermediary metabolism and respiration	Cytoplasmic Membrane	COG0247C	0.001404	-1.00554	Arg506Gly; Glu571Gly; Ala621Val
15608731		Rv1593c	-	gi|15608731	ADP-ribose pyrophosphatase	Intermediary metabolism and respiration	Cytoplasmic	COG1051F	0.020621	-1.01074	without changes
448824818	726	Rv3720	-	gi|448824818	Possible fatty acid synthase	lipid metabolism	Cytoplasmic	-	0.000954	-1.01974	without changes
57116921	352	Rv1808	PPE32	gi|57116921	PPE family protein PPE32	PE/PPE	Cytoplasmic Membrane	COG5651N	0.000954	-1.03628	Gly301Ala
15609591	468	Rv2454c	-	gi|15609591	Probable oxidoreductase (beta subunit)	intermediary metabolism and respiration	Cytoplasmic	COG1013C	3.59e-05	-1.03335	without changes
15610733		Rv3597c	lsr2	gi|15610733	Iron-regulated H-NS-like protein Lsr2	information pathways	Cytoplasmic	-	0.002169	-1.05164	without changes
15607425	51	Rv0284	eccC3	gi|15607425	ESX conserved component EccC3. ESX-3 type VII secretion system protein. Possible membrane protein.	cell wall and cell processes	Cytoplasmic Membrane	COG1674D	0.000782	-1.05623	Pro214Arg
15608993	359	Rv1856c	-	gi|15608993	Possible oxidoreductase	intermediary metabolism and respiration	Cytoplasmic	COG1028IQR	0.037951	-1.05784	without changes
15609665		Rv2528c	mrr	gi|15609665	Probable restriction system protein Mrr	information pathways	Cytoplasmic	COG1715V	0.001785	-1.07	without changes
15608284	220	Rv1144	-	gi|15608284	Probable short-chain type dehydrogenase/reductase	intermediary metabolism and respiration	Cytoplasmic	COG1028IQR	0.046988	-1.08539	without changes
57116767	125	Rv0675	echA5	gi|57116767	Probable enoyl-CoA hydratase EchA5 (enoyl hydrase) (unsaturated acyl-CoA hydratase) (crotonase)	lipid metabolism	Cytoplasmic	COG1024I	0.00076	-1.0963	without changes
15607321		Rv0180c	-	gi|15607321	Probable conserved transmembrane protein	cell wall and cell processes	Cytoplasmic Membrane	COG1511S	0.001535	-1.10742	without changes
15609009		Rv1872c	lldD2	gi|15609009	Possible L-lactate dehydrogenase (cytochrome) LldD2	intermediary metabolism and respiration	Cytoplasmic Membrane	COG1304C	9.56e-06	-1.10998	Gly59Ala; Val253Met, TF, TSS
57116801	182	Rv0934	pstS1	gi|57116801	Periplasmic phosphate-binding lipoprotein PstS1 (PBP-1) (PstS1)	cell wall and cell processes	Unknown	COG0226P	0.001559	-1.11713	without changes
15609851	518	Rv2714	-	gi|15609851	Conserved alanine and leucine rich protein	conserved hypotheticals	Cytoplasmic	-	0.032451	-1.12288	Val245Alla
15607560		Rv0419	lpqM	gi|15607560	Possible lipoprotein peptidase LpqM	cell wall and cell processes	Cytoplasmic Membrane	COG2321R	0.04164	-1.14388	Ala297Thr
15608124	191	Rv0984	moaB2	gi|15608124	Possible pterin-4-alpha-carbinolamine dehydratase MoaB2 (PHS) (4-alpha- hydroxy-tetrahydropterin dehydratase) (pterin-4-a-carbinolamine dehydratase) (phenylalanine hydroxylase-stimulating protein) (PHS) (pterin carbinolamine dehydratase) (PCD)	intermediary metabolism and respiration	Cytoplasmic	COG0521H	0.005587	-1.16	without changes
15608646		Rv1508c	-	gi|15608646	Probable membrane protein	cell wall and cell processes	Cytoplasmic Membrane	-	0.01028	-1.16187	Pro16Ser, TSS
15610124	574	Rv2987c	leuD	gi|15610124	Probable 3-isopropylmalate dehydratase (small subunit) LeuD (isopropylmalate isomerase) (alpha-IPM isomerase) (IPMI)	intermediary metabolism and respiration	Cytoplasmic	COG0066E	0.007831	-1.16094	without changes
57116699		Rv0164	TB18.5	gi|57116699	Cyclase/Dehydrase	Intermediary metabolism and respiration	Cytoplasmic	COG2867I	0.02162	-1.1725	without changes
15607456		Rv0315	-	gi|15607456	Possible beta-1,3-glucanase precursor	intermediary metabolism and respiration	Unknown	COG2273G	0.002776	-1.17799	Lys260Thr
15608360		Rv1220c	-	gi|15608360	Probable methyltransferase	intermediary metabolism and respiration	Cytoplasmic	COG4122R	0.048818	-1.1874	without changes
15610409		Rv3273	-	gi|15610409	Probable transmembrane carbonic anhydrase (carbonate dehydratase) (carbonic dehydratase)	intermediary metabolism and respiration	Cytoplasmic Membrane	COG0659P	3.18e-06	-1.20821	without changes
15608989	358	Rv1852	ureG	gi|15608989	Urease accessory protein UreG	intermediary metabolism and respiration	Unknown	COG0378OK	0.00133	-1.22355	without changes
15608682	301	Rv1544	-	gi|15608682	Possible ketoacyl reductase	lipid metabolism	Cytoplasmic	COG0300R	0.002695	-1.23163	without changes
15609069		Rv1932	tpx	gi|15609069	Probable thiol peroxidase Tpx	virulence, detoxification, adaptation	Unknown	COG2077O	0.015898	-1.23196	without changes
15609142		Rv2005c	-	gi|15609142	Universal stress protein family protein	virulence, detoxification, adaptation	Cytoplasmic	COG0589T	0.023446	-1.23836	without changes
15609309		Rv2172c	-	gi|15609309	membrane associated process	cell wall and cell processes	Cytoplasmic	-	0.017555	-1.23852	without changes
15610738	702	Rv3602c	panC	gi|15610738	Pantoate--beta-alanine ligase PanC (pantothenate synthetase) (pantoate activating enzyme)	intermediary metabolism and respiration	Cytoplasmic	COG0414H	0.001444	-1.25369	without changes
15609760		Rv2623	TB31.7	gi|15609760	Universal stress protein family protein TB31.7	virulence, detoxification, adaptation	Cytoplasmic	COG0589T	0.015747	-1.25589	without changes
15607641		Rv0500	proC	gi|15607641	Probable pyrroline-5-carboxylate reductase ProC (P5CR) (P5C reductase)	intermediary metabolism and respiration	Cytoplasmic	COG0345E	0.009979	-1.2638	sSNP
15608211	206	Rv1071c	echA9	gi|15608211	Possible enoyl-CoA hydratase EchA9 (enoyl hydrase) (unsaturated acyl-CoA hydratase) (crotonase)	lipid metabolism	Cytoplasmic	COG1024I	0.002788	-1.26081	without changes
15610147		Rv3010c	pfkA	gi|15610147	Probable 6-phosphofructokinase PfkA (phosphohexokinase) (phosphofructokinase)	intermediary metabolism and respiration	Cytoplasmic	COG0205G	0.009545	-1.26766	without changes
15607314	29	Rv0173	lprK	gi|15607314	Possible Mce-family lipoprotein LprK (Mce-family lipoprotein Mce1E)	cell wall and cell processes	Cytoplasmic Membrane	COG1463Q	0.000101	-1.36906	sSNP
15608321	226	Rv1181	pks4	gi|15608321	Probable polyketide beta-ketoacyl synthase Pks4	lipid metabolism	Cytoplasmic Membrane	COG3321Q	0.006874	-1.28729	sSNP
15607823	128	Rv0683	rpsG	gi|15607823	30S ribosomal protein S7 RpsG	information pathways	Cytoplasmic	COG0049J	0.017784	-1.29281	without changes
15609968		Rv2831	echA16	gi|15609968	Probable enoyl-CoA hydratase EchA16 (enoyl hydrase) (unsaturated acyl-CoA hydratase) (crotonase)	lipid metabolism	Unknown	COG1024I	0.000782	-1.29362	Asp156Tyr
15610592	669	Rv3456c	rplQ	gi|15610592	50S ribosomal protein L17 RplQ	information pathways	Cytoplasmic	COG0203J	0.043168	-1.30221	without changes
15607609		Rv0468	fadB2	gi|15607609	3-hydroxybutyryl-CoA dehydrogenase FadB2 (beta-hydroxybutyryl-CoA dehydrogenase) (BHBD)	lipid metabolism	Cytoplasmic	COG1250I	2.15e-07	-1.33024	without changes
15607791	120	Rv0651	rplJ	gi|15607791	50S ribosomal protein L10 RplJ	information pathways	Cytoplasmic	COG0244J	0.005988	-1.32699	without changes
448824752	191	Rv0981	mprA	gi|448824752	Mycobacterial persistence regulator MRPA (two component response transcriptional regulatory protein)	Regulatory proteins	Cytoplasmic	-	0.001451	-1.34097	without changes
15608269		Rv1129c	-	gi|15608269	Probable transcriptional regulator protein	Regulatory proteins	Cytoplasmic	COG3800R	0.007142	-1.35114	TF
15608325		Rv1185c	fadD21	gi|15608325	Probable fatty-acid-AMP ligase FadD21 (fatty-acid-AMP synthetase) (fatty-acid-AMP synthase)	lipid metabolism	Cytoplasmic	COG0318IQ	0.004873	-1.34882	without changes
15608380		Rv1240	mdh	gi|15608380	Probable malate dehydrogenase Mdh	intermediary metabolism and respiration	Unknown	COG0039C	8.85e-06	-1.36533	without changes
15607311	29	Rv0170	mce1B	gi|15607311	Mce-family protein Mce1B	virulence, detoxification, adaptation	Unknown	COG1463Q	0.001715	-1.37691	without changes
15607313	29	Rv0172	mce1D	gi|15607313	Mce-family protein Mce1D	virulence, detoxification, adaptation	Unknown	COG1463Q	0.000154	-1.33027	Ile188Thr
448824772	388	Rv2048c	pks12	gi|448824772	Polyketide synthase Pks12	lipid metabolism	Unknown	-	0.039341	-1.37853	Arg1652Cys; Pro3649Ala; Val3768Leu
15610366	617	Rv3230c	-	gi|15610366	Hypothetical oxidoreductase	intermediary metabolism and respiration	Cytoplasmic	COG1018C	0.032334	-1.37623	without changes
15609764		Rv2627c	-	gi|15609764	Conserved protein	conserved hypotheticals	Cytoplasmic	-	0.005833	-1.40046	Arg104Gly, TSS
15610019		Rv2882c	frr	gi|15610019	Ribosome recycling factor Frr (ribosome releasing factor) (RRF)	information pathways	Cytoplasmic	COG0233J	0.007831	-1.40184	without changes
15607475	58	Rv0334	rmlA	gi|15607475	Alpha-D-glucose-1-phosphate thymidylyltransferase RmlA (dTDP-glucose synthase) (dTDP-glucose pyrophosphorylase)	intermediary metabolism and respiration	Cytoplasmic	COG1209M	7.3e-05	-1.41106	without changes
15608163	197	Rv1023	eno	gi|15608163	Probable enolase Eno	intermediary metabolism and respiration	Cytoplasmic	COG0148G	1.08e-06	-1.41623	Arg8Gly; Lys429Gln
15609547	460	Rv2410c	-	gi|15609547	proteasome	Intermediary metabolism and respiration	Cytoplasmic Membrane	COG2307S	0.0083	-1.42021	without changes
57116701	29	Rv0169	mce1A	gi|57116701	Mce-family protein Mce1A	virulence, detoxification, adaptation	Cytoplasmic Membrane	COG1463Q	5.76e-06	-1.44113	Ser313Ala, TF, TSS
15609141		Rv2004c	-	gi|15609141	Predicted kinase	Regulatory proteins	Cytoplasmic	COG2187S	0.000437	-1.45085	without changes
15609848	517	Rv2711	ideR	gi|15609848	Iron-dependent repressor and activator IdeR	Regulatory proteins	Cytoplasmic	COG1321K	0.001589	-1.44989	sSNP, TSS
15608674		Rv1536	ileS	gi|15608674	Isoleucyl-tRNA synthetase IleS	information pathways	Cytoplasmic	COG0060J	0.000732	-1.45409	without changes
15607423	51	Rv0282	eccA3	gi|15607423	ESX conserved component EccA3. ESX-3 type VII secretion system protein.	cell wall and cell processes	Cytoplasmic	COG0464O	1.67e-06	-1.46087	Glu6Ala
15610119		Rv2982c	gpdA2	gi|15610119	Probable glycerol-3-phosphate dehydrogenase [NAD(P)+] GpdA2 (NAD(P)H- dependent glycerol-3-phosphate dehydrogenase)	lipid metabolism	Cytoplasmic Membrane	COG0240C	0.000819	-1.5091	Pro133Ala
15608752	312	Rv1614	lgt	gi|15608752	Possible prolipoprotein diacylglyceryl transferases Lgt	cell wall and cell processes	Cytoplasmic Membrane	COG0682M	0.000654	-1.53451	without changes
15608334		Rv1194c	-	gi|15608334	Regulator of polyketide synthase expression	Lipid metabolism	Cytoplasmic	COG2508TQ	0.000217	-1.5581	without changes
15609763		Rv2626c	hrp1	gi|15609763	FOG- CBS domain	Regulatory proteins	Unknown	COG3620K	0.021691	-1.56171	without changes
15608734	309	Rv1596	nadC	gi|15608734	Probable nicotinate-nucleotide pyrophosphatase NadC	intermediary metabolism and respiration	Cytoplasmic	COG0157H	3.88e-05	-1.57016	without changes
15610419	630	Rv3283	sseA	gi|15610419	Probable thiosulfate sulfurtransferase SseA (rhodanese) (thiosulfate cyanide transsulfurase) (thiosulfate thiotransferase)	intermediary metabolism and respiration	Cytoplasmic	COG2897P	8.49e-18	-4.63167	Glu276Lys
57117065		Rv3136	PPE51	gi|57117065	PPE family protein PPE51	PE/PPE	Cytoplasmic Membrane	COG5651N	0.000837	-1.64032	without changes
15610045	559	Rv2908c	-	gi|15610045	Predicted RNA-binding protein (contains KH domain)	Regulatory proteins	Cytoplasmic	COG1837R	0.000842	-1.66553	without changes
15611057	764	Rv3921c	-	gi|15611057	Probable conserved transmembrane protein	cell wall and cell processes	Cytoplasmic Membrane	COG0706U	0.008743	-1.6701	without changes
448824799		Rv3131	-	gi|448824799	diacylglycerol O-acyltransferase activity	Intermediary metabolism and respiration	Cytoplasmic Membrane	-	0.002641	-1.69236	without changes
15610351	613	Rv3215	entC	gi|15610351	Probable isochorismate synthase EntC (isochorismate hydroxymutase) (enterochelin biosynthesis)	intermediary metabolism and respiration	Cytoplasmic	COG1169HQ	0.015791	-1.75397	without changes
15610545		Rv3409c	choD	gi|15610545	Cholesterol oxidase ChoD (cholesterol-O2 oxidoreductase)	lipid metabolism	Unknown	COG2303E	3.59e-05	-1.80358	without changes
15607317	29	Rv0176	-	gi|15607317	Probable conserved Mce associated transmembrane protein	cell wall and cell processes	Cytoplasmic Membrane	COG1714S	0.017555	-1.80599	without changes
15608446	250	Rv1306	atpF	gi|15608446	Probable ATP synthase B chain AtpF	intermediary metabolism and respiration	Unknown	COG0711C	0.001044	-1.8072	without changes
15609426		Rv2289	cdh	gi|15609426	Probable CDP-diacylglycerol pyrophosphatase Cdh (CDP-diacylglycerol diphosphatase) (CDP-diacylglycerol phosphatidylhydrolase)	lipid metabolism	Cytoplasmic Membrane	COG2134I	7.27e-05	-1.86557	without changes
15608332		Rv1192	-	gi|15608332	Protein involved in GPI anchor metabolic process	cell wall and cell processes	Cytoplasmic	COG0596R	0.000633	-1.91451	without changes
15608234		Rv1094	desA2	gi|15608234	Possible acyl-[acyl-carrier protein] desaturase DesA2 (acyl-[ACP] desaturase) (stearoyl-ACP desaturase)	lipid metabolism	Cytoplasmic	COG0208F	5.2e-09	-1.91831	without changes
15607586		Rv0445c	sigK	gi|15607586	Alternative RNA polymerase sigma factor SigK	information pathways	Cytoplasmic Membrane	COG1595K	0.002695	-1.92304	without changes
15607261		Rv0119	fadD7	gi|15607261	Probable fatty-acid-CoA ligase FadD7 (fatty-acid-CoA synthetase) (fatty-acid-CoA synthase)	lipid metabolism	Cytoplasmic	COG0318IQ	4.62e-10	-1.95912	without changes
57116786		Rv0824c	desA1	gi|57116786	Probable acyl-[acyl-carrier protein] desaturase DesA1 (acyl-[ACP] desaturase) (stearoyl-ACP desaturase) (protein Des)	lipid metabolism	Cytoplasmic	-	5.76e-06	-1.97695	without changes
15607580		Rv0439c	-	gi|15607580	Probable dehydrogenase/reductase	intermediary metabolism and respiration	Unknown	COG1028IQR	7.3e-05	-2.00839	sSNP
15610062	564	Rv2925c	rnc	gi|15610062	Probable ribonuclease III Rnc (RNase III)	information pathways	Cytoplasmic	COG0571K	0.028727	-2.12524	without changes
15609594		Rv2457c	clpX	gi|15609594	Probable ATP-dependent CLP protease ATP-binding subunit ClpX	intermediary metabolism and respiration	Cytoplasmic	COG1219O	0.017555	-2.15591	without changes
15610266		Rv3130c	tgs1	gi|15610266	Triacylglycerol synthase (diacylglycerol acyltransferase) Tgs1	lipid metabolism	Cytoplasmic	-	0.000116	-2.28598	without changes
15609810	510	Rv2673	aftC	gi|15609810	Possible arabinofuranosyltransferase AftC	cell wall and cell processes	Cytoplasmic Membrane	-	6.8e-06	-2.33565	without changes
15608827		Rv1689	tyrS	gi|15608827	Probable tyrosyl-tRNA synthase TyrS (TYRRS)	information pathways	Cytoplasmic	COG0162J	0.028324	-2.34012	without changes
15608073	182	Rv0933	pstB	gi|15608073	Phosphate-transport ATP-binding protein ABC transporter PstB	cell wall and cell processes	Cytoplasmic Membrane	COG1117P	4.65e-07	-2.40935	without changes
57116893	315	Rv1623c	cydA	gi|57116893	Probable integral membrane cytochrome D ubiquinol oxidase (subunit I) CydA (cytochrome BD-I oxidase subunit I)	intermediary metabolism and respiration	Cytoplasmic Membrane	COG1271C	0.000595	-2.48477	without changes
15609531	457	Rv2394	ggtB	gi|15609531	Probable gamma-glutamyltranspeptidase precursor GgtB (gamma-glutamyltransferase) (glutamyl transpeptidase)	intermediary metabolism and respiration	Extracellular	COG0405E	0.000189	-2.69709	without changes
15609915		Rv2778c	-	gi|15609915	Conserved protein	conserved hypotheticals	Cytoplasmic	-	0.001176	-2.78773	without changes
15608067	179	Rv0927c	-	gi|15608067	Probable short-chain type dehydrogenase/reductase	intermediary metabolism and respiration	Cytoplasmic	COG1028IQR	3.69e-05	-2.86967	Rv0927c: 1034211 del TGC
15609298		Rv2161c	-	gi|15609298	Conserved protein	intermediary metabolism and respiration	Cytoplasmic	COG2141C	0.000408	-2.9799	without changes
15608548	274	Rv1410c	-	gi|15608548	Aminoglycosides/tetracycline-transport integral membrane protein	cell wall and cell processes	Cytoplasmic Membrane	COG2814G	0.003882	-2.993	without changes
15609166	385	Rv2029c	pfkB	gi|15609166	6-phosphofructokinase PfkB (phosphohexokinase) (phosphofructokinase)	intermediary metabolism and respiration	Cytoplasmic Membrane	COG1105G	0.000633	-3.00266	without changes
15608503	263	Rv1363c	-	gi|15608503	Possible membrane protein	cell wall and cell processes	Cytoplasmic Membrane	-	0.000212	-3.30026	without changes
