# Supplementary material for: Proteome analysis of the Mycobacterium tuberculosis Beijing B0/W148 cluster
Source: Sci Rep. 2016 Jun 30;6:28985. doi: 10.1038/srep28985 (PMC4928086; doi:10.1038/srep28985)
Supplement: Supplementary Information [file srep28985-s6.xls]

## Sheet: peps.q
Table S5. List of peptide quantification
PID	Synonym	Gene	Retention time (min)	Charge	M.Z	Score	Sequence	Modifications	Accession	Description	Sp27_1	Sp27_2	Sp27_3	Sp22_1	Sp22_2	Sp22_3	Sp10_2	Sp10_3	Sp10_1	Sp13_1	Sp13_2	Sp13_3	Sp45_1	Sp45_2	Sp45_3	Sp7_3	Sp7_1	Sp7_2	Sp1_2	Sp1_1	Sp1_3	H37Rv_1	H37Rv_2	H37Rv_3
15607143	Rv0001	dnaA	77.9489	2	967.962	90.66	YVSTEEFTNDFINSLR		gi|15607143|ref|NP_214515.1|	chromosomal replication initiator protein DnaA [Mycobacterium tuberculosis H37Rv]	858.06	581.413	912.693	1217.35	2047.38	1663.39	1007.81	281.361	819.761	1733.18	1678.73	1671.8	769.184	410.553	705.52	525.158	1126.83	946.962	1046.37	933.991	768.022	560.653	120.802	756.407
15607143	Rv0001	dnaA	106.991	3	614.005	67.28	LAVPDDVLELIASSIER		gi|15607143|ref|NP_214515.1|	chromosomal replication initiator protein DnaA [Mycobacterium tuberculosis H37Rv]	1832.74	2667.9	2452.56	1012.12	7820.64	3340.67	2492.57	819.017	2439.65	1358.18	2828.5	1184.51	2680.31	1086.39	1440.24	1705.02	3887.42	5070.06	5834.15	2307.6	4068.88	2358.51	3275.13	3037.51
15607143	Rv0001	dnaA	106.991	2	920.504	95.16	LAVPDDVLELIASSIER		gi|15607143|ref|NP_214515.1|	chromosomal replication initiator protein DnaA [Mycobacterium tuberculosis H37Rv]	1293.71	1907.33	1856.73	845.199	7029.99	1648.83	2426.75	509.523	2333.11	1257.61	3849.48	1183.19	2795.89	753.704	1122.92	1606.88	2979.09	4399.49	5018.06	3960.83	4115.63	2591.07	3429.06	3244.49
15607143	Rv0001	dnaA	77.298	3	551.288	29.05	AYNPLFIWGESGLGK		gi|15607143|ref|NP_214515.1|	chromosomal replication initiator protein DnaA [Mycobacterium tuberculosis H37Rv]	74.2426	168.666	16.1772	0	0	323.73	0	0	41.4085	200.473	188.137	89.4495	0	0	0	136.181	0	0	0	20.3309	0	0	0	0
15607143	Rv0001	dnaA	31.7801	2	475.765	41.66	VTAFASLNK		gi|15607143|ref|NP_214515.1|	chromosomal replication initiator protein DnaA [Mycobacterium tuberculosis H37Rv]	762.157	915.397	714.166	694.596	76.0395	494.791	613.861	259.705	698.591	820.325	926.891	716.371	658.023	919.025	615.581	111.214	31.1191	64.0223	935.966	1261.27	5.62629	156.829	183.616	20.4049
15607143	Rv0001	dnaA	36.2442	2	1034.5	94.06	VDDGPSSDANLSAPLTPQQR		gi|15607143|ref|NP_214515.1|	chromosomal replication initiator protein DnaA [Mycobacterium tuberculosis H37Rv]	0	117.212	0	543.773	0	33.8489	0	0	0	560.529	0	894.565	0	9.29996	8.58252	0	0	0	84.8976	0	0	0	0	0
15607144	Rv0002	dnaN	24.1959	2	481.249	30.54	VALTCGNAR	[5] Carbamidomethyl (C)	gi|15607144|ref|NP_214516.1|	DNA polymerase III subunit beta [Mycobacterium tuberculosis H37Rv]	113.089	136.259	181.637	29.7003	29.5649	0	136.816	228.704	118.762	37.891	58.0755	14.7111	151.976	114.516	88.3759	29.0443	15.8029	102.953	35.6019	358.762	110.769	61.2792	176.372	30.3027
15607144	Rv0002	dnaN	52.2385	2	511.286	39.99	VGLTDLTFR		gi|15607144|ref|NP_214516.1|	DNA polymerase III subunit beta [Mycobacterium tuberculosis H37Rv]	1825.85	2975.49	1348.26	5720.72	1710.83	3506.05	100.887	3749.44	243.909	3154.31	642.851	4175.04	52.7831	3998.15	2475.95	1380.01	1100.27	1002.26	1185.04	214.953	667.464	1274.26	980.233	128.742
15607144	Rv0002	dnaN	32.9902	2	428.764	34.36	LVALVADR		gi|15607144|ref|NP_214516.1|	DNA polymerase III subunit beta [Mycobacterium tuberculosis H37Rv]	1346.96	901.26	1279.36	561.922	1920.02	1848.46	1332.74	825.249	1179.45	906.797	874.897	539.777	1516.87	989.37	1037.45	1028.55	1419.35	1116.94	1415.55	1970.8	1261.89	732.22	2677.41	1044.96
15607144	Rv0002	dnaN	61.6907	2	655.327	53.52	ESFADAVSWVAK		gi|15607144|ref|NP_214516.1|	DNA polymerase III subunit beta [Mycobacterium tuberculosis H37Rv]	10631.9	7586.75	9216.89	2261.61	2472.96	7719.47	8259.91	8095.37	8933.89	6858.65	7213.76	8409.87	6443.32	6586.82	7585.68	8737.72	5387.86	5874.49	5001.84	3783.84	3741.5	8631.73	7883.34	6059
15607144	Rv0002	dnaN	58.7251	2	870.961	84.34	WSASSPDIEAAVLVPAK		gi|15607144|ref|NP_214516.1|	DNA polymerase III subunit beta [Mycobacterium tuberculosis H37Rv]	7791.91	6452.61	7426.22	2864.7	6063.72	3368.75	7729.7	5136.83	8911.3	5369.22	6747.4	6031.77	7026.38	5357.91	6639	4596.56	6734.95	6171.74	7575.76	5293.02	4876.43	6404.58	4811.63	7493.63
15607144	Rv0002	dnaN	102.834	3	1123.89	113.05	AEEDLVVDYAGEPLTIAFNPTYLTDGLSSLR		gi|15607144|ref|NP_214516.1|	DNA polymerase III subunit beta [Mycobacterium tuberculosis H37Rv]	1681.18	1753.62	1563.98	954.882	310.486	0	1823.25	974.787	2677.25	559.315	864.502	729.391	1647.75	1144.09	1124.94	0	271.495	0	122.619	16.6647	129.086	0	393.277	156.443
15607144	Rv0002	dnaN	25.0245	3	548.96	38.69	ALPNKPVDVHVEGNR		gi|15607144|ref|NP_214516.1|	DNA polymerase III subunit beta [Mycobacterium tuberculosis H37Rv]	71.0432	47.3734	84.3226	85.4685	65.5352	13.3804	104.914	315.436	73.0693	32.4071	43.3152	33.714	93.9892	151.352	55.2958	9.58463	0	40.3031	90.2487	272.272	6.8113	21.649	34.9672	0
15607145	Rv0003	recF	36.5228	2	399.761	27.47	LLAALAAR		gi|15607145|ref|NP_214517.1|	DNA replication/repair protein RecF [Mycobacterium tuberculosis H37Rv]	0	0	0	0	18.4826	0	0	0	0	0	0	0	0	0	0	1.75494	0	0.200912	17.7032	105.052	0	24.4533	29.1886	14.4033
15607145	Rv0003	recF	116.979	3	768.058	74.75	VDGGEPVLLLDDVFAELDVMR		gi|15607145|ref|NP_214517.1|	DNA replication/repair protein RecF [Mycobacterium tuberculosis H37Rv]	1.38075	2.06858	2.07009	18.0712	46.6888	0	0	0	0	4.03301	3.36468	0.985228	0	0	0	19.3327	0	0	0	364.132	6.10421	0	0	4.61112
15607148	Rv0006	gyrA	20.6225	2	559.769	48.98	GVVEVEEDSR		gi|15607148|ref|NP_214520.1|	DNA gyrase subunit A [Mycobacterium tuberculosis H37Rv]	132.413	318.892	168.986	74.5342	50.4784	21.8769	236.857	80.3471	453.968	350.732	482.376	220.261	224.542	137.277	140.234	1.04967	63.7114	0.87006	216.59	977.546	13.4883	0.102355	4.61965	0.827191
15607148	Rv0006	gyrA	34.1993	2	725.859	13.9	FSATDEALRPMGR		gi|15607148|ref|NP_214520.1|	DNA gyrase subunit A [Mycobacterium tuberculosis H37Rv]	0	0	0	0	16.449	25.4108	0	0	0	4.20031	196.32	0	0	198.854	0	6.62099	22.8007	0	17.4344	0	0	0	0	0
15607148	Rv0006	gyrA	48.4397	2	1130.52	40.44	YPLVDGQGNFGSPGNDPPAAMR		gi|15607148|ref|NP_214520.1|	DNA gyrase subunit A [Mycobacterium tuberculosis H37Rv]	455.279	223.421	424.508	689.403	354.119	0	547.957	108.308	455.173	1081.71	960.72	678.987	212.895	563.718	654.287	91.2646	254.388	92.5853	186.962	56.3982	92.2297	0	28.3315	0
15607148	Rv0006	gyrA	37.7283	2	357.743	21.73	IVIEIK		gi|15607148|ref|NP_214520.1|	DNA gyrase subunit A [Mycobacterium tuberculosis H37Rv]	0	0	0	0	525.881	128.824	0	0	0	0	0	0	0	0	0	0	227.242	0	0	688.592	467.393	16.1304	128.655	3.31399
15607148	Rv0006	gyrA	83.4448	3	1006.8	73.75	ELADAVFWALENHDADEEETLAAVMGR	[25] Oxidation (M)	gi|15607148|ref|NP_214520.1|	DNA gyrase subunit A [Mycobacterium tuberculosis H37Rv]	56.6078	48.4781	52.596	26.141	38.0532	0	145.013	72.7191	45.4033	730.621	1163.07	547.337	147.963	48.8679	182.548	16.8512	14.7193	46.4431	42.0433	50.0623	7.90983	13.9856	18.5244	45.6941
15607148	Rv0006	gyrA	33.0831	2	535.271	32.66	GVLTVMYDR	[6] Oxidation (M)	gi|15607148|ref|NP_214520.1|	DNA gyrase subunit A [Mycobacterium tuberculosis H37Rv]	703.144	712.681	701.911	985.602	151.94	322.025	429.589	2462.07	456.722	1175.54	765.757	781	427.44	651.258	727.393	51.1793	376.25	0	589.272	203.127	62.4311	30.6542	90.9328	28.4238
15607148	Rv0006	gyrA	57.0581	2	720.374	48.07	GYTDAPYLVLATR		gi|15607148|ref|NP_214520.1|	DNA gyrase subunit A [Mycobacterium tuberculosis H37Rv]	5769.66	5813.82	5912.7	6340.58	5630.34	7712.18	4872.58	7113.02	5827.09	9498	7456.29	7277.76	3509.09	6739.25	6863.39	4781.77	1980.35	2952.18	3992.83	3250.17	3413.6	5315.29	5475.24	3921.2
15607148	Rv0006	gyrA	44.0047	3	563.939	19.01	VLYAMFDSGFRPDR	[5] Oxidation (M)	gi|15607148|ref|NP_214520.1|	DNA gyrase subunit A [Mycobacterium tuberculosis H37Rv]	35.2355	0	88.9275	154.731	0	138.294	13.4741	0	0	565.712	158.581	219.404	24.1646	10.1124	0	13.4781	25.2117	0	17.2622	25.2898	0	127.922	0	5.07673
15607148	Rv0006	gyrA	19.9837	2	481.25	47.89	ASETVDIAR		gi|15607148|ref|NP_214520.1|	DNA gyrase subunit A [Mycobacterium tuberculosis H37Rv]	49.2157	73.4196	12.7579	30.3132	16.2088	11.189	126.36	95.0201	134.765	93.3878	115.24	49.1785	110.582	59.4085	54.844	16.5528	37.0887	60.3475	137.78	350.537	56.9062	0	8.37234	0
15607148	Rv0006	gyrA	58.7251	2	1033.01	91.6	GPDFPTAGLIVGSQGTADAYK		gi|15607148|ref|NP_214520.1|	DNA gyrase subunit A [Mycobacterium tuberculosis H37Rv]	171.776	77.2345	108.801	568.275	882.238	468.415	448.827	68.1919	344.71	1151.82	898.313	720.659	364.901	221.589	290.626	43.1107	549.476	588.01	837.33	257.596	477.045	0	0	28.6804
15607148	Rv0006	gyrA	70.801	3	642.343	73.75	IEAEIADLEDILAKPER		gi|15607148|ref|NP_214520.1|	DNA gyrase subunit A [Mycobacterium tuberculosis H37Rv]	5397.5	4707.48	5107.07	7637.7	12980.5	9295.19	6228.86	6298.1	5935.26	8401.25	8041.53	7196.41	7085.08	5944.41	6215.01	6217.3	6050.49	6384.5	7457.61	3791.15	5824.55	9597.56	8886.55	11384.1
15607148	Rv0006	gyrA	46.5864	3	840.393	32.16	SVAETMGNYHPHGDASIYDSLVR		gi|15607148|ref|NP_214520.1|	DNA gyrase subunit A [Mycobacterium tuberculosis H37Rv]	0	0	0	0	0	0	0	0	0	0	0	0	0	0	0	0	0	0	0	0	0	0	212.269	0
15607148	Rv0006	gyrA	41.3309	2	1138.52	63.47	YPLVDGQGNFGSPGNDPPAAMR	[21] Oxidation (M)	gi|15607148|ref|NP_214520.1|	DNA gyrase subunit A [Mycobacterium tuberculosis H37Rv]	0	0	0	646.435	0	0	0	0	0	1525.27	323.41	811.214	0	0	0	0	0	10.2402	0	0	0	0	0	0
15607148	Rv0006	gyrA	100.308	3	471.274	18.01	ALDALDEVIALIR		gi|15607148|ref|NP_214520.1|	DNA gyrase subunit A [Mycobacterium tuberculosis H37Rv]	1010.74	964.225	810.855	1330.78	2303.18	3626.68	1171.1	492.37	1182.61	1739.2	1686.33	1172.43	1373.68	968.915	936.005	1216.73	938.067	1286.81	1281.27	919.647	1007.27	1063.72	1792.04	936.278
15607148	Rv0006	gyrA	34.1993	2	752.863	71.3	LAGISNIEDQSSDR		gi|15607148|ref|NP_214520.1|	DNA gyrase subunit A [Mycobacterium tuberculosis H37Rv]	170.567	282.059	100.658	5482.79	248.096	649.647	105.565	1483.01	127.016	1278.84	116.256	2889.84	25.6766	2335.55	463.688	340.768	228.763	141.657	584.806	0	48.8719	153.735	114.247	36.905
15607148	Rv0006	gyrA	42.0716	3	507.269	43.1	YYVDHQLDVIVR		gi|15607148|ref|NP_214520.1|	DNA gyrase subunit A [Mycobacterium tuberculosis H37Rv]	1318.71	1096.38	498.242	1950.3	225.243	915.397	1226.15	1994.56	1281.92	3094.27	2274.01	1909.15	989.995	2010.01	1866.03	1111.79	1050.89	761.926	1631.07	980.347	358.661	349.339	589.822	404.679
15607148	Rv0006	gyrA	57.1511	3	480.588	42.26	GYTDAPYLVLATR		gi|15607148|ref|NP_214520.1|	DNA gyrase subunit A [Mycobacterium tuberculosis H37Rv]	459.901	346.836	262.175	579.864	228.227	685.522	303.344	201.301	354.303	944.062	467.894	686.998	137.84	518.147	478.401	177.615	162.526	111.036	214.045	115.793	113.062	357.724	0	72.7662
15607148	Rv0006	gyrA	100.308	2	706.409	75.98	ALDALDEVIALIR		gi|15607148|ref|NP_214520.1|	DNA gyrase subunit A [Mycobacterium tuberculosis H37Rv]	3299.86	2776.09	2989.75	4181.34	11249.4	3531.27	4545.71	1875.77	4828.28	6647.73	6976.85	4538.48	5120.81	3305.52	3434.95	4946.1	4064.74	6119.95	5809.64	5508.96	5864.04	5814.75	8584.22	5629.67
15607148	Rv0006	gyrA	51.6851	3	495.604	33.17	GIVRDELAEIVDR		gi|15607148|ref|NP_214520.1|	DNA gyrase subunit A [Mycobacterium tuberculosis H37Rv]	3108.18	2288.23	2425.74	985.2	2575.4	1274.3	1819.94	2487.74	2302.41	1781.71	1718.03	1539.16	1387.84	2480.7	2378.03	1847.4	2013.6	1640.27	1316.78	1436	2439.24	6452.46	3455.04	4078.01
15607148	Rv0006	gyrA	44.0047	2	836.916	87.05	IIAADGDVSDEDLIAR		gi|15607148|ref|NP_214520.1|	DNA gyrase subunit A [Mycobacterium tuberculosis H37Rv]	3476.8	3721.33	3653.36	6275.04	4927.7	6192.99	3059.29	5152.3	3260.96	8515.86	7190.45	6002.9	2218.74	4128.18	4108.04	5944.22	4592.43	1410.85	5311.54	2297.85	4206.07	1098.29	2770.54	2307.05
15607148	Rv0006	gyrA	83.8162	3	996.518	75.71	TSLVITELPYQVNHDNFITSIAEQVR		gi|15607148|ref|NP_214520.1|	DNA gyrase subunit A [Mycobacterium tuberculosis H37Rv]	2975.63	3361.74	3202.28	2375.29	4686.46	67.0859	4245.3	2484.32	3662.24	7333.06	9256.62	4214.59	5717.99	4287.27	3553.97	2602.97	3079.97	5025.1	3158.06	1672.39	1028.17	7479.7	7361.97	2430.36
15607150	Rv0008c	-	42.6266	2	702.875	65.33	GLAYSAVGPVDVTR		gi|15607150|ref|NP_214522.1|	cell wall synthesis protein CwsA [Mycobacterium tuberculosis H37Rv]	1512.41	5393.29	2382.54	1738.59	2386.48	760.712	1327.92	2153.43	3975.32	1433.74	548.848	1223.19	770.203	4030.62	2855.46	5235.41	4471.37	2950.31	1041.8	1507.05	4587.46	3301.28	5962.69	205.69
15607150	Rv0008c	-	105.344	3	1078.89	120.05	EVAAAQETLAQELTAAQDVVANLPQALQDAR		gi|15607150|ref|NP_214522.1|	cell wall synthesis protein CwsA [Mycobacterium tuberculosis H37Rv]	4826.68	5915.65	7378.18	396.592	791.464	20.6496	6588.42	3214.33	7150.93	1334.38	1589.93	950.439	6640.22	4566.47	4229.79	6322.33	10282.9	13158.2	4838.65	4337.74	4351.99	5270.59	7171.89	8537.95
15607151	Rv0009	ppiA	42.4422	2	875.426	74.52	VIQGFMIQGGDPTGTGR	[6] Oxidation (M)	gi|15607151|ref|NP_214523.1|	iron-regulated peptidyl-prolyl cis-trans isomerase PpiA [Mycobacterium tuberculosis H37Rv]	0	0	22.9847	0	35.3451	37.5807	0	0	0	34.2427	50.5228	0	0	0	0	0	88.6268	220.472	12.7469	6.22345	53.3924	162.843	49.8878	0
15607151	Rv0009	ppiA	39.7658	2	875.433	94.63	VIQGFMIQGGDPTGTGR	[6] Oxidation (M)	gi|15607151|ref|NP_214523.1|	iron-regulated peptidyl-prolyl cis-trans isomerase PpiA [Mycobacterium tuberculosis H37Rv]	818.997	2136.05	1805.63	2470.37	0	17.8014	386.466	2808.97	2164.63	1577.8	683.16	922.967	224.383	1603.35	1999.81	304.187	173.431	0	380.157	1008.71	0	22.5831	143.273	0
15607151	Rv0009	ppiA	47.9779	3	810.695	100.3	DYSTQNASGGPSGPFYDGAVFHR		gi|15607151|ref|NP_214523.1|	iron-regulated peptidyl-prolyl cis-trans isomerase PpiA [Mycobacterium tuberculosis H37Rv]	8738.71	6667.54	11294.3	1167.46	2352.95	1686.66	4936.3	5237.98	3232.36	1585.2	2737.57	1211.28	1814.15	6715.01	7213.69	7460.08	6162.6	4271.65	1535.66	939.165	1926.83	5434.41	3219.91	2391.47
15607151	Rv0009	ppiA	40.8697	2	879.446	44	RHTIFGEVIDAESQR		gi|15607151|ref|NP_214523.1|	iron-regulated peptidyl-prolyl cis-trans isomerase PpiA [Mycobacterium tuberculosis H37Rv]	16.5213	0	0	92.9318	91.3216	653.091	0	0	0	60.9499	29.4871	52.7699	0	0	33.2217	484.163	522.13	736.024	151.434	8.2278	142.753	137.242	91.0302	0
15607151	Rv0009	ppiA	45.4762	3	578.624	52.28	VIQGFMIQGGDPTGTGR		gi|15607151|ref|NP_214523.1|	iron-regulated peptidyl-prolyl cis-trans isomerase PpiA [Mycobacterium tuberculosis H37Rv]	4873	3392.18	3038.23	2938.29	3896.69	677.554	3221.43	3340.08	1732.95	1686.94	1660.47	2307.43	2373.21	5119.58	4186.33	5550.24	5052.11	3047.52	1143.64	3310.45	781.972	3333.29	3570.76	2784.16
15607151	Rv0009	ppiA	38.7504	2	879.448	42.81	RHTIFGEVIDAESQR		gi|15607151|ref|NP_214523.1|	iron-regulated peptidyl-prolyl cis-trans isomerase PpiA [Mycobacterium tuberculosis H37Rv]	378.795	288.691	660.005	105.144	546.959	184.834	596.541	0	324.798	241.599	265.329	29.7564	367.491	601.847	527.715	354.47	2030.75	3349.3	771.738	1488.7	1273.16	492.633	512.079	357.28
15607151	Rv0009	ppiA	58.3532	2	1101.05	37.73	TATDGNDRPTDPVVIESITIS		gi|15607151|ref|NP_214523.1|	iron-regulated peptidyl-prolyl cis-trans isomerase PpiA [Mycobacterium tuberculosis H37Rv]	2759.63	2961.54	4717.12	103.443	732.711	229.064	4038.28	2189.53	4175.15	408.31	567.57	351.291	3497.06	2608.31	2116.28	3678.49	5472.04	4959.65	507.675	4275.9	552.522	1913.8	904.349	2592.11
15607151	Rv0009	ppiA	47.8857	2	1215.54	58.72	DYSTQNASGGPSGPFYDGAVFHR		gi|15607151|ref|NP_214523.1|	iron-regulated peptidyl-prolyl cis-trans isomerase PpiA [Mycobacterium tuberculosis H37Rv]	1172.92	898.713	2072.55	2.70311	747.966	100.661	696.966	492.505	431.807	84.2755	357.519	74.9527	68.9293	1183.27	1398.03	1507.87	1270.82	398.353	391.702	34.8041	516.422	65.184	0	0
15607151	Rv0009	ppiA	45.5688	2	867.436	77.84	VIQGFMIQGGDPTGTGR		gi|15607151|ref|NP_214523.1|	iron-regulated peptidyl-prolyl cis-trans isomerase PpiA [Mycobacterium tuberculosis H37Rv]	9105.02	7548.79	11186.4	1731.35	5433.73	1511.57	7680.33	8130.06	3551.77	1508.67	1383.16	1083.94	4171.99	11113.2	9538.88	10626	8981.38	5107.2	1753.6	5670.41	2215.38	6098.98	8654.11	2166.61
15607151	Rv0009	ppiA	45.4762	2	801.404	66.06	HTIFGEVIDAESQR		gi|15607151|ref|NP_214523.1|	iron-regulated peptidyl-prolyl cis-trans isomerase PpiA [Mycobacterium tuberculosis H37Rv]	11281.9	9435.38	16143.7	12792.5	5817.51	21154.7	11637.4	11512.4	8116.75	6622.31	5274.38	5081.03	9024.09	12076	13972.5	14396.4	12178.9	1145.68	2462.7	6277.18	2327.62	10197.1	9892.97	6860.43
15607151	Rv0009	ppiA	45.6614	3	534.604	49.56	HTIFGEVIDAESQR		gi|15607151|ref|NP_214523.1|	iron-regulated peptidyl-prolyl cis-trans isomerase PpiA [Mycobacterium tuberculosis H37Rv]	12113.1	10424.5	15249.1	5259.23	4966.31	6758.7	10726.7	9642.26	8276.51	4762.12	4355.96	4167.91	10053.6	11313.7	11475.6	16492.8	12835	6899.15	2020.57	6090.36	3278.64	9397.32	9081.3	8837.15
15607156	Rv0014c	pknB	32.2455	3	519.271	13.03	DIPDVAGQTVDVAQK		gi|15607156|ref|NP_214528.1|	serine/threonine-protein kinase PknB [Mycobacterium tuberculosis H37Rv]	139.577	67.1855	116.778	1082.94	4232.82	251.885	106.501	13365.1	72.1815	185.487	74.2308	388.551	76.7525	1247.49	191.574	160.2	2321.98	97.9481	83.6135	50.1747	1636.92	383.24	200.535	69.5129
15607157	Rv0015c	pknA	22.6397	2	394.733	29.41	VGVTLSGR		gi|15607157|ref|NP_214529.1|	serine/threonine-protein kinase PknA [Mycobacterium tuberculosis H37Rv]	18.2707	24.2555	6.41728	1.64817	2.02258	0	34.3589	1.31112	36.1965	16.2816	13.1672	1.45088	26.3225	14.3831	3.19696	2.2108	1.19623	27.6122	77.9518	240.445	0	2.08491	0.893825	0
15607157	Rv0015c	pknA	40.4098	3	560.659	33.51	DVKPGNILITPTGQVK		gi|15607157|ref|NP_214529.1|	serine/threonine-protein kinase PknA [Mycobacterium tuberculosis H37Rv]	211.205	386.101	151.716	451.018	460.285	223.673	10.7775	488.816	6.51204	165.733	5.2196	152.098	0	642.322	278.447	13.6943	6.69406	29.2476	8.95339	2.44195	39.6279	48.0791	142.451	896.281
15607157	Rv0015c	pknA	56.9649	2	529.325	27.38	ELIEITLVK		gi|15607157|ref|NP_214529.1|	serine/threonine-protein kinase PknA [Mycobacterium tuberculosis H37Rv]	711.152	1044.56	772.631	861.275	550.907	1707.86	606.246	982.57	1117.36	518.292	405.066	298.636	748.038	740.132	657.374	1067.19	735.385	873.635	784.285	1737.21	823.73	963.388	464.872	438.806
15607158	Rv0016c	pbpA	70.1488	2	1036.52	37.17	VYPNPEVYAPVTGFYSLR		gi|15607158|ref|NP_214530.1|	penicillin-binding protein PbpA [Mycobacterium tuberculosis H37Rv]	459.01	402.224	467.494	252.661	790.563	401.054	686.525	398.407	730.758	364.671	460.462	337.264	744.302	414.72	500.634	601.166	426.669	70.3395	679.378	632.089	1106.5	723.338	657.504	1401.13
15607160	Rv0018c	pstP	93.3795	3	1176.58	69.03	YLLCSDGLSDPVSDETILEALQIPEVAESAHR	[4] Carbamidomethyl (C)	gi|15607160|ref|NP_214532.1|	phosphoserine/threonine phosphatase PstP [Mycobacterium tuberculosis H37Rv]	0	0	0	10.8561	0	0	0	7.36545	0	165.083	238.401	107.885	0	0	0	174.187	39.4991	63.1321	36.9168	0	0	0	186.097	548.995
15607160	Rv0018c	pstP	94.1224	3	1176.57	77.34	YLLCSDGLSDPVSDETILEALQIPEVAESAHR	[4] Carbamidomethyl (C)	gi|15607160|ref|NP_214532.1|	phosphoserine/threonine phosphatase PstP [Mycobacterium tuberculosis H37Rv]	0	0	0	0	0	0	0	0	0	0	0	0	0	0	0	0	0	0	0	0	0	192.567	0	126.988
15607161	Rv0019c	fhaB	47.8857	2	663.388	64.72	ITLSEQPVLIGR		gi|15607161|ref|NP_214533.1|	FHA domain-containing protein FhaB [Mycobacterium tuberculosis H37Rv]	1834.3	1823.15	2531.18	3201.49	2061.89	1831.49	1077.35	2506.43	856.809	3206.48	1832.93	4143.69	311.356	3030.77	2489.55	432.676	567.895	279.693	241.714	312.999	243.415	469.756	1335.35	389.865
15607161	Rv0019c	fhaB	43.5438	2	675.375	57.78	YLVVTEGALTGAR		gi|15607161|ref|NP_214533.1|	FHA domain-containing protein FhaB [Mycobacterium tuberculosis H37Rv]	4916.84	4308.75	5450.18	7799.58	3733.03	3588.72	2897.13	22509.1	2778.8	4260.97	3515.33	4735.64	2184.08	10482.1	9830.89	2209.86	1651.76	647.382	863.833	1345.23	855.469	531.518	2356.24	2584.91
15607162	Rv0020c	fhaA	25.1172	3	517.581	37.83	FEQSSNLHTGQFR		gi|15607162|ref|NP_214534.1|	FHA domain-containing protein FhaA [Mycobacterium tuberculosis H37Rv]	32.4107	72.6517	56.083	9.96398	3.24322	0.371086	24.9289	83.4498	53.7061	29.8812	38.5289	15.297	23.0207	34.6858	8.67172	1.16845	21.0992	6.00452	40.5322	174.233	1.53292	0.722873	13.6369	1.67008
15607162	Rv0020c	fhaA	33.9213	3	768.997	25.25	QSGGYGPSPGGGQPGYGGYGEYGR		gi|15607162|ref|NP_214534.1|	FHA domain-containing protein FhaA [Mycobacterium tuberculosis H37Rv]	120.75	821.434	14.5882	863.905	0	385.528	25.0272	195.823	69.7111	1402.51	206.347	1469.64	0	613.365	257.362	16.7342	45.8409	0	373.292	107.117	0	0	0	0
15607162	Rv0020c	fhaA	22.5487	3	341.867	32.99	LGHSEIIVR		gi|15607162|ref|NP_214534.1|	FHA domain-containing protein FhaA [Mycobacterium tuberculosis H37Rv]	314.191	233.543	342.062	9.32066	97.0224	17.9022	268.814	126.386	284.508	110.401	136.934	27.0189	275.194	236.102	153.73	6.12751	14.114	0	314.149	1738.31	1.04899	11.0658	43.2524	7.98635
15607162	Rv0020c	fhaA	28.4451	2	823.897	73.55	VPGYAPQGGGYAEPAGR		gi|15607162|ref|NP_214534.1|	FHA domain-containing protein FhaA [Mycobacterium tuberculosis H37Rv]	0	0	0	0	0	6.4326	0	6936.44	0	0	0	0	0	0	0	0	0	0	0	0	0	0	0	0
15607162	Rv0020c	fhaA	72.7437	3	691.367	54.5	LLAPNEYIITLGVHDFEK		gi|15607162|ref|NP_214534.1|	FHA domain-containing protein FhaA [Mycobacterium tuberculosis H37Rv]	3729.35	3886.25	2953.02	1731.95	4938.4	962.218	2573.02	1717.59	2283.08	3435.48	5657.6	2554.45	483.252	2608.45	2907.61	1662.57	2200.51	2739.45	2440.53	1765.41	1245.95	2328.16	2404.68	2644.25
15607162	Rv0020c	fhaA	29.2793	2	823.899	78.85	VPGYAPQGGGYAEPAGR		gi|15607162|ref|NP_214534.1|	FHA domain-containing protein FhaA [Mycobacterium tuberculosis H37Rv]	107.557	448.33	40.5851	3247.53	0	1185.23	0	455.505	0	647.838	0	1505.16	0	2530.35	266.495	0	6.95858	0	852.884	0	0	0	0	0
15607162	Rv0020c	fhaA	35.6859	3	882.718	73.59	HPDQGDYPEQIGYPDQGGYPEQR		gi|15607162|ref|NP_214534.1|	FHA domain-containing protein FhaA [Mycobacterium tuberculosis H37Rv]	3101.95	4086.44	2276.51	3109.39	98.4931	1318.67	23.7001	1439.03	423.216	5281.4	2921.59	3775.91	0	1890.77	2294.23	2183.66	1272.4	36.3198	1541.36	496.723	354.126	37.094	0	38.9579
15607162	Rv0020c	fhaA	22.0906	2	512.298	31.92	LGHSEIIVR		gi|15607162|ref|NP_214534.1|	FHA domain-containing protein FhaA [Mycobacterium tuberculosis H37Rv]	44.4696	36.8197	82.2261	0	13.4965	0	57.854	21.9069	49.095	17.0401	20.5404	2.38361	42.0248	40.9471	19.2423	2.46938	0.753065	0	70.0898	414.959	0	0	6.1666	0.159073
15607162	Rv0020c	fhaA	88.103	3	576.659	32.59	IFGGSIVPQEVEALLR		gi|15607162|ref|NP_214534.1|	FHA domain-containing protein FhaA [Mycobacterium tuberculosis H37Rv]	835.882	1164.29	869.984	583.607	980.824	2970.09	577.375	444.049	705.533	1316.09	1740.39	1070.23	817.021	907.753	696.138	580.403	1566.27	1842.42	1630.79	663.617	142.385	392.769	578.521	600.714
15607162	Rv0020c	fhaA	39.3984	3	882.721	60.08	HPDQGDYPEQIGYPDQGGYPEQR		gi|15607162|ref|NP_214534.1|	FHA domain-containing protein FhaA [Mycobacterium tuberculosis H37Rv]	0	0	0	0	303.036	0	0	0	0	0	5.97417	0	0	5.35896	0	0	0	1140.92	0	0	0	0	0	13.2637
15607162	Rv0020c	fhaA	33.9213	2	1153	91.85	QSGGYGPSPGGGQPGYGGYGEYGR		gi|15607162|ref|NP_214534.1|	FHA domain-containing protein FhaA [Mycobacterium tuberculosis H37Rv]	1.08195	620.289	0	494.471	0	58.3683	0	65.2671	0	1501.31	53.5084	1224.71	0	416.953	139.905	0	0	0	243.155	0	0	0	0	0
15607171	Rv0029	-	103.022	3	634.002	23.61	VDPALLLNCMLLAATER	[9] Carbamidomethyl (C)	gi|15607171|ref|NP_214543.1|	hypothetical protein Rv0029 [Mycobacterium tuberculosis H37Rv]	0	0	6.2805	17.6371	52.1023	91.9779	0	0	0	1.91492e-07	0	0.0469696	0	3.91118	0	0	80.6328	0	0	0	6.80263	0	4.78374	0
15607178	Rv0036c	-	92.0912	3	806.759	61.77	DYAFIVNNLTPPAEPFLVELR		gi|15607178|ref|NP_214550.1|	hypothetical protein Rv0036c [Mycobacterium tuberculosis H37Rv]	117.796	263.639	270.947	0	535.389	0	564.989	850.873	36.7739	0	14.4769	0	93.5721	467.109	124.308	18.0969	53.2625	0	62.5184	4423.75	562.599	0	77.4449	6.65902
15607178	Rv0036c	-	94.5914	2	1209.64	68.13	DYAFIVNNLTPPAEPFLVELR		gi|15607178|ref|NP_214550.1|	hypothetical protein Rv0036c [Mycobacterium tuberculosis H37Rv]	236.865	443.235	274.093	9.81679	0	0	272.272	87.2716	789.052	105.827	326.151	39.6519	268.511	52.868	157.992	244.434	371.377	861.633	499.653	887.361	1482.51	835.115	904.927	1422.17
15607178	Rv0036c	-	69.4038	2	742.898	49.26	WLTIAQAFAGPPGR		gi|15607178|ref|NP_214550.1|	hypothetical protein Rv0036c [Mycobacterium tuberculosis H37Rv]	1991.24	1932.79	2001.88	1556	3394.77	1634.73	1830.6	2643.88	2011.77	966.385	1366.42	779.619	1897.24	1546.34	1871.63	2378.27	2348.4	1661.52	1962.16	1924.13	1672.8	3064.18	3296.14	4401.06
15607178	Rv0036c	-	72.3745	3	874.128	31.44	LMETWAHGLDVADALGVIRPATQR		gi|15607178|ref|NP_214550.1|	hypothetical protein Rv0036c [Mycobacterium tuberculosis H37Rv]	23.1586	117.098	301.399	16.7351	220.012	105.559	362.128	41.9982	148.13	0	13.4077	0	190.796	81.2084	214.561	442.731	181.085	77.5798	70.9851	421.243	147.57	952.787	806.484	1536.93
15607178	Rv0036c	-	92.1827	2	1209.63	56.57	DYAFIVNNLTPPAEPFLVELR		gi|15607178|ref|NP_214550.1|	hypothetical protein Rv0036c [Mycobacterium tuberculosis H37Rv]	0	0	111.911	0	18.6224	0	36.3343	184.137	666.197	0	0	0	404.588	50.3135	52.4043	0	0	0	6.99889	3698.54	115.748	28.8758	0	66.644
15607183	Rv0041	leuS	83.4448	2	899.472	57.95	LLDDLDVLDWPEQVK		gi|15607183|ref|NP_214555.1|	leucine--tRNA ligase [Mycobacterium tuberculosis H37Rv]	1459.41	1590.81	1448.6	166.091	749.314	1234.11	1966.61	1168.49	2255.7	1511.06	3224.07	1651.9	2125.23	1345.37	1249.67	2525.29	1622.65	3512.24	2373.13	564.4	3026.47	2648.56	407.703	812.529
15607183	Rv0041	leuS	39.9495	2	540.291	37.51	STGAVALFSAR		gi|15607183|ref|NP_214555.1|	leucine--tRNA ligase [Mycobacterium tuberculosis H37Rv]	1375.94	2312.43	1318.73	1972.44	1435.28	1468.08	978.48	3714.63	933.736	2061.56	1847.37	1810.37	920.38	2345.89	1355.54	1988.03	399.773	903.625	1069.09	2119.38	130.832	615.81	1008.47	1555.23
15607183	Rv0041	leuS	16.0433	3	419.211	45.58	LVVDEHTGETR		gi|15607183|ref|NP_214555.1|	leucine--tRNA ligase [Mycobacterium tuberculosis H37Rv]	94.5178	38.0312	52.7071	12.7201	23.8471	31.0831	56.6374	120.348	51.389	26.9606	37.3541	45.1834	44.85	64.7876	44.7727	0	141.563	0	60.4521	146.184	14.8716	0.10124	0.0548719	0.0510591
15607183	Rv0041	leuS	32.8973	3	480.59	28.77	LGNTTSLAHGPFPK		gi|15607183|ref|NP_214555.1|	leucine--tRNA ligase [Mycobacterium tuberculosis H37Rv]	0	0	0	100.92	25.3602	167.625	0	0	0	0	0	4.03141	0	61.9131	0	0	110.027	0	0	4.55125	41.7631	3.65712	0	0
15607183	Rv0041	leuS	36.4301	2	674.353	33.22	GSYVPAEQVIER		gi|15607183|ref|NP_214555.1|	leucine--tRNA ligase [Mycobacterium tuberculosis H37Rv]	97.6224	37.9883	50.1449	617.426	305.261	108.723	127.789	1688.16	34.7236	267.917	95.3861	550.903	0	18.8151	129.309	634.693	279.956	435.648	914.875	193.992	165.653	326.271	518.538	45.244
15607183	Rv0041	leuS	29.6456	2	695.357	59.69	VVVAADTDEETLK		gi|15607183|ref|NP_214555.1|	leucine--tRNA ligase [Mycobacterium tuberculosis H37Rv]	918.39	1984	955.396	1466.8	256.368	1121.69	747.188	2327.15	1089.83	1364.99	1949.27	2173.9	603.459	1121.02	930.845	29.9038	46.4519	5.89712	1405.13	1352.49	18.6251	7.79042	12.2546	0
15607183	Rv0041	leuS	45.2906	2	991.936	84.56	NSVSPDEICDAYGADTLR	[9] Carbamidomethyl (C)	gi|15607183|ref|NP_214555.1|	leucine--tRNA ligase [Mycobacterium tuberculosis H37Rv]	0	0	0	15.9889	0	0	13.3482	0	0	0	586.456	401.918	0	0	0	0	0	0	0	0	0	0	0	0
15607183	Rv0041	leuS	33.6425	2	695.356	54.61	VVVAADTDEETLK		gi|15607183|ref|NP_214555.1|	leucine--tRNA ligase [Mycobacterium tuberculosis H37Rv]	20.5099	20.0638	26.4933	71.7366	321.71	0	16.9391	0.244006	40.6103	64.7183	36.8041	28.5394	1.53925	125.185	73.177	185.771	680.122	1145.54	47.5909	0	379.408	413.563	192.333	54.8137
15607183	Rv0041	leuS	62.8949	2	1028.46	42.38	DTNVMPQWAGSSWYELR	[5] Oxidation (M)	gi|15607183|ref|NP_214555.1|	leucine--tRNA ligase [Mycobacterium tuberculosis H37Rv]	0	0	0	49.797	0	22.3878	0	0	0	356.839	1042.14	552.366	25.134	0	0	0	0	0	0	14.0076	0	7.17214	0	0
15607184	Rv0042c	-	72.9291	2	612.371	54.71	AALAALLSQLPR		gi|15607184|ref|NP_214556.1|	transcriptional regulator [Mycobacterium tuberculosis H37Rv]	569.519	736.443	692.616	8.54396	1499.29	3901.77	450.27	343.548	669.289	35.0414	13.5195	35.1457	211.952	372.876	285.835	1158.65	973.136	1931.29	593.812	259.699	142.383	2957.89	4816.9	3588.18
15607186	Rv0044c	-	57.9825	2	522.313	48.69	LILGIGSGWK		gi|15607186|ref|NP_214558.1|	oxidoreductase [Mycobacterium tuberculosis H37Rv]	1555.15	1401.65	1089.88	889.333	851.637	947.356	1219.43	1258.61	1542.74	1112.77	1369	1539.08	1563.77	1556.95	1413.96	1502.35	1174.82	1351.4	791.437	1944.13	448.225	1529.36	2044.28	2111.28
15607187	Rv0045c	-	106.443	3	827.087	59.15	TFGDFAGLWDDVDALSAPITLVR		gi|15607187|ref|NP_214559.1|	hydrolase [Mycobacterium tuberculosis H37Rv]	0	0	0	0	8.50059	0	71.5851	0	35.2588	0	0	0	35.9611	0	0	13.5296	0	10.1118	0	301.267	43.0723	556.847	2861.3	16.9859
15607188	Rv0046c	ino1	34.7561	3	404.222	34.61	FVAAFDVDAKK		gi|15607188|ref|NP_214560.1|	inositol-3-phosphate synthase [Mycobacterium tuberculosis H37Rv]	541.43	398.441	478.022	621.048	181.83	643.93	1046.4	104.373	770.174	533.378	671.171	556.94	780.854	353.202	671.349	278.323	352.66	486.685	390.474	125.372	209.291	195.372	416.663	141.106
15607188	Rv0046c	ino1	41.8859	2	698.402	51.85	IADVAPTNVIVQR		gi|15607188|ref|NP_214560.1|	inositol-3-phosphate synthase [Mycobacterium tuberculosis H37Rv]	91.4976	138.795	13.7804	169.602	1493.2	110.865	98.1767	22.0571	88.3293	51.62	41.345	19.237	74.4892	126.456	132.922	2006.66	595.623	1531.52	33.0968	32.2319	781.401	3056.01	812.938	326.012
15607188	Rv0046c	ino1	74.0456	2	1170.09	108.24	YYADTIELSDAEPVDVVQALK		gi|15607188|ref|NP_214560.1|	inositol-3-phosphate synthase [Mycobacterium tuberculosis H37Rv]	627.169	482.066	705.18	1114.43	2205.33	1443.14	2152.02	637.211	1493.2	1044.19	1067.8	1156.97	1454.64	448.814	760.493	481.43	684.178	1153.91	1104.83	1438.9	2049.39	1827.74	1912.38	2816.61
15607188	Rv0046c	ino1	64.8465	3	690.351	30.47	KVGFDLSDAIFASENNTIK		gi|15607188|ref|NP_214560.1|	inositol-3-phosphate synthase [Mycobacterium tuberculosis H37Rv]	387.294	432.075	180.202	140.926	1005.54	530.895	923.76	741.154	685.751	246.647	246.057	374.17	537.609	375.067	514.243	186.138	178.862	281.426	289.361	376.999	611.377	716.166	568.441	456.556
15607195	Rv0053	rpsF	80.1818	3	515.959	53.73	TVAPSLETFLNVVR		gi|15607195|ref|NP_214567.1|	30S ribosomal protein S6 [Mycobacterium tuberculosis H37Rv]	1156.65	937.033	1534.19	282.76	376.518	30.4642	1398.11	557.772	723.606	241.8	228.383	313.971	2000.62	1292.76	1241.64	1216.37	1980.12	1011.85	28.6823	0	0	1201.96	0	836.997
15607195	Rv0053	rpsF	80.0886	2	773.43	64.27	TVAPSLETFLNVVR		gi|15607195|ref|NP_214567.1|	30S ribosomal protein S6 [Mycobacterium tuberculosis H37Rv]	5010.23	4103.06	6784.98	3215.11	4728.07	874.119	7184.03	2758.97	5731.05	1658.11	1985.57	2345.28	9988.21	5135.64	5718.96	7344.54	8013.26	6306.58	1291.91	1091.54	1511.09	8012.87	7646.35	10538.3
15607196	Rv0054	ssb	49.4611	3	598.642	76.81	FTPSGAAVANFTVASTPR		gi|15607196|ref|NP_214568.1|	single-strand DNA-binding protein [Mycobacterium tuberculosis H37Rv]	13721	12835.3	14194.2	7413.75	9743.31	18048.9	13375.9	11822.2	13998.9	9758.69	6813.09	9067.42	14956.6	10517	11251.6	11694.4	12240.3	11093.4	4747.13	7141.55	7830.88	11454.8	10783	13567.7
15607196	Rv0054	ssb	49.1821	2	897.46	102.77	FTPSGAAVANFTVASTPR		gi|15607196|ref|NP_214568.1|	single-strand DNA-binding protein [Mycobacterium tuberculosis H37Rv]	14105.1	14346.9	20729.9	3541.05	7197.42	5871.51	19028.6	12304.8	17369.2	3334.6	5516.01	3336.66	16597.6	11922.5	12687	14291	13865.9	11148.3	2398.21	7599.29	2350.35	13096	13528.7	17017.2
15607196	Rv0054	ssb	61.5055	2	828.44	67.95	TVIEVEVDEIGPSLR		gi|15607196|ref|NP_214568.1|	single-strand DNA-binding protein [Mycobacterium tuberculosis H37Rv]	1285.16	4811.47	2384.63	456.699	1057.09	943.599	980.321	2662.69	1467.56	696.822	734.018	148.987	1373.52	2094.83	2376.73	1672.88	1150.45	1125.83	260.074	1156.67	254.348	590.234	788.109	173.925
15607196	Rv0054	ssb	47.7933	3	550.614	42.74	QTGEWKDGEALFLR		gi|15607196|ref|NP_214568.1|	single-strand DNA-binding protein [Mycobacterium tuberculosis H37Rv]	300.374	500.286	837.615	176.406	185.766	370.878	383.637	158.807	549.903	216.724	434.524	344.849	420.335	651.75	573.237	1115.86	562.846	742.093	20.2765	146.964	220.873	597.895	123.87	1399.69
15607196	Rv0054	ssb	61.6907	3	552.631	42.82	TVIEVEVDEIGPSLR		gi|15607196|ref|NP_214568.1|	single-strand DNA-binding protein [Mycobacterium tuberculosis H37Rv]	972.801	1261.19	1565.54	0	149.658	12.9108	230.736	609.787	1231.27	0	34.4865	0	484.898	421.643	491.525	19.7315	153.188	97.9327	0	255.59	0	0	0	41.9916
15607196	Rv0054	ssb	70.8941	2	828.449	17.47	TVIEVEVDEIGPSLR		gi|15607196|ref|NP_214568.1|	single-strand DNA-binding protein [Mycobacterium tuberculosis H37Rv]	1348.69	478.505	1018.64	1314.17	1616.59	1283.37	1085.73	1216.23	1036.81	1004.88	1787.92	1294.06	1821.2	925.343	533.352	1123.72	986.395	394.589	572.988	1299.73	860.906	2133.5	862.249	3715.81
15607198	Rv0056	rplI	70.4285	2	731.413	88.45	LFGSVTAADVVAAIK		gi|15607198|ref|NP_214570.1|	50S ribosomal protein L9 [Mycobacterium tuberculosis H37Rv]	5384.22	5236.42	6638.27	2802.71	6726.56	1159.48	5572.71	4332.73	3249.3	2046.21	5073.25	2277	4930.9	2859.09	4423.53	4997.4	6463.23	11035.4	1177.06	1999.92	2676.66	5324.01	4695.48	4300.01
15607198	Rv0056	rplI	61.2286	3	530.645	37.87	LFGSVTAADVVAAIKK		gi|15607198|ref|NP_214570.1|	50S ribosomal protein L9 [Mycobacterium tuberculosis H37Rv]	1311.49	865.414	2543.48	455.536	1512.08	1088.37	1078.94	382.88	973.039	221.607	420.281	429.342	1215.16	669.359	976.575	2577.82	1509.96	1307.75	421.926	168.409	251.208	3679.8	4573.38	895.526
15607198	Rv0056	rplI	63.0808	2	681.916	54.47	AAIEALGPIALPVK		gi|15607198|ref|NP_214570.1|	50S ribosomal protein L9 [Mycobacterium tuberculosis H37Rv]	66.3405	90.2141	12466.1	93.6152	31.7314	205.001	161.004	92.2677	58.963	35.6431	15.1646	137.064	311.646	79.3162	168.096	488.383	9.69508	65.8445	41.5154	27.1938	39.8666	382.684	7337.92	5621.63
15607198	Rv0056	rplI	64.8465	2	681.918	59.59	AAIEALGPIALPVK		gi|15607198|ref|NP_214570.1|	50S ribosomal protein L9 [Mycobacterium tuberculosis H37Rv]	8269.24	8448.39	50.0489	4308.76	4611.31	7535.88	8847.48	5807.79	5830.9	3672	3989.15	4183.66	5263.75	5634.62	6568.65	7813.1	6494.26	2799.73	379.706	792.51	237.488	9668.34	128.882	264.308
15607198	Rv0056	rplI	70.5216	3	487.947	49.58	LFGSVTAADVVAAIK		gi|15607198|ref|NP_214570.1|	50S ribosomal protein L9 [Mycobacterium tuberculosis H37Rv]	324.798	0	250.651	94.3546	98.7212	32.9079	327.861	266.648	124.071	0	126.605	61.92	163.59	85.4315	67.7293	170.385	280.6	0	0	0	0	96.29	83.1599	0
15607201	Rv0059	-	48.7185	2	995.029	89.91	LLADSAVTPTTEVAYNPVK		gi|15607201|ref|NP_214573.1|	hypothetical protein Rv0059 [Mycobacterium tuberculosis H37Rv]	127.644	149.842	76.494	557.489	113.043	507.852	63.5548	0	65.5526	154.557	239.013	253.716	0	30.0113	55.7732	0	21.5381	81.7849	52.8315	5.71369	0	0	0	30.0609
15607201	Rv0059	-	48.8113	3	663.684	38.79	LLADSAVTPTTEVAYNPVK		gi|15607201|ref|NP_214573.1|	hypothetical protein Rv0059 [Mycobacterium tuberculosis H37Rv]	129.651	142.3	138.67	267.889	293.001	309.873	176.892	0	145.675	190.567	231.776	293.719	137.641	31.5609	190.132	0	133.327	122.653	83.4403	108.685	32.0865	0	69.1235	0
15607208	Rv0066c	icd2	30.9419	2	566.301	49.88	IEASDISVAAR		gi|15607208|ref|NP_214580.1|	isocitrate dehydrogenase [Mycobacterium tuberculosis H37Rv]	1873.09	3287.62	1924.1	2934.12	1566.22	1382.74	2066.01	10567.4	3829.55	3878.31	3768.18	2697.89	1853.66	3260.4	1867.14	1503.82	4180.28	3059.71	2828.04	7543.65	1833.36	1111.96	1736.7	494.381
15607208	Rv0066c	icd2	75.3441	2	810.986	69.35	LPNISASVPQLVAAIK		gi|15607208|ref|NP_214580.1|	isocitrate dehydrogenase [Mycobacterium tuberculosis H37Rv]	14126.3	13400.3	10071.8	8835.34	19897.8	9592.05	16796.2	9922.92	13802.2	25810.3	26921.9	12478.7	19401.9	18779	12378.5	13798.1	19287.5	22859	20212.2	13873.7	18662.7	13799.5	15994.7	25286.8
15607208	Rv0066c	icd2	68.3794	3	761.043	89.19	MLSVVPLMAGGGMYETGAGGSAPK		gi|15607208|ref|NP_214580.1|	isocitrate dehydrogenase [Mycobacterium tuberculosis H37Rv]	522.121	1211.12	153.617	197.3	1017.71	513.013	2254.07	1684.17	286.128	285.699	552.165	361.433	867.689	2288.87	1124.44	265.543	634.017	492.101	1416.45	1738.69	3435.26	371.677	1014.91	15984.9
15607208	Rv0066c	icd2	75.623	3	540.992	34.77	LPNISASVPQLVAAIK		gi|15607208|ref|NP_214580.1|	isocitrate dehydrogenase [Mycobacterium tuberculosis H37Rv]	4224.92	4649.92	3257.7	3247.32	4254.82	3228.32	3631.28	4767.05	4229.13	7964.32	6179.65	4446.58	4165.25	6070.29	4436.14	2827.41	5024.22	4650.44	4562.91	2725.12	4929.26	2166.55	2013.15	3267.49
15607208	Rv0066c	icd2	61.0442	3	575.29	44.98	ILAEFPDYLTEEQR		gi|15607208|ref|NP_214580.1|	isocitrate dehydrogenase [Mycobacterium tuberculosis H37Rv]	1774.86	2062.45	1242.75	2286.23	1184.38	1146.13	1248.95	2449.56	1415.22	2533.21	1787.41	1310.14	1359.24	1619.28	1709.93	506.507	1025.89	773.881	1201.39	815.703	1021.45	405.325	863.367	1321.79
15607208	Rv0066c	icd2	79.0652	3	850.434	80	TIVLKPEVPLDDGDVIDSMFMSK		gi|15607208|ref|NP_214580.1|	isocitrate dehydrogenase [Mycobacterium tuberculosis H37Rv]	2375	1085.8	9288.43	83.6709	3754.66	337.59	13728.9	2232.02	14815.5	2892.69	2672.08	2351.25	10376.8	7388.96	7320.26	2823.98	6773.77	7401.55	1398.78	1440.81	1365.86	9870.1	16400.7	22586.1
15607208	Rv0066c	icd2	47.3293	2	560.786	48.3	TFNAALEAVQG		gi|15607208|ref|NP_214580.1|	isocitrate dehydrogenase [Mycobacterium tuberculosis H37Rv]	6000.19	6260.92	5174.16	10061.2	6617.14	5781.91	4409.93	9470.45	7187.62	10096.7	10205.1	8223.6	4535.97	8632.34	6432.32	5936.68	6475.39	6053.85	6794.55	7742.07	6663.69	8747.19	7982.52	11333.4
15607208	Rv0066c	icd2	117.259	3	1036.23	71.94	SAEQPTIIYTLTDEAPLLATYAFLPIVR		gi|15607208|ref|NP_214580.1|	isocitrate dehydrogenase [Mycobacterium tuberculosis H37Rv]	3415.93	7239.08	2760.76	2903.11	115.458	57.7244	2801.05	2165.13	14172.5	8726.06	11249.2	4309.2	3406.55	3694.56	3548.74	3621.66	1679.89	2201.28	1282.94	26172.3	2194.39	0	4134.51	3258.32
15607208	Rv0066c	icd2	33.4561	3	380.529	34.42	DEIIEDLHR		gi|15607208|ref|NP_214580.1|	isocitrate dehydrogenase [Mycobacterium tuberculosis H37Rv]	88.0701	56.1338	39.3828	44.5477	0	18.5077	71.7891	1.607	104.53	64.612	59.6602	35.9085	52.0515	96.236	46.3713	0	14.8542	0.258154	127.02	10.3428	15.8594	24.4288	7.72016	136.997
15607208	Rv0066c	icd2	119.471	3	1036.22	69.06	SAEQPTIIYTLTDEAPLLATYAFLPIVR		gi|15607208|ref|NP_214580.1|	isocitrate dehydrogenase [Mycobacterium tuberculosis H37Rv]	94.1266	10.785	120.63	0	0	0	157.976	216.853	10.3994	0	12.5788	0	165.207	127.839	116.084	0	0	0	0	4.48885	24.0139	4649.5	0	93.6541
15607208	Rv0066c	icd2	115.392	3	1191.26	98.26	TFEIPEDGVANIVDVATGEVLLTENVEAGDIWR		gi|15607208|ref|NP_214580.1|	isocitrate dehydrogenase [Mycobacterium tuberculosis H37Rv]	114.235	229.869	111.145	0	0	0	62.1847	85.8909	338.171	359.755	667.261	246.38	45.1291	216.246	156.534	0	4.53197	43.2888	7.83846	4685.03	0	0	0	0
15607208	Rv0066c	icd2	34.2918	3	380.525	32.43	DEIIEDLHR		gi|15607208|ref|NP_214580.1|	isocitrate dehydrogenase [Mycobacterium tuberculosis H37Rv]	9.2986	8.58042	0	0	50.5775	0	0	44.1888	0	0	0	8.97539	0	1.90553	0	28.1821	131.329	2.42667	6.29583	475.633	115.344	0	6.54135	18.6866
15607208	Rv0066c	icd2	69.4038	2	1239.11	66.2	HQELFDDLGVNVNNGLSDLYSK		gi|15607208|ref|NP_214580.1|	isocitrate dehydrogenase [Mycobacterium tuberculosis H37Rv]	1265.66	1641.07	1839.54	1175.16	4152.59	852.397	1991.7	1017.42	3134.4	3490.96	4069.96	1905.67	2265.15	2233.81	1907.77	1857.55	2845.24	3227.16	1276.97	3074.62	3445.46	1997.1	1481.56	0
15607208	Rv0066c	icd2	107.082	2	948.503	85.05	DYLTDLFPILELGTSAK		gi|15607208|ref|NP_214580.1|	isocitrate dehydrogenase [Mycobacterium tuberculosis H37Rv]	8848.74	8883.22	8345.84	4791.15	15331.2	700.327	16413.6	8526.63	22786.3	12158.8	16685	5651.5	15494.1	11411.6	9612.33	9029.33	8411.09	17136.3	16524.1	32969.3	25149.9	12172.7	16170.2	15468.9
15607208	Rv0066c	icd2	61.0442	2	862.429	60.2	ILAEFPDYLTEEQR		gi|15607208|ref|NP_214580.1|	isocitrate dehydrogenase [Mycobacterium tuberculosis H37Rv]	9623.84	7842.91	13875.4	8534.69	6650.26	5149.34	7552.04	8320.13	8425.13	10956.2	9701.09	7003.16	7124.28	7078.03	8349.4	4235.12	4979.43	10473.3	5766.68	3819.81	5129.47	2606.03	5396.88	8589.61
15607208	Rv0066c	icd2	45.0144	2	1165.04	65.53	MLSVVPLMAGGGMYETGAGGSAPK	[1] Oxidation (M)|[8] Oxidation (M)|[13] Oxidation (M)	gi|15607208|ref|NP_214580.1|	isocitrate dehydrogenase [Mycobacterium tuberculosis H37Rv]	0	0	0	1390.86	0	38.4831	0	0	0	3326.75	129.661	96.6255	0	0	0	37.9848	83.863	0	167.102	0	0	0	0	0
15607208	Rv0066c	icd2	75.9024	3	855.764	75.42	TIVLKPEVPLDDGDVIDSMFMSK	[21] Oxidation (M)	gi|15607208|ref|NP_214580.1|	isocitrate dehydrogenase [Mycobacterium tuberculosis H37Rv]	1724.3	2011.09	2023.02	874.42	4088.23	624.087	2093.25	2316.71	1979.12	4148.72	3633.06	2348.84	2446.38	2226.66	2586.07	222.56	1274.3	1630.58	2429.11	1286.12	3156.46	589.877	458.335	785.24
15607208	Rv0066c	icd2	56.3155	3	787.387	54.73	GISNFHSPSDVIVDASMPAMIR	[17] Oxidation (M)	gi|15607208|ref|NP_214580.1|	isocitrate dehydrogenase [Mycobacterium tuberculosis H37Rv]	552.047	636.822	812.129	195.519	646.264	162.9	876.35	1059.53	573.437	997.576	678.513	613.682	1161.04	1184.04	1229.5	105.96	439.282	284.664	698.124	198.185	641.039	89.8681	102.873	266.583
15607208	Rv0066c	icd2	68.5656	2	1141.06	71.82	MLSVVPLMAGGGMYETGAGGSAPK		gi|15607208|ref|NP_214580.1|	isocitrate dehydrogenase [Mycobacterium tuberculosis H37Rv]	1278.37	413.203	457.697	18.1307	19.1478	171.109	1840.65	706.471	712.733	30.6194	25.2257	68.218	662.723	1647.27	532.498	333.981	443.352	161.433	546.04	2295.94	6598	663.53	2829.98	13818.1
15607208	Rv0066c	icd2	79.2512	3	850.434	53.56	TIVLKPEVPLDDGDVIDSMFMSK		gi|15607208|ref|NP_214580.1|	isocitrate dehydrogenase [Mycobacterium tuberculosis H37Rv]	9909.71	7425.63	1335.34	2215.35	2941.35	210.706	1963.87	7708.96	1298.58	3548.19	5045.3	2880.37	1764.28	5621.19	2348.55	10812.5	8160.65	14983.9	12143.5	9303.63	13698.5	5535.9	2074.48	1566.55
15607208	Rv0066c	icd2	107.082	3	632.67	60.72	DYLTDLFPILELGTSAK		gi|15607208|ref|NP_214580.1|	isocitrate dehydrogenase [Mycobacterium tuberculosis H37Rv]	4222.25	4305.61	3689.95	1160.01	5759.08	550.969	6523.03	3920.2	8163.19	3804.13	4730.08	1688.53	6320.25	5541.01	4192.25	3754.73	3942.21	7751.16	7365.7	11903.3	10996.1	4531.87	7058.95	5987.8
15607208	Rv0066c	icd2	48.8113	2	664.341	50.24	IYQEIINFCK	[9] Carbamidomethyl (C)	gi|15607208|ref|NP_214580.1|	isocitrate dehydrogenase [Mycobacterium tuberculosis H37Rv]	3219.2	1858.49	1677	4725.88	1514.16	2093.34	1680.64	2089.76	1069.04	9040.36	6114.9	6356.48	1076.42	1239.63	1664.3	223.374	3281.74	6670.06	1270.63	1316.2	1753.62	1187.52	1119.83	742.339
15607208	Rv0066c	icd2	61.8764	3	861.095	72.13	TIVLKPEVPLDDGDVIDSMFMSK	[19] Oxidation (M)|[21] Oxidation (M)	gi|15607208|ref|NP_214580.1|	isocitrate dehydrogenase [Mycobacterium tuberculosis H37Rv]	792.963	586.626	1295.01	7484.99	5989.59	2630.36	1352.52	1346.33	1450.27	7060.2	5892.4	4328.11	1534.67	1013.96	1457.7	81.0152	252.093	747.921	1793.8	946.866	2229.78	0	111.194	358.27
15607208	Rv0066c	icd2	34.1993	2	646.812	35.07	GYAVPDYPADPK		gi|15607208|ref|NP_214580.1|	isocitrate dehydrogenase [Mycobacterium tuberculosis H37Rv]	372.299	719.22	727.978	5634.72	15.8173	1019.62	333.721	446.55	233.133	1601.66	162.025	3250.22	182.921	4178.6	888.981	104.287	46.2509	50.1904	865.029	0	11.1919	199.06	117.999	85.8481
15607208	Rv0066c	icd2	59.9325	3	1119.53	67.41	ELTEVQGEPVDIGGYYAPDSDMTTAVMRPSK		gi|15607208|ref|NP_214580.1|	isocitrate dehydrogenase [Mycobacterium tuberculosis H37Rv]	597.463	164.16	360.6	0	3.60507	0	928.129	209.963	1237.82	45.8296	46.3967	39.4556	753.555	798.937	316.459	1365.07	107.78	396.367	95.9249	1205.15	251.353	757.603	1147.79	572.981
15607208	Rv0066c	icd2	67.0773	3	855.76	56.8	TIVLKPEVPLDDGDVIDSMFMSK	[19] Oxidation (M)	gi|15607208|ref|NP_214580.1|	isocitrate dehydrogenase [Mycobacterium tuberculosis H37Rv]	863.431	1597.37	1969.52	182.587	225.78	0	2189	1725.24	1479.38	1294.29	2738.9	995.729	2570.77	1563.44	2338.99	1455.34	403.492	2479.44	1765.68	176.265	1511.67	428.855	334.701	1005.22
15607210	Rv0068	-	39.8576	3	745.07	33	LAPGGTTIAVASHPGVSNTEVVR		gi|15607210|ref|NP_214582.1|	oxidoreductase [Mycobacterium tuberculosis H37Rv]	3.78797	8.08131	0	55.9001	25.2321	7.08074	0	8.4802	0	0	3.33706	0	0	0	0	61.7257	49.4713	37.7284	5.51398	0	0	899.882	0	20.2885
15607212	Rv0070c	glyA2	94.4039	3	737.064	94.99	AVADLIAAALTATNDDQLGPLR		gi|15607212|ref|NP_214584.1|	serine hydroxymethyltransferase [Mycobacterium tuberculosis H37Rv]	1534.11	1272.19	1536.2	4420.32	5650.68	1434.27	1230.04	1154.88	556.38	932.704	1124.35	1143.68	1476.9	1197.01	1272.26	894.28	1165.04	1715.09	1218.96	443.924	1109.17	849.102	2560.88	1089.18
15607219	Rv0077c	-	18.3388	2	509.778	44.07	TEVTTAVAAR		gi|15607219|ref|NP_214591.1|	oxidoreductase [Mycobacterium tuberculosis H37Rv]	183.359	429.675	283.143	139.885	64.2135	192.515	180.822	135.802	459.729	142.19	264.177	84.8121	165.863	102.783	94.2494	0.171974	0.108654	0.950269	317.543	973.457	0	0	0.190793	0
15607219	Rv0077c	-	29.0951	3	383.212	30.66	ARFEVIEGAR		gi|15607219|ref|NP_214591.1|	oxidoreductase [Mycobacterium tuberculosis H37Rv]	263.609	423.369	658.847	98.3589	48.264	0	249.32	40.6593	316.512	190.614	236.501	130.413	282.051	322.732	387.949	130.239	14.4944	110.114	85.8839	342.34	12.3364	9.83465	130.677	256.732
15607219	Rv0077c	-	49.7399	2	940.009	16.32	AWVRPALSNPAIAEDLR		gi|15607219|ref|NP_214591.1|	oxidoreductase [Mycobacterium tuberculosis H37Rv]	54.7027	17.4	105.055	0	0.108994	0	52.1928	0.979476	92.4702	0	155.085	7.33228	66.9631	0	0	351.171	0	0.178592	44.8885	12.1468	14.938	4.27936	40.0507	0
15607221	Rv0079	-	42.9935	2	586.335	19.96	LTTPAEALVTR		gi|15607221|ref|NP_214593.1|	hypothetical protein Rv0079 [Mycobacterium tuberculosis H37Rv]	270.908	831.157	377.43	275.961	63.1144	109.539	97.0708	266.394	571.962	131.771	59.7422	32.2255	1150.18	51.5726	104.147	779.42	879.495	104.392	210.937	352.875	98.667	929.491	1141.71	407.524
15607221	Rv0079	-	42.0716	2	586.335	33.53	LTTPAEALVTR		gi|15607221|ref|NP_214593.1|	hypothetical protein Rv0079 [Mycobacterium tuberculosis H37Rv]	703.012	696.098	78.3029	2210.64	890.028	127.168	1264.28	1831.5	495.35	510.213	206.683	1282.74	351.661	1210.13	926.127	328.791	119.047	814.204	861.76	334.869	95.5065	2152.77	631.09	45.7533
15607221	Rv0079	-	47.3293	2	876.484	43.2	AQAATAGIDDLRPALIR		gi|15607221|ref|NP_214593.1|	hypothetical protein Rv0079 [Mycobacterium tuberculosis H37Rv]	322.394	24.8001	0.0931942	183.217	2.44763	0	654.84	195.098	54.0357	84.8532	69.0092	1712.6	342.55	52.7934	871.472	54.8919	7.20268	0	14.4108	12.8838	8.98176	122.443	1329.98	99.4654
15607221	Rv0079	-	71.9133	2	959.97	61.32	YDGNLGLITPTGDGVADGLA		gi|15607221|ref|NP_214593.1|	hypothetical protein Rv0079 [Mycobacterium tuberculosis H37Rv]	50.0905	0	62.0809	30.9561	0	9.23946	1181.36	50.6086	476.924	11.7863	29.8876	0	1376.31	32.4666	17.6003	0	0	0	332.879	370.153	8.8618	384.568	24.3866	608.552
15607230	Rv0088	-	90.7957	3	642.681	82.65	SVEVAAPAAELFAIVADPR		gi|15607230|ref|NP_214602.1|	polyketide cyclase/dehydrase [Mycobacterium tuberculosis H37Rv]	39.2578	4.63202	4352.45	168.562	2356.12	437.126	223.439	71.2735	21.2296	78.1026	533.738	74.0269	6129.35	45.3137	46.7576	6326.54	366.207	10992.1	159.657	2764.67	473.579	9680.95	8467.9	10363.2
15607230	Rv0088	-	33.7354	3	508.258	34.76	VTETFDYHAAGAIK		gi|15607230|ref|NP_214602.1|	polyketide cyclase/dehydrase [Mycobacterium tuberculosis H37Rv]	4955.84	4091.29	5559.52	3339.46	2894.22	2426.82	5620.83	1319.47	4947.75	3209.85	2966.87	3264.62	3865.4	3866.04	4636.79	5038.4	4654.41	1557.69	1953.01	2643.8	2606.23	4482.36	6953.15	667.201
15607230	Rv0088	-	61.2286	2	733.376	36.54	WEFESLSPTLTR		gi|15607230|ref|NP_214602.1|	polyketide cyclase/dehydrase [Mycobacterium tuberculosis H37Rv]	3468.01	3328.06	7888.45	621.274	1197.31	416.257	2196.29	5447.09	6150.45	40.0897	2278.47	1346.73	3384.17	580.777	3268.84	1051.78	682.159	1432.38	1056.47	687.254	1205.17	1889.9	2667.23	3252.31
15607230	Rv0088	-	33.7354	2	761.879	77.57	VTETFDYHAAGAIK		gi|15607230|ref|NP_214602.1|	polyketide cyclase/dehydrase [Mycobacterium tuberculosis H37Rv]	596.868	306.659	745.178	452.783	78.9253	737.448	803.663	52.1823	569.173	295.777	742.833	685.38	474.534	537.305	658.551	8.72431	35.6992	0	154.342	12.6813	39.7505	0	0	11.2288
15607230	Rv0088	-	90.7957	2	963.517	126.46	SVEVAAPAAELFAIVADPR		gi|15607230|ref|NP_214602.1|	polyketide cyclase/dehydrase [Mycobacterium tuberculosis H37Rv]	7005.5	6669.87	8734.2	1907.4	4450.58	1376.51	10615.9	4900.95	12415.1	2235.37	2317.98	1141.09	7360.99	5889.44	6390.16	8532.57	11450.2	14282.2	3242.19	8178.15	5388.46	12524.9	11895.3	14980.8
15607230	Rv0088	-	40.9617	2	547.259	32.8	FYEMTGFAK		gi|15607230|ref|NP_214602.1|	polyketide cyclase/dehydrase [Mycobacterium tuberculosis H37Rv]	348.468	0.854403	12.6369	20.2471	3.70855	8.60557	251.013	1147.03	27.0815	27.2614	87.168	21.4561	24.8454	779.173	53.9282	0	0	0	4.39518	50.4368	0	0	6.71009	7.13626
15607230	Rv0088	-	32.1526	2	573.307	40.22	SNAAGIEATLAK		gi|15607230|ref|NP_214602.1|	polyketide cyclase/dehydrase [Mycobacterium tuberculosis H37Rv]	2339.35	3762.77	3331.24	1261.77	314.067	508.871	2730.03	6164.39	3580.59	805.497	438.689	787.674	1763.48	2936.39	1875.82	566.33	397.68	397.783	770.271	3073.66	124.648	950.025	846.948	1223.35
15607230	Rv0088	-	51.3166	2	433.247	27.03	LFGLPYR		gi|15607230|ref|NP_214602.1|	polyketide cyclase/dehydrase [Mycobacterium tuberculosis H37Rv]	1155.03	1195.42	945.292	1040.46	434.158	393.113	116.937	3533.95	118.853	253.791	13.2085	459.747	63.3412	3259.72	1701.99	1671.04	742.421	613.261	217.679	84.0937	184.215	1836.18	1281.54	252.515
15607230	Rv0088	-	60.7677	2	733.374	13.76	WEFESLSPTLTR		gi|15607230|ref|NP_214602.1|	polyketide cyclase/dehydrase [Mycobacterium tuberculosis H37Rv]	425.481	102.529	641.666	0	0	0	595.275	0	64.7343	67.5145	75.7548	0	65.2762	92.1926	0	459.684	701.984	691.359	0	93.106	20.1535	124.499	54.7951	484.14
15607233	Rv0091	mtn	48.7185	2	672.871	64.86	VNTGLTATLLADR		gi|15607233|ref|NP_214605.1|	bifunctional 5'-methylthioadenosine nucleosidase /S-adenosylhomocysteine nucleosidase [Mycobacterium tuberculosis H37Rv]	2263.63	1418.99	1553.39	2620.7	1690.56	1549.87	1605.22	2190.28	1228.06	1583.31	1493.69	1304.84	1856.06	1611.77	1355.52	1477.21	1056.8	2774.75	2581.16	1986.4	3433.82	2963.3	4369.29	1485.14
15607233	Rv0091	mtn	24.1038	2	547.281	56.42	FVGEVAASSAR		gi|15607233|ref|NP_214605.1|	bifunctional 5'-methylthioadenosine nucleosidase /S-adenosylhomocysteine nucleosidase [Mycobacterium tuberculosis H37Rv]	209.683	207.213	161.366	95.0713	132.367	69.9008	284.786	613.806	379.397	122.215	166.851	107.246	249.331	171.978	197.112	34.9171	179.798	19.6239	168.94	454.68	183.899	2.23048	12.4264	2.27989
15607234	Rv0092	ctpA	36.058	2	452.241	40.11	ADLGMAIGR		gi|15607234|ref|NP_214606.1|	cation transporter ATPase A [Mycobacterium tuberculosis H37Rv]	1021.81	785.857	1215.06	202.285	1087.51	319.62	1156.2	660.661	1091.61	314.97	446.104	283.919	1150.39	1079.73	1031	333.16	644.638	1220.12	580.94	348.001	357.954	2668.31	1213.47	567.016
15607245	Rv0103c	ctpB	46.5864	2	825.427	33.6	AYPAASVVGGTVVMDGR		gi|15607245|ref|NP_214617.1|	cation-transporter P-type ATPase B [Mycobacterium tuberculosis H37Rv]	87.3864	191.571	141.631	687.288	639.06	1206.52	290.179	519.682	220.731	419.146	384.302	202.029	204.832	240.565	321.4	355.515	104.099	29.6351	476.739	250.033	343.679	41.5126	270.843	129.779
15607249	Rv0107c	ctpI	74.4178	3	522.619	52.44	VHFDLDPLLPFPR		gi|15607249|ref|NP_214621.1|	cation-transporter ATPase I [Mycobacterium tuberculosis H37Rv]	160.289	184.561	93.1342	0	210.609	213.829	0	0	6.4847	61.376	331.334	32.3547	0	89.4233	173.809	272.112	175.599	0	0	26.5904	107.647	0	0	0
15607249	Rv0107c	ctpI	38.8433	3	502.617	20.08	NVVLITGDHPITAR		gi|15607249|ref|NP_214621.1|	cation-transporter ATPase I [Mycobacterium tuberculosis H37Rv]	0	8.33933	0	4.24326	120.179	189.327	0	0	0	0	3.27485	3.20087	18.6972	0.237672	8.44696	0	0	200.875	9.87578	0	0	2.07688	4.04894	0
15607249	Rv0107c	ctpI	28.7245	3	441.589	34.41	AIVVATGVGTAAHR		gi|15607249|ref|NP_214621.1|	cation-transporter ATPase I [Mycobacterium tuberculosis H37Rv]	3.8412	13.2186	32.1322	3.25538	3.64292	0	10.1373	615.733	1.99486	0.553117	2.98016	0.684304	21.0328	5.19074	13.6409	8.51459	407.122	105.738	0	0	28.4012	11.4738	7.74891	0.355047
15607249	Rv0107c	ctpI	111.496	3	1024.25	78.59	QAVADGVAIAVAAVPEGLPLVATLSQLAAAQR		gi|15607249|ref|NP_214621.1|	cation-transporter ATPase I [Mycobacterium tuberculosis H37Rv]	0	12.5259	25.6816	12.6184	0	0	12.2282	6.15339	38.684	147.996	513.791	0	129.567	44.985	62.9956	0	0	0	175.19	0.369348	70.0524	42.9675	4.25424	15.5701
15607249	Rv0107c	ctpI	104.142	3	613.365	45.66	VLPMTLAGGAAVTALALLR		gi|15607249|ref|NP_214621.1|	cation-transporter ATPase I [Mycobacterium tuberculosis H37Rv]	0	8.10241	0	3.03608	5.36968	162.35	33.8908	0	296.166	7.408	0	0	10.3883	0	0	0	18.7471	265.863	98.2045	0.213447	245.317	0	7.61936	0
15607249	Rv0107c	ctpI	69.8696	2	816.982	57.25	AVLIGPTPSLDAPLLR		gi|15607249|ref|NP_214621.1|	cation-transporter ATPase I [Mycobacterium tuberculosis H37Rv]	917.361	949.904	599.56	1054.52	1120.9	3854.73	935.941	551.265	824.586	889.438	2064.8	1166.3	1410.53	901.037	1147.11	1437.65	1953.41	0	784.61	67.8529	0	536.824	302.783	214.347
15607249	Rv0107c	ctpI	111.035	3	1073.26	83.32	LPGSAAAAVQTLASPVLELTGPVVQSVVQTTGR		gi|15607249|ref|NP_214621.1|	cation-transporter ATPase I [Mycobacterium tuberculosis H37Rv]	141.6	237.627	384.825	415.053	43.2984	340.747	11.4198	164.361	290.186	477.088	1710.74	170.729	652.517	380.308	314.806	0	2086.02	3535.54	2343.79	28.2298	1055.9	3.48259	0	23.4055
15607249	Rv0107c	ctpI	57.4286	2	797.947	73.67	GLANTGQLVLDPGALR		gi|15607249|ref|NP_214621.1|	cation-transporter ATPase I [Mycobacterium tuberculosis H37Rv]	459.572	580.545	399.349	331.843	344.987	1312.55	575.118	355.696	378.19	635.706	1150.97	700.009	908.702	464.314	696.712	1014.99	1090.67	768.897	617.487	517.631	328.256	198.32	206.668	145.135
15607249	Rv0107c	ctpI	69.7764	3	544.993	45.54	AVLIGPTPSLDAPLLR		gi|15607249|ref|NP_214621.1|	cation-transporter ATPase I [Mycobacterium tuberculosis H37Rv]	60.9104	244.463	32.609	245.316	11.6266	224.761	105.508	130.435	61.4426	166.787	354.874	208.417	265.745	232.712	295.743	134.008	1.08219	0	101.769	0	0	21.6992	0	0
15607249	Rv0107c	ctpI	33.8284	3	497.933	38.35	IPGVAEAHVEGSLGR		gi|15607249|ref|NP_214621.1|	cation-transporter ATPase I [Mycobacterium tuberculosis H37Rv]	494.772	554.176	428.806	348.169	51.5561	727.969	524.491	72.345	358.398	330.696	830.391	580.398	500.558	360.326	443.751	140.094	250.65	29.256	814.815	264.333	40.8349	196.808	359.948	236.199
15607249	Rv0107c	ctpI	95.1542	2	1115.08	42.22	WLNPVNAAAATALVSGMWSAAK		gi|15607249|ref|NP_214621.1|	cation-transporter ATPase I [Mycobacterium tuberculosis H37Rv]	64.5907	0	71.0346	0	0	0	186.425	5.42393	28.57	56.9103	269.76	76.6541	184.725	75.0852	39.297	16.8038	0	0	0	0	13.9032	73.2766	0	144.185
15607249	Rv0107c	ctpI	105.436	3	1017.89	59.83	VGTDIALAATTAAANGLTQSLGTPLLDLVQR		gi|15607249|ref|NP_214621.1|	cation-transporter ATPase I [Mycobacterium tuberculosis H37Rv]	58.0362	62.2699	90.9785	0	62.9393	0	155.318	0	78.697	10.0575	367.9	25.0959	264.708	127.268	24.8708	1.92852	400.575	784.475	492.094	158.699	403.657	0	45.2185	0
15607249	Rv0107c	ctpI	73.4866	3	522.62	48.16	VHFDLDPLLPFPR		gi|15607249|ref|NP_214621.1|	cation-transporter ATPase I [Mycobacterium tuberculosis H37Rv]	0	0	0	0	0	0	21.3466	0	0	0	0	0	121.771	0	0	0	0	16.3358	254.897	0	0	0	0	0
15607249	Rv0107c	ctpI	27.0513	3	516.583	17.92	VTAMVGDGANDAAAIR	[4] Oxidation (M)	gi|15607249|ref|NP_214621.1|	cation-transporter ATPase I [Mycobacterium tuberculosis H37Rv]	332.953	454.962	436.32	217.976	84.7736	83.4068	324.683	1167.8	415.368	248.566	356.601	286.918	232.978	254.678	202.839	217.319	27.1791	76.3405	497.458	1076.43	36.3327	104.791	101.914	24.1469
15607249	Rv0107c	ctpI	36.5228	2	499.309	42.27	VQIVAALQR		gi|15607249|ref|NP_214621.1|	cation-transporter ATPase I [Mycobacterium tuberculosis H37Rv]	495.084	452.131	305.764	281.136	8.81688	566.171	507.303	255.56	406.733	423.9	771.133	527.908	799.716	479.126	551.283	52.4626	12.7223	72.1533	512.666	3.18535	6.59714	165.65	183.341	1.47533
15607254	Rv0112	gca	56.4079	3	674.682	24.56	DDIVPEVDPALLRPTDEK		gi|15607254|ref|NP_214626.1|	GDP-mannose 4,6-dehydratase [Mycobacterium tuberculosis H37Rv]	59.4002	37.6894	11.9578	0	0	41.3344	24.0699	0	0	0	32.3947	18.9599	29.3265	0	0	0	37.1835	30.293	22.0797	0	22.4414	0	20.7841	0
15607259	Rv0117	oxyS	47.2364	2	853.981	100.06	AQIALATNALGPGSPVAR		gi|15607259|ref|NP_214631.1|	oxidative stress response regulatory protein OxyS [Mycobacterium tuberculosis H37Rv]	44.7452	24.3889	67.013	0	0	0.571342	136.491	110.507	130.486	0	0	0	43.5169	35.9184	118.988	22.1428	73.6544	0	126.991	410.833	608.255	1.93731	30.0353	1.85575
15607260	Rv0118c	oxcA	38.1004	3	391.205	32.91	HELIAEAFGGK		gi|15607260|ref|NP_214632.1|	oxalyl-CoA decarboxylase OxcA [Mycobacterium tuberculosis H37Rv]	0	0	0	0	71.2793	0	0	0	0	0	0	0	0	0	0	65.6129	116.889	289.992	0	333.725	155.417	14.9549	0	38.2725
15607260	Rv0118c	oxcA	41.1464	3	370.205	34.52	NIIDMHLPR		gi|15607260|ref|NP_214632.1|	oxalyl-CoA decarboxylase OxcA [Mycobacterium tuberculosis H37Rv]	0	0.835671	0	0	0	2.84445	20.8762	133.297	0	0	0	0	0	130.955	33.2416	0	0	0	0	0	0	0	0	68.0175
15607260	Rv0118c	oxcA	58.7251	2	965.493	71.52	NPDVYVVNEGANALDLAR		gi|15607260|ref|NP_214632.1|	oxalyl-CoA decarboxylase OxcA [Mycobacterium tuberculosis H37Rv]	2347.54	1166.71	1494.44	399.215	1106.82	1252.38	3348.23	1219.86	2664.51	2091.01	3084.97	1413.25	2070.99	1414.88	1601.42	1313.98	2111.2	1572.65	1439.96	433.319	1280.54	1556.73	424.346	2051.6
15607261	Rv0119	fadD7	75.1592	2	973.546	51.56	ADLVVVPLDPALPITEQR		gi|15607261|ref|NP_214633.1|	fatty-acid--CoA ligase FadD7 [Mycobacterium tuberculosis H37Rv]	620.958	642.669	625.59	391.062	1025.75	912.942	910.422	334.662	1373.61	1102.27	1649.49	749.965	1260.51	920.397	768.472	509.797	932.352	913.449	874.362	801.98	1024.2	4411.41	3755.01	8631.5
15607261	Rv0119	fadD7	51.4089	3	456.22	18.24	FSAHTFWDDIK		gi|15607261|ref|NP_214633.1|	fatty-acid--CoA ligase FadD7 [Mycobacterium tuberculosis H37Rv]	179.209	116.368	60.575	0	0	0	128.292	42.6144	207.141	9.69326	85.9467	0	93.2805	123.375	100.777	32.3517	0	15.738	15.1429	16.3821	32.4449	807.18	13.6888	773.867
15607261	Rv0119	fadD7	76.7407	2	1120.12	34.81	AVGATWYTAVPTIHQILLER		gi|15607261|ref|NP_214633.1|	fatty-acid--CoA ligase FadD7 [Mycobacterium tuberculosis H37Rv]	0	0	0	531.027	184.582	0	20.1113	0	10.9103	275.581	11.8551	204.106	9.38903	0	0	73.1926	283.459	65.9768	0	99.6049	86.6122	382.277	9.21643	731.094
15607261	Rv0119	fadD7	62.4309	3	729.047	66.8	LAAFEIPASFQEASGLPHTAK		gi|15607261|ref|NP_214633.1|	fatty-acid--CoA ligase FadD7 [Mycobacterium tuberculosis H37Rv]	4509.36	3314.24	6549.26	1703.93	3066.7	3010.21	3859.66	2038.34	2796.01	2151.64	2461.27	1808.65	3553.96	3171.75	2949.81	5363.79	2545.74	3743.44	2311.16	1485.18	2102.38	7840.6	7512.8	9871.69
15607261	Rv0119	fadD7	82.979	2	1010.56	69.5	IVGSDGLPLPAGAVGEIWLR		gi|15607261|ref|NP_214633.1|	fatty-acid--CoA ligase FadD7 [Mycobacterium tuberculosis H37Rv]	1079.32	810.014	775.908	508.888	2145.29	1333.46	1068.11	780.442	2071.57	1186.62	1571.96	946.597	916.144	946.749	1042.36	381.264	1430.44	2147.51	1634.53	2337.92	2867.02	4610.88	5294.91	6918.72
15607261	Rv0119	fadD7	48.6256	3	451.258	15.05	LPEAPALVVTADR		gi|15607261|ref|NP_214633.1|	fatty-acid--CoA ligase FadD7 [Mycobacterium tuberculosis H37Rv]	109.084	92.3837	23.2871	120.345	0	0	8.06707	14.9415	0	88.9212	15.7267	66.9794	0	147.405	65.2955	80.605	8.20762	17.3194	0	0	0	269.744	28.1888	157.767
15607261	Rv0119	fadD7	40.9617	3	523.607	38.68	MVPWTHANIASSVR		gi|15607261|ref|NP_214633.1|	fatty-acid--CoA ligase FadD7 [Mycobacterium tuberculosis H37Rv]	20.0601	181.577	3.49509	0	409.982	154.655	40.0679	0.313575	3.70612	2.5359	1.01605	0.26657	0.0733929	27.3034	17.0609	496.683	274.7	569.795	23.647	0.146324	0	22.2742	1828.09	73.8467
15607261	Rv0119	fadD7	73.3006	3	649.365	30.35	ADLVVVPLDPALPITEQR		gi|15607261|ref|NP_214633.1|	fatty-acid--CoA ligase FadD7 [Mycobacterium tuberculosis H37Rv]	0	0	17.4048	0	0	220.553	44.943	14.8079	23.9959	14.0973	0	81.7295	52.1427	0.132664	0	0	2.56579	664.656	202.692	0	0	0	1802.65	0
15607262	Rv0120c	fusA2	62.0613	2	1046	88.68	AADCALFVIAANEGVDEPTK	[4] Carbamidomethyl (C)	gi|15607262|ref|NP_214634.1|	elongation factor G [Mycobacterium tuberculosis H37Rv]	0	0	60.977	127.299	461.478	50.0271	0	0	0	1036.06	839.809	470.208	0	0	0	116.541	0	952.237	176.93	0	248.828	0	0	0
15607262	Rv0120c	fusA2	85.6804	2	621.885	50.97	TTLIEALLVAAK		gi|15607262|ref|NP_214634.1|	elongation factor G [Mycobacterium tuberculosis H37Rv]	6625.78	8651.01	6173.1	5878.59	12892.6	2816.93	4288.15	3825.63	5275.91	11554.4	12971	7361.82	5406.99	5991.88	5176.57	5560.6	7858.39	8647.06	5148.52	3949.68	3677.15	1013.34	2185.28	2960.51
15607262	Rv0120c	fusA2	46.4938	3	846.745	58.35	VLSRPGSVTEGTTVCDFDEAEIR	[15] Carbamidomethyl (C)	gi|15607262|ref|NP_214634.1|	elongation factor G [Mycobacterium tuberculosis H37Rv]	7.63913	191.309	73.8991	111.488	82.8905	260.322	4.95951	33.5079	5.996	12.3591	31.967	61.8538	0.0012253	48.6191	30.7391	66.3225	0	936.71	0	0	22.3129	411.192	46.6979	671.509
15607262	Rv0120c	fusA2	78.6925	2	1060.51	82.56	GALIEGIIEESEDESLMER		gi|15607262|ref|NP_214634.1|	elongation factor G [Mycobacterium tuberculosis H37Rv]	688.732	549.812	704.84	35.1573	649.161	24.6833	860.994	326.922	891.138	842.666	1131.6	526.588	826.021	1010.42	787.274	781.68	435.847	687.006	168.055	958.646	184.568	246.032	132.022	771.949
15607262	Rv0120c	fusA2	73.673	2	1011.52	97.19	YLGGETIDESVLIQDLEK		gi|15607262|ref|NP_214634.1|	elongation factor G [Mycobacterium tuberculosis H37Rv]	4546.28	5510.32	4442.15	5082.69	11851.8	3486.38	4594.33	2832.42	5074.49	10539	11741.7	6265.15	5246.47	4352.23	3972.61	5524.62	5735.8	8975.46	5292.42	5199.19	5075.55	3709.08	3459.47	8862.24
15607262	Rv0120c	fusA2	70.2419	2	932.974	84.06	VNLVDTPGYADFVGELR		gi|15607262|ref|NP_214634.1|	elongation factor G [Mycobacterium tuberculosis H37Rv]	10082.1	11232	9112.03	7767.48	15849.5	7467.24	9361.4	6050.31	10565.5	17244	19986.8	14446.1	10739.6	8577.57	9074.61	8386.31	11244.2	13726.2	10881.4	9195.57	10239.7	6320.47	6449.59	9568.78
15607262	Rv0120c	fusA2	70.2419	3	622.325	54.77	VNLVDTPGYADFVGELR		gi|15607262|ref|NP_214634.1|	elongation factor G [Mycobacterium tuberculosis H37Rv]	5529.76	6033.66	4521.79	3544.87	7177.06	4878.5	3958.7	3873.72	4342.71	7023.37	7943.72	5864.81	4377.55	4712.77	4477.86	3649.73	4927.19	4252.22	4403.22	4489.55	4739.53	2731.93	1952.55	3451.75
15607262	Rv0120c	fusA2	44.0047	3	846.741	85.57	VLSRPGSVTEGTTVCDFDEAEIR	[15] Carbamidomethyl (C)	gi|15607262|ref|NP_214634.1|	elongation factor G [Mycobacterium tuberculosis H37Rv]	31.5073	0	44.9466	543.339	19.802	18.4031	0	19.8662	0	1856.69	2360.23	333.584	0	0	27.7276	1291.68	764.958	9.53661	315.151	301	3.65826	12.6185	0	0
15607262	Rv0120c	fusA2	62.8021	2	732.404	67.17	SVGLAVASLAYDGIK		gi|15607262|ref|NP_214634.1|	elongation factor G [Mycobacterium tuberculosis H37Rv]	7298.24	6951.35	7568.78	5989.72	10540.5	6695.1	5634.7	5309.92	5587.54	13051.1	11814.9	7658.74	6223.76	6364.98	5786.84	6014.76	4673.83	7480.81	4911.04	4161.39	3784.44	3177.71	3484.64	5035.49
15607262	Rv0120c	fusA2	29.6456	3	430.56	42.7	TDEDKLSVGLGR		gi|15607262|ref|NP_214634.1|	elongation factor G [Mycobacterium tuberculosis H37Rv]	1255.49	1787.45	1222.45	562.519	89.1884	123.323	859.313	975.795	1383.24	1935.99	1984.29	1052.02	969.524	1184.97	918.25	184.039	52.3698	529.934	975.683	1603.76	144.253	192.638	370.061	254.842
15607262	Rv0120c	fusA2	19.9837	2	559.286	32.28	SLAHGAASFTR		gi|15607262|ref|NP_214634.1|	elongation factor G [Mycobacterium tuberculosis H37Rv]	39.2965	62.1964	4.84928	4.62752	0.517009	1.86496	50.6531	92.6971	71.6834	54.7938	54.1339	19.1751	48.7353	58.7825	34.4269	0	0.789446	0.320056	50.0478	192.911	0.819243	0	1.34146	0
15607262	Rv0120c	fusA2	101.243	3	912.811	92.36	GSFFPVIPVCSSTGVGTLELLEVATR	[10] Carbamidomethyl (C)	gi|15607262|ref|NP_214634.1|	elongation factor G [Mycobacterium tuberculosis H37Rv]	873.521	1036.74	1074.7	1353.23	1184.79	25.8901	710.135	550.97	463.555	4552.75	4892.71	2763.54	855.549	548.239	828.255	2454.94	1026.73	2597.54	740.728	1363.38	655.987	1178.84	551.782	1097.86
15607262	Rv0120c	fusA2	47.8857	2	626.329	59.78	YGVSVDTIELR		gi|15607262|ref|NP_214634.1|	elongation factor G [Mycobacterium tuberculosis H37Rv]	9246.19	9962.64	8031.49	12862.1	9182.23	9457.77	5288.8	7975.38	5991.87	17958.8	13776.4	12442.8	4986.31	7851.92	7713.4	7089.49	5717.61	12641.6	4730.93	4857.44	4825.04	11209.9	5738.66	10327.2
15607262	Rv0120c	fusA2	61.0442	2	515.817	64.03	IGVLSFPLGK		gi|15607262|ref|NP_214634.1|	elongation factor G [Mycobacterium tuberculosis H37Rv]	6720.5	6825.6	5139.41	8165.02	2755.97	3604.33	970.377	5897.22	816.76	13598.3	3911.04	9529.06	409.929	6530.17	6087.72	2937.16	1831.85	1685.26	1325.23	9.70561	841.899	801.114	364.167	193.602
15607262	Rv0120c	fusA2	19.8927	3	373.195	35.65	SLAHGAASFTR		gi|15607262|ref|NP_214634.1|	elongation factor G [Mycobacterium tuberculosis H37Rv]	300.341	512.752	378.547	36.2683	59.1955	6.63966	315.759	125.615	442.856	365.998	401.795	116.779	329.132	299.505	221.088	0.793204	131.357	14.3812	342.738	963.409	139.564	10.9269	14.7255	3.26225
15607262	Rv0120c	fusA2	62.0613	3	697.67	67.2	AADCALFVIAANEGVDEPTK	[4] Carbamidomethyl (C)	gi|15607262|ref|NP_214634.1|	elongation factor G [Mycobacterium tuberculosis H37Rv]	293.935	152.781	375.773	392.525	1314.45	355.836	461.102	0	295.706	1478.61	993.342	807.689	151.46	0	12.8783	408.451	163.632	959.917	634.66	71.603	610.912	40.6173	380.605	402.11
15607262	Rv0120c	fusA2	70.4285	3	698.669	33.3	AHSVDSSDFAFQMAGALALR		gi|15607262|ref|NP_214634.1|	elongation factor G [Mycobacterium tuberculosis H37Rv]	289.619	171.149	159.009	0	25.9177	18.6159	31.0497	129.7	112.388	243.934	110.797	106.045	27.9868	266.681	34.9032	35.8261	0	0	0.945938	29.8967	0	0	137.676	332.222
15607265	Rv0123	-	29.5539	3	570.64	24.11	SLSGGSAHSPAVQVVVSK		gi|15607265|ref|NP_214637.1|	hypothetical protein Rv0123 [Mycobacterium tuberculosis H37Rv]	202.119	142.142	262.906	11.9255	0	0	109.519	107.016	71.6108	0.183355	0	1.36925	66.0553	140.342	121.134	33.1645	0.315749	20.1338	0	0	0	11.2413	10.1146	0
15607267	Rv0125	pepA	51.1317	3	974.492	77.25	GAGGLPSAAIGGGVAVGEPVVAMGNSGGQGGTPR	[23] Oxidation (M)	gi|15607267|ref|NP_214639.1|	serine protease PepA [Mycobacterium tuberculosis H37Rv]	0	92.0786	140.327	0	502.321	61.5102	0	284.378	229.363	39.8634	50.7767	0	0	0	0	0	0	0	282.578	140.983	135.366	0	25.6411	0
15607268	Rv0126	treS	57.3362	3	836.416	46.98	LYLPPSQDPVYGYQAVNVEAQR		gi|15607268|ref|NP_214640.1|	trehalose synthase/amylase TreS [Mycobacterium tuberculosis H37Rv]	134.072	318.421	202.146	338.037	267.996	322.821	222.45	267.514	155.42	211.949	225.035	285.913	221.155	217.581	450.372	93.462	63.1024	138.277	38.8801	198.584	54.2736	0	54.4803	58.2491
15607268	Rv0126	treS	44.3724	3	610.943	34.22	NHDELTLEMVTDEER		gi|15607268|ref|NP_214640.1|	trehalose synthase/amylase TreS [Mycobacterium tuberculosis H37Rv]	0.474531	0	1.51588	4.5356	10.0922	0.415309	0.16842	0	1.49269	0.0745488	0	0	0.286466	0.176281	4.58463	0	0	0.195381	0	79.0209	0	0.00339943	0.000572944	1.12172
15607268	Rv0126	treS	87.9187	3	724.376	81.24	VLPEFGTVDDFVALVDAAHR		gi|15607268|ref|NP_214640.1|	trehalose synthase/amylase TreS [Mycobacterium tuberculosis H37Rv]	2765.27	3033.71	2497.43	2105.01	6830.05	4554.78	3563.35	2387.64	3476.08	3281.14	5077.81	2982.61	3071.97	2136.33	2680.77	1105.91	3862.71	5915.11	4011.39	3924.41	5971.98	1975.46	2042.2	2835.18
15607268	Rv0126	treS	41.7932	2	714.826	57.68	AFFDASADGSGDLR		gi|15607268|ref|NP_214640.1|	trehalose synthase/amylase TreS [Mycobacterium tuberculosis H37Rv]	479.163	739.01	134.14	1178.3	15.1861	367.453	680.314	225.07	1373.35	866.624	896.765	833.956	528.035	605.849	461.004	497.384	202.811	51.2414	862.301	958.369	24.8104	32.1518	138.607	241.952
15607269	Rv0127	mak	40.9617	2	726.448	28.16	ELATVKPGVVVALR		gi|15607269|ref|NP_214641.1|	maltokinase [Mycobacterium tuberculosis H37Rv]	386.072	362.733	172.24	1045.52	0	665.999	469.779	124.848	395.607	543.051	528.91	457.955	526.764	324.4	268.502	0.135987	0	0	498.416	432.871	0	1.11487	478.733	0.0662412
15607269	Rv0127	mak	43.4519	3	484.635	42.45	ELATVKPGVVVALR		gi|15607269|ref|NP_214641.1|	maltokinase [Mycobacterium tuberculosis H37Rv]	155.728	5.55856	51.2885	6.70123	3099.74	0	0	9.73123	0.00086265	31.1409	21.5565	9.96031	0	24.5414	1.83247	843.276	481.396	1372.24	0	0	1189.56	879.431	98.024	34.612
15607269	Rv0127	mak	55.0179	2	937.944	93.46	SFEYAAYGPLVDQATDK		gi|15607269|ref|NP_214641.1|	maltokinase [Mycobacterium tuberculosis H37Rv]	1231.78	1076.74	1453.23	3413.96	2294.38	5027.26	1154.52	759.404	1175.52	1797.77	1947.85	1760.65	456.514	767.809	932.414	747.978	1432.69	761.661	690.549	73.0439	416.84	680.679	341.541	337.94
15607269	Rv0127	mak	55.0179	3	625.633	43.16	SFEYAAYGPLVDQATDK		gi|15607269|ref|NP_214641.1|	maltokinase [Mycobacterium tuberculosis H37Rv]	249.928	65.5869	53.0267	975.473	534.484	340.283	250.368	120.757	259.482	438.096	404.759	528.86	106.313	135.992	115.619	21.4625	315.879	72.7567	78.1317	72.9319	0	12.3106	442.394	0
15607269	Rv0127	mak	61.6907	2	704.375	51.18	DSALLLGAYELDK		gi|15607269|ref|NP_214641.1|	maltokinase [Mycobacterium tuberculosis H37Rv]	3979.41	3147.37	7551.78	3430.9	4557.25	7531.18	3125.35	2089.57	3021.92	2957.7	3862.57	3010.94	2321.58	1642.72	1404.81	2169.67	1616.33	2908.77	2933.46	2495.97	2416.79	2329.74	2280.38	2736.33
15607273	Rv0131c	fadE1	70.1488	2	556.343	34.26	LALLNEIIGR		gi|15607273|ref|NP_214645.1|	acyl-CoA dehydrogenase FadE1 [Mycobacterium tuberculosis H37Rv]	23.9969	0	10.6764	17.0595	48.3777	1825.99	16.5737	0.619677	16.5565	12.5917	19.2021	8.53197	50.3239	5.08507	1.44973	53.5228	7.19153	4.61361	1.46218	0	9.13551	151.462	15.1252	607.707
15607273	Rv0131c	fadE1	77.5767	3	784.728	40.05	FMAEELEPLDLVALDPYDKK	[2] Oxidation (M)	gi|15607273|ref|NP_214645.1|	acyl-CoA dehydrogenase FadE1 [Mycobacterium tuberculosis H37Rv]	284.464	332.957	68.9526	447.359	567.502	304.269	0	34.5329	0	37.3515	592.598	366.028	0	186.081	275.215	53.9081	121.2	42.8213	630.61	0	83.0455	0	269.539	0
15607273	Rv0131c	fadE1	68.938	2	556.341	38.65	LALLNEIIGR		gi|15607273|ref|NP_214645.1|	acyl-CoA dehydrogenase FadE1 [Mycobacterium tuberculosis H37Rv]	609.613	1367.05	208.553	1.20326	975.672	0	407.288	20.7758	1175.33	1551.36	814.279	61.3358	853.183	893.616	370.064	458.951	698.364	1.98287	485.481	11.9294	0	0	0	0
15607273	Rv0131c	fadE1	69.4038	2	556.344	44.73	LALLNEIIGR		gi|15607273|ref|NP_214645.1|	acyl-CoA dehydrogenase FadE1 [Mycobacterium tuberculosis H37Rv]	0	415.135	0	274.996	145.368	0	869.492	899.087	272.287	345.464	1672.53	1271.69	255.071	791.074	935.561	0	23.5706	3.92408	492.779	5.14336	3.32474	0	0	3.41448
15607273	Rv0131c	fadE1	47.1434	3	497.938	46.56	VAMPQVLHDVVQR		gi|15607273|ref|NP_214645.1|	acyl-CoA dehydrogenase FadE1 [Mycobacterium tuberculosis H37Rv]	1350	1067.47	1057.62	495.444	407.275	574.828	727.337	1103.52	648.348	857.878	764.385	883.988	657.979	1357.49	925.994	636.57	554.203	448.07	499.68	393.563	308.167	46.654	397.476	593.647
15607276	Rv0134	ephF	85.7737	3	601.994	39.66	FWYQIPMSLPVIGPR		gi|15607276|ref|NP_214648.1|	epoxide hydrolase EphF [Mycobacterium tuberculosis H37Rv]	73.8454	0	47.8658	195.961	120.273	899.771	0	191.364	14.7105	76.589	41.1269	81.7416	6.77347	65.0742	56.8788	103.047	55.7041	20.0275	16.4319	0	161.291	0	5.64369	0
15607276	Rv0134	ephF	89.0303	3	596.973	37.13	TEMADDLAAVLDGLGVAK		gi|15607276|ref|NP_214648.1|	epoxide hydrolase EphF [Mycobacterium tuberculosis H37Rv]	0	15.2833	8.18365	0	0	1741.15	0	0.274297	0	0	0	0	3.1846	0	6.17857	0	0	0	0	72.5695	0	368.36	0	604.021
15607277	Rv0135c	-	112.138	2	970.607	35.81	ANLPPLNVPLAVILLGGLR		gi|15607277|ref|NP_214649.1|	transcriptional regulator [Mycobacterium tuberculosis H37Rv]	0.164439	66.6369	41.5358	19.7247	16.3425	0	16.9512	5.7859	289.52	0.164344	13.5	0	62.6018	1.12606	14.1022	0.996676	0.00380953	5.38758	6.05498	0	2.25162	9.97587	0	0
15607278	Rv0136	cyp138	67.2632	2	618.856	53	LFQGLAFVVSR		gi|15607278|ref|NP_214650.1|	cytochrome P450 Cyp138 [Mycobacterium tuberculosis H37Rv]	339.362	796.171	276.271	1938.15	623.993	1654.58	20.2649	543.444	51.2082	958.905	1106.63	557.591	410.903	529.986	219.917	0	491.573	620.926	0	1262.61	282.361	528.877	772.15	356.116
15607278	Rv0136	cyp138	75.4367	3	589.654	37.03	VNPPVYQLGEWVIPR		gi|15607278|ref|NP_214650.1|	cytochrome P450 Cyp138 [Mycobacterium tuberculosis H37Rv]	16.2181	137.449	78.2309	0	0	0	0	0	9.6705	129.794	154.866	62.87	73.1348	22.4995	19.4047	26.1912	205.864	0	33.6511	12.6551	8.00959	0	18.0046	0
15607278	Rv0136	cyp138	65.4046	3	641.687	31.95	RVNPPVYQLGEWVIPR		gi|15607278|ref|NP_214650.1|	cytochrome P450 Cyp138 [Mycobacterium tuberculosis H37Rv]	0	260.482	22.7911	0	33.5885	159.611	89.0669	8.06292	146.985	151.471	352.436	4.14292	56.3156	95.1482	11.1183	90.9644	0	204.379	183.048	59.3207	36.12	131.319	109.521	0
15607278	Rv0136	cyp138	66.3328	2	618.854	37.92	LFQGLAFVVSR		gi|15607278|ref|NP_214650.1|	cytochrome P450 Cyp138 [Mycobacterium tuberculosis H37Rv]	7.12377	38.7022	140.488	87.6494	0.200492	4.2233	117.346	2.33155	49.415	0	4.24903	18.0775	0.198319	0	41.6758	451.657	0.115196	2.58878	203.057	0.190025	2.40875	1.08323	0.385447	55.9332
15607278	Rv0136	cyp138	37.1711	2	583.847	23.88	VVVVADPQLAR		gi|15607278|ref|NP_214650.1|	cytochrome P450 Cyp138 [Mycobacterium tuberculosis H37Rv]	0	0	0	0.0770049	2.80577	7.87077	0	0	0	0	0	0.03237	0	0	0	4.03799	195.476	39.7663	0	0.174014	14.7777	0	0.122488	0.124576
15607278	Rv0136	cyp138	35.4999	2	583.847	29.94	VVVVADPQLAR		gi|15607278|ref|NP_214650.1|	cytochrome P450 Cyp138 [Mycobacterium tuberculosis H37Rv]	0.49713	5.2928	0.0092559	41.9133	24.5403	96.6752	6.74743	3.53539	0	19.9162	17.7292	29.6483	2.68511	24.689	0	25.5926	3.09995	0	151.73	46.8301	40.2236	28.0242	70.5007	0
15607278	Rv0136	cyp138	74.9743	3	589.656	30.28	VNPPVYQLGEWVIPR		gi|15607278|ref|NP_214650.1|	cytochrome P450 Cyp138 [Mycobacterium tuberculosis H37Rv]	0	0	0	0	35.2701	0	0	0	0	0	0	0	24.0588	0	0	0	0	110.173	118.956	0	0	28.6556	0	88.3185
15607281	Rv0139	-	113.805	3	634.698	55.39	WSISVPVLYALGALGSLR		gi|15607281|ref|NP_214653.1|	oxidoreductase [Mycobacterium tuberculosis H37Rv]	59.2679	79.9398	40.4222	181.948	278.908	21.6045	91.1974	28.7401	217.123	179.852	122.816	96.7217	68.6156	42.0197	58.2508	164.268	0	83.9906	48.1408	605.957	772.715	496.518	549.771	330.556
15607281	Rv0139	-	113.898	2	951.543	61.4	WSISVPVLYALGALGSLR		gi|15607281|ref|NP_214653.1|	oxidoreductase [Mycobacterium tuberculosis H37Rv]	2.45916	15.6763	2.71131	0	13.8185	0	7.21674	2.68599	140.856	5.31379	35.146	5.46866	7.55251	0.156424	4.42859	0	0	3.96257	0	933.444	341.979	283.857	5.30904	0
15607285	Rv0143c	-	28.6314	3	367.544	32.54	VFHASVAITR		gi|15607285|ref|NP_214657.1|	transmembrane protein [Mycobacterium tuberculosis H37Rv]	153.156	66.9501	86.3503	33.3066	35.6557	0	133.949	0	96.3952	83.1324	90.3474	90.0743	177.39	93.8953	116.378	0	0	0	129.832	230.535	0	0	9.13224	0.78339
15607286	Rv0144	-	101.524	2	1174.11	91.04	MATITDSFQQLLAGTLWRPPT		gi|15607286|ref|NP_214658.1|	transcriptional regulator [Mycobacterium tuberculosis H37Rv]	111.885	100.418	184.534	0	0	0	351.519	3.63032	89.6638	0	11.5581	4.69622	262.212	74.2203	155.722	848.457	123.972	352.042	0	771.887	36.371	987.232	1177.4	1035.12
15607286	Rv0144	-	101.524	3	783.075	64.94	MATITDSFQQLLAGTLWRPPT		gi|15607286|ref|NP_214658.1|	transcriptional regulator [Mycobacterium tuberculosis H37Rv]	1154.22	891.875	1215.69	136.133	198.679	0	1309.69	404.544	517.545	161.115	220.76	72.8796	1125.23	839.42	1048.48	2463.69	998.858	1637.16	575.19	2670.08	598.015	3406.41	4056.5	3443.95
15607288	Rv0146	-	61.5981	3	505.244	49.39	ASVADWLTDHGWR		gi|15607288|ref|NP_214660.1|	S-adenosylmethionine-dependent methyltransferase [Mycobacterium tuberculosis H37Rv]	456.227	75.7732	188.851	0	0	7.42937	296.222	262.012	741.371	0	0	0	143.675	217.502	96.8532	300.694	0	192.745	70.7713	732.354	676.8	508.507	0	827.422
15607288	Rv0146	-	76.8335	3	540.301	51.44	AAAIDAETAAIVAYLR		gi|15607288|ref|NP_214660.1|	S-adenosylmethionine-dependent methyltransferase [Mycobacterium tuberculosis H37Rv]	144.259	0	37.3778	348.62	35.4093	433.392	0	309.336	216.041	0	0	80.6229	0	215.235	106.752	41.8224	129.556	95.5383	11.8518	363.57	391.145	211.504	0	38.3772
15607288	Rv0146	-	95.0602	3	716.699	22.36	TAWLAEGLLMYLPAEAQDR		gi|15607288|ref|NP_214660.1|	S-adenosylmethionine-dependent methyltransferase [Mycobacterium tuberculosis H37Rv]	22.4934	2.39431	12.5897	16.8964	26.3356	130.004	66.1164	11.3924	79.8489	7.92881	0	14.0835	45.2802	9.09111	16.0229	0	0	0	6.96473	78.0465	144.265	68.1905	461.165	25.1313
15607288	Rv0146	-	64.4744	3	505.248	46.45	ASVADWLTDHGWR		gi|15607288|ref|NP_214660.1|	S-adenosylmethionine-dependent methyltransferase [Mycobacterium tuberculosis H37Rv]	0.231743	2.76743	0	1.77473	0	0.0206027	0	139.103	0.70697	0	43.4173	6.64713	13.3248	13.9872	0	0	29.3053	0	0	0.282477	0	3.74068	35.2633	0
15607288	Rv0146	-	94.3101	2	1074.54	57.99	TAWLAEGLLMYLPAEAQDR		gi|15607288|ref|NP_214660.1|	S-adenosylmethionine-dependent methyltransferase [Mycobacterium tuberculosis H37Rv]	201.856	126.802	204.874	53.9965	0	0	127.773	0	63.9251	276.589	205.758	91.6134	23.5716	128.729	82.1764	29.2958	0	0	0	701.818	26.576	454.564	360.104	65.1369
15607289	Rv0147	-	36.2442	2	584.293	47.81	VMFTGGTEIGR		gi|15607289|ref|NP_214661.1|	aldehyde dehydrogenase [Mycobacterium tuberculosis H37Rv]	6444.37	5945.51	6179.44	4122.75	1397.68	3854.11	6064.44	9486.24	6819.37	5729.63	5498.44	5902.66	5993.83	10062.6	6934.24	3010.68	2383.53	1225.19	5763.88	1300.44	861.842	3414.46	1636.6	389.333
15607289	Rv0147	-	70.1488	2	699.406	50.57	YLLLEVPQLPGR		gi|15607289|ref|NP_214661.1|	aldehyde dehydrogenase [Mycobacterium tuberculosis H37Rv]	9132.96	10836.6	8099.05	12510.9	12846	20283.8	9943.09	7581.88	11309.3	10648.3	14194.5	10875.2	11278.8	10134.3	9902.04	9577.21	9401.84	1600.9	9379.91	7234.8	8115	12168.4	12831.5	16680.5
15607289	Rv0147	-	74.0456	2	1045.98	97.48	LMDENEDAIAAALAEDLDR	[2] Oxidation (M)	gi|15607289|ref|NP_214661.1|	aldehyde dehydrogenase [Mycobacterium tuberculosis H37Rv]	0	3.86134	0.705033	55.8451	1786.35	1535.71	33.7656	9.73477	43.2425	160.312	137.52	217.366	38.0409	5.27817	4.0707	1.24322	0	84.9024	664.747	0.360671	719.075	0	0	0
15607289	Rv0147	-	42.1645	3	398.849	26.89	WGFEEFSHR		gi|15607289|ref|NP_214661.1|	aldehyde dehydrogenase [Mycobacterium tuberculosis H37Rv]	30.7528	159.824	0	101.695	89.9294	0	9.84352	699.451	4.95397	231.504	9.9974	472.989	0	753.333	195.754	14.8025	52.3591	3.56323	118.109	161.515	5.61734	74.6544	45.8049	14.3593
15607289	Rv0147	-	72.6511	2	1045.98	103.76	LMDENEDAIAAALAEDLDR	[2] Oxidation (M)	gi|15607289|ref|NP_214661.1|	aldehyde dehydrogenase [Mycobacterium tuberculosis H37Rv]	182.294	339.871	122.828	1566.38	18.0052	366.983	326.758	240.958	702.773	1378.27	2320.93	1222.09	158.612	57.8298	151.287	0	16.7088	0	0	365.716	28.2033	0	0	116.931
15607289	Rv0147	-	33.0831	3	692.977	59.48	TDAAADGGGVVVGGDCDASNLR	[16] Carbamidomethyl (C)	gi|15607289|ref|NP_214661.1|	aldehyde dehydrogenase [Mycobacterium tuberculosis H37Rv]	110.908	93.4114	46.894	1183.18	2.67277	569.138	27.9677	30.4846	46.01	1891.69	2167.95	1757.24	6.55944	84.0766	55.4932	3.54495	0	0	339.293	17.404	2.09606	6.63434	13.0334	0
15607289	Rv0147	-	50.6681	2	976.526	101.1	VYEGAAPHLTPVTLELGGK		gi|15607289|ref|NP_214661.1|	aldehyde dehydrogenase [Mycobacterium tuberculosis H37Rv]	1970.96	1522.37	1855.87	2056.87	1841.65	1579.35	1855.04	1705.07	2019.84	2147.34	2243.49	1840.32	1770.22	2340.9	2486.69	969.581	1637.88	1636.75	2320.85	865.512	1342.68	934.945	873.897	1613.1
15607289	Rv0147	-	53.0686	3	696.355	39.25	EVPAGGMMVNHLAFQVSTAK		gi|15607289|ref|NP_214661.1|	aldehyde dehydrogenase [Mycobacterium tuberculosis H37Rv]	2853.12	2116.75	2203.84	755.605	1677.52	1137.43	2404.18	1595.34	1839.32	1900.82	2181.23	1111.84	3220.2	2654.3	2642.66	3148.36	2332.04	2882.56	2177.08	3114.26	1781.31	2282.52	2608.78	2879.75
15607289	Rv0147	-	70.4285	3	466.609	38.34	YLLLEVPQLPGR		gi|15607289|ref|NP_214661.1|	aldehyde dehydrogenase [Mycobacterium tuberculosis H37Rv]	1184.52	1648.15	940.184	1206.9	1033.67	2237.1	860.291	908.411	1410.63	1447.03	1977.14	1462.26	1359.16	1376.38	1108.47	987.461	1361.32	97.6397	1116.97	832.749	981.12	903.394	961.299	1155.61
15607289	Rv0147	-	30.1063	3	432.564	37.01	VMFTGGTEIGRK		gi|15607289|ref|NP_214661.1|	aldehyde dehydrogenase [Mycobacterium tuberculosis H37Rv]	526.389	525.349	457.923	13.0441	95.7304	78.9989	506.786	615.48	541.51	220.278	281.782	173.201	622.193	849.738	536.167	37.9221	99.5933	79.1674	333.809	825.243	52.5769	149.1	118.584	313.712
15607289	Rv0147	-	60.118	3	518.642	33.36	RYLLLEVPQLPGR		gi|15607289|ref|NP_214661.1|	aldehyde dehydrogenase [Mycobacterium tuberculosis H37Rv]	744.325	766.8	535.826	67.2989	552.495	607.784	515.393	168.42	795.897	521.126	833.449	486.937	839.821	812.942	622.092	503.324	296.477	637.948	520.009	681.376	1001.79	647.951	586.422	746.878
15607289	Rv0147	-	97.0224	3	1096.26	69.03	IQPTVVVDPDPDGPLMSNEIFGPILPVVTVK		gi|15607289|ref|NP_214661.1|	aldehyde dehydrogenase [Mycobacterium tuberculosis H37Rv]	3437.84	3951.55	3843.09	217.407	1059.18	101.1	4673	1842.59	6041.33	1553.35	2326.62	1529.17	5038.23	4483.5	4067.07	3842.5	3898.67	5384.86	6043.37	107.873	4194.89	4412.01	4991.67	7246.81
15607289	Rv0147	-	33.6425	2	825.393	31.69	LPFGGVGASGMGAYHGR	[11] Oxidation (M)	gi|15607289|ref|NP_214661.1|	aldehyde dehydrogenase [Mycobacterium tuberculosis H37Rv]	60.4261	109.783	81.2179	1174.82	0	193.211	40.5419	0	110.981	490.943	371.605	843.892	17.1372	389.972	165.327	8.85791	1.9713	7.26658	37.9452	3.33778	0	28.5136	0	0
15607289	Rv0147	-	78.0418	2	956.473	89.32	NPFEAYLADIATTSAEAK		gi|15607289|ref|NP_214661.1|	aldehyde dehydrogenase [Mycobacterium tuberculosis H37Rv]	1429.19	1682.55	1424.21	2133.61	5367.18	3549.4	2078.6	1251.66	2161.16	3844.58	3816.05	2738.17	1826.75	1309.72	1711.23	1877.36	4778.15	3847.48	4840.17	2192.49	3958.85	950.677	2293.51	2666.59
15607289	Rv0147	-	64.6604	3	973.502	68.99	LLNAGQTCVAPDYVLADATVRDELVSK	[8] Carbamidomethyl (C)	gi|15607289|ref|NP_214661.1|	aldehyde dehydrogenase [Mycobacterium tuberculosis H37Rv]	764.603	1327.35	131.519	1907.42	4583.25	3240.86	1249.58	630.6	1049.6	3310.6	4705.04	3448.82	1644.2	1038.55	1477.85	2614.09	3933.96	4894.85	3017.74	2302.24	3374.85	3399.62	3022.53	4356.84
15607289	Rv0147	-	28.259	2	447.254	39.69	LSGYLAAAK		gi|15607289|ref|NP_214661.1|	aldehyde dehydrogenase [Mycobacterium tuberculosis H37Rv]	993.421	1487.34	1194.62	568.711	520.678	241.315	1167.82	1506.1	1841.42	1170.01	1705.29	724.422	1299.55	1100.97	885.427	468.695	1028.31	1013.76	1266.72	3577.82	724.949	167.397	640.207	87.8859
15607289	Rv0147	-	31.7801	2	592.294	47.05	VMFTGGTEIGR	[2] Oxidation (M)	gi|15607289|ref|NP_214661.1|	aldehyde dehydrogenase [Mycobacterium tuberculosis H37Rv]	1611.71	2374.89	1720.46	4242.81	1061.13	2752.66	1547.14	4545.37	2284.82	4476	5119.36	4675.79	1518.89	1942.68	1918.06	154.557	746.049	373.149	1674.36	2232.88	62.6691	1405.66	2265.64	143.014
15607289	Rv0147	-	33.0831	2	1038.96	104.73	TDAAADGGGVVVGGDCDASNLR	[16] Carbamidomethyl (C)	gi|15607289|ref|NP_214661.1|	aldehyde dehydrogenase [Mycobacterium tuberculosis H37Rv]	0	0	0	356.233	0	80.4939	0	0	0	619.205	581.307	528.338	0	0	0	0	0	0	19.4383	0	0	0	0	0
15607289	Rv0147	-	33.6425	3	550.6	64.88	LPFGGVGASGMGAYHGR	[11] Oxidation (M)	gi|15607289|ref|NP_214661.1|	aldehyde dehydrogenase [Mycobacterium tuberculosis H37Rv]	1325.55	909.629	1477.5	5922.28	256.571	2053.53	1098.15	257.418	1723.76	4164.7	4146.31	4503.13	1072.13	1751.76	1726.65	2051.34	349.124	0	1019.3	270.212	471.433	0	1650.24	60.5869
15607289	Rv0147	-	78.1348	3	637.984	47.97	NPFEAYLADIATTSAEAK		gi|15607289|ref|NP_214661.1|	aldehyde dehydrogenase [Mycobacterium tuberculosis H37Rv]	2291.53	2410.84	1927.96	2512.75	4566.55	5465.14	2189.52	1823.87	2972	3495.7	4059.36	2974.86	2033.57	2109.38	2143.34	2071.25	4115.55	3043.58	7388.07	3434.75	3696.85	1428.33	1380.39	2113.13
15607289	Rv0147	-	36.8931	3	692.98	43.5	TDAAADGGGVVVGGDCDASNLR	[16] Carbamidomethyl (C)	gi|15607289|ref|NP_214661.1|	aldehyde dehydrogenase [Mycobacterium tuberculosis H37Rv]	0	0	0	0.755444	0	0	7.60662	9.14542	0	3.66656	0	0	11.0727	0	25.73	18.7548	0	610	0	10.2351	6.14185	12.4345	0	0
15607290	Rv0148	-	62.1535	3	676.028	66.38	TALDEFGAVHGVVSNAGILR		gi|15607290|ref|NP_214662.1|	short-chain type dehydrogenase/reductase [Mycobacterium tuberculosis H37Rv]	12993.9	9918.61	11667.8	5101.43	12816.2	9614.58	11160.8	8923.94	9070.86	6140.18	6154.99	5603.12	10592.3	8324.02	10020.7	15294.7	12462.1	11983.2	13041.2	9614.32	9796.51	17712.3	16535.5	23924.3
15607290	Rv0148	-	79.437	3	721.375	91.7	EYALTLAGEGASVVVNDLGGAR		gi|15607290|ref|NP_214662.1|	short-chain type dehydrogenase/reductase [Mycobacterium tuberculosis H37Rv]	8470.8	4695.22	8752.81	2672.01	7407.82	5329.6	6147.13	5468.8	4350.42	2823.99	3256.63	2729.64	5122.05	4994.12	5284.9	8643.18	5714.35	7554.88	7532.5	5898.3	3679.96	9637.23	7764.18	12681.4
15607290	Rv0148	-	56.8718	2	678.325	47.18	MSFENWDAVLK	[1] Oxidation (M)	gi|15607290|ref|NP_214662.1|	short-chain type dehydrogenase/reductase [Mycobacterium tuberculosis H37Rv]	1224.03	1626.71	1183.74	342.639	305.08	1236.61	635.282	1924.38	1734.24	1192.45	959.121	1297.66	380.688	897.863	1122.86	936.077	878.918	886.678	692.77	331.262	346.224	321.361	37.8154	265.947
15607290	Rv0148	-	90.6095	2	791.48	79.56	LGLVGLINTLALEGAK		gi|15607290|ref|NP_214662.1|	short-chain type dehydrogenase/reductase [Mycobacterium tuberculosis H37Rv]	14352.3	15423.5	16668.5	4486.43	16629	7196.51	16269.8	9350.87	18686.9	4719.92	7235.4	4972.77	14748.7	8383.26	9705.8	17704	25620.8	28785.1	32755.6	16794.8	26577.4	21597.9	26815.7	35237.9
15607290	Rv0148	-	52.3308	3	796.739	61.26	VALFGNDGANFDKPPSVQDVAAR		gi|15607290|ref|NP_214662.1|	short-chain type dehydrogenase/reductase [Mycobacterium tuberculosis H37Rv]	0	0	0	0	0	0	0	0	0	0	0	0	0	0	0	0	78.4694	0	0	0	0	0	0	0
15607290	Rv0148	-	40.0416	2	798.434	48.48	YNIHANALAPIAATR		gi|15607290|ref|NP_214662.1|	short-chain type dehydrogenase/reductase [Mycobacterium tuberculosis H37Rv]	0	137.824	0	26.7937	208.338	0	15.1439	14.7984	0	5.07381	6.65558	3.23573	0	4.05034	5.335	1583.67	642.632	147.081	0	0	215.721	475.393	1152.31	0
15607290	Rv0148	-	62.3383	2	1013.54	101.33	TALDEFGAVHGVVSNAGILR		gi|15607290|ref|NP_214662.1|	short-chain type dehydrogenase/reductase [Mycobacterium tuberculosis H37Rv]	2007.84	930.472	3073.49	858.848	3832.73	1625.32	2369.93	1212.33	1713.88	1021.66	1106.57	784.408	1970.29	1204.55	1516.07	2403.95	3851.3	3884.66	4465.66	1855.65	2613.74	3179.89	2868.68	5295.2
15607290	Rv0148	-	91.4488	3	1067.85	36	LTPEFVAPVVAYLCTEECADNASVYVVGGGK		gi|15607290|ref|NP_214662.1|	short-chain type dehydrogenase/reductase [Mycobacterium tuberculosis H37Rv]	344.58	516.746	586	215.367	0	0	386.011	46.4748	856.931	46.2167	9.93976	0	191.052	163.459	284.991	0	47.1868	0	118.144	132.271	0	0	0	0
15607290	Rv0148	-	38.1932	2	798.431	47.09	YNIHANALAPIAATR		gi|15607290|ref|NP_214662.1|	short-chain type dehydrogenase/reductase [Mycobacterium tuberculosis H37Rv]	1158.93	1416.04	1558.53	794.693	278.801	107.376	396.392	1594.22	445.246	510.294	114.748	615.068	86.825	1799.63	1722.16	19.2631	21.1894	110.673	629.926	426.364	24.978	98.0751	200.538	0
15607290	Rv0148	-	38.1004	3	532.624	37.58	YNIHANALAPIAATR		gi|15607290|ref|NP_214662.1|	short-chain type dehydrogenase/reductase [Mycobacterium tuberculosis H37Rv]	4873.82	4953.57	5138.1	3096.57	589.934	896.607	2120.81	4098.98	2461.5	3242.37	1229	2860.1	1091.54	4607.28	5034.51	292.112	224.512	493.224	2308.1	397.43	264.195	226.446	389.7	239.684
15607290	Rv0148	-	31.7801	3	438.574	40.71	VHLYGGYHVLR		gi|15607290|ref|NP_214662.1|	short-chain type dehydrogenase/reductase [Mycobacterium tuberculosis H37Rv]	3468.45	3196.84	3577.91	745.124	317.618	516.813	3396.6	1608.28	3269.03	948.135	1107.08	786.383	2601.26	2185.38	2317.7	383.465	275.647	91.9788	2177.92	3516.67	216.938	69.9687	69.2478	87.7568
15607290	Rv0148	-	90.6095	3	527.989	57.88	LGLVGLINTLALEGAK		gi|15607290|ref|NP_214662.1|	short-chain type dehydrogenase/reductase [Mycobacterium tuberculosis H37Rv]	6323.08	6339.53	6314.76	799.286	3963.27	3243.33	6026.01	2683.59	6707.2	1254.37	2045.49	793.298	5123.97	3043.88	3443.09	5284.64	7838.15	8051.78	9051.79	4265.26	6853.02	7310.8	8554.23	9974.55
15607290	Rv0148	-	54.369	3	796.735	79.02	VALFGNDGANFDKPPSVQDVAAR		gi|15607290|ref|NP_214662.1|	short-chain type dehydrogenase/reductase [Mycobacterium tuberculosis H37Rv]	10892.9	7806.16	10759.8	5719.59	6489	5190.34	8608.96	7407.96	7004.83	4838.79	4176.26	3887.01	7406.4	5916.18	7450.3	8060.68	8463.94	5216.59	6457.41	2661.82	3099.95	7771.93	8070.38	7619.66
15607290	Rv0148	-	44.8309	2	961.477	110.4	AVANYDSVATEDGAANIIK		gi|15607290|ref|NP_214662.1|	short-chain type dehydrogenase/reductase [Mycobacterium tuberculosis H37Rv]	5483.34	4730.83	6103.35	2400.62	1201.15	2416.63	2001.56	3328.88	2330.09	2090.7	2380.46	2081	964.587	3003.99	4286.31	3494.5	3467.42	160.203	3155.21	2357.32	1870.16	634.875	4189.14	175.954
15607290	Rv0148	-	59.3757	2	874.915	96.58	DGTGAGSAMADEVVAEIR		gi|15607290|ref|NP_214662.1|	short-chain type dehydrogenase/reductase [Mycobacterium tuberculosis H37Rv]	6890.57	5011.74	7559.9	1545.85	2116.96	2886.82	7440.46	2928.05	3836.93	1746.68	2794.23	1489.49	5331.11	3591.01	4435.09	4270.09	4187.26	3323.94	3952.76	3703.45	4138.65	5607.04	2441.1	5376.07
15607290	Rv0148	-	42.0716	3	532.624	32.86	YNIHANALAPIAATR		gi|15607290|ref|NP_214662.1|	short-chain type dehydrogenase/reductase [Mycobacterium tuberculosis H37Rv]	26.2914	10.6931	6.19713	28.5634	72.2104	14.7734	0	30.3827	0	45.9578	8.21066	0	0	49.3008	90.221	12.2484	0	42.6741	11.4628	2.63152	0	164.002	22.2883	979.615
15607290	Rv0148	-	42.5345	2	882.905	90.31	DGTGAGSAMADEVVAEIR	[9] Oxidation (M)	gi|15607290|ref|NP_214662.1|	short-chain type dehydrogenase/reductase [Mycobacterium tuberculosis H37Rv]	2139.65	1802.29	1213.21	1866.7	38.4909	2037.11	1131.49	1333.3	1340.66	3395.91	1975.34	3989.71	565.419	998.377	2870.57	1039.02	1418.64	452.734	1773.84	1108.61	608.779	535.358	570.944	5.47255
15607290	Rv0148	-	52.3308	2	1194.59	31.74	VALFGNDGANFDKPPSVQDVAAR		gi|15607290|ref|NP_214662.1|	short-chain type dehydrogenase/reductase [Mycobacterium tuberculosis H37Rv]	0	0	0	0	0	0	0	0	0	0	0	0	0	0	0	0	0	0	0	0	0	0	0	0
15607290	Rv0148	-	59.9325	2	1145.08	115.82	VVVATSTSGLFGNFGQTNYGAAK		gi|15607290|ref|NP_214662.1|	short-chain type dehydrogenase/reductase [Mycobacterium tuberculosis H37Rv]	2284.83	1609.81	2501.5	549.145	1090.61	425.767	2957.6	1148.95	1894.99	850.106	1262.83	1455.13	2604.47	1122.93	2100.83	3310.64	2969.57	3490.29	3481.46	3357.77	2141.42	4842	3986.18	6312.87
15607290	Rv0148	-	57.9825	3	664.649	39.85	DGTGAGSAMADEVVAEIRDK		gi|15607290|ref|NP_214662.1|	short-chain type dehydrogenase/reductase [Mycobacterium tuberculosis H37Rv]	264.398	327.637	136.747	15.9385	4.70702	0	442.785	0	145.049	654.988	128.217	184.736	479.996	495.804	352.966	3.1756	641.469	104.315	128.303	51.8702	71.6753	1184.59	0	1468.31
15607290	Rv0148	-	47.9779	2	961.481	117.45	AVANYDSVATEDGAANIIK		gi|15607290|ref|NP_214662.1|	short-chain type dehydrogenase/reductase [Mycobacterium tuberculosis H37Rv]	83.1876	62.103	88.7432	226.989	178.363	28.594	0	234.946	50.2571	143.478	527.552	264.886	63.9364	161.278	33.8811	53.9302	66.2267	1808.92	207.229	25.785	105.41	13.462	51.5301	1699.73
15607291	Rv0149	-	90.7028	3	772.76	51.38	VSAFGVLGGYAEQIAVPVANVVR		gi|15607291|ref|NP_214663.1|	quinone oxidoreductase [Mycobacterium tuberculosis H37Rv]	328.623	288.407	291.374	51.7034	495.492	355.398	0	179.274	272.329	127.638	416.333	194.874	355.044	210.398	250.887	246.244	459.955	658.386	759.828	320.314	336.082	493.527	441.726	798.459
15607291	Rv0149	-	90.4233	2	1158.64	79.68	VSAFGVLGGYAEQIAVPVANVVR		gi|15607291|ref|NP_214663.1|	quinone oxidoreductase [Mycobacterium tuberculosis H37Rv]	0	0	31.5156	37.0712	0	0	0	0	0	17.3159	62.9171	61.807	0	0	0	16.6232	58.4836	145.171	255.161	112.058	30.161	0	101.545	140.108
15607291	Rv0149	-	113.524	3	953.161	82.45	EGAIDYVASLGADVVLPLTEGWAQQVR		gi|15607291|ref|NP_214663.1|	quinone oxidoreductase [Mycobacterium tuberculosis H37Rv]	225.73	242.947	335.239	22.0525	31.8354	0	474.877	93.042	562.757	97.8004	212.336	65.6581	407.429	218.099	217.246	297.267	0	380.999	267.529	2154.46	584.078	787.302	825.799	905.546
15607295	Rv0153c	ptbB	50.0188	2	536.802	37.14	LGITDVADLR		gi|15607295|ref|NP_214667.1|	phosphotyrosine protein phosphatase [Mycobacterium tuberculosis H37Rv]	313.731	380.332	421.349	359.31	590.59	506.466	433.844	626.554	341.252	330.841	111.598	229.222	359.324	385.593	442.91	442.981	608.995	423.09	458.897	618.901	450.017	720.207	531.926	1067.54
15607296	Rv0154c	fadE2	42.2572	2	865.458	14.77	AAGPADHTAPPIIEELK		gi|15607296|ref|NP_214668.1|	acyl-CoA dehydrogenase FadE2 [Mycobacterium tuberculosis H37Rv]	23.1114	48.9943	0	135.598	75.8445	20.2181	102.846	61.6961	0	131.791	2.90814	135.108	0	312.97	189.109	203.86	0	39.5081	0.0102407	0	0	68.1271	208.203	0
15607296	Rv0154c	fadE2	58.8182	2	1001.02	88.57	VPATNLLGEEGSGFAIAQAR		gi|15607296|ref|NP_214668.1|	acyl-CoA dehydrogenase FadE2 [Mycobacterium tuberculosis H37Rv]	1009.73	1004.4	1005.48	1033.64	1364.53	2432.65	1341.05	1122.07	1532.52	1087.88	1654.01	932.269	1139.1	1267.47	990.876	1391.87	2259.48	1968.58	1972.17	1866.07	2025.82	1587.38	1588.03	2261.34
15607296	Rv0154c	fadE2	58.8182	3	667.684	68.25	VPATNLLGEEGSGFAIAQAR		gi|15607296|ref|NP_214668.1|	acyl-CoA dehydrogenase FadE2 [Mycobacterium tuberculosis H37Rv]	3484.88	3012.56	3426.18	2503.07	3417.45	4483.74	2742.06	2498.16	3471.67	2417.67	3338.08	2032.99	2920.59	3083.76	2800.79	2979.43	3490.08	3241.48	3589.62	4557.77	3812.66	3540.32	3322.5	4835.9
15607296	Rv0154c	fadE2	33.1762	3	593.308	74.84	AIQVHGAAGVSDDTPLAR		gi|15607296|ref|NP_214668.1|	acyl-CoA dehydrogenase FadE2 [Mycobacterium tuberculosis H37Rv]	2366.78	1863.21	1974.75	2380.62	713.949	2017.7	2401.35	2627.79	2434.7	2136.02	2214.22	1907.49	2629.38	2272.02	2105.44	559.59	361.844	1995.87	2641.51	625.786	602.233	5241.63	3973.27	3183.46
15607296	Rv0154c	fadE2	36.9856	3	433.226	44.66	IFDGPDEVHLR		gi|15607296|ref|NP_214668.1|	acyl-CoA dehydrogenase FadE2 [Mycobacterium tuberculosis H37Rv]	0	126.133	0	738.135	187.013	250.914	0	194.538	0	131.112	0	376.774	18.7523	1195.15	155.198	54.3072	150.845	1895.85	104.502	86.6413	63.5733	583.716	19.5583	855.654
15607296	Rv0154c	fadE2	33.1762	2	889.461	73.63	AIQVHGAAGVSDDTPLAR		gi|15607296|ref|NP_214668.1|	acyl-CoA dehydrogenase FadE2 [Mycobacterium tuberculosis H37Rv]	86.2573	48.8347	81.4129	34.2248	0	31.257	111.088	0	94.0593	65.2515	78.4495	56.5271	101.471	131.183	142.4	0	0	0	223.977	0	0	0	0	0
15607297	Rv0155	pntAa	114.737	3	1105.3	67.55	FFPMLTTAAGTVKPATVLVLGVGVAGLQALATAK		gi|15607297|ref|NP_214669.1|	NAD(P) transhydrogenase subunit alpha PntAa [Mycobacterium tuberculosis H37Rv]	24.3719	31.735	14.5792	0	0	0	18.9655	0	110.346	0	0	0	4.43091	0	20.338	0	0	48.2548	0	2006.23	14.7127	0	0	0
15607297	Rv0155	pntAa	87.6416	3	809.759	97.28	NADNSIGALTQAGVQAFALEAIPR		gi|15607297|ref|NP_214669.1|	NAD(P) transhydrogenase subunit alpha PntAa [Mycobacterium tuberculosis H37Rv]	7016.37	7313.88	6898.78	1568.56	5161.33	7337.28	7691.72	7216.24	10219.5	3011.43	4350.73	2852.4	7338.64	6637.23	5866.67	8962.14	14104.6	15096.6	12869.5	12287.2	15619.6	9213.5	10895.6	14749
15607297	Rv0155	pntAa	19.8016	2	607.802	61.06	VGVVAESGPDER		gi|15607297|ref|NP_214669.1|	NAD(P) transhydrogenase subunit alpha PntAa [Mycobacterium tuberculosis H37Rv]	7.79678	28.7355	16.6969	7.5374	1.56058	11.5788	30.8143	69.9426	95.41	0	10.2265	6.38791	19.0591	12.4237	14.3751	1.67777	1.25535	0	75.7028	704.368	4.79957	0	0.229678	0
15607297	Rv0155	pntAa	33.5495	2	892.926	93.04	AQVMDALSSQANVSGYK	[4] Oxidation (M)	gi|15607297|ref|NP_214669.1|	NAD(P) transhydrogenase subunit alpha PntAa [Mycobacterium tuberculosis H37Rv]	55.286	196.014	109.725	533.761	0	561.453	37.6642	36.3717	567.902	421.491	225.697	256.749	14.8996	99.9072	146.066	0	0	0	414.844	88.64	0	0	0	0
15607297	Rv0155	pntAa	87.7342	2	1214.13	137.15	NADNSIGALTQAGVQAFALEAIPR		gi|15607297|ref|NP_214669.1|	NAD(P) transhydrogenase subunit alpha PntAa [Mycobacterium tuberculosis H37Rv]	1058.11	1087.79	1298.55	295.449	638.079	1669.21	1852.61	706.861	2870.67	961.855	1480.39	771.927	1634.57	1018.74	1096.03	2653.92	3997.84	5004.19	4333.28	4139.29	6481.87	2379.99	3048.37	4162.85
15607297	Rv0155	pntAa	33.4561	3	595.624	36.05	AQVMDALSSQANVSGYK	[4] Oxidation (M)	gi|15607297|ref|NP_214669.1|	NAD(P) transhydrogenase subunit alpha PntAa [Mycobacterium tuberculosis H37Rv]	422.923	544.792	392.276	1477.67	160.785	1047.55	232.411	1319.88	1055.18	885.993	593.841	771.02	206.5	404.71	606.37	80.2935	149.396	427.72	765.041	99.5278	114.247	426.653	370.803	65.2472
15607297	Rv0155	pntAa	86.4267	3	518.975	57.54	NITALLDLLIKDGR		gi|15607297|ref|NP_214669.1|	NAD(P) transhydrogenase subunit alpha PntAa [Mycobacterium tuberculosis H37Rv]	6.72649	26.8829	15.3962	429.255	275.919	2242.33	13.1797	11.2001	133.025	168.573	40.0972	166.245	78.5225	130.242	59.961	138.009	207.779	130.866	33.4171	151.76	280.372	79.2357	85.6173	81.2548
15607297	Rv0155	pntAa	31.5007	3	405.221	35.23	GVAVVVEAGAGER		gi|15607297|ref|NP_214669.1|	NAD(P) transhydrogenase subunit alpha PntAa [Mycobacterium tuberculosis H37Rv]	253.066	499.879	271.085	154.162	69.9137	116.899	239.094	316.868	278.438	97.7358	144.839	108.156	254.673	312.772	225.685	107.699	20.6603	33.3486	310.605	974.835	0	60.7434	170.551	17.9377
15607297	Rv0155	pntAa	98.8041	2	613.888	33.81	NITALLDLLIK		gi|15607297|ref|NP_214669.1|	NAD(P) transhydrogenase subunit alpha PntAa [Mycobacterium tuberculosis H37Rv]	2558.41	2874.12	2960.99	996.633	3497.33	863.131	3419.25	1648.73	6716.5	1247.55	1380.31	919.253	3728.15	1769.61	2351.91	5945.28	2859.57	4030.81	3779.58	2383.75	6490.9	4344.22	6727.01	5505.2
15607297	Rv0155	pntAa	137.052	3	882.132	110.13	ALLPDELYTAVGASIGDAWAADVVVK		gi|15607297|ref|NP_214669.1|	NAD(P) transhydrogenase subunit alpha PntAa [Mycobacterium tuberculosis H37Rv]	9.67135	11.7691	33.6932	0	0	0	58.8709	0	8.37129	0	0	0	63.1853	3.26669	10.0593	0	0	0	0	485.056	0	0	22.3932	0
15607297	Rv0155	pntAa	95.9028	2	613.888	32.95	NITALLDLLIK		gi|15607297|ref|NP_214669.1|	NAD(P) transhydrogenase subunit alpha PntAa [Mycobacterium tuberculosis H37Rv]	3.75883	0	0	1.65052	0.282741	10.6541	0	0	0	0	0	0	5.57318	0	0	0	0	0	0	9211.19	0.103003	0	0	0
15607297	Rv0155	pntAa	29.8292	2	559.311	52.79	AVLLAASESTR		gi|15607297|ref|NP_214669.1|	NAD(P) transhydrogenase subunit alpha PntAa [Mycobacterium tuberculosis H37Rv]	4414.07	4454.05	4427.05	1516.48	1817.1	1690.77	4934.68	5315.29	5674.07	2609.64	2820.94	1745.67	3763.5	3484.38	3785.84	404.013	4348.66	260.396	4738.75	11842	3877.2	346.276	506.288	113.512
15607297	Rv0155	pntAa	30.9419	3	569.287	30.24	TTGYDVRPEVADQVR		gi|15607297|ref|NP_214669.1|	NAD(P) transhydrogenase subunit alpha PntAa [Mycobacterium tuberculosis H37Rv]	689.222	1670.15	797.498	3679.24	60.24	1082.18	282.891	9117.27	310.704	1337.46	290.716	2150.63	321.427	3970.94	1305.91	339.703	22.5285	318.102	1417.94	629.041	33.8458	363.524	680.268	28.1986
15607297	Rv0155	pntAa	31.1278	2	853.425	25.17	TTGYDVRPEVADQVR		gi|15607297|ref|NP_214669.1|	NAD(P) transhydrogenase subunit alpha PntAa [Mycobacterium tuberculosis H37Rv]	0	51.805	4.8644	256.14	0	23.6099	0	832.267	0	46.304	0	129.197	0	502.936	9.004	41.636	0	23.2449	96.2868	0	0	0	0	0
15607299	Rv0157	pntB	54.7393	3	681.672	35.23	SIPAIVAGGFGGGGVAPSGGGDDK		gi|15607299|ref|NP_214671.1|	NAD(P) transhydrogenase subunit beta PntB [Mycobacterium tuberculosis H37Rv]	1304.14	569.169	365.61	988.17	1162.72	1741.4	1103.38	1148.1	513.642	786.967	1250.38	1023.89	799.447	421.065	425.526	849.858	950.01	484.788	1119.11	945.187	759.397	487.611	524.878	637.667
15607299	Rv0157	pntB	58.7251	2	523.284	38.12	DLATLLEDR		gi|15607299|ref|NP_214671.1|	NAD(P) transhydrogenase subunit beta PntB [Mycobacterium tuberculosis H37Rv]	4976.27	3329.84	2906.7	2801.17	2598.4	4943.32	1234.92	4451.71	1648.84	2722.91	3557.25	3053.57	733.04	2292.93	2528.34	3402.87	1255.46	997.096	1648.25	1614.97	1814.88	3560.03	1151.68	3160.35
15607300	Rv0158	-	43.6358	2	592.832	17.44	LLTAIASNPER		gi|15607300|ref|NP_214672.1|	transcriptional regulator [Mycobacterium tuberculosis H37Rv]	35937.1	43316.2	28775.2	8971.7	8055.2	10279.2	4571.55	41772.9	3469.57	18314.5	8537.14	29304.9	3128.56	10520.9	7473.22	12266.8	10988.7	6001.96	14191.2	3058.29	4364.7	8751.65	8039.4	2951.35
15607300	Rv0158	-	73.0219	2	570.325	32.82	SLILFDIYR		gi|15607300|ref|NP_214672.1|	transcriptional regulator [Mycobacterium tuberculosis H37Rv]	61.9172	78.7183	79.4369	14.7843	15.1592	63.9225	49.959	0	235.472	10.3556	7.19038	0	0	16.9476	50.4822	137.515	0	0	0	434.757	25.9833	125.499	0	32.7227
15607303	Rv0161	-	73.9525	2	786.432	50.6	ESLAEVLGVYGPPLK		gi|15607303|ref|NP_214675.1|	oxidoreductase [Mycobacterium tuberculosis H37Rv]	9.91253	4.57623	1.32522	6.91841	0	175.938	58.8084	3.95227	5.77137	0	0	0	36.282	4.87544	6.63197	4.86598	5.09095	101.456	140.403	16.2016	5.59912	114.537	125.227	7.54896
15607303	Rv0161	-	48.1624	3	618.669	31.11	ASALVRPGSAEEVAEVLR		gi|15607303|ref|NP_214675.1|	oxidoreductase [Mycobacterium tuberculosis H37Rv]	711.771	791.955	588.723	1714.52	1295.14	689.513	808.985	715.136	566.389	1486.8	1656.31	2034.66	1301.35	923.907	559.866	866.273	659.168	6743.19	606.172	503.112	642.082	917.158	1722.42	706.462
15607303	Rv0161	-	24.3786	2	597.296	56.59	DAGAYVTVQGGR		gi|15607303|ref|NP_214675.1|	oxidoreductase [Mycobacterium tuberculosis H37Rv]	314.815	411.461	273.985	642.939	268.921	320.587	232.537	436.228	385.94	615.855	668.148	641.265	263.528	396.102	365.777	176.585	269.021	47.479	315.21	475.219	183.515	13.3337	25.1649	0
15607303	Rv0161	-	32.2455	2	789.88	72.07	DTATVGGMASTNAGGLR		gi|15607303|ref|NP_214675.1|	oxidoreductase [Mycobacterium tuberculosis H37Rv]	38.5154	0	28.8704	3.72523	0	0	24.9448	42.8786	24.1611	43.5479	12.0351	71.5542	33.7474	44.59	31.5667	0	12.0948	0	9.91044	6.95341	0	0	0	0
15607307	Rv0166	fadD5	54.1832	2	548.818	40.42	ALEIVDALPR		gi|15607307|ref|NP_214680.1|	fatty-acid--CoA ligase FadD5 [Mycobacterium tuberculosis H37Rv]	918.172	610.713	345.833	2039.21	528.21	1192.53	99.2922	839.855	71.8353	946.021	232.575	1546.27	132.709	674.053	957.888	697.227	538.716	342.494	397.767	85.2403	80.915	615.556	152.541	311.195
15607307	Rv0166	fadD5	53.9974	2	1124.55	70.99	VVDQNMNDVPVGEVGEIVYR	[6] Oxidation (M)	gi|15607307|ref|NP_214680.1|	fatty-acid--CoA ligase FadD5 [Mycobacterium tuberculosis H37Rv]	0	0	54.5998	331.268	0	288.755	0	0	0	3.02793	103.105	268.527	33.1878	42.8993	93.0076	0	56.0499	0	101.535	37.5706	0	0	0	0
15607307	Rv0166	fadD5	60.0253	2	1116.55	55.32	VVDQNMNDVPVGEVGEIVYR		gi|15607307|ref|NP_214680.1|	fatty-acid--CoA ligase FadD5 [Mycobacterium tuberculosis H37Rv]	0	0	0	0	0	0	0	0	0	0	0	0	0	0	0	0	0	23.8329	45.5794	0	0	0	33.4907	0
15607307	Rv0166	fadD5	21.5394	2	534.251	50.27	YGACVNVER	[4] Carbamidomethyl (C)	gi|15607307|ref|NP_214680.1|	fatty-acid--CoA ligase FadD5 [Mycobacterium tuberculosis H37Rv]	52.7207	86.558	43.8107	195.275	33.483	45.1151	60.0631	52.8308	66.4506	128.693	200.265	167.712	61.1942	51.2382	41.7769	0	44.8339	2.28161	190.888	190.633	57.5408	0.00215983	1.36906	0
15607307	Rv0166	fadD5	60.489	2	1116.55	74.15	VVDQNMNDVPVGEVGEIVYR		gi|15607307|ref|NP_214680.1|	fatty-acid--CoA ligase FadD5 [Mycobacterium tuberculosis H37Rv]	0	0	0	0	0	0	0	0	0	0	0	0	91.779	0	0	97.6615	0	0	0	0	0	0	0	0
15607309	Rv0168	yrbE1B	121.365	3	856.785	84.08	GLDEAGQLTWFALTSIGQIAHALR		gi|15607309|ref|NP_214682.1|	membrane protein [Mycobacterium tuberculosis H37Rv]	238.17	77.8432	162.965	109.819	64.1613	1216.08	419.798	83.7417	425.179	60.6959	188.544	90.768	246.712	61.0991	94.746	415.741	46.3685	39.0672	113.836	10031.5	2046.1	988.374	1393.84	680.448
15607311	Rv0170	mce1B	55.8526	2	908.477	80.03	AVSYLDAIQQPVIDQR		gi|15607311|ref|NP_214684.1|	Mce family protein Mce1B [Mycobacterium tuberculosis H37Rv]	1983.62	1876.09	2147.63	857.683	2733.19	2194.64	1775.31	1950.01	2465.71	1202	1298.96	1027.87	1023.76	1446.62	1960.53	1781.83	2245.49	1659.27	1417.49	615.563	1792.92	2298.3	2303.27	2031.43
15607311	Rv0170	mce1B	47.8857	2	972.527	93.48	KAVSYLDAIQQPVIDQR		gi|15607311|ref|NP_214684.1|	Mce family protein Mce1B [Mycobacterium tuberculosis H37Rv]	185.706	211.392	385.823	19.7176	0	92.5048	263.098	28.1808	155.245	29.9308	143.667	0	123.764	194.438	343.962	304.629	280.171	67.2888	147.926	10.2054	270.482	0	714.204	0
15607311	Rv0170	mce1B	88.4719	2	1009.05	50.26	TSPALDLDALIGGFKPVFR		gi|15607311|ref|NP_214684.1|	Mce family protein Mce1B [Mycobacterium tuberculosis H37Rv]	1615.53	1807.35	2126.69	430.355	3897	158.969	1545.84	48.3777	2902.37	244.749	1760.04	203.495	1524.98	158.415	1650.37	118.046	4328.73	5844.18	5246.69	4168.19	9162.97	5133.66	5578.55	10816.5
15607311	Rv0170	mce1B	38.8433	3	383.212	29.95	VRVEFNIDR		gi|15607311|ref|NP_214684.1|	Mce family protein Mce1B [Mycobacterium tuberculosis H37Rv]	133.362	165.055	257.316	0	374.838	9.30211	247.327	7.6482	252.697	58.7301	52.2062	0	355.765	219.098	315.283	421.015	624.22	1458.15	184.804	685.486	50.1147	372.422	740.974	5207.94
15607311	Rv0170	mce1B	36.5228	3	383.209	19.53	VRVEFNIDR		gi|15607311|ref|NP_214684.1|	Mce family protein Mce1B [Mycobacterium tuberculosis H37Rv]	711.511	569.603	891.865	91.6803	1772.2	258.463	1750.65	95.0008	384.909	199.254	268.777	196.541	2412.91	402.687	1011.02	1959.12	1360.59	448.337	200.262	2391.69	2244.71	3110.93	3766.79	606.801
15607311	Rv0170	mce1B	36.8006	2	732.392	42.04	SVPLYQSTTAQIR		gi|15607311|ref|NP_214684.1|	Mce family protein Mce1B [Mycobacterium tuberculosis H37Rv]	321.713	686.84	399.846	935.769	940.017	1025.2	267.259	587.015	617.298	371.705	356.274	532.807	698.522	2106.04	754.942	374.389	253.43	88.5864	415.893	259.041	365	197.018	462.996	77.4517
15607311	Rv0170	mce1B	62.0613	3	934.471	92.56	NHSDQLAGGLAHISNGAGTVADLLAENR		gi|15607311|ref|NP_214684.1|	Mce family protein Mce1B [Mycobacterium tuberculosis H37Rv]	391.909	153.624	801.55	59.6118	88.6798	0	728.44	72.3415	441.618	159.514	50.1223	24.2494	442.325	146.918	173.898	359.214	0	798.757	583.116	536.688	729.993	1065.11	1230.78	5559.59
15607311	Rv0170	mce1B	89.3103	3	659.668	60.74	EFDETVNNLENLITGLR		gi|15607311|ref|NP_214684.1|	Mce family protein Mce1B [Mycobacterium tuberculosis H37Rv]	4462.61	3948.23	4698.88	418.992	3942.92	1537.55	2882.97	2264.1	4128.07	2127.66	3365.49	1147.51	4585.67	2627.52	2799.83	4565.78	4498.14	6901.25	6269.15	6355.09	8155.02	6876.63	9891.05	11364.7
15607311	Rv0170	mce1B	89.3103	2	989.001	88.32	EFDETVNNLENLITGLR		gi|15607311|ref|NP_214684.1|	Mce family protein Mce1B [Mycobacterium tuberculosis H37Rv]	3684.03	3691.74	5040.76	1559.67	8826.15	2692.29	2936.94	2043.51	6374.41	2832.96	4922.69	2526.76	5602.63	2629.27	3223.81	6668.16	5793.38	11278.2	9510.87	12635.3	12383.2	12212	11820	22581.7
15607311	Rv0170	mce1B	38.8433	2	732.391	54.05	SVPLYQSTTAQIR		gi|15607311|ref|NP_214684.1|	Mce family protein Mce1B [Mycobacterium tuberculosis H37Rv]	54.0517	76.8758	147.272	1267.79	1033.42	393.191	162.255	450.23	140.473	202.546	96.5122	345.667	84.1628	540.005	184.874	1744.2	1380.44	1150.05	121.536	3026.43	1632.03	532.737	3980.1	286.926
15607311	Rv0170	mce1B	34.3844	3	383.212	30.17	VRVEFNIDR		gi|15607311|ref|NP_214684.1|	Mce family protein Mce1B [Mycobacterium tuberculosis H37Rv]	1147.31	1150.84	1594.02	347.59	345.615	802.601	1430.96	392.981	1838.74	841.081	1163.59	505.197	1707.06	829.963	1186.57	523.619	395.367	473.204	1373.37	194.777	168.371	430.132	927.179	1682.49
15607311	Rv0170	mce1B	88.5644	3	673.037	56.09	TSPALDLDALIGGFKPVFR		gi|15607311|ref|NP_214684.1|	Mce family protein Mce1B [Mycobacterium tuberculosis H37Rv]	9915.97	10248.2	10955.4	849.222	10681.5	3873.75	9784.07	716.187	9023.39	4430.32	5981.84	3637.24	9847.11	5911.58	7604.4	9491.88	13927	17633	17390	10872.9	24949.8	17709.8	23640.4	32990.2
15607312	Rv0171	mce1C	47.7933	2	607.357	61.39	IAGLGVGTVEGLK		gi|15607312|ref|NP_214685.1|	Mce family protein Mce1C [Mycobacterium tuberculosis H37Rv]	7779.28	6975.53	7275.42	13429.7	6253.09	11373	4085.12	6614.93	3316.31	13173.1	8492.16	19353.4	2855.24	5940.51	5778.56	3892.21	3675.22	4387.33	4228.9	5803.31	5714.12	6100.65	6038.23	5582.33
15607312	Rv0171	mce1C	111.954	2	1127.15	32.29	VLLANLVPGQILQPFVDAAFK		gi|15607312|ref|NP_214685.1|	Mce family protein Mce1C [Mycobacterium tuberculosis H37Rv]	0	0.385652	6.22675	0	0	0	0	0	0	0	0	0	6.16363	0	4.26445	2098.6	0	13.1553	0	0.186602	2.71507	3.29511	0	0
15607312	Rv0171	mce1C	75.9955	3	876.788	91.63	SLNVLSETVDQTYPHLSAALDGVAK		gi|15607312|ref|NP_214685.1|	Mce family protein Mce1C [Mycobacterium tuberculosis H37Rv]	11964	10974.7	11434.2	9246.74	18088.3	12704	11801	8727.65	9862.59	13869.5	15371.4	13328.5	12094.4	9316.09	9509.09	10458.5	11588.5	13532.9	12864.4	10707.7	18356.4	17754.4	19194.8	33769.9
15607312	Rv0171	mce1C	71.729	3	876.786	32.03	SLNVLSETVDQTYPHLSAALDGVAK		gi|15607312|ref|NP_214685.1|	Mce family protein Mce1C [Mycobacterium tuberculosis H37Rv]	0	0	0	0	0	0	0	0	0	57.1359	0	0	20.4601	0	0	0	0	0	0	0	0	0	0	18.3975
15607312	Rv0171	mce1C	100.121	3	794.467	52.22	VLLANLVPGQILQPFVDAAFKK		gi|15607312|ref|NP_214685.1|	Mce family protein Mce1C [Mycobacterium tuberculosis H37Rv]	1434.15	1508.15	1312.23	396.09	1563.82	498.362	1507.8	563.712	1805.64	952.622	2054.53	866.549	1964.6	1075.16	999.26	1790.97	1304.65	2223.54	1606.12	1186.21	3972.31	2426.12	3790.32	3979.55
15607312	Rv0171	mce1C	85.6804	2	1146.6	75.64	DEQITHLLAQANQVASILGDR		gi|15607312|ref|NP_214685.1|	Mce family protein Mce1C [Mycobacterium tuberculosis H37Rv]	1206.84	1266.56	1310.74	1852.41	1629.02	608.132	1666.52	748.656	1602.31	1789.28	3228.16	2539.25	1456.83	702.635	908.661	1513.4	1825	2964.86	2446.9	1771.22	4902	1502.94	2318.21	3596.85
15607312	Rv0171	mce1C	114.643	3	1234.32	110.69	AVDALLGNISAFSAQVQNLINDNPNLNHVLEQLR		gi|15607312|ref|NP_214685.1|	Mce family protein Mce1C [Mycobacterium tuberculosis H37Rv]	326.866	621.286	306.479	119.494	0	0	456.556	25.849	982.669	434.665	897.153	438.686	589.455	113.675	241.137	206.522	0	0	0	3196.71	0	585.109	608.912	250.532
15607312	Rv0171	mce1C	108.815	2	1127.15	55.83	VLLANLVPGQILQPFVDAAFK		gi|15607312|ref|NP_214685.1|	Mce family protein Mce1C [Mycobacterium tuberculosis H37Rv]	2856.9	4277.09	3574.74	3790.86	6817.21	2074.11	4538.81	1661.2	5905.36	7149.92	12328.1	4644.84	5345.43	2009.71	2757.17	6.46881	4776.7	7793.36	8215.69	13181.4	17025.3	4661.81	52.6815	4956.45
15607312	Rv0171	mce1C	85.587	3	764.734	74.89	DEQITHLLAQANQVASILGDR		gi|15607312|ref|NP_214685.1|	Mce family protein Mce1C [Mycobacterium tuberculosis H37Rv]	7359.61	6697.34	7062.89	3851.88	8178.26	1991.92	6847.06	4616.27	5539.32	6850.78	9628.73	6403.5	6454.31	5528.07	5404.75	5515.73	7907.77	11069.1	10780.7	6589.3	14592.2	8368.26	9945.34	13059.8
15607312	Rv0171	mce1C	108.815	3	751.77	57.26	VLLANLVPGQILQPFVDAAFK		gi|15607312|ref|NP_214685.1|	Mce family protein Mce1C [Mycobacterium tuberculosis H37Rv]	9013.93	11130.5	9281.56	5369.64	16177	6132.46	10453.8	5484.73	14441.7	8205.12	11879.2	6134.45	10672.1	6819.11	7273.94	4700.33	11986.5	19299.4	19503.3	26078.3	30815.3	13258.6	11966.7	15052.1
15607312	Rv0171	mce1C	38.1932	2	691.848	78.04	FSIGTNTIGTESR		gi|15607312|ref|NP_214685.1|	Mce family protein Mce1C [Mycobacterium tuberculosis H37Rv]	2426.24	4085.65	2093.56	12576.1	465.057	3373.98	1846.91	7048.71	1912.82	6914.74	2985.23	9881.84	1372.91	6240.25	3281.09	1321.07	1085.77	518.363	2860.08	3133.62	540.497	1068.74	554.858	445.959
15607312	Rv0171	mce1C	95.3417	3	1079.89	79.26	GAQALPPGGVLPVGQSTTPYQIYDAFFDVTK		gi|15607312|ref|NP_214685.1|	Mce family protein Mce1C [Mycobacterium tuberculosis H37Rv]	7581.77	7617.52	7818.22	4671.05	8171.27	4203.48	7818.86	4968.15	7065.22	7466.31	10286.7	7709	7303.44	5646.4	5284.61	4505.53	5809.39	6331.6	5927.12	63.815	9103.34	10260.8	11808.7	17436.7
15607312	Rv0171	mce1C	40.2258	2	517.782	38.13	TLIAAFNER		gi|15607312|ref|NP_214685.1|	Mce family protein Mce1C [Mycobacterium tuberculosis H37Rv]	1963.43	2174.3	1994.81	1255.81	599.489	2041.63	1297.49	3983.5	1226.44	1369.36	1619.18	1192.01	1263.37	2728.4	1359.84	896.577	393.364	50.6017	1179.27	2294.35	493.08	1698.03	2215.1	348.355
15607312	Rv0171	mce1C	55.2964	2	553.768	35.45	GISPEDFWR		gi|15607312|ref|NP_214685.1|	Mce family protein Mce1C [Mycobacterium tuberculosis H37Rv]	3933.64	4671.73	3442.61	1305	1556.79	2259.98	864.511	3809.15	1607.99	4505.63	3460.76	5522.04	579.489	3292.4	3000.43	2109.6	1463.76	1016.42	1485.1	175.498	1116.22	3586.48	43.7659	1145.41
15607312	Rv0171	mce1C	65.3117	2	871.909	75.01	FSASFGETFASGPYFK		gi|15607312|ref|NP_214685.1|	Mce family protein Mce1C [Mycobacterium tuberculosis H37Rv]	1988.96	2703.25	961.125	2369.75	4051.48	2113.4	3135.75	1402.28	2845.84	3237.64	3394.14	3386.5	3032.71	1955.88	1939.55	1080.62	1054.99	2314.2	2990.73	3021.77	3050.91	2093.07	524.439	3021.92
15607312	Rv0171	mce1C	65.4973	3	581.607	35.66	FSASFGETFASGPYFK		gi|15607312|ref|NP_214685.1|	Mce family protein Mce1C [Mycobacterium tuberculosis H37Rv]	706.896	549.17	423.273	87.6066	766.44	438.276	373.927	308.315	323.677	421.517	625.909	423.073	354.114	333.512	361.296	105.476	128.887	211.95	414.643	725.749	726.896	154.268	6.77227	268.225
15607312	Rv0171	mce1C	91.9997	3	1079.89	72.17	GAQALPPGGVLPVGQSTTPYQIYDAFFDVTK		gi|15607312|ref|NP_214685.1|	Mce family protein Mce1C [Mycobacterium tuberculosis H37Rv]	203.652	156.531	253.237	63.3648	41.78	0	54.6874	131.896	281.95	66.9421	82.4295	46.2829	241.179	157.146	247.809	440.378	188.928	121.656	196.03	5429.34	184.256	0	283.505	546.147
15607313	Rv0172	mce1D	57.1511	2	897.017	84.06	VPANASAVILNPTLVASR		gi|15607313|ref|NP_214686.1|	Mce family protein Mce1D [Mycobacterium tuberculosis H37Rv]	1152.15	1380.13	1295.33	393.635	26.1613	548.01	1104.23	779.947	582.906	709.742	693.267	548.615	1040.44	1294.45	1297.67	735.692	874.123	599.81	912.826	351.144	873.933	1854.98	27.2235	2027.21
15607313	Rv0172	mce1D	95.8096	3	1106.22	34.31	TQVPTEWDELRDSVSHIIDELGPTPEQPK		gi|15607313|ref|NP_214686.1|	Mce family protein Mce1D [Mycobacterium tuberculosis H37Rv]	0	0	0	0	0	0	0	0	0	0	0	0	0	0	0	0	0	0	0	0	0	0	2602.2	0
15607313	Rv0172	mce1D	93.1949	3	1106.21	41.14	TQVPTEWDELRDSVSHIIDELGPTPEQPK		gi|15607313|ref|NP_214686.1|	Mce family protein Mce1D [Mycobacterium tuberculosis H37Rv]	746.31	670.603	848.338	11.2594	0	0	139.186	286.359	825.688	211.048	302.036	104.005	522.883	370.241	407.791	1329.92	0	191.166	213.585	52.4847	634.876	1410.8	602.176	4874.5
15607313	Rv0172	mce1D	46.9574	2	455.742	31.26	GDFFAVVR		gi|15607313|ref|NP_214686.1|	Mce family protein Mce1D [Mycobacterium tuberculosis H37Rv]	488.806	388.696	416.403	479.223	610.126	710.558	208.775	2618.14	198.926	191.666	87.6132	421.041	310.063	1236.57	367.421	550.596	474.265	1305.48	666.628	1267.1	805.269	1464.26	1428.9	1424.96
15607313	Rv0172	mce1D	97.3033	2	839.429	105.8	GPFGEVIEAFADGLAGK		gi|15607313|ref|NP_214686.1|	Mce family protein Mce1D [Mycobacterium tuberculosis H37Rv]	5317.57	4945.66	6071.86	1486.21	6670.59	2657.19	6132.7	2778.92	7456.59	1777	3384.98	1584.63	6257.03	3318.8	3617.23	7345.44	6801.92	12168.4	13398.8	496.044	17131.1	11981.6	17054.1	16621.3
15607313	Rv0172	mce1D	73.2075	2	1186.13	85.62	SLALFVNALHQDDQQFVALNK		gi|15607313|ref|NP_214686.1|	Mce family protein Mce1D [Mycobacterium tuberculosis H37Rv]	14.7196	161.118	62.9207	150.7	74.9105	69.5304	154.841	169.284	383.175	270.048	259.053	143.389	0	109.553	143.259	98.9164	291.386	927.843	334.773	448.216	1059.7	244.741	437.585	1190.25
15607313	Rv0172	mce1D	79.344	2	1079.07	113.6	QINTTLNSLSQALNALNEGR		gi|15607313|ref|NP_214686.1|	Mce family protein Mce1D [Mycobacterium tuberculosis H37Rv]	270.227	221.759	166.838	114.938	57.9669	62.0775	263.768	63.7173	515.797	115.03	347.694	194.39	212.298	95.4455	94.6018	0	111.016	53.9989	32.1017	0	125.004	2620.7	3341.7	7144.82
15607313	Rv0172	mce1D	55.2964	2	897.019	68.72	VPANASAVILNPTLVASR		gi|15607313|ref|NP_214686.1|	Mce family protein Mce1D [Mycobacterium tuberculosis H37Rv]	0	0.348955	1.31885	22.2842	7.22931	0	0	0	0.114207	0	0	0	4.09826	1.04031	5.83706	1.05111	2.87538	0	0	0	0	4.91887	1237.81	0
15607313	Rv0172	mce1D	81.021	2	1037.54	84.98	FNYFPFGLNVASTASTLPK		gi|15607313|ref|NP_214686.1|	Mce family protein Mce1D [Mycobacterium tuberculosis H37Rv]	8898.3	6940.06	9006.03	2332.85	10830.6	4193.81	9382.66	3781.07	10292.4	5960.99	8771.65	3753.37	11769.5	7170.54	5334.08	11665.3	15025	21849.2	18571.6	13661.1	26020	23690.4	25328.8	35538.5
15607313	Rv0172	mce1D	54.8321	2	1042.59	81.53	YKVPANASAVILNPTLVASR		gi|15607313|ref|NP_214686.1|	Mce family protein Mce1D [Mycobacterium tuberculosis H37Rv]	835.982	0	910.465	154.155	180.85	206.537	904.123	256.228	540.771	416.341	266.417	333.089	1023.98	671.599	750.412	1015.81	944.317	919.203	867.099	494.51	1083.79	1990.06	0	2692.81
15607313	Rv0172	mce1D	59.6542	3	930.153	15.59	LQPPNGYKDTTVPGIWVPDTPLSHR		gi|15607313|ref|NP_214686.1|	Mce family protein Mce1D [Mycobacterium tuberculosis H37Rv]	30.756	53.6622	0	1233.01	971.594	641.741	71.5983	51.3928	73.3784	72.1124	105.328	175.57	166.027	0	19.3683	65.3158	123.588	162.368	237.656	96.6151	155.179	163.817	758.283	92.7518
15607313	Rv0172	mce1D	96.8353	3	559.952	42.37	GPFGEVIEAFADGLAGK		gi|15607313|ref|NP_214686.1|	Mce family protein Mce1D [Mycobacterium tuberculosis H37Rv]	3517.31	3271.54	3679.47	677.902	1625.38	2075.42	3531.14	1435.47	4430.54	1197.14	1592.98	961.902	3602	2003.13	1986.18	3512.67	3171.31	5378.65	5523.5	0	8506.35	6765.66	9244.68	9712.65
15607313	Rv0172	mce1D	54.7393	3	695.395	47.52	YKVPANASAVILNPTLVASR		gi|15607313|ref|NP_214686.1|	Mce family protein Mce1D [Mycobacterium tuberculosis H37Rv]	4409.17	438.605	4036.76	1973.65	2189.84	2144.37	3212.24	2624.66	2496.62	1896.23	1662.05	1967.03	3633.35	3127.2	3105.53	4809.47	3975.34	2998.07	2739.4	2460.17	3889.13	6968.3	780.634	9412.78
15607313	Rv0172	mce1D	46.3088	2	753.912	52.37	GGPVLADNAVIPVER		gi|15607313|ref|NP_214686.1|	Mce family protein Mce1D [Mycobacterium tuberculosis H37Rv]	4560.58	5295.68	5013.86	8181.58	5137.8	4507.07	1476.64	10224.6	919.991	4868.59	2663.78	6141.07	881.147	6948.16	5684.76	3710.68	2724.27	5716.12	3531.62	1498.5	3943.63	9923.69	9422.93	3839.12
15607313	Rv0172	mce1D	80.9278	3	692.026	33.91	FNYFPFGLNVASTASTLPK		gi|15607313|ref|NP_214686.1|	Mce family protein Mce1D [Mycobacterium tuberculosis H37Rv]	6574.46	4906.08	5435.64	2042.93	6262.52	3617.96	5869.54	3978.17	5454.35	2822.27	3366.09	2839.27	6972.6	4988.24	4743.06	5531.74	7600.36	9575.23	8440.34	7407.2	11636.1	10025.6	10130.2	8234.93
15607314	Rv0173	lprK	41.054	2	740.362	71.37	LDTFTDELNQQR		gi|15607314|ref|NP_214687.1|	Mce family lipoprotein LprK [Mycobacterium tuberculosis H37Rv]	22.2832	5.06294	34.5678	57.3383	557.149	519.41	28.9332	62.1694	26.3792	12.5587	98.3641	259.128	45.0832	206.174	69.2059	1241.88	1214.1	214.228	16.5207	0	1103.16	68.2769	267.075	17.2694
15607314	Rv0173	lprK	89.4038	2	1012.04	99.68	SSAYPTTEQTLASIATLLR		gi|15607314|ref|NP_214687.1|	Mce family lipoprotein LprK [Mycobacterium tuberculosis H37Rv]	4963.88	5082.19	5629.99	1816.53	8892.22	5664.73	6261.39	2963.1	5956.56	3338.56	4868.82	2788.73	6230.83	4089.42	4542.05	7551.61	9540.19	11626.8	10069.4	9604.87	15531.9	13011.7	15289.9	25192.8
15607314	Rv0173	lprK	52.6069	2	554.849	33.12	VLTDLPPLIK		gi|15607314|ref|NP_214687.1|	Mce family lipoprotein LprK [Mycobacterium tuberculosis H37Rv]	0	0	0	0	0	0	0	0	0	0	0	0	0	0	0	0	0	0	0.183906	4.70283	0	0	0	0.0550945
15607314	Rv0173	lprK	56.9649	2	554.852	34	VLTDLPPLIK		gi|15607314|ref|NP_214687.1|	Mce family lipoprotein LprK [Mycobacterium tuberculosis H37Rv]	4528.91	4884.66	3807.78	2236.75	928.406	3668.47	769.583	4325.85	796.28	3064.71	706.735	2513.94	300.814	4911.33	4396.34	3450.58	2005.11	1651.67	1234.93	0	2178.2	4571.22	2264.87	1866.16
15607314	Rv0173	lprK	39.306	3	662.009	60.68	HFADKQELLINASDAVGR		gi|15607314|ref|NP_214687.1|	Mce family lipoprotein LprK [Mycobacterium tuberculosis H37Rv]	908.201	654.527	1072.92	816.475	240.562	280.904	1060.65	720.876	1011.75	743.649	826.217	283.416	1389.05	871.161	917.159	140.525	17.0693	1555.76	1090.46	1500.39	0	108.431	19.4901	1385.12
15607314	Rv0173	lprK	103.21	2	1069.58	118.49	GGGLVNLEGIQQEINAIVTGR		gi|15607314|ref|NP_214687.1|	Mce family lipoprotein LprK [Mycobacterium tuberculosis H37Rv]	2022.67	2809.88	2457.65	1366.79	2730.44	507.023	3250.88	1083.27	4959.35	1859.24	2571.07	1238.44	3582.21	1607.78	1867.38	1761.89	3886.56	4680.86	4808.54	7287.3	9412.48	7357.27	9396.32	10890.5
15607314	Rv0173	lprK	89.4973	3	675.027	81.02	SSAYPTTEQTLASIATLLR		gi|15607314|ref|NP_214687.1|	Mce family lipoprotein LprK [Mycobacterium tuberculosis H37Rv]	6082.49	5769.44	6090.01	734.611	3299.44	4133.69	4678.23	4474.78	4577.2	2064.57	2364.52	1713.63	5746.37	4452.98	4492.48	6401.47	7179.89	7193.73	6682.86	5510.41	9649.62	8691.32	12818.7	14411.7
15607314	Rv0173	lprK	48.2546	2	868.436	40.63	GDLHQDLQALQCPLK	[12] Carbamidomethyl (C)	gi|15607314|ref|NP_214687.1|	Mce family lipoprotein LprK [Mycobacterium tuberculosis H37Rv]	1120.02	1487.86	1846.49	1033.37	177.764	246.333	1609.62	974.716	656.211	695.103	577.018	414.474	797.673	1237.16	1079.72	1739.4	1660.06	3846.14	673.298	291.253	571.378	4667.15	2845.96	3648.64
15607314	Rv0173	lprK	76.0887	2	977.547	80.73	LILTQPFDVDTVPQLVR		gi|15607314|ref|NP_214687.1|	Mce family lipoprotein LprK [Mycobacterium tuberculosis H37Rv]	66.8701	22.2384	36.7886	174.279	176.644	68.6759	361.442	173.178	342.787	39.1711	35.66	356.314	610.413	100.189	372.307	355.289	3.76534	13.9075	182.784	113.803	79.2814	423.704	16.8327	506.579
15607314	Rv0173	lprK	77.9489	2	977.548	84.82	LILTQPFDVDTVPQLVR		gi|15607314|ref|NP_214687.1|	Mce family lipoprotein LprK [Mycobacterium tuberculosis H37Rv]	5947.09	6315.97	6102.55	2157.61	5285.13	6510.61	6564.91	3804.14	7760.68	3595.02	4461.01	2997.71	7205.11	4660.81	5343.63	9608.25	9439.35	1535.74	9339.67	8805.33	15993.5	14735.2	16754.6	28098.4
15607315	Rv0174	mce1F	62.6163	2	694.909	40.01	IPSLVGIGQYTLK		gi|15607315|ref|NP_214688.1|	Mce family protein Mce1F [Mycobacterium tuberculosis H37Rv]	0	1526.42	276.85	0	54.7548	1104.1	1135.03	0	0	289.26	388.165	0	1193.64	2.1579	507.092	8.81858	400.464	0	137.633	246.195	3.38723	561.392	242.331	0
15607315	Rv0174	mce1F	116.044	3	678.364	55.1	DSLPQTLANLEVVFDMLK		gi|15607315|ref|NP_214688.1|	Mce family protein Mce1F [Mycobacterium tuberculosis H37Rv]	1515.84	1378.74	1091.36	88.2207	135.549	20.4639	1498.86	367.24	2205.39	303.267	334.919	364.017	1030.87	560.776	738.414	90.791	153.809	258.679	189.545	6431.23	881.195	206.22	1698.22	204.459
15607315	Rv0174	mce1F	78.6925	3	698.061	76.68	IGLLLDETAQAVGGLGPALQR		gi|15607315|ref|NP_214688.1|	Mce family protein Mce1F [Mycobacterium tuberculosis H37Rv]	8333.71	7725.97	7308.66	3106.18	6603.11	6742.48	6294.53	5302.95	6840.51	4417.69	5340.09	4219.36	7074.99	5855.23	5975.34	6103.34	7528.26	8225.13	8246.88	5034.39	13706.1	13182.2	11715.1	17886.7
15607315	Rv0174	mce1F	48.5327	2	933.471	75.22	ADLPASGGLYPTANVTYR		gi|15607315|ref|NP_214688.1|	Mce family protein Mce1F [Mycobacterium tuberculosis H37Rv]	62.8483	0	11.3125	817.021	139.596	5185.59	103.83	44.1699	0	1448.96	606.988	403.347	101.096	0	75.6429	0	0	2811.63	0	0	0	5113.99	64.2414	3530.39
15607315	Rv0174	mce1F	78.5066	2	1046.59	103.82	IGLLLDETAQAVGGLGPALQR		gi|15607315|ref|NP_214688.1|	Mce family protein Mce1F [Mycobacterium tuberculosis H37Rv]	1567.89	1718.78	1386.26	986.3	1716.6	1395.86	1690.08	991.703	2195.11	1049.3	1764.13	1129.97	1684	1119.29	1965.52	1660.95	2531.38	3428.82	3583.09	2145.46	7241.33	5589.98	4165.89	9888.64
15607315	Rv0174	mce1F	72.8364	2	1066.55	102.89	SILSQAAPTADEVNAVFSGVR		gi|15607315|ref|NP_214688.1|	Mce family protein Mce1F [Mycobacterium tuberculosis H37Rv]	4512.1	4362.18	4351.7	2130.11	4380.33	4561.08	4917.27	2602.49	5214.4	3466.16	4443.95	2976.63	5158.37	2698.99	3235.57	4737.41	5445.78	7415.95	7058.91	5187.98	11502.5	8461.56	10951	18339.8
15607315	Rv0174	mce1F	32.0594	2	557.286	46.49	VTMSIASNYK		gi|15607315|ref|NP_214688.1|	Mce family protein Mce1F [Mycobacterium tuberculosis H37Rv]	5010.15	5805.24	5422.74	3500.33	1480.96	1737.37	4482.77	13898	4427.38	2900.09	1896.32	3746.31	3550.57	6075.71	3628.75	1943.89	3034.74	3939.41	4065.48	6879.05	2378.16	2590.92	4385.09	1982.54
15607315	Rv0174	mce1F	107.902	3	683.69	47.76	DSLPQTLANLEVVFDMLK	[16] Oxidation (M)	gi|15607315|ref|NP_214688.1|	Mce family protein Mce1F [Mycobacterium tuberculosis H37Rv]	20.454	119.002	25.3189	17.3608	1186.66	175.844	157.039	53.0449	152.401	36.1987	64.8304	45.8311	244.662	14.7093	8.54352	0	281.318	599.788	1547.59	341.676	2597.65	35.3657	32.3315	11.3291
15607315	Rv0174	mce1F	72.8364	3	711.369	97.22	SILSQAAPTADEVNAVFSGVR		gi|15607315|ref|NP_214688.1|	Mce family protein Mce1F [Mycobacterium tuberculosis H37Rv]	8016.65	7232.69	6661.7	3371.94	5923.47	7921.44	6120.5	5295.2	6323.75	4394.26	5426.4	4408.27	6785.88	4825.64	4882.36	7031.87	7085.07	7971.68	7671.91	5626.99	11522	10785.2	12694.8	17179
15607315	Rv0174	mce1F	47.6082	3	464.918	31.86	LVDSTQAIVGDFK		gi|15607315|ref|NP_214688.1|	Mce family protein Mce1F [Mycobacterium tuberculosis H37Rv]	728.223	602.593	603.287	419.711	271.548	492.154	321.813	414.501	302.366	316.655	473.476	520.463	359.098	525.636	419.84	276.609	369.957	28.4815	344.088	521.191	541.37	56.6153	0	232.693
15607315	Rv0174	mce1F	115.951	2	1017.03	64.78	DSLPQTLANLEVVFDMLK		gi|15607315|ref|NP_214688.1|	Mce family protein Mce1F [Mycobacterium tuberculosis H37Rv]	959.698	843.238	693.271	0	0	0	1092.68	161.834	1803.48	290.455	509.527	268.402	1000.52	320.411	451.413	5.99655	0	3.82777	0	8749.09	97.0338	7.86235	1077.87	0
15607315	Rv0174	mce1F	106.352	3	730.387	58.87	DSLPQTLANLEVVFDMLKR		gi|15607315|ref|NP_214688.1|	Mce family protein Mce1F [Mycobacterium tuberculosis H37Rv]	86.0232	83.9331	74.8588	377.872	1557.34	1992.8	125.263	150.54	107.395	111.484	262.647	274.425	92.1624	79.4115	101.924	1620.44	788.14	1125.56	679.75	59.7136	2210.96	4470.15	4883.84	2980.24
15607315	Rv0174	mce1F	36.4301	2	813.906	57.23	GTVPSEIGPALDNSNR		gi|15607315|ref|NP_214688.1|	Mce family protein Mce1F [Mycobacterium tuberculosis H37Rv]	345.607	1140.23	370.619	3147.79	0	895.174	8.87138	3740.39	40.2945	1278.3	32.8132	2759.5	16.3142	3670.99	1290.67	158.946	123.451	0	816.12	0	3.50688	29.9421	0	0
15607315	Rv0174	mce1F	104.877	3	730.39	60.16	DSLPQTLANLEVVFDMLKR		gi|15607315|ref|NP_214688.1|	Mce family protein Mce1F [Mycobacterium tuberculosis H37Rv]	1166.77	835.139	908.289	62.1827	974.714	661.148	1020.37	71.6148	1742.46	47.8778	323.54	33.9249	1645.35	683.694	682.161	78.1577	182.505	64.7385	106.135	2750.46	693.082	5.15413	2353.14	43.1543
15607315	Rv0174	mce1F	46.8645	3	622.65	52.5	ADLPASGGLYPTANVTYR		gi|15607315|ref|NP_214688.1|	Mce family protein Mce1F [Mycobacterium tuberculosis H37Rv]	2956.46	2313.17	2570.32	4650.88	2128.06	7407.7	1459.36	1899.15	1745.47	2363.91	1920.59	2011.32	1246.47	1915.22	2190.95	1366.62	1740.17	434.813	1239.08	1330.93	2169.72	1365.82	1971.66	1178.49
15607315	Rv0174	mce1F	47.6082	2	696.869	76.4	LVDSTQAIVGDFK		gi|15607315|ref|NP_214688.1|	Mce family protein Mce1F [Mycobacterium tuberculosis H37Rv]	13190.5	12236.2	12307.2	8254.26	6725.07	9937.03	6910.92	10230.1	6785.88	8457.25	7829.97	7528.76	5661.58	10678.2	10081.9	9405.42	8565.66	10739.5	7109.1	6992.19	8956.63	15429.1	17740.2	13254.5
15607315	Rv0174	mce1F	106.352	2	1095.09	30.18	DSLPQTLANLEVVFDMLKR		gi|15607315|ref|NP_214688.1|	Mce family protein Mce1F [Mycobacterium tuberculosis H37Rv]	39.2969	88.6914	12.4398	29.8007	0	15.1009	103.983	0	292.458	5.62992	100.223	19.9856	120.305	10.2901	2.82648	0	13.023	18.915	0	574.504	137.721	594.181	728.413	466.495
15607315	Rv0174	mce1F	117.351	2	1017.03	66.11	DSLPQTLANLEVVFDMLK		gi|15607315|ref|NP_214688.1|	Mce family protein Mce1F [Mycobacterium tuberculosis H37Rv]	3.11765	1.57942	2.58872	0	0	0	4.56112	0	0	0	12.6637	2.23525	11.3668	0	3.42908	304.917	249.77	812.745	779.817	132.313	1452.25	978.857	466.886	954.857
15607315	Rv0174	mce1F	117.443	3	678.357	68.83	DSLPQTLANLEVVFDMLK		gi|15607315|ref|NP_214688.1|	Mce family protein Mce1F [Mycobacterium tuberculosis H37Rv]	1.99386	13.0671	8.98903	71.153	217.225	506.842	11.5454	2.3452	0.183834	65.2458	19.3358	29.5522	2.96029	28.9069	8.14045	480.799	1011.86	959.085	614.268	34.7355	1575.35	855.345	177.055	1076.02
15607315	Rv0174	mce1F	68.2864	3	994.509	119.94	IPVDASANVHSVSAVGEQYIDLVSTGAPGK		gi|15607315|ref|NP_214688.1|	Mce family protein Mce1F [Mycobacterium tuberculosis H37Rv]	1938.43	899.167	1578.35	1175.75	1657.97	3620.48	1554.91	1290.96	707.561	1540.82	1460.23	1461.51	1403.37	1221.78	1206.26	1632.55	787.842	1131.15	1300.66	1898.22	1479.94	3554.97	4136.23	0
15607315	Rv0174	mce1F	46.9574	2	933.472	80.74	ADLPASGGLYPTANVTYR		gi|15607315|ref|NP_214688.1|	Mce family protein Mce1F [Mycobacterium tuberculosis H37Rv]	6258.59	4393.98	5574.2	8520.34	2579.81	8862.79	3253.86	4115.55	3209.29	5182.77	3647.03	4265.04	1581.29	4094.2	4666.22	2649.39	3212.52	0	2395.22	1948.79	2565.7	0	4980.68	0
15607315	Rv0174	mce1F	71.6368	3	1042.85	113.31	TNIGDVNDIIENSGPILDSQVNTGDQIER		gi|15607315|ref|NP_214688.1|	Mce family protein Mce1F [Mycobacterium tuberculosis H37Rv]	1765.73	1480.28	1438.49	1641.66	733.549	2097.29	1652.51	964.345	1930.94	1725.75	2015.1	1371.88	1388.72	898.969	999.25	1074.86	977.674	1419.05	2280.07	2002.26	2156.28	2860.33	4429.62	5972.84
15607317	Rv0176	-	39.306	3	419.573	31.32	LDDLAVVMKPR		gi|15607317|ref|NP_214690.1|	Mce associated transmembrane protein [Mycobacterium tuberculosis H37Rv]	29.8968	19.8163	17.0242	675.21	770.158	67.1375	0	193.669	15.3921	269.873	0	360.219	59.4155	324.173	82.221	156.194	241.265	1903.71	371.268	821.254	0	679.461	140.863	6713.92
15607317	Rv0176	-	61.5981	2	474.777	31.05	TFADLLLR		gi|15607317|ref|NP_214690.1|	Mce associated transmembrane protein [Mycobacterium tuberculosis H37Rv]	955.41	853.732	639.625	743.654	589.808	1274.28	480.233	715.7	415.977	709.542	700.038	866.757	469.079	557.803	940.835	605.008	385.768	335.253	477.303	260.888	348.852	831.6	1009.65	466.919
15607318	Rv0177	-	41.423	2	900.475	95.04	ISGVEPTTGTVLDAGVQR		gi|15607318|ref|NP_214691.1|	Mce associated protein [Mycobacterium tuberculosis H37Rv]	719.188	627.48	0.142065	0	25.7939	259.77	413.958	378.121	527.594	7.53975	5.64275	0	168.298	205.042	109.652	0	0	159.141	28.9247	93.3971	0	10.2345	0	0
15607319	Rv0178	-	79.8091	3	857.079	68.28	TAANAITTLWTYTPENMDTLADR		gi|15607319|ref|NP_214692.1|	Mce associated membrane protein [Mycobacterium tuberculosis H37Rv]	1550.32	894.867	1022.69	51.1094	1157.75	93.3301	321.279	916.314	349.239	1734.9	2069.5	1333.63	473.269	888.563	868.023	1764.82	1484.07	1558.92	1329.57	44.3592	1689.27	928.659	584.404	75.3442
15607320	Rv0179c	lprO	24.1959	2	675.854	64.29	ANQAVTGTVAYAGK		gi|15607320|ref|NP_214693.1|	lipoprotein LprO [Mycobacterium tuberculosis H37Rv]	13.0898	34.0565	19.4383	1.25811	0	0	14.2509	63.8105	71.0884	25.754	30.6549	0.966509	10.487	24.1364	14.4167	0	0	0	60.8889	45.4586	0.916093	0	0	0
15607321	Rv0180c	-	29.2793	2	532.277	45.85	FAEQVNISR		gi|15607321|ref|NP_214694.1|	transmembrane protein [Mycobacterium tuberculosis H37Rv]	483.169	257.676	298.832	304.001	125.446	55.649	548.213	1785.26	442.602	107.458	130.048	77.5662	295.865	387.029	300.923	145.025	146.141	331.334	470.788	1767.05	46.2898	63.8034	238.717	8.76418
15607321	Rv0180c	-	79.6231	2	1160.62	35.96	LLDTAAVYGSALIPPTFSSQLR		gi|15607321|ref|NP_214694.1|	transmembrane protein [Mycobacterium tuberculosis H37Rv]	654.266	402.433	424.104	0	486.443	130.445	1330.27	676.564	1679.2	379.716	844.692	395.417	964.494	408.384	378.534	834.273	625.555	1064.11	1232.01	167.535	3333.67	2246.43	2505.09	4609.16
15607321	Rv0180c	-	79.53	3	774.082	28.6	LLDTAAVYGSALIPPTFSSQLR		gi|15607321|ref|NP_214694.1|	transmembrane protein [Mycobacterium tuberculosis H37Rv]	4618.02	3417.15	4357.74	1806.67	4745.08	2174.16	5290.08	3480.13	4615.33	2542.77	3207.94	2740.53	5339.05	3958.4	3786.94	5720.16	4981.89	5060.45	4014.46	574.533	5338.18	6602.34	6038.39	10525.9
15607325	Rv0184	-	25.4882	2	480.773	31.97	TITIGAAGTR		gi|15607325|ref|NP_214698.1|	hypothetical protein Rv0184 [Mycobacterium tuberculosis H37Rv]	37.6293	40.6275	37.3182	45.2992	16.1075	2.1157	77.139	221.571	96.2903	10.3367	14.1852	20.9787	53.1674	66.4221	32.4926	0.0120726	8.19449	13.1359	24.8457	207.648	6.97352	6.21193	82.0738	22.2328
15607327	Rv0186	bglS	79.716	2	1170.6	21.75	LPNAQFEFDPGINPAEAVLAAR		gi|15607327|ref|NP_214700.1|	beta-glucosidase BglS [Mycobacterium tuberculosis H37Rv]	8.16556	7.81538	14.8533	112.066	0	17.0954	0	0	0	98.7447	106.704	74.3558	7.91262	28.4761	0	0	17.6027	40.4607	91.7489	0	206.551	0	0	0
15607328	Rv0187	-	62.9878	3	444.917	35.02	KGWDGFALALVR		gi|15607328|ref|NP_214701.1|	O-methyltransferase [Mycobacterium tuberculosis H37Rv]	0	155.171	0	84.6674	0	0	0	26.1902	0	0	0	0	0	57.1187	68.8297	0	18.3724	0	0	243.616	0	0	81.5796	0
15607330	Rv0189c	ilvD	37.1711	3	662.672	112.08	PQTTDEAASVSTVADIKPR		gi|15607330|ref|NP_214703.1|	dihydroxy-acid dehydratase [Mycobacterium tuberculosis H37Rv]	0	0	0	82.3337	889.394	129.11	0	19.2266	0	0	0	13.7737	56.9653	0	0	1059.1	1539.1	1770	0	1212.68	769.441	345.245	2109.88	326.894
15607330	Rv0189c	ilvD	40.3179	3	550.637	32.78	IGSGVPHLADVKPFGR		gi|15607330|ref|NP_214703.1|	dihydroxy-acid dehydratase [Mycobacterium tuberculosis H37Rv]	972.201	894.465	845.057	1149.19	63.1014	465.273	469.459	594.061	312.113	964.514	632.112	926.927	187.249	1140.34	1142.63	268.588	286.456	0	39.9726	0	0	19.924	0	10.2655
15607330	Rv0189c	ilvD	106.077	3	592.671	60.26	LDLAAVFLYAGSILPGR		gi|15607330|ref|NP_214703.1|	dihydroxy-acid dehydratase [Mycobacterium tuberculosis H37Rv]	33.1126	15.6818	6.59361	0	44.913	18.9465	0	0	142.935	0	57.3188	0	0	0	0	0	3.88508	0	23.6249	1083.01	318.837	0	196.241	0
15607330	Rv0189c	ilvD	41.9787	2	736.839	56.66	TAGFDSDVFEGTAR		gi|15607330|ref|NP_214703.1|	dihydroxy-acid dehydratase [Mycobacterium tuberculosis H37Rv]	766.306	2055.33	133.58	5320.9	619.649	559.494	536.366	1733.41	824.239	3906.7	1609.85	4438.65	388.411	2691.63	1419.34	2358.72	1006.68	979.002	1191.21	928.519	312.863	797.344	655.907	23.4906
15607330	Rv0189c	ilvD	39.0285	2	624.319	58.28	LDGSVLLAGCDK	[10] Carbamidomethyl (C)	gi|15607330|ref|NP_214703.1|	dihydroxy-acid dehydratase [Mycobacterium tuberculosis H37Rv]	1312.4	1550.74	1279.29	3968.33	531.425	2077.15	1042.33	1611.22	1379.33	3465.26	3585.6	3125.76	1041.46	1388.85	1395.34	387.874	206.052	863.932	1744.87	2577	66.6453	714.39	163.078	645.029
15607330	Rv0189c	ilvD	43.1767	3	550.638	27.41	IGSGVPHLADVKPFGR		gi|15607330|ref|NP_214703.1|	dihydroxy-acid dehydratase [Mycobacterium tuberculosis H37Rv]	0	325.381	0	0	401.328	0	18.1747	0	18.0782	0	0	0	0	0	0	296.483	243.376	116.906	0	26.3901	127.049	704.939	0	52.7497
15607330	Rv0189c	ilvD	35.0348	3	662.671	90.97	PQTTDEAASVSTVADIKPR		gi|15607330|ref|NP_214703.1|	dihydroxy-acid dehydratase [Mycobacterium tuberculosis H37Rv]	1857.95	1538.82	1690.38	3673.7	2027.59	1660.05	1095.19	983.836	946.91	3278.05	2687.57	3657.73	871.946	1507.08	2282.9	1136.69	2233.01	439.624	1859.74	116.45	307.895	421.944	435.916	80.9035
15607330	Rv0189c	ilvD	51.1317	3	873.827	37.21	ALANPIHPSGGITILHGSLAPEGAVVK		gi|15607330|ref|NP_214703.1|	dihydroxy-acid dehydratase [Mycobacterium tuberculosis H37Rv]	0.116109	0	0	0	1.54586	8.60284	0	2.73307	0	0.523469	0	0	0	10.521	1.23371	0	0	0	0	0	0	0	1033.21	0
15607339	Rv0198c	zmp1	36.8006	2	824.419	14.35	LAIDRDDLYGNVQR		gi|15607339|ref|NP_214712.1|	zinc metalloprotease [Mycobacterium tuberculosis H37Rv]	0	0	0	473.392	0	16.9933	0	0	0.0505622	41.9747	0	235.424	0	40.794	168.568	0	0	27.2621	11.1735	0	0	8.43901	0	0
15607339	Rv0198c	zmp1	33.3626	2	731.383	36.23	ALIEQYHAYTPR		gi|15607339|ref|NP_214712.1|	zinc metalloprotease [Mycobacterium tuberculosis H37Rv]	40.2493	12.473	0	251.358	0	0	20.9466	0	14.7605	43.5872	4.49638	93.6443	12.1153	176.099	54.4223	0	4.59033	9.72678	12.5819	0	0	6.34304	0	0
15607340	Rv0199	-	30.3844	3	408.56	56.18	IEAVAIDTVHR		gi|15607340|ref|NP_214713.1|	membrane protein [Mycobacterium tuberculosis H37Rv]	146.295	123.265	200.854	82.2883	81.0895	15.5808	231.727	129.181	223.643	12.2561	8.74878	11.9899	246.493	213.331	157.745	218.513	322.611	264.983	86.6637	543.084	432.219	91.6191	468.083	26.0981
15607343	Rv0202c	mmpL11	32.1526	3	633.65	39.91	FDAGGASAPEHSQTIAAIR		gi|15607343|ref|NP_214716.1|	transmembrane transport protein MmpL11 [Mycobacterium tuberculosis H37Rv]	0	0	0	310.757	0	0	0	16.2239	0	6.83113	0	31.2333	0	0	0	0	0	0	0	0	0	4.61817	0	0
15607347	Rv0206c	mmpL3	33.7354	3	470.238	26.33	TREEVEAGFWGK		gi|15607347|ref|NP_214720.1|	transmembrane transport protein MmpL3 [Mycobacterium tuberculosis H37Rv]	3112.44	2401.35	2368.41	2651.83	1799.1	2199.6	3159.4	3413.77	2824.64	2320.74	2805.77	2872.8	2580.42	2587.85	2698.35	2001.08	2187.22	1043.66	2233.08	1866.17	1199.96	994.565	1888.88	599.217
15607347	Rv0206c	mmpL3	49.554	3	450.244	45.21	IGLGEIHLPDER		gi|15607347|ref|NP_214720.1|	transmembrane transport protein MmpL3 [Mycobacterium tuberculosis H37Rv]	971.088	604.135	144.775	171.465	384.378	404.178	345.036	1231.43	121.994	328.383	306.77	374.934	147.353	541.892	582.094	907.048	156.974	121.782	269.727	35.3074	353.41	969.246	783.209	1063.12
15607348	Rv0207c	-	37.8215	2	862.428	35.69	SLTEDVTSQTSESLAR		gi|15607348|ref|NP_214721.1|	hypothetical protein Rv0207c [Mycobacterium tuberculosis H37Rv]	14.074	553.295	92.9766	2384.43	93.8315	19.0125	0	576.255	0	1150.91	59.0323	2035.4	0	773.594	393.799	407.884	328.315	127.574	393.012	35.2341	63.9126	0	173.732	0
15607348	Rv0207c	-	96.8353	3	961.193	39.66	IGLDSLPEQGAWLQPFRPLSSLLTSR		gi|15607348|ref|NP_214721.1|	hypothetical protein Rv0207c [Mycobacterium tuberculosis H37Rv]	741.786	1088.74	981.908	0	17.7626	11.0696	1017.06	157.27	912.258	77.469	238.439	130.297	1245.06	331.687	755.105	1779.71	1319.07	1751.99	1647.92	43.8647	536.558	1430.17	1980.83	1171.62
15607349	Rv0208c	-	56.8718	3	650.696	28.27	VDPDTELLPISVVRPATK		gi|15607349|ref|NP_214722.1|	tRNA (guanine-N(7)-)-methyltransferase [Mycobacterium tuberculosis H37Rv]	38.1936	44.4795	14.6456	8.01921	139.635	78.4816	37.7343	12.9389	19.7286	114.976	45.3845	97.196	134.08	118.718	72.2244	248.137	111.99	45.4859	99.7598	0	39.1227	188.384	0	0
15607349	Rv0208c	-	44.4641	3	528.28	38.7	AEPHVDVIAVDVYR		gi|15607349|ref|NP_214722.1|	tRNA (guanine-N(7)-)-methyltransferase [Mycobacterium tuberculosis H37Rv]	118.937	0	74.652	32.1728	30.1517	0	0	422.02	0	304.502	18.3611	436.199	33.9511	187.771	129.915	138.458	2.69915	48.5034	101.773	179.844	17.1037	171.3	21.2375	564.106
15607349	Rv0208c	-	85.4003	3	563.993	34.31	LWPELGLLALPQSPR		gi|15607349|ref|NP_214722.1|	tRNA (guanine-N(7)-)-methyltransferase [Mycobacterium tuberculosis H37Rv]	199.373	129.756	145.066	0	0	9.45852	26.4547	59.9484	84.8847	0	7.45086	0	37.9302	28.2712	6.108	195.104	312.821	0	360.638	40.0308	132.03	0	118.573	162.519
15607352	Rv0211	pckA	56.5004	2	689.329	75.75	AETLGDDIAWMR		gi|15607352|ref|NP_214725.1|	phosphoenolpyruvate carboxykinase [Mycobacterium tuberculosis H37Rv]	2511.06	1481.69	1268.89	561.253	418.949	876.105	1690.33	884.785	1388.89	1188.8	1462.13	1429.62	944.046	1073.46	1991.49	1498.38	1626.65	1804.02	850.935	145.064	751.13	2383.55	133.892	1048.51
15607352	Rv0211	pckA	94.3101	3	1154.54	37.59	YCTPMSQCPILAPEWDDPQGVPISGILFGGR	[2] Carbamidomethyl (C)|[8] Carbamidomethyl (C)	gi|15607352|ref|NP_214725.1|	phosphoenolpyruvate carboxykinase [Mycobacterium tuberculosis H37Rv]	0	0	13.836	0	0	0	0	0	0	0	22.8248	14.0027	11.5004	5.81076	0	0	0	8.23941	0	0	0	275.8	241.654	400.411
15607352	Rv0211	pckA	82.5125	2	1107.56	74.89	LYAVNPEFGFFGVAPGTNWK		gi|15607352|ref|NP_214725.1|	phosphoenolpyruvate carboxykinase [Mycobacterium tuberculosis H37Rv]	5393.45	3796.49	3144.54	212.458	1961.64	1169.06	9905.06	2436.6	7884.77	2908.84	7765.7	3756.49	7667.48	4160.9	5253.31	6658.53	3523.91	7311.42	1386.87	11341.3	10323.5	11982.7	10970.2	11061.5
15607352	Rv0211	pckA	55.5743	2	761.389	49.46	LCDQLVEAGTFIR	[2] Carbamidomethyl (C)	gi|15607352|ref|NP_214725.1|	phosphoenolpyruvate carboxykinase [Mycobacterium tuberculosis H37Rv]	3484.33	1921.73	1858.73	6641.83	5071.98	7346.62	3467.84	3559.96	2258.8	5015.99	5895.01	6999.51	2741.64	1634.8	3078.43	3684.74	5589.25	4500.24	2701.5	1518.47	2056.21	4486.18	5623.1	4374.63
15607352	Rv0211	pckA	41.8859	2	754.377	41.53	NSYLALSDPSDVAR		gi|15607352|ref|NP_214725.1|	phosphoenolpyruvate carboxykinase [Mycobacterium tuberculosis H37Rv]	3762.49	6706.17	3022.31	11031	87.2317	9282.38	1143.57	7864.5	1534.45	8685.21	5130.62	10280.2	394.235	5940.22	4369.29	268.696	67.9671	193.884	2984.69	1758.11	7.36175	67.8438	869.415	1282.26
15607352	Rv0211	pckA	36.8931	3	514.907	42.72	VVFTDGSEEEFQR		gi|15607352|ref|NP_214725.1|	phosphoenolpyruvate carboxykinase [Mycobacterium tuberculosis H37Rv]	351.047	310.688	127.492	1242.63	93.0084	558.653	126.034	385.285	201.947	1007.68	599.239	1264.91	262.682	328.68	478.948	195.012	25.2491	114.177	352.982	86.1023	28.8171	117.883	215.31	147.872
15607352	Rv0211	pckA	77.1123	2	557.793	35.99	VFFVNWFR		gi|15607352|ref|NP_214725.1|	phosphoenolpyruvate carboxykinase [Mycobacterium tuberculosis H37Rv]	1661.87	1312.47	671.951	99.6403	47.2407	1518.63	1410.76	511.479	2790.7	1185.21	1779.49	1652.03	937.303	531.346	883.168	2062.19	1697.01	1312.08	805.186	3717.35	1047.65	2977.17	2982.38	957.331
15607352	Rv0211	pckA	41.7932	3	478.26	37.63	LPTGVKDEFDALK		gi|15607352|ref|NP_214725.1|	phosphoenolpyruvate carboxykinase [Mycobacterium tuberculosis H37Rv]	1816.87	1331.82	1134.41	2482.04	2392.39	2179.07	894.848	2056.21	510.435	2165.36	1128.58	2604.2	402.874	1220.58	1359.88	1995.68	1069.04	1265.72	1241.02	421.292	618.707	1865.9	601.924	1494.24
15607352	Rv0211	pckA	109.916	3	653.346	61.09	QELPLIEEWLQFVGEK		gi|15607352|ref|NP_214725.1|	phosphoenolpyruvate carboxykinase [Mycobacterium tuberculosis H37Rv]	458.58	400.837	272.659	143.806	138.983	1276.3	604.119	226.742	1131.14	298.716	559.386	335.715	689.656	159.394	488.67	702.735	616.995	860.317	543.596	1525.66	1473.84	853.952	861.213	489.971
15607352	Rv0211	pckA	36.8931	2	771.857	67.85	VVFTDGSEEEFQR		gi|15607352|ref|NP_214725.1|	phosphoenolpyruvate carboxykinase [Mycobacterium tuberculosis H37Rv]	2024.2	1912.51	1062.4	4544.35	3.29199	2190.23	1477.09	2659.76	1449.24	3841.7	3179.67	5743.15	1235.27	1830.61	2247	14.0919	4.29285	270.247	2030.4	12.9668	19.7575	236.246	57.1311	13.4591
15607352	Rv0211	pckA	100.495	3	1182.93	69.84	TSATIPGLDTAPTNHQGLLSWVEEVAELTQPDR		gi|15607352|ref|NP_214725.1|	phosphoenolpyruvate carboxykinase [Mycobacterium tuberculosis H37Rv]	798.536	650.431	558.74	65.0183	0	0	917.735	415.911	1361.57	375.513	779.684	566.677	698.22	292.375	586.609	890.639	297.813	930.481	500.656	467.998	206.221	1149.12	1170.38	988.829
15607352	Rv0211	pckA	73.1145	2	1006.47	47.4	TMYVVPFCMGPLGAEDPK	[8] Carbamidomethyl (C)	gi|15607352|ref|NP_214725.1|	phosphoenolpyruvate carboxykinase [Mycobacterium tuberculosis H37Rv]	73.7143	0	40.7762	10.1851	44.9917	0	241.918	62.141	133.743	8.41193	101.257	69.3009	105.482	31.491	54.2476	773.204	524.007	560.999	355.27	76.8322	99.8147	1340.41	2088.23	1174.5
15607352	Rv0211	pckA	53.9974	2	762.356	56.48	AYYFAAAFPSACGK	[12] Carbamidomethyl (C)	gi|15607352|ref|NP_214725.1|	phosphoenolpyruvate carboxykinase [Mycobacterium tuberculosis H37Rv]	586.953	323.464	329.118	1524.39	1053.04	1334.11	400.726	432.566	267.281	1093.29	941.233	1555.12	369.071	247.757	501.083	987.271	1325.2	1112.53	483.109	248.234	176.075	611.226	157.866	340.696
15607352	Rv0211	pckA	50.6681	2	966.913	95.89	EIDAGPTNNWMDPGEMR		gi|15607352|ref|NP_214725.1|	phosphoenolpyruvate carboxykinase [Mycobacterium tuberculosis H37Rv]	432.767	66.7663	162.138	0	0	0	81.6427	63.418	309.248	0	10.9938	0	0	251.486	245.843	294.325	130.873	0	0	0	0	297.672	0	0
15607357	Rv0216	-	34.849	2	798.376	81.98	SLVYAVSDSASEPDR		gi|15607357|ref|NP_214730.1|	hydratase [Mycobacterium tuberculosis H37Rv]	212.381	808.067	177.033	889.999	0	172.277	49.6149	660.584	159.382	1059.09	555.182	1406.23	38.8989	379.906	331.965	0	17.9585	99.6098	276.085	0	7.43394	100.222	112.638	0
15607357	Rv0216	-	37.1711	3	516.608	41.47	LTLNIAATHHDWR		gi|15607357|ref|NP_214730.1|	hydratase [Mycobacterium tuberculosis H37Rv]	2438.2	1506.96	1663.33	1970.89	1372.42	810.517	4833.09	2660.02	2189.39	1183.74	1279.36	2699.59	5728.49	2978.4	4309.89	2150.39	1449.93	892.466	1936.45	329.211	470.9	2739.74	2331.19	771.418
15607357	Rv0216	-	51.5011	2	463.256	29.79	LVLDFYR		gi|15607357|ref|NP_214730.1|	hydratase [Mycobacterium tuberculosis H37Rv]	302.358	504.544	309.354	612.469	281.042	898.73	110.573	658.333	179.041	773.172	293.672	790.221	63.2958	487.728	445.012	584.484	408.984	197.165	161.529	613.329	248.562	210.838	846.601	483.007
15607358	Rv0217c	lipW	48.2546	2	456.305	33.23	ALIVVAGLR		gi|15607358|ref|NP_214731.1|	esterase LipW [Mycobacterium tuberculosis H37Rv]	95.8648	117.147	63.6119	114.106	282.649	419.023	89.8476	290.368	170.155	260.843	369.815	332.361	217.507	275.568	91.9069	11.7543	47.0962	143.151	100.279	594.632	290.371	97.6035	0	18.112
15607358	Rv0217c	lipW	90.7028	2	890.525	79.93	VAIGGASAGGGLAAALALLAR		gi|15607358|ref|NP_214731.1|	esterase LipW [Mycobacterium tuberculosis H37Rv]	2.1612	0.0398602	9.26403	100.981	2.01768	0	0	0	8.62901	253.682	56.6879	0	54.0336	16.0939	0	27.6153	0.446547	1.19632	186.126	0.00253312	598.102	0.31074	0	1.08504
15607358	Rv0217c	lipW	91.9082	3	594.025	13.27	VAIGGASAGGGLAAALALLAR		gi|15607358|ref|NP_214731.1|	esterase LipW [Mycobacterium tuberculosis H37Rv]	911.703	1380.69	960.637	12597.1	12407.3	24929.9	1394.78	1007.85	1496.62	6821.94	5030.47	5372.69	1839.75	2276.27	1163.77	3089.28	7997.85	5704.72	6049.44	173.522	5349.89	1495.54	35.5807	2351.66
15607362	Rv0221	-	57.6134	3	461.926	34.4	QLLSAAFIDHLR		gi|15607362|ref|NP_214735.1|	diacyglycerol O-acyltransferase [Mycobacterium tuberculosis H37Rv]	0	0	0	0	0	0	0	0	0	0	0	0	0	0	0	0	0	0	0	0	0	303.599	0	0
15607362	Rv0221	-	58.8182	3	461.93	45.27	QLLSAAFIDHLR		gi|15607362|ref|NP_214735.1|	diacyglycerol O-acyltransferase [Mycobacterium tuberculosis H37Rv]	0	0	0	0	0	0	0	0.686116	0	0	0	66.04	0	0	0	0	0	0	0	0	0	0	275.673	0
15607363	Rv0222	echA1	36.4301	2	980.96	90.66	SSESDAANTEPEVLVEQR		gi|15607363|ref|NP_214736.1|	enoyl-CoA hydratase EchA1 [Mycobacterium tuberculosis H37Rv]	0	156.626	0	180.495	0	0	0	20.3442	0	131.998	0	201.129	0	191.013	79.3106	0	0	0	30.6216	0	0	0	0	0
15607363	Rv0222	echA1	82.8858	2	1079.56	67.94	IPYAIAMELALTGDNLPAER		gi|15607363|ref|NP_214736.1|	enoyl-CoA hydratase EchA1 [Mycobacterium tuberculosis H37Rv]	369.823	391.837	319.749	50.9453	513.335	0	575.472	64.4609	434.273	99.5895	210.824	52.9167	425.507	225.186	356.782	511.82	314.677	588.488	731.611	1741.75	1036.12	977.873	1090.86	1653.5
15607363	Rv0222	echA1	82.7925	3	720.044	49.11	IPYAIAMELALTGDNLPAER		gi|15607363|ref|NP_214736.1|	enoyl-CoA hydratase EchA1 [Mycobacterium tuberculosis H37Rv]	2276.1	2094.33	2344.62	176.558	2197.34	476.271	2194.39	1333.24	1238.15	596.652	1078.55	616.542	1945.82	1621.59	1846.83	1919.4	1469.85	1703.99	2025	2608.92	2199.37	2883.77	2318.92	2644.98
15607363	Rv0222	echA1	39.3984	3	394.263	40.58	ILIITINRPK		gi|15607363|ref|NP_214736.1|	enoyl-CoA hydratase EchA1 [Mycobacterium tuberculosis H37Rv]	1148.9	1065.84	1099.78	322.015	0	394.651	782.671	358.037	977.183	467.895	913.922	399.91	745.817	588.327	641.21	0	0	3.13572	822.012	1265.1	0	0	888.579	1.66028
15607363	Rv0222	echA1	39.306	2	590.891	13.61	ILIITINRPK		gi|15607363|ref|NP_214736.1|	enoyl-CoA hydratase EchA1 [Mycobacterium tuberculosis H37Rv]	158.919	285.398	156.828	0	0	0	56.133	6.71204	90.4443	0.0186735	0	3.64992	73.4289	49.9296	170.872	8.94565	0	0	176.677	252.851	0	1.3985	1.74362	0
15607363	Rv0222	echA1	97.96	3	862.807	97.46	AHELGLVNVLAEPGTALDAAIALAEK		gi|15607363|ref|NP_214736.1|	enoyl-CoA hydratase EchA1 [Mycobacterium tuberculosis H37Rv]	4075.66	4235.89	4478.86	1052.96	3856.31	407.488	4576.99	2312.68	4336.98	1145.48	1951.02	1142.34	4183.24	2608.3	2940.06	3070.69	2530.16	3648.36	5238.13	2214.41	3393.44	4118.43	5795.58	5598
15607364	Rv0223c	-	38.9361	3	506.6	20.24	WTKPSTSDVIEVR		gi|15607364|ref|NP_214737.1|	aldehyde dehydrogenase [Mycobacterium tuberculosis H37Rv]	245.281	291.812	206.078	713.33	47.3967	319.358	181.917	201.481	347.472	483.207	443.078	330.856	187.258	544.547	323.199	150.078	146.759	516.031	377.635	541.642	40.7391	128.069	299.905	312.604
15607364	Rv0223c	-	36.2442	3	593.612	37.35	AAFDNGPWPSTPPHER		gi|15607364|ref|NP_214737.1|	aldehyde dehydrogenase [Mycobacterium tuberculosis H37Rv]	21.5595	95.8983	0	27.5623	37.3009	0	0	17.9019	0	210.406	28.6837	229.713	0	70.0804	138.997	39.8459	71.4049	0	0	7.37433	187.377	235.42	3.66951	0
15607364	Rv0223c	-	43.0851	2	793.405	55.22	VPMAAAADVDAAVAAAR	[3] Oxidation (M)	gi|15607364|ref|NP_214737.1|	aldehyde dehydrogenase [Mycobacterium tuberculosis H37Rv]	781.159	812.784	1103.12	2811.4	3205.69	2824.9	746.06	659.503	700.501	2718.01	1914.45	1006.09	687.63	1333.97	1411.68	4106.29	3676.19	2879.7	1086.84	918.619	1710.32	2594.97	2514.92	3019.99
15607364	Rv0223c	-	24.562	2	407.261	43.08	AAVIAAAVK		gi|15607364|ref|NP_214737.1|	aldehyde dehydrogenase [Mycobacterium tuberculosis H37Rv]	289.059	191.48	223.449	24.9957	241.827	335.4	325.59	108.708	245.274	103.867	144.178	46.2871	400.96	254.586	298.598	9.7809	18.5235	38.4983	216.346	694.729	6.89429	37.5445	53.3036	11.2765
15607364	Rv0223c	-	37.6353	3	506.601	48.52	WTKPSTSDVIEVR		gi|15607364|ref|NP_214737.1|	aldehyde dehydrogenase [Mycobacterium tuberculosis H37Rv]	180.841	713.106	179.688	863.46	392.845	351.965	68.9353	1398.52	173.427	580.818	90.3117	1140.7	75.4758	1173.31	538.254	508.672	463.283	312.265	266.869	521.056	357.016	680.924	821.153	359.925
15607364	Rv0223c	-	26.4996	2	407.261	34.15	AAVIAAAVK		gi|15607364|ref|NP_214737.1|	aldehyde dehydrogenase [Mycobacterium tuberculosis H37Rv]	78.9926	0	71.3004	0	62.7993	6.88602	186.724	4.54766	66.2916	8.77313	14.6617	2.79181	171.079	31.7816	55.2613	1.08022	234.121	9.32537	80.9256	319.336	266.896	13.6396	4.81584	22.6804
15607364	Rv0223c	-	81.2075	2	1149.53	57.4	TGTYGINWYAFDPGSPFGGYK		gi|15607364|ref|NP_214737.1|	aldehyde dehydrogenase [Mycobacterium tuberculosis H37Rv]	0	0	0	0	97.9228	0	0	0	0	0	0	0	8.95647	0	0	0	0	0	0	991.857	0	0	1091.37	0
15607364	Rv0223c	-	70.4285	2	575.811	13.3	SVLLPMGYTVA		gi|15607364|ref|NP_214737.1|	aldehyde dehydrogenase [Mycobacterium tuberculosis H37Rv]	14.8704	0	17.7856	2.36224	0	12.6145	0	71.6605	0	17.0082	24.9607	0	0	170.07	30.4116	80.0311	0	17.9356	0	0	13.452	135.53	0	63.7207
15607364	Rv0223c	-	80.0886	2	1149.54	63.62	TGTYGINWYAFDPGSPFGGYK		gi|15607364|ref|NP_214737.1|	aldehyde dehydrogenase [Mycobacterium tuberculosis H37Rv]	416.295	263.703	249.237	592.027	1412.39	580.441	37.3957	101.855	317.6	1258.14	1446.22	1023.71	732.36	293.326	401.467	324.998	438.112	926.17	585.837	97.0648	724.721	879.663	29.2051	0
15607368	Rv0227c	-	44.3724	2	1082.48	33.17	AFDANYEGEEDVNGLTTYR		gi|15607368|ref|NP_214741.1|	membrane protein [Mycobacterium tuberculosis H37Rv]	0	0	115.065	130.771	0	379	82.4566	0	281.708	19.2991	0	0	0	0	0	0	0	0	0	285.227	0	0	0	0
15607368	Rv0227c	-	26.9587	3	729.356	48.46	LGSAQPPPPPDAGHPDPGPPER		gi|15607368|ref|NP_214741.1|	membrane protein [Mycobacterium tuberculosis H37Rv]	162.287	409.792	100.605	3071.01	406.898	445.238	0	1661.81	0	905.557	37.4911	2168.65	2.23492	1137.93	370.772	1.07252	4.66303	8.88403	466.536	6.52024	0.565864	1.72966	11.81	4.19935
15607368	Rv0227c	-	103.491	3	567.323	61.71	DSGLLLAIVDTVTLNR		gi|15607368|ref|NP_214741.1|	membrane protein [Mycobacterium tuberculosis H37Rv]	431.044	306.671	327.751	410.372	559.27	721.093	270.972	136.53	436.715	398.924	560.495	465.203	346.404	185.067	268.336	28.5592	284.828	394.068	426.689	2241.08	1200.76	116.452	268.81	128.795
15607368	Rv0227c	-	47.7008	3	721.987	33.56	AFDANYEGEEDVNGLTTYR		gi|15607368|ref|NP_214741.1|	membrane protein [Mycobacterium tuberculosis H37Rv]	35.5955	0.0126729	0.268787	2.29899	13.4018	0	17.8828	0	2.43991	1.83557	21.8616	0	0.589259	6.4398	4.87327	9.29678	38.9961	0	43.7424	1.47783	632.067	81.9605	4.09483	0.41305
15607368	Rv0227c	-	47.7008	2	1082.48	95.36	AFDANYEGEEDVNGLTTYR		gi|15607368|ref|NP_214741.1|	membrane protein [Mycobacterium tuberculosis H37Rv]	61.9573	25.1869	79.2414	0	377.332	437.868	278.031	0	360.634	88.855	377.077	131.675	280.203	50.5876	82.9789	232.096	311.019	13.1009	413.315	870.293	768.248	57.7758	0	46.6442
15607368	Rv0227c	-	33.7354	2	823.88	43.92	GGFEEPVPGAEAETEK		gi|15607368|ref|NP_214741.1|	membrane protein [Mycobacterium tuberculosis H37Rv]	0	0	0	589.146	0	54.5599	0	0	0	43.0766	0	301.444	0	75.4431	0	7.76817	0	370.462	48.9399	0	0	0	4.19784	0
15607368	Rv0227c	-	72.8364	3	1075.52	117.77	DPLKPEVTFADYQVTSTEETVESQVNAAR		gi|15607368|ref|NP_214741.1|	membrane protein [Mycobacterium tuberculosis H37Rv]	976.475	847.425	919.834	1306.45	1640.2	777.879	1061.81	693.027	491.123	1540.7	1860.61	1438.81	1115.42	800.595	810.49	2011.77	768.423	955.48	96.7654	926.554	434.351	1744.11	0	3348.49
15607368	Rv0227c	-	49.1821	2	1082.48	97.64	AFDANYEGEEDVNGLTTYR		gi|15607368|ref|NP_214741.1|	membrane protein [Mycobacterium tuberculosis H37Rv]	0	0	0	0	0	0	0	0	0	0	0	0	0	0	0	186.836	0	0	0	45.8097	0	0	616.929	751.225
15607368	Rv0227c	-	45.1063	2	1082.48	32.17	AFDANYEGEEDVNGLTTYR		gi|15607368|ref|NP_214741.1|	membrane protein [Mycobacterium tuberculosis H37Rv]	129.479	115.735	0	0	132.289	0	34.9813	0	0	102.476	170.771	51.1623	75.0955	175.269	422.255	0	0	0	244.631	0	407.144	0	1.58628	58.8971
15607372	Rv0231	fadE4	45.1983	3	575.631	32.03	NVVNSQNYVANYALR		gi|15607372|ref|NP_214745.1|	acyl-CoA dehydrogenase FadE4 [Mycobacterium tuberculosis H37Rv]	11.3192	0	0	0	129.957	0	0	0	10.502	0	0	0	9.28116	0	0	0	0	233.341	21.6386	0	105.136	243.148	495.972	0
15607372	Rv0231	fadE4	29.0033	2	570.792	23.69	YYIGNANVAR		gi|15607372|ref|NP_214745.1|	acyl-CoA dehydrogenase FadE4 [Mycobacterium tuberculosis H37Rv]	125.688	168.595	175.995	138.921	44.3484	29.3153	135.786	437.967	147.029	39.6516	58.3819	45.8279	57.0421	156.608	82.3602	246.781	146.18	473.894	23.9846	295.038	87.2345	384.872	407.652	413.112
15607372	Rv0231	fadE4	42.6266	2	862.938	85.82	NVVNSQNYVANYALR		gi|15607372|ref|NP_214745.1|	acyl-CoA dehydrogenase FadE4 [Mycobacterium tuberculosis H37Rv]	2486.85	4266.84	0	3714.17	178.049	627.565	1278.49	1536.47	862.741	6035.02	2872.14	5366.74	218.362	3016.72	3997.16	16.4507	0	59.3692	746.779	267.54	0	18.9574	0	0
15607372	Rv0231	fadE4	53.4401	3	488.622	31.66	LEGTVHINIGLLGK		gi|15607372|ref|NP_214745.1|	acyl-CoA dehydrogenase FadE4 [Mycobacterium tuberculosis H37Rv]	14.6721	79.4123	0	0	406.179	0	16.3376	0	251.385	537.745	490.972	79.8889	29.5304	0	0	0	0	40.4543	48.1833	469.869	313.143	0	51.181	0
15607372	Rv0231	fadE4	41.423	2	862.941	65.8	NVVNSQNYVANYALR		gi|15607372|ref|NP_214745.1|	acyl-CoA dehydrogenase FadE4 [Mycobacterium tuberculosis H37Rv]	0	0	0	0	89.6871	2421.16	0	0	0	0	0	0	0	0	0	0	0	133.627	0	0	1.46381	0	0	0
15607372	Rv0231	fadE4	45.1983	2	862.943	73.39	NVVNSQNYVANYALR		gi|15607372|ref|NP_214745.1|	acyl-CoA dehydrogenase FadE4 [Mycobacterium tuberculosis H37Rv]	75.2411	39.7685	14.6227	162.533	1038.99	0	0	30.9649	8.97303	180.525	152.648	0	0	199.548	159.548	41.2322	0	1091.58	57.153	13.2652	634.294	1515.94	2032.93	0
15607372	Rv0231	fadE4	60.9521	3	619.635	44.82	IFASLLTPASYGADDCR	[16] Carbamidomethyl (C)	gi|15607372|ref|NP_214745.1|	acyl-CoA dehydrogenase FadE4 [Mycobacterium tuberculosis H37Rv]	181.359	285.797	91.3851	484.501	507.139	1646.12	0	10.4032	36.2884	1478.97	1710.38	1057.22	54.4318	79.9424	164.22	210.052	962.973	723.904	368.909	63.674	108.601	40.5497	464.664	801.938
15607372	Rv0231	fadE4	115.486	2	973.032	86.97	LSGVDEALIDEIFGVLVR		gi|15607372|ref|NP_214745.1|	acyl-CoA dehydrogenase FadE4 [Mycobacterium tuberculosis H37Rv]	358.142	608.531	293.634	151.308	3.36871	0	279.806	50.5183	944.032	425.238	1185.41	723.762	348.838	217.299	335.975	358.65	0	65.6928	0	6668.97	197.917	708.755	1374.59	225.211
15607372	Rv0231	fadE4	40.7775	2	851.418	72.3	GAEAFHAALNTVNVCK	[15] Carbamidomethyl (C)	gi|15607372|ref|NP_214745.1|	acyl-CoA dehydrogenase FadE4 [Mycobacterium tuberculosis H37Rv]	30.4828	232.487	22.0337	0	774.155	440.887	2.94732	73.4445	0	124.713	186.84	40.4696	3.91973	15.0222	50.1664	465.362	327.988	53.118	0	0	13.7563	0	853.955	0
15607372	Rv0231	fadE4	77.5767	3	698.696	67.78	FMPNYLFAPDSTLPVIPR	[2] Oxidation (M)	gi|15607372|ref|NP_214745.1|	acyl-CoA dehydrogenase FadE4 [Mycobacterium tuberculosis H37Rv]	886.942	1023.68	752.471	2829.08	2487.41	6013.76	184.471	574.272	702.853	3300.81	4159.37	3309.18	238.964	1018.89	1883.48	851.433	693.276	851.302	833.29	391.535	890.45	1136.29	95.6086	160.189
15607372	Rv0231	fadE4	52.699	3	804.048	63.4	IAGTPESQEYVFFVADSQHER		gi|15607372|ref|NP_214745.1|	acyl-CoA dehydrogenase FadE4 [Mycobacterium tuberculosis H37Rv]	5133.98	7666.26	5075.75	4412.11	7094.78	5466.09	5125.16	3868.36	5408.18	10692.8	10639	8170.73	6642.19	5559.84	5509.74	5232.05	5685.01	6016	4170.8	7248.43	3517.27	3544.32	7009.93	2799.12
15607372	Rv0231	fadE4	85.7737	3	744.381	69.34	EQVDVFAELLASATPDAAQQK		gi|15607372|ref|NP_214745.1|	acyl-CoA dehydrogenase FadE4 [Mycobacterium tuberculosis H37Rv]	3855.35	3811.05	3445.42	2147.83	7473.21	4950.35	3047.78	2286.7	2511.09	4988.55	8284.62	5121.73	4023.93	3900.73	3718.87	3689.75	5366.46	6539.22	5375.98	5208.42	3656.32	3772.22	3213.63	4425.72
15607372	Rv0231	fadE4	40.8697	3	476.909	59.55	DYPVTEADILHR		gi|15607372|ref|NP_214745.1|	acyl-CoA dehydrogenase FadE4 [Mycobacterium tuberculosis H37Rv]	1493.97	2989.06	721.289	3685.02	215.248	3338.19	325.152	1881.76	56.6205	3915.79	972.198	4584.82	163.176	3472.33	2033.59	177.237	120.303	112.066	37.1939	87.1178	6.16509	254.303	259.892	51.0659
15607372	Rv0231	fadE4	55.7596	3	595.64	35.45	ASFDTCAHLPNVALLR	[6] Carbamidomethyl (C)	gi|15607372|ref|NP_214745.1|	acyl-CoA dehydrogenase FadE4 [Mycobacterium tuberculosis H37Rv]	1999.17	2164.97	1603.81	4802.24	5349.96	5642.46	1469.13	1653.77	1756.56	6297.72	7642.17	6561.99	2136.29	1627.14	1720.77	3445.59	5181.88	5130.57	3263.29	2577.78	2637.72	3573.71	3886.04	4935.17
15607372	Rv0231	fadE4	115.392	3	649.023	55.6	LSGVDEALIDEIFGVLVR		gi|15607372|ref|NP_214745.1|	acyl-CoA dehydrogenase FadE4 [Mycobacterium tuberculosis H37Rv]	727.751	1217.53	571.89	256.889	217.47	36.8218	500.425	166.32	1405.84	691.343	1435.19	874.987	620.545	497.685	652.263	690.622	0	84.0247	62.8673	6174.22	690.194	714.999	1789.95	219.282
15607372	Rv0231	fadE4	81.9531	3	693.36	45.26	FMPNYLFAPDSTLPVIPR		gi|15607372|ref|NP_214745.1|	acyl-CoA dehydrogenase FadE4 [Mycobacterium tuberculosis H37Rv]	7242.46	5185.88	6705.03	1708.59	6514.73	4116.78	7302.35	5231.91	5886.53	3900.55	3941.53	4254.96	7725.1	6988.55	6431.22	6820.03	8597.9	8290.64	6559.78	5846.84	5923.16	12425.1	11968.3	13840.5
15607372	Rv0231	fadE4	45.7538	2	862.944	73.7	NVVNSQNYVANYALR		gi|15607372|ref|NP_214745.1|	acyl-CoA dehydrogenase FadE4 [Mycobacterium tuberculosis H37Rv]	102.638	0	60.6331	14.3313	82.1702	0	45.122	2.59272	0	35.9323	0	0	0	79.9689	12.6149	0	0	143.162	0	0	47.9008	64.425	0	366.489
15607372	Rv0231	fadE4	74.4178	2	650.382	50.97	VITALWDVIAAK		gi|15607372|ref|NP_214745.1|	acyl-CoA dehydrogenase FadE4 [Mycobacterium tuberculosis H37Rv]	11190.7	9878.13	9396.58	1167.3	6119.6	12169.8	9400.58	4652.49	9088.08	9537.34	16791.3	9570.92	14394	10328	8597.75	12278.4	11323.9	11879.1	8689.65	9913.1	7596.92	15119.1	13803.8	21174
15607372	Rv0231	fadE4	84.5613	2	1116.06	74.3	EQVDVFAELLASATPDAAQQK		gi|15607372|ref|NP_214745.1|	acyl-CoA dehydrogenase FadE4 [Mycobacterium tuberculosis H37Rv]	2940.41	3594.79	2875.37	6854.81	3000.39	1674.23	1551.68	2823.51	3318.61	6016.94	6992.39	4297.05	3913.47	1279.61	2574.29	1237.05	1956.86	3062.45	2143.58	1366.05	1721.26	1342.68	832.206	2120.8
15607372	Rv0231	fadE4	88.7499	2	759.376	55.7	IWYSDFLDFVGR		gi|15607372|ref|NP_214745.1|	acyl-CoA dehydrogenase FadE4 [Mycobacterium tuberculosis H37Rv]	11.4065	23.2023	46.5723	0.838089	20.2387	1314.26	167.501	108.122	684.494	24.4958	50.0146	12.5759	180.071	86.4579	17.6002	130.445	876.961	516.044	776.541	5353.45	219.941	2298.33	47.8503	646.583
15607372	Rv0231	fadE4	31.687	3	403.559	32.3	MLLNPNHLTR		gi|15607372|ref|NP_214745.1|	acyl-CoA dehydrogenase FadE4 [Mycobacterium tuberculosis H37Rv]	7.40562	0	1.40309	9.33492	10.4286	0	0	862.038	0	8.02609	0	8.28148	0	0	2.23451	0	0	40.4604	0	0	0	18.7904	5.56242	21.9552
15607372	Rv0231	fadE4	55.7596	2	892.957	39.87	ASFDTCAHLPNVALLR	[6] Carbamidomethyl (C)	gi|15607372|ref|NP_214745.1|	acyl-CoA dehydrogenase FadE4 [Mycobacterium tuberculosis H37Rv]	302.253	395.03	307.881	142.369	1401.41	42.5145	213.893	47.0835	262.209	2155.75	2860.42	1489.28	501.43	209.303	366.199	929.754	1914.16	1723.32	943.27	515.932	501.925	1167.02	1041.31	2392.09
15607372	Rv0231	fadE4	56.0384	2	1061.52	92.51	RDDAADDAFLFAQGPTGGLGK		gi|15607372|ref|NP_214745.1|	acyl-CoA dehydrogenase FadE4 [Mycobacterium tuberculosis H37Rv]	1617.14	1286.87	1561.46	954.299	1361.59	825.45	1776.06	540.015	1517.75	3001.83	4307.4	2732.58	1548.4	1556.67	1827.61	1797.88	2620.91	2274.62	1253.61	482.966	858.549	1711.83	1785.53	1993.47
15607379	Rv0238	-	113.711	3	824.753	79.67	GPLTDAEIEMMAVALVGAGEAVATR		gi|15607379|ref|NP_214752.1|	transcriptional regulator [Mycobacterium tuberculosis H37Rv]	46.3306	41.1858	93.9168	0	0	0	100.487	19.2208	0	0	3.44531	0	53.958	76.7432	71.0288	0	0	0	0	53.379	0	0	57.9268	0
15607382	Rv0241c	htdX	86.5198	2	1235.66	82.45	TVTVEELPIDPANVAAYAAVTGLR		gi|15607382|ref|NP_214755.1|	3-hydroxyacyl-thioester dehydratase HtdX [Mycobacterium tuberculosis H37Rv]	5863.01	5894.71	8004.45	1009.07	5214.08	50.341	8611.68	3785.6	10458.8	1814.05	2378.66	1224.57	5170.83	3299.8	3064.58	5210.18	6461.04	8532.8	13746.9	12100.8	10857.4	9273.9	13207.6	14078.7
15607382	Rv0241c	htdX	34.3844	2	511.307	14.42	AAAGALPVVPR		gi|15607382|ref|NP_214755.1|	3-hydroxyacyl-thioester dehydratase HtdX [Mycobacterium tuberculosis H37Rv]	0.144138	0	0	0	2.00305	0.00557373	0	0.000120078	0.200236	0	0	0	1.50769	0.180533	0	0.32914	2.1046	77.396	0.480978	2.23728	0.531855	67.3762	9.40083	101.352
15607382	Rv0241c	htdX	86.4267	3	824.11	82.15	TVTVEELPIDPANVAAYAAVTGLR		gi|15607382|ref|NP_214755.1|	3-hydroxyacyl-thioester dehydratase HtdX [Mycobacterium tuberculosis H37Rv]	21534.8	22473.7	25452.5	4327.34	17731	9013.92	24827.4	17776.5	24979.9	5946.66	10316.7	5855.12	17740.1	14962.6	12839.6	17067.6	20891.5	25041.1	28226	25987.1	22906.6	25844.4	28746.8	32990.8
15607382	Rv0241c	htdX	82.6991	3	944.176	25.36	FAKPVLLPATAGLYVAEGDGGWDLTLR		gi|15607382|ref|NP_214755.1|	3-hydroxyacyl-thioester dehydratase HtdX [Mycobacterium tuberculosis H37Rv]	2348.03	2676.33	2886.52	562.127	1818.83	636.283	2950.72	1740.91	3907.08	1128.22	1471.58	748.903	2344.06	1637.88	1699.1	1881.79	1260.33	1838.67	1814.92	5455.22	2651.46	6838.76	5513.7	4281.72
15607383	Rv0242c	fabG4	23.2773	2	429.261	33.09	VAIVTGAAR		gi|15607383|ref|NP_214756.1|	3-oxoacyl-ACP reductase FabG [Mycobacterium tuberculosis H37Rv]	12.7934	19.3366	39.1215	5.02178	47.5674	44.2823	27.5922	1.98015	32.6596	7.72331	5.21345	4.04641	33.5466	15.5146	8.61575	0.186686	35.4487	5.74229e-09	95.4067	87.6913	298.931	0.0254183	0	0
15607383	Rv0242c	fabG4	21.0809	2	429.26	34.36	VAIVTGAAR		gi|15607383|ref|NP_214756.1|	3-oxoacyl-ACP reductase FabG [Mycobacterium tuberculosis H37Rv]	516.182	585.841	651.57	13.1554	124.925	137.566	738.147	332.02	1113.6	99.4703	202.91	30.4429	436.819	264.029	228.858	2.25294	85.9104	10.0532	794.631	3262.24	7.56298	0.261418	7.0225	1.06409
15607383	Rv0242c	fabG4	23.0038	2	429.263	22.3	VAIVTGAAR		gi|15607383|ref|NP_214756.1|	3-oxoacyl-ACP reductase FabG [Mycobacterium tuberculosis H37Rv]	6.42713	5.38859	5.17963	1.86596	4.92118	0.673621	14.9783	0.582087	12.3066	0.0172928	1.4898	0.823158	13.7395	1.49413	3.38762	0	28.7962	0	2.99976	20.8379	13.217	0	0.000275244	0
15607383	Rv0242c	fabG4	75.3441	3	766.38	122.26	DGAHVVAIDVESAAENLAETASK		gi|15607383|ref|NP_214756.1|	3-oxoacyl-ACP reductase FabG [Mycobacterium tuberculosis H37Rv]	32486.7	27529.4	36745.3	9988.19	18127	13507.6	24834.6	29869.4	22352.5	13802.8	13579.9	10567.4	28212.6	24682.9	23314.1	29138	24155.4	39386.1	15605.9	15738.6	12117.7	24433.3	4891.8	41249.6
15607383	Rv0242c	fabG4	90.2375	2	775.955	83.1	WDAVLAVNLLAPLR		gi|15607383|ref|NP_214756.1|	3-oxoacyl-ACP reductase FabG [Mycobacterium tuberculosis H37Rv]	2369.55	3830.58	2302.38	151.937	1186.93	548.563	2423.71	1243.94	9591.15	1079.97	1263.88	802.872	1801.27	1088.66	1191.18	1242.29	1660.46	2105.44	3887.34	17035.6	3604.81	3234.64	3145.73	1938.1
15607383	Rv0242c	fabG4	20.0747	2	461.709	35.92	VCGQAMIGA	[2] Carbamidomethyl (C)|[6] Oxidation (M)	gi|15607383|ref|NP_214756.1|	3-oxoacyl-ACP reductase FabG [Mycobacterium tuberculosis H37Rv]	18.7585	190.019	39.3391	76.2221	0.885769	52.8179	21.9142	28.3359	124.36	121.808	210.245	117.197	8.40746	11.1384	4.40165	0	0.949145	10.657	111.825	162.598	1.94748	0.0292685	0	0
15607383	Rv0242c	fabG4	41.7005	2	902.964	76.64	AALEKDYDLVGNNLGGR		gi|15607383|ref|NP_214756.1|	3-oxoacyl-ACP reductase FabG [Mycobacterium tuberculosis H37Rv]	16.9897	51.104	0	273.485	86.6176	52.8478	0	0	0	0	0	11.0955	0	10.2083	0	350.581	189.651	124.851	45.681	0	65.0212	734.115	889.753	19.2527
15607383	Rv0242c	fabG4	66.2399	2	923.465	78.99	VGGTALWLDVTADDAVDK		gi|15607383|ref|NP_214756.1|	3-oxoacyl-ACP reductase FabG [Mycobacterium tuberculosis H37Rv]	5991.47	6543.1	6037.53	1019.03	936.152	2117.46	6359.67	5308.54	7957.28	2135.7	2421.5	2051.67	3076.73	2810.45	2673.82	868.551	3408.33	5071.18	8949.29	6798	6978.19	2555.48	2423.4	3282.81
15607383	Rv0242c	fabG4	63.0808	2	791.947	63.99	AGMIGITQALAPGLAAK		gi|15607383|ref|NP_214756.1|	3-oxoacyl-ACP reductase FabG [Mycobacterium tuberculosis H37Rv]	19161.4	14823	17870.5	2086.62	5462.01	6840.06	18542.7	14336	20338.9	6930.46	6847.64	5043.52	12583.8	13216.3	11651.5	14101.5	9688.94	7777.11	10908.7	7860.86	11560.4	19946.6	22308.3	24897.4
15607383	Rv0242c	fabG4	77.3909	2	984.497	101.61	SSDLFSQVVNSGPGSFLAR		gi|15607383|ref|NP_214756.1|	3-oxoacyl-ACP reductase FabG [Mycobacterium tuberculosis H37Rv]	19509.6	21885.9	21530.7	11876	20692.4	17765	18372.4	10623.3	25323.5	15023.8	18935.8	11917.4	16830.4	13124.8	12350.6	20078.6	24752	28630.3	32318.1	20518.3	17954.1	23301.5	27923	32704
15607383	Rv0242c	fabG4	38.7504	2	646.818	35.99	DYDLVGNNLGGR		gi|15607383|ref|NP_214756.1|	3-oxoacyl-ACP reductase FabG [Mycobacterium tuberculosis H37Rv]	486.962	1909.15	415.525	4819.47	622.37	2723.98	311.309	7446.65	313.72	2127.91	674.815	2972.02	550.919	2956.6	768.144	670.699	360.069	889.815	1601.21	881.066	0	853.908	195.202	1906.26
15607383	Rv0242c	fabG4	29.0033	2	828.93	80.18	VVVVGGTPEAAASTNER		gi|15607383|ref|NP_214756.1|	3-oxoacyl-ACP reductase FabG [Mycobacterium tuberculosis H37Rv]	525.033	1895.29	604.292	1225.44	485.486	591.701	351.682	1214.99	1578.03	465.47	244.528	756.841	163.145	3008.41	512.719	0	892.268	0	1516.19	3126.01	242.589	0	0	0
15607383	Rv0242c	fabG4	96.1817	3	1200.3	97.09	RLNSLLQGGQPVDVAEAIAYFASPASNAVTGNVIR		gi|15607383|ref|NP_214756.1|	3-oxoacyl-ACP reductase FabG [Mycobacterium tuberculosis H37Rv]	5336.31	5649.14	5117.71	1313.4	1365.2	965.249	5269.08	3050.4	7455.59	2557.78	3267.05	1868.15	3742.44	2812.32	2528.61	3635.06	3115.79	3859.45	5054.06	51.9026	3833.59	8796.45	11160.9	12850.6
15607383	Rv0242c	fabG4	87.5485	3	852.798	74.09	GITINAVAPGFIETQMTAAIPLATR		gi|15607383|ref|NP_214756.1|	3-oxoacyl-ACP reductase FabG [Mycobacterium tuberculosis H37Rv]	7421.44	7972.32	8566.84	87.7054	355.65	372.89	8228.93	6826.28	10611.7	1024.96	696.365	684.686	4272.66	6164.6	4010.04	3555.45	4432.82	4762.31	7888.11	6605.45	4423.61	7912.87	6316.09	9851.46
15607383	Rv0242c	fabG4	66.8914	2	602.837	50.51	GIGATIAEVFAR		gi|15607383|ref|NP_214756.1|	3-oxoacyl-ACP reductase FabG [Mycobacterium tuberculosis H37Rv]	24861.1	24307.7	23803.8	7093.84	11208.8	18783.6	20734.7	18861.3	26553.2	9893.77	10608.2	7730.94	16785.1	16059.9	13390.4	13178.7	15942.7	13098	19034.2	17837.2	11306.2	24421.9	27289.5	30826.8
15607383	Rv0242c	fabG4	30.8489	1	906.418	28.98	VCGQAMIGA	[2] Carbamidomethyl (C)	gi|15607383|ref|NP_214756.1|	3-oxoacyl-ACP reductase FabG [Mycobacterium tuberculosis H37Rv]	50.5565	238.968	88.0556	100.347	0	0	29.7105	458.856	200.894	61.2074	30.5622	50.1834	18.1582	28.9854	10.7273	0	112.814	49.4672	446.346	912.052	0	52.1782	0	0
15607383	Rv0242c	fabG4	103.397	3	1148.27	125.64	LNSLLQGGQPVDVAEAIAYFASPASNAVTGNVIR		gi|15607383|ref|NP_214756.1|	3-oxoacyl-ACP reductase FabG [Mycobacterium tuberculosis H37Rv]	9602.61	10369.2	9374.59	1335.88	1020.62	999.222	9745.71	6751.6	12391.7	3116.75	3911.83	2261.43	5505.25	4679.93	4048.16	3503.46	5713.34	7717.4	12546.8	6033.37	7449.14	7238.44	7793.31	10819.9
15607383	Rv0242c	fabG4	29.0033	3	552.954	59.51	VVVVGGTPEAAASTNER		gi|15607383|ref|NP_214756.1|	3-oxoacyl-ACP reductase FabG [Mycobacterium tuberculosis H37Rv]	738.98	1831.38	716.572	1468.83	495.581	1019.53	500.745	12188	1569.66	717.29	390.903	961.839	271.794	2953.03	669.441	44.8639	161.215	81.7083	1552.86	2415.19	63.4203	83.7527	165.06	21.4954
15607383	Rv0242c	fabG4	35.8718	2	628.85	51.74	ADILVNNAGITR		gi|15607383|ref|NP_214756.1|	3-oxoacyl-ACP reductase FabG [Mycobacterium tuberculosis H37Rv]	1476.04	2473.47	1589.67	2094.7	1172.19	1945.25	1391.39	9665.95	2662.43	1085.93	1112.19	1513.57	693.57	4124.76	1152	1404.09	711.291	646.787	3450.09	2173.49	1178.87	1139.64	1078.14	7.24164
15607383	Rv0242c	fabG4	85.6804	3	751.38	78.38	WADSFGGLVFDATGITEPAGLK		gi|15607383|ref|NP_214756.1|	3-oxoacyl-ACP reductase FabG [Mycobacterium tuberculosis H37Rv]	11472	8849.57	9991.95	3944.84	7319.71	7021.98	8469.08	7868.83	8606.42	5554.91	6429.89	4735.59	6620.55	6946.57	5622.87	5838.12	4796.27	7003.64	8265.2	10145.9	6800.99	11358.9	12269.3	13946.2
15607383	Rv0242c	fabG4	54.4616	2	783.433	60.46	AGEPPLTGSLLIGGAGR		gi|15607383|ref|NP_214756.1|	3-oxoacyl-ACP reductase FabG [Mycobacterium tuberculosis H37Rv]	36389.7	20978.3	33677.1	11491.1	8728.03	17589.6	25907.5	26988.9	31489.4	13550.6	15869.6	12314.8	16992.7	23955.2	24269.6	15083.9	21652.8	11957.8	20639.3	14483.1	9952.92	26637	7258.02	27836.5
15607383	Rv0242c	fabG4	50.6681	3	439.243	32.31	GLHEFFTPVLR		gi|15607383|ref|NP_214756.1|	3-oxoacyl-ACP reductase FabG [Mycobacterium tuberculosis H37Rv]	14065.8	14010.6	13008.4	3920.01	2510.22	6108.73	7569.56	12210.1	9555.63	5723.6	3873.02	4549.58	4682.64	10545.1	7463.56	5318.17	4555.52	3381.46	4854.85	2755.9	3695.56	8739.83	9076.98	6468.14
15607383	Rv0242c	fabG4	66.7981	3	402.227	48.5	GIGATIAEVFAR		gi|15607383|ref|NP_214756.1|	3-oxoacyl-ACP reductase FabG [Mycobacterium tuberculosis H37Rv]	1903.14	1865.34	1697.84	210.788	445.31	1207.99	1154.29	1464.18	1712.62	531.355	308.816	313.743	804.298	986.938	701.778	369.955	597.923	575.545	1019.17	966.475	644.688	881.018	1107.62	1157.52
15607383	Rv0242c	fabG4	54.4616	3	522.624	40.13	AGEPPLTGSLLIGGAGR		gi|15607383|ref|NP_214756.1|	3-oxoacyl-ACP reductase FabG [Mycobacterium tuberculosis H37Rv]	4433.64	1241.19	3564.83	1333.89	816.517	2982.85	2593.95	3778.34	3603.94	1145.62	1222.2	1180.87	2164.87	2908.26	2689.5	1047.42	3311.73	1088.91	2081.98	1809.3	857.727	3042.24	199.343	2943.34
15607383	Rv0242c	fabG4	63.0808	3	528.305	42.89	AGMIGITQALAPGLAAK		gi|15607383|ref|NP_214756.1|	3-oxoacyl-ACP reductase FabG [Mycobacterium tuberculosis H37Rv]	6081.23	4415.83	5238.62	92.434	255.937	1201.79	4128.38	3680.51	4345.99	1364.64	1151.69	967.087	2397.03	3475.02	2825.52	2489.57	2020.3	1648.94	2156.01	1812.51	1681.75	4697.86	4459.73	3922.82
15607383	Rv0242c	fabG4	34.6633	2	758.387	76.74	LTEGLVGNGSIGEGGR		gi|15607383|ref|NP_214756.1|	3-oxoacyl-ACP reductase FabG [Mycobacterium tuberculosis H37Rv]	4856.84	6860.14	4720.52	4103.17	85.57	1893.72	2592.15	8781.69	5935.27	3593.15	2534.67	2824.77	1700.39	4513.46	3107.7	453.433	161.118	67.2004	6093.6	20.2265	124.599	121.265	242.067	88.0609
15607383	Rv0242c	fabG4	39.1209	2	902.959	76.2	AALEKDYDLVGNNLGGR		gi|15607383|ref|NP_214756.1|	3-oxoacyl-ACP reductase FabG [Mycobacterium tuberculosis H37Rv]	1091.72	937.159	1186.7	867.015	0	507.245	170.676	628.784	190.452	650.176	181.174	292.812	40.329	1390.99	1016.46	215.566	109.091	0	212.847	27.3185	0	0	696.022	0
15607383	Rv0242c	fabG4	86.0535	2	1126.56	105.63	WADSFGGLVFDATGITEPAGLK		gi|15607383|ref|NP_214756.1|	3-oxoacyl-ACP reductase FabG [Mycobacterium tuberculosis H37Rv]	8263.54	6599.28	7473.61	1845.75	4517.26	1876.75	7418.34	5625.53	8060.56	4442.2	6530.75	4311.39	5483.38	4732.14	3749.44	6604.49	3020.11	5570.63	6968.02	11634.5	6122.05	9499.81	11730.1	13255.7
15607383	Rv0242c	fabG4	73.8593	3	858.13	63.98	GITINAVAPGFIETQMTAAIPLATR	[16] Oxidation (M)	gi|15607383|ref|NP_214756.1|	3-oxoacyl-ACP reductase FabG [Mycobacterium tuberculosis H37Rv]	2714.56	3576.19	2961.26	2964.69	5024.37	5785.18	1494.9	3206.33	1785.84	2120.86	2091.72	1933.4	1936.63	1741.81	1172.72	1408.55	340.171	1965.2	3789.65	598.737	568.422	1488.22	8028.15	3856.15
15607383	Rv0242c	fabG4	32.9902	2	828.933	82.68	VVVVGGTPEAAASTNER		gi|15607383|ref|NP_214756.1|	3-oxoacyl-ACP reductase FabG [Mycobacterium tuberculosis H37Rv]	6.41839	0	0	5.68362	112.038	31.9205	4.32362	204.67	0	63.3309	2.82966	31.2477	0	12.5698	5.41458	0	34.462	814.139	207.245	0	0	1487.52	0	0
15607383	Rv0242c	fabG4	75.7161	2	1149.06	90.94	DGAHVVAIDVESAAENLAETASK		gi|15607383|ref|NP_214756.1|	3-oxoacyl-ACP reductase FabG [Mycobacterium tuberculosis H37Rv]	5069.28	4511.45	6737.97	826.478	2319.57	2178.9	5616.49	3670.03	5008.02	1911.6	2433.41	1279.38	4999.21	3375.44	3452.44	3836	4996.1	10979.5	4521.48	4000.77	2408.91	5280.87	107.719	9983.04
15607383	Rv0242c	fabG4	61.2286	3	1017.81	79.5	SAYVDGQVFSVGADDSTPPADWEKPLDGK		gi|15607383|ref|NP_214756.1|	3-oxoacyl-ACP reductase FabG [Mycobacterium tuberculosis H37Rv]	5926.99	4502.53	6194.98	281.189	691.316	702.855	4676.87	2520.86	6744.96	1254.5	1795.91	716.803	2744.45	2692.15	2260.71	2447.07	2887.84	4438.38	5915.29	3739.55	4029.29	4441.73	3042.22	8065.81
15607383	Rv0242c	fabG4	28.166	2	828.929	73.97	VVVVGGTPEAAASTNER		gi|15607383|ref|NP_214756.1|	3-oxoacyl-ACP reductase FabG [Mycobacterium tuberculosis H37Rv]	0	0	0	0.273363	0	451.346	0	15967	0	0	0	0	0	0	0	0	0	0	0	0	0	0	0	0
15607383	Rv0242c	fabG4	57.6134	2	664.382	74.69	VIGLSSIAGIAGNR		gi|15607383|ref|NP_214756.1|	3-oxoacyl-ACP reductase FabG [Mycobacterium tuberculosis H37Rv]	33856.3	32265.7	35935.8	11657.7	12299.4	24503.4	24437.3	26064.8	26493	16270.5	14513	12798.4	15054.7	22533.4	20325.6	18011.8	17838.4	12629.8	18442	11117.2	11420	25235.1	26310	24700.2
15607383	Rv0242c	fabG4	31.8733	2	828.927	68.64	VVVVGGTPEAAASTNER		gi|15607383|ref|NP_214756.1|	3-oxoacyl-ACP reductase FabG [Mycobacterium tuberculosis H37Rv]	0	0	0	10.2499	0	11.4006	0	0	0	0	0	22.5671	0	68.9249	0	1191.94	0	0	12.4602	0	0	0	856.375	0
15607383	Rv0242c	fabG4	57.5211	3	443.26	51.4	VIGLSSIAGIAGNR		gi|15607383|ref|NP_214756.1|	3-oxoacyl-ACP reductase FabG [Mycobacterium tuberculosis H37Rv]	4472.02	4004.77	4062.06	819.307	873.751	2620.57	2428.37	3311.13	2788.97	1301.63	976.234	1039.9	1570.77	2580.25	1977.83	1280.11	1199.31	776.743	1734.62	898.147	769.908	2139.58	2374.23	2358.74
15607383	Rv0242c	fabG4	53.9974	3	841.104	64.83	GATTALVYLSPDAKPAATGLESTMR		gi|15607383|ref|NP_214756.1|	3-oxoacyl-ACP reductase FabG [Mycobacterium tuberculosis H37Rv]	118.789	609.43	8.98102	800.49	607.262	858.993	92.7174	168.848	144.066	368.641	135.031	174.969	164.468	129.702	160.001	67.7162	208.721	330.509	567.842	0	58.1685	46.7115	0	239.282
15607383	Rv0242c	fabG4	56.1308	3	841.102	72.84	GATTALVYLSPDAKPAATGLESTMR		gi|15607383|ref|NP_214756.1|	3-oxoacyl-ACP reductase FabG [Mycobacterium tuberculosis H37Rv]	11457.4	7282.91	10177.9	1184.42	3499.83	1878.39	10359.5	7071.38	9711.92	2692.62	2877.7	1704.22	7370.06	7334.89	5303.28	7080.12	7573.56	5923.1	6108.99	5584.24	5046.99	12594.9	12004.6	17742.2
15607384	Rv0243	fadA2	39.9495	2	600.872	17.79	LATLRPVFGVK		gi|15607384|ref|NP_214757.1|	acetyl-CoA acetyltransferase FadA [Mycobacterium tuberculosis H37Rv]	71.4004	97.9351	0	211.016	160.81	53.4128	1.64683	4448.94	5.15615	18.0801	24.3944	14.7069	3.776	2299.82	175.255	185.374	52.7473	48.0534	158.024	292.621	13.021	47.7974	100.823	98.3809
15607384	Rv0243	fadA2	37.7283	2	948.984	107.61	LNVNGSSLAAGHPFAATGGR		gi|15607384|ref|NP_214757.1|	acetyl-CoA acetyltransferase FadA [Mycobacterium tuberculosis H37Rv]	161.147	150.607	147.884	19.0134	0	0	0	358.691	0	38.1319	156.03	42.3434	0	424.998	191.345	30.2823	47.497	176.395	125.68	0	47.1195	0	188.861	0
15607384	Rv0243	fadA2	49.554	3	849.088	53.31	YEVAAAGGVDTTSDPPIGLGDDLRR		gi|15607384|ref|NP_214757.1|	acetyl-CoA acetyltransferase FadA [Mycobacterium tuberculosis H37Rv]	6407.97	4980.24	5896.03	2055.28	4089.54	2947.98	6082.55	6031.52	9887.29	1916.31	2738.56	1830.4	4790.67	4618.63	3520.62	3038.14	3990.25	6617.28	7785.96	6102.42	5884.56	6192.28	7265.41	8876.13
15607384	Rv0243	fadA2	29.4623	3	458.236	40.54	TGLSMGEHAAVTAK		gi|15607384|ref|NP_214757.1|	acetyl-CoA acetyltransferase FadA [Mycobacterium tuberculosis H37Rv]	1263.21	1619.1	1230.89	774.725	494.827	437.461	1208.36	3492.32	1543.55	658.782	575.258	631.744	929.31	1391.44	895.089	5846.67	1562.73	5446.96	1925.37	2269.2	1105.51	9673.33	12171.6	9448.2
15607384	Rv0243	fadA2	96.3674	3	582.637	31.25	GFFDDLVSPFLGLYR		gi|15607384|ref|NP_214757.1|	acetyl-CoA acetyltransferase FadA [Mycobacterium tuberculosis H37Rv]	0	0	0	4.04229	0	50.6221	0	0	0	0	0	7.65066	0	0	0	0	0	0	0	0	9.37041	0	149.193	7.8364
15607384	Rv0243	fadA2	61.969	2	1010.55	72.1	LVGTLPASLGVEIPANSEPR		gi|15607384|ref|NP_214757.1|	acetyl-CoA acetyltransferase FadA [Mycobacterium tuberculosis H37Rv]	16363.8	16822.9	19402.5	4657.22	5081.02	10279.6	16960.9	14580	22423.3	6927.83	7700.01	5203	11861.5	14749.1	10166.1	10775.6	11663.1	11569.7	15282.5	8983.54	11244.7	20347.1	22029.5	32041.7
15607384	Rv0243	fadA2	107.173	3	582.631	43.34	GFFDDLVSPFLGLYR		gi|15607384|ref|NP_214757.1|	acetyl-CoA acetyltransferase FadA [Mycobacterium tuberculosis H37Rv]	0	0	0	0	0	99.7775	0	0	0	0	0	0	0	0	0	352.469	3.2912	0	0	8.67094	88.9636	2674.75	3619.94	1433.88
15607384	Rv0243	fadA2	54.7393	2	600.831	38.49	LGLDAALGSIDR		gi|15607384|ref|NP_214757.1|	acetyl-CoA acetyltransferase FadA [Mycobacterium tuberculosis H37Rv]	23123.1	22025.1	20549.9	8666.67	6646.77	14145.1	16350.2	20738.3	25614.3	9113.13	10116	8041.66	10837.8	19285.9	16322.8	15483.3	11991.1	7715.89	11889.5	13447.9	8590.42	18823.3	19175.1	18640.6
15607384	Rv0243	fadA2	24.4701	2	686.846	50.9	TGLSMGEHAAVTAK		gi|15607384|ref|NP_214757.1|	acetyl-CoA acetyltransferase FadA [Mycobacterium tuberculosis H37Rv]	765.932	580.656	884.078	21.8097	68.6038	27.2137	830.393	1015	848.008	133.403	105.438	90.4356	448.362	858.858	613.565	0	40.9836	0	1040.43	911.942	0	0	0	0
15607384	Rv0243	fadA2	105.803	3	582.633	44.16	GFFDDLVSPFLGLYR		gi|15607384|ref|NP_214757.1|	acetyl-CoA acetyltransferase FadA [Mycobacterium tuberculosis H37Rv]	1343.19	855.847	1071.41	2.91192	16.5893	114.882	1546.82	238.667	3182.74	3.09046	96.2494	20.9559	627.159	464.9	511.211	275.147	58.7319	410.503	405.958	8883.35	1214.03	0	0	0
15607384	Rv0243	fadA2	61.8764	3	674.039	60.47	LVGTLPASLGVEIPANSEPR		gi|15607384|ref|NP_214757.1|	acetyl-CoA acetyltransferase FadA [Mycobacterium tuberculosis H37Rv]	10325.6	6319.99	6001.65	2335.91	1538.94	5435.75	367.249	5821.69	10945.3	1534.99	2139.72	891.447	6423.02	3932.77	3942.27	5650.21	32.7253	3636.94	8266.31	933.1	5811.87	4579.81	1177.41	17155
15607384	Rv0243	fadA2	81.8598	3	825.712	95.57	SDGAYADASNQDMFTAALSGLVDR		gi|15607384|ref|NP_214757.1|	acetyl-CoA acetyltransferase FadA [Mycobacterium tuberculosis H37Rv]	4470.18	3256.75	4401.72	300.585	773.51	433.118	3511.43	4387.25	2968.35	742.167	727.697	586.223	2432.78	3881.6	2575.54	3891.05	4283.01	4677.31	5334.29	4641.07	4080.59	5386.23	4059.39	6359.18
15607384	Rv0243	fadA2	105.803	2	873.446	54.66	GFFDDLVSPFLGLYR		gi|15607384|ref|NP_214757.1|	acetyl-CoA acetyltransferase FadA [Mycobacterium tuberculosis H37Rv]	5164.43	3708.3	4643.58	158.376	1479.85	19.3583	6424.5	1918.97	11645.1	540.923	1651.8	369.492	4181.77	2536.33	3067.37	1045.82	2182.95	4469.75	3302.65	37969.2	6407.88	2182.81	2196.65	2005.21
15607384	Rv0243	fadA2	57.3362	2	1195.08	16.41	YEVAAAGGVDTTSDPPIGLGDDLR		gi|15607384|ref|NP_214757.1|	acetyl-CoA acetyltransferase FadA [Mycobacterium tuberculosis H37Rv]	0	0	0	0	0	0	12.8172	12.923	11.5807	0	0	0	0	0	0	0	0	0	113.307	0	51.0475	0	0	0
15607384	Rv0243	fadA2	106.625	2	873.441	50.61	GFFDDLVSPFLGLYR		gi|15607384|ref|NP_214757.1|	acetyl-CoA acetyltransferase FadA [Mycobacterium tuberculosis H37Rv]	237.528	221.363	339.89	305.877	1270.26	9.29018	649.772	188.711	521.169	217.086	425.279	168.334	801.81	293.93	364.18	2771.17	225.088	1215.33	1015.09	1267.67	833.938	10868.2	14844.7	6937.8
15607384	Rv0243	fadA2	48.3469	2	551.316	32.71	LDMVVGGAVLK		gi|15607384|ref|NP_214757.1|	acetyl-CoA acetyltransferase FadA [Mycobacterium tuberculosis H37Rv]	17101	15100.9	14607.6	4301.69	5407.43	4820.62	13223	15797.1	17881.6	6246.65	6036.61	6856.41	10019.2	15297.6	11139.1	9770.04	11724	15069.3	11901.8	16191.3	9305.29	44460.7	16931.3	28660.5
15607384	Rv0243	fadA2	81.9531	2	1238.06	113.65	SDGAYADASNQDMFTAALSGLVDR		gi|15607384|ref|NP_214757.1|	acetyl-CoA acetyltransferase FadA [Mycobacterium tuberculosis H37Rv]	1496.34	1277.82	1751.91	114.063	47.2179	0	2074.79	1121.96	3148.63	101.456	238.69	79.1421	1158.88	1334.49	795.916	772.142	1476.64	1709.48	2939.68	1694.82	2441.19	3215.39	2227.37	4861.07
15607384	Rv0243	fadA2	24.4701	3	458.234	52.49	TGLSMGEHAAVTAK		gi|15607384|ref|NP_214757.1|	acetyl-CoA acetyltransferase FadA [Mycobacterium tuberculosis H37Rv]	9483.99	6958.43	9247.95	386.194	1145.44	519.947	8196.97	7484.48	9150.8	1669.23	1677.53	1381.45	5245.27	7734.34	6683.53	345.261	5261.72	809.38	8238.67	7894.34	5063.53	431.317	1209.48	846.421
15607384	Rv0243	fadA2	15.2025	3	463.563	36.38	TGLSMGEHAAVTAK	[5] Oxidation (M)	gi|15607384|ref|NP_214757.1|	acetyl-CoA acetyltransferase FadA [Mycobacterium tuberculosis H37Rv]	722.921	917.774	873.791	2522.35	911.09	818.693	637.075	2436.43	997.236	1430.13	837.004	1043.6	353.646	734.735	599.229	13.4235	141.91	133.032	596.287	607.038	188.001	1.90244	38.38	1.13128
15607385	Rv0244c	fadE5	116.979	3	982.822	111.77	ALTDVQGMAAALTGYLMAAQQDVTSLYK	[17] Oxidation (M)	gi|15607385|ref|NP_214758.1|	acyl-CoA dehydrogenase FadE5 [Mycobacterium tuberculosis H37Rv]	256.696	286.029	258.694	0	0	0	423.435	190.851	429.511	227.655	484.91	133.11	333.385	219.617	146.821	232.691	38.2023	136.116	42.1742	2508.77	316.013	0	0	752.527
15607385	Rv0244c	fadE5	54.369	3	824.079	33.83	LAEGPVAESFVEGDRNPPVFDPK		gi|15607385|ref|NP_214758.1|	acyl-CoA dehydrogenase FadE5 [Mycobacterium tuberculosis H37Rv]	1588.32	531.146	1404.11	1136.82	1667.21	1215.82	2071.14	1591.14	2050.07	713.742	673.363	709.728	1505.19	1541.17	1615.54	739.76	1025.77	657.361	190.992	346.892	1110.74	1534.8	1709.48	2179.47
15607385	Rv0244c	fadE5	52.1461	2	1038.99	69.38	GWGSTMVLTEPDAGSDVGAAR		gi|15607385|ref|NP_214758.1|	acyl-CoA dehydrogenase FadE5 [Mycobacterium tuberculosis H37Rv]	191.309	41.6254	71.5505	0	0	0	234.13	0	489.787	0	0	151.949	61.1355	83.0013	83.1501	48.6742	84.0473	22.2849	0	569.771	0	336.332	484.3	141.281
15607385	Rv0244c	fadE5	100.121	2	1033.98	57.18	EVIETLDNDIMELDEAAF		gi|15607385|ref|NP_214758.1|	acyl-CoA dehydrogenase FadE5 [Mycobacterium tuberculosis H37Rv]	76.8628	52.6793	23.7481	15.5698	170.737	0	175.276	23.1947	277.739	39.2869	133.3	8.32864	218.123	43.4575	67.571	254.057	0.0243704	7.88761	31.2242	28.7475	241.723	656.415	116.188	855.613
15607385	Rv0244c	fadE5	35.779	2	844.898	50.33	ALGHGEFSDVDVDTAR		gi|15607385|ref|NP_214758.1|	acyl-CoA dehydrogenase FadE5 [Mycobacterium tuberculosis H37Rv]	0	0	0	0	0	0	0	0	0	0	0	10.3003	0	0	0	0	0	0	4.95527	89.1446	11.4813	0	0	0
15607385	Rv0244c	fadE5	101.337	3	689.653	51.54	EVIETLDNDIMELDEAAF		gi|15607385|ref|NP_214758.1|	acyl-CoA dehydrogenase FadE5 [Mycobacterium tuberculosis H37Rv]	18.2167	16.6337	17.109	0.649405	0	0	0	7.5394	5.12733	7.90299	0	8.3688	0	11.69	2.48619	27.4218	0	6.57961	0	1044.77	39.2223	34.0002	678.181	10.3674
15607385	Rv0244c	fadE5	99.3681	3	689.652	33.41	EVIETLDNDIMELDEAAF		gi|15607385|ref|NP_214758.1|	acyl-CoA dehydrogenase FadE5 [Mycobacterium tuberculosis H37Rv]	297.768	75.1739	203.427	11.5315	0	0	261.271	82.3444	143.705	5.08277	0.0140339	12.6749	114.54	247.104	149.824	140.934	13.1825	61.5683	0	0.0701498	45.3194	350.878	0	654.43
15607385	Rv0244c	fadE5	51.5932	2	1038.99	64.91	GWGSTMVLTEPDAGSDVGAAR		gi|15607385|ref|NP_214758.1|	acyl-CoA dehydrogenase FadE5 [Mycobacterium tuberculosis H37Rv]	0	0	0	0	0	0	0	0	0	0	0	0	0	0	0	0	0	23.9559	0	0	161	0	0	0
15607388	Rv0247c	-	49.2751	2	943.928	93.04	MSTFDEDEIVTVTPMR	[15] Oxidation (M)	gi|15607388|ref|NP_214761.1|	succinate dehydrogenase iron-sulfur subunit [Mycobacterium tuberculosis H37Rv]	167.119	22.618	236.735	78.0523	336.155	83.546	188.945	120.651	219.456	369.277	566.137	331.583	111.144	26.4398	145.618	12.8853	0	1367.16	246.914	243.132	135.023	938.293	5.57644	328.902
15607389	Rv0248c	-	86.5198	3	597.011	75.61	FIVFEAPAVVLATGGIGK		gi|15607389|ref|NP_214762.1|	succinate dehydrogenase flavoprotein subunit [Mycobacterium tuberculosis H37Rv]	4044.74	4219.88	3294.88	5685.66	9885.46	1721.95	4166.03	3707.22	4616.47	4501.18	4220.24	3771.26	3631.84	3598.13	3090.16	3570.68	5954.31	6595.04	7185.74	4057.49	9364.52	7597.14	8532.64	10037.4
15607389	Rv0248c	-	71.9133	3	723.019	43.73	EAPDRVWELETYGALFDR		gi|15607389|ref|NP_214762.1|	succinate dehydrogenase flavoprotein subunit [Mycobacterium tuberculosis H37Rv]	1247.5	1157.98	1277.34	875.387	930.592	1504.6	1597.39	829.759	1822.12	852.854	1204.44	509.606	1725.62	1263.03	1041.56	1954.51	1025.03	583.82	606.357	1225.53	772.437	3648.64	497.214	5409.39
15607389	Rv0248c	-	84.3748	2	636.867	50.18	ALTLLAELWSR		gi|15607389|ref|NP_214762.1|	succinate dehydrogenase flavoprotein subunit [Mycobacterium tuberculosis H37Rv]	1880.97	2475.8	1625.78	427.845	792.816	410.05	1702.2	890.246	3474.26	1518.69	2945.45	1284.05	1425.72	996.583	999.983	2754.71	1777.18	2492.3	2817.17	7368.74	3592.4	5108.69	6710.93	6640.7
15607389	Rv0248c	-	46.4013	3	819.023	74.25	GQYAETEEEADQWLKDNDSAR		gi|15607389|ref|NP_214762.1|	succinate dehydrogenase flavoprotein subunit [Mycobacterium tuberculosis H37Rv]	486.462	373.861	341.8	22.7956	10.5561	0	416.485	250.54	708.757	354.688	996.614	657.951	358.012	263.396	167.406	581.56	1.83597	65.4308	3.79626	18.6395	5.71575	57.3056	1.39659	86.3812
15607389	Rv0248c	-	88.6569	2	895.016	77.31	FIVFEAPAVVLATGGIGK		gi|15607389|ref|NP_214762.1|	succinate dehydrogenase flavoprotein subunit [Mycobacterium tuberculosis H37Rv]	0	0	0	0	0	14898.8	0.576103	22.786	0	1.63246	0	0	0	1.53031	0.497225	9.84669	7.34203	1.52106	2.08133	18.0851	2.58857	7.04788	0	3.5561
15607389	Rv0248c	-	35.8718	3	686.995	66.42	VVSLQQEDHAELGDYEAR		gi|15607389|ref|NP_214762.1|	succinate dehydrogenase flavoprotein subunit [Mycobacterium tuberculosis H37Rv]	5348.24	4578.96	4966.58	9019.35	478.801	6074.02	4754.9	3979.25	5795.62	8701.89	9492.41	8102.36	3885.4	6178.71	5545.78	1561.24	1247.75	111.01	6114.05	636.416	289.624	448.664	2329.57	16.7554
15607389	Rv0248c	-	76.6477	2	710.357	41.25	FMFDYIPPVFK	[2] Oxidation (M)	gi|15607389|ref|NP_214762.1|	succinate dehydrogenase flavoprotein subunit [Mycobacterium tuberculosis H37Rv]	1479.91	1749.5	1755.86	6535.5	10897.8	11928.6	2028.97	1899.02	1953.09	6107.87	7674.04	5534.67	2112.22	1860.9	1716.99	1292.93	1764.15	1872.28	2912.54	1510.65	3330.45	2197.91	2375.57	2707.33
15607389	Rv0248c	-	86.6129	2	895.014	76.35	FIVFEAPAVVLATGGIGK		gi|15607389|ref|NP_214762.1|	succinate dehydrogenase flavoprotein subunit [Mycobacterium tuberculosis H37Rv]	5121.26	5192.19	4547.03	6928.97	12939.4	544.679	6591.42	3892.8	7237.6	7451.77	9067.05	5640.78	5571.46	4269.03	3748.06	5713.8	8066.38	10136.2	11560.2	8742.61	15645.6	12166.3	14561.1	17837.8
15607389	Rv0248c	-	40.1337	2	1029.99	76.08	VVSLQQEDHAELGDYEAR		gi|15607389|ref|NP_214762.1|	succinate dehydrogenase flavoprotein subunit [Mycobacterium tuberculosis H37Rv]	0	0	0	0	0	0	0	14.6674	0	0	0	0	0	0	0	16.841	13.583	0	0	0	0	0	0.0146481	310.028
15607389	Rv0248c	-	34.942	2	721.87	45.5	GTPHGGVYLDIASR		gi|15607389|ref|NP_214762.1|	succinate dehydrogenase flavoprotein subunit [Mycobacterium tuberculosis H37Rv]	1241.14	868.551	965.672	1546.95	577.567	1018.2	1275.05	866.88	954.243	1629.6	1684.6	1285.88	972.042	977.312	843.014	654.889	1139.6	49.9185	1541.41	1160.82	848.65	126.429	988.129	0
15607389	Rv0248c	-	35.0348	3	481.584	34.22	GTPHGGVYLDIASR		gi|15607389|ref|NP_214762.1|	succinate dehydrogenase flavoprotein subunit [Mycobacterium tuberculosis H37Rv]	7052.84	6839.67	6233.95	7857.34	779.954	6737.5	6432.82	9910.45	6059.65	7829.72	9436.2	7132.06	5834.14	9111.17	5685.12	1520.34	2095.61	1222.33	7924.81	1361.02	1628.63	677.153	1419.74	340.47
15607389	Rv0248c	-	82.6991	2	702.357	43.79	FMFDYIPPVFK		gi|15607389|ref|NP_214762.1|	succinate dehydrogenase flavoprotein subunit [Mycobacterium tuberculosis H37Rv]	6040.76	4527.25	5263.85	1285.22	6367.47	5285.01	6134.9	4466.96	6268.21	2916.52	3317.57	2623.73	4778.18	4787.15	3697.81	8090.09	6071.63	7161.29	7212.16	8742.79	7929.66	15300.8	17778.4	18344
15607389	Rv0248c	-	72.0057	2	1084.03	32.76	EAPDRVWELETYGALFDR		gi|15607389|ref|NP_214762.1|	succinate dehydrogenase flavoprotein subunit [Mycobacterium tuberculosis H37Rv]	26.5462	17.7028	19.2411	0	0	31.346	94.7104	0	265.251	0	0	0	66.1001	40.1531	0	99.2145	0	0	130.977	376.566	171.65	674.639	0	1600.55
15607389	Rv0248c	-	48.4397	2	898.906	93.71	GQYAETEEEADQWLK		gi|15607389|ref|NP_214762.1|	succinate dehydrogenase flavoprotein subunit [Mycobacterium tuberculosis H37Rv]	1047.09	1324.85	1339.99	646.045	122.087	123.468	792.664	700.664	910.885	1739.48	1273.73	1704.4	228.141	744.908	685.276	692.106	330.306	615.638	255.978	162.371	190.876	527.053	353.853	492.905
15607389	Rv0248c	-	48.2546	3	819.03	61.5	GQYAETEEEADQWLKDNDSAR		gi|15607389|ref|NP_214762.1|	succinate dehydrogenase flavoprotein subunit [Mycobacterium tuberculosis H37Rv]	0.201794	0.717449	7.4	6.83421	0	23.7088	6.58455	3.08889	1.50593	14.7841	0.835912	63.4218	0.386137	6.70909	8.27349	45.2352	156.197	51.4828	156.778	1.15695	263.377	1549.44	0.221871	1593.27
15607389	Rv0248c	-	49.2751	3	819.028	58.55	GQYAETEEEADQWLKDNDSAR		gi|15607389|ref|NP_214762.1|	succinate dehydrogenase flavoprotein subunit [Mycobacterium tuberculosis H37Rv]	66.0289	23.4281	104.582	0	0	14.5309	87.9844	8.6543	0	0	0	0	0	22.7765	0	12.2477	1.114	0	0	0	0	26.1475	2128.16	83.4993
15607389	Rv0248c	-	107.264	3	1011.16	76.13	DGSAPENPYALHMDLQYVMNDLVGIIR		gi|15607389|ref|NP_214762.1|	succinate dehydrogenase flavoprotein subunit [Mycobacterium tuberculosis H37Rv]	62.5542	0	62.4519	0	11.7031	0	341.708	7.284	429.325	0	0	0	301.987	0	58.5469	0	0	42.2102	4.33195	4507.14	97.1143	1175.73	1492.88	0
15607389	Rv0248c	-	26.7744	3	527.243	52.55	YYTDEELAEHPGR		gi|15607389|ref|NP_214762.1|	succinate dehydrogenase flavoprotein subunit [Mycobacterium tuberculosis H37Rv]	80.9396	168.9	84.6543	297.399	35.8879	157.729	59.1488	1586.56	100.655	130.786	111.555	168.23	45.6615	206.657	50.3024	21.8006	10.9541	22.2472	226.513	855.664	0	7.2432	30.9893	4.54166
15607391	Rv0250c	-	65.8683	3	594.653	16.68	STTAELAELHDLVGGLR		gi|15607391|ref|NP_214764.1|	hypothetical protein Rv0250c [Mycobacterium tuberculosis H37Rv]	10107.4	9392.47	7064.11	3069.33	7303.29	9928.28	11410.5	7665.07	7250.24	3941.97	5240.53	4586.27	10130.7	6633.22	8331.58	7595.07	9675.74	7755.84	4265.86	6686.89	4534.9	13430.5	13597.1	8558.21
15607392	Rv0251c	hsp	65.5902	3	868.791	54.12	LELPGIDVDKDVNVELDPGQPVSR		gi|15607392|ref|NP_214765.1|	heat shock protein [Mycobacterium tuberculosis H37Rv]	1747.71	794.579	1849.71	243.168	890.792	191.552	2080.03	1776.24	2440.1	371	785.492	439.59	4158.85	7809.66	3890.47	764.892	686.222	695.332	358.114	1972.87	1885.82	1741.52	2531.84	3668.33
15607392	Rv0251c	hsp	80.0886	3	981.489	53.26	DFFGPAATTDWYRPVAGDFTPAAEIVK		gi|15607392|ref|NP_214765.1|	heat shock protein [Mycobacterium tuberculosis H37Rv]	1635.9	1413.94	2219.57	7.47929	151.777	39.741	3037.27	2921.59	4292.91	615.258	1318.83	773.638	3772.68	9610.49	2898.6	665.765	979.383	1270.57	574.997	110.014	1511.12	1313.82	1788.93	2742.48
15607403	Rv0262c	aac	91.5417	3	515.291	26.61	LVSALLDAVEQVMR		gi|15607403|ref|NP_214776.1|	aminoglycoside 2'-N-acetyltransferase [Mycobacterium tuberculosis H37Rv]	0	0	0	0	0	481.982	0	0	0	0	0	0	0	0	0	0	0	0	0	113.831	0	0	0	0
15607403	Rv0262c	aac	94.1224	2	772.426	72.89	LVSALLDAVEQVMR		gi|15607403|ref|NP_214776.1|	aminoglycoside 2'-N-acetyltransferase [Mycobacterium tuberculosis H37Rv]	4.37117	16.4327	4.33353	6.19582	28.1238	87.7861	1.91154	5.38284	239.942	0.167819	4.19376	0	50.1158	2.91744	0	164.262	51.5078	0	0	311.032	34.5222	0	0	73.1054
15607403	Rv0262c	aac	95.0602	3	515.29	58.59	LVSALLDAVEQVMR		gi|15607403|ref|NP_214776.1|	aminoglycoside 2'-N-acetyltransferase [Mycobacterium tuberculosis H37Rv]	158.497	77.8062	184.188	132.884	0	662.03	237.048	65.0305	155.781	89.0828	14.0667	38.9349	306.297	209.176	173.508	53.4838	0	0	0	81.0334	59.894	23.8528	0	18.4429
15607403	Rv0262c	aac	95.996	2	772.426	96.73	LVSALLDAVEQVMR		gi|15607403|ref|NP_214776.1|	aminoglycoside 2'-N-acetyltransferase [Mycobacterium tuberculosis H37Rv]	59.6976	34.8622	23.5337	36.2932	164.924	20.1911	7.07473	35.6051	0	0	0	10.188	20.0276	0	30.9955	9.71451	33.1597	20.1293	15.9561	0	194.904	0	563.849	5.37674
15607407	Rv0266c	oplA	28.3522	2	510.764	32.69	MDSGATIAVR		gi|15607407|ref|NP_214780.1|	5-oxoprolinase OplA [Mycobacterium tuberculosis H37Rv]	2.8546	6.2218	6.64808	7.55432	4.57602	0	2.92072	26.5647	8.38408	1.19767	1.75731	5.21688	1.5039	4.52472	5.1429	19.2712	27.8909	12.2832	4.25804	0	17.7138	0	33.0023	0.935932
15607407	Rv0266c	oplA	119.927	3	823.451	79.76	TVLIPPMAGVLSALGIGLADTTAMR		gi|15607407|ref|NP_214780.1|	5-oxoprolinase OplA [Mycobacterium tuberculosis H37Rv]	209.526	46.7818	169.963	109.669	4.42474	2.20361	372.428	335.3	140.119	2.94388	15.1382	14.6641	340.5	272.457	182.651	30.5243	45.428	497.043	119.424	704.242	1046.03	66.4783	1086.17	677.022
15607411	Rv0270	fadD2	38.0075	2	808.47	34.61	RASIIILTSGTTGTPK		gi|15607411|ref|NP_214784.1|	fatty-acid--CoA ligase FadD2 [Mycobacterium tuberculosis H37Rv]	17.5445	12.6828	3.7388	3.14899	32.8174	645.946	8.24732	0	7.95124	81.8854	9.0611	46.7211	51.3845	134.656	40.5955	873.934	679.38	888.513	28.4655	650.425	295.089	1013.49	2032.21	0
15607411	Rv0270	fadD2	34.1993	2	629.814	46.1	VIIYDDEYTK		gi|15607411|ref|NP_214784.1|	fatty-acid--CoA ligase FadD2 [Mycobacterium tuberculosis H37Rv]	1839.24	3948.98	2068.53	5754.35	264.252	3700.7	2101.71	8221.41	2941.94	4677.54	4583.69	5706.2	1880.8	3810.21	1987.34	569.222	834.629	136.283	4353.93	597.16	371.823	245.076	483.391	101.169
15607411	Rv0270	fadD2	44.6476	2	730.416	68.9	ASIIILTSGTTGTPK		gi|15607411|ref|NP_214784.1|	fatty-acid--CoA ligase FadD2 [Mycobacterium tuberculosis H37Rv]	8596.75	8984.26	8640.6	14105.9	4207.49	15992.5	6865	6847.09	6309.1	22596.2	20820.5	15037.3	7473.66	8095.99	6920.72	10254	9083.63	1059.94	8853.74	10076.7	448.981	16166.5	9665.98	1986.4
15607411	Rv0270	fadD2	45.3833	2	730.416	68.05	ASIIILTSGTTGTPK		gi|15607411|ref|NP_214784.1|	fatty-acid--CoA ligase FadD2 [Mycobacterium tuberculosis H37Rv]	136.799	0	56.667	297.326	9748.96	210.812	27.8035	164.662	0	186.289	1613.52	332.779	134.535	163.315	40.818	329.527	113.228	321.997	914.331	571.484	7267.92	590.853	1450.38	38.743
15607411	Rv0270	fadD2	65.8683	2	615.837	36.61	EVIFLDELPR		gi|15607411|ref|NP_214784.1|	fatty-acid--CoA ligase FadD2 [Mycobacterium tuberculosis H37Rv]	15074.8	18324	14617.8	14980.7	14837.7	27454.2	9841.34	11133	13841.8	23404.1	32686.9	19326	10475	13328.8	11205.2	11710.9	13145.8	11171.2	11680	6598.43	8731.05	12762.8	13411.7	11897.8
15607411	Rv0270	fadD2	50.9464	3	500.939	21.41	DLQFNPSTVGPVVK		gi|15607411|ref|NP_214784.1|	fatty-acid--CoA ligase FadD2 [Mycobacterium tuberculosis H37Rv]	974.115	1476.03	1064.51	1391.8	838.765	2533.34	212.272	1321.83	195.618	2394.65	1233.76	2059.96	157.615	1266.64	930.913	580.897	726.975	554.422	579.949	84.8978	845.856	441.687	726.421	570.356
15607411	Rv0270	fadD2	50.9464	2	750.902	60.43	DLQFNPSTVGPVVK		gi|15607411|ref|NP_214784.1|	fatty-acid--CoA ligase FadD2 [Mycobacterium tuberculosis H37Rv]	11255	14615	12208.3	13732.7	6216.83	12490.6	3928.22	11628.6	2510.71	23973.6	13286.2	18324.2	1739.52	12482.6	12409.6	9768.08	6538.12	6403.23	5759.25	1031.09	7105.49	8897.28	6118.53	6360.18
15607411	Rv0270	fadD2	75.9955	3	653.705	46.29	NTPPTLAPIGGILSHVPFK		gi|15607411|ref|NP_214784.1|	fatty-acid--CoA ligase FadD2 [Mycobacterium tuberculosis H37Rv]	23866.3	25165.6	24161.5	22633.9	49818.8	43890.9	22489.5	19634.5	22167.6	35474.6	39258.6	29231.5	27281.4	23349.1	20172.9	32297.7	38078.7	42658.4	41374.9	16854.2	38158.2	31281.7	33730.1	53532.3
15607411	Rv0270	fadD2	46.9574	2	730.417	73.43	ASIIILTSGTTGTPK		gi|15607411|ref|NP_214784.1|	fatty-acid--CoA ligase FadD2 [Mycobacterium tuberculosis H37Rv]	315.084	472.059	158.147	1347.55	147.308	533.352	171.043	1562.2	259.567	671.67	601.695	412.757	183.116	267.369	280.577	191.825	99.3605	9064.28	153.968	377.848	55.8085	3427.94	455.833	12105.2
15607411	Rv0270	fadD2	60.2107	2	779.944	59.7	IILLNSEFSGPQIK		gi|15607411|ref|NP_214784.1|	fatty-acid--CoA ligase FadD2 [Mycobacterium tuberculosis H37Rv]	18371.6	19645.5	21366.3	16810.7	23125.2	25978.6	16763.4	14532.2	20919.1	25858.8	35053.1	19126.5	20129.8	16465.2	14202.9	25736.7	12164	23152.2	18469.1	21672	19236.5	21057.3	23448.1	32192
15607411	Rv0270	fadD2	76.5546	2	1248.2	36.19	KIIESGAIGLEPPLNYAALAADIR		gi|15607411|ref|NP_214784.1|	fatty-acid--CoA ligase FadD2 [Mycobacterium tuberculosis H37Rv]	0	0	0	0	288.355	0	39.9205	0	58.6009	57.5035	462.722	32.444	0	0	0	15.5666	158.779	690.38	535.727	208.833	646.277	23.0255	0	243.565
15607411	Rv0270	fadD2	39.2135	2	670.359	38.63	PNLTDLPGQAVSK		gi|15607411|ref|NP_214784.1|	fatty-acid--CoA ligase FadD2 [Mycobacterium tuberculosis H37Rv]	1109.53	1309.38	1190.18	5496.67	2608.73	4280.29	697.031	2346.18	479.839	3330.11	3523.77	2704.94	816.618	2471.45	1648.6	4037.89	2096.23	1637.31	1967.1	2930.8	1299.45	1733.45	3040.83	842.225
15607411	Rv0270	fadD2	31.5007	2	834.419	105.78	ILDENGNEVPQGAVGR		gi|15607411|ref|NP_214784.1|	fatty-acid--CoA ligase FadD2 [Mycobacterium tuberculosis H37Rv]	188.388	968.135	188.491	5614.11	10.8776	1067.83	1.41699	5008.64	2.81008	2107.62	157.379	4856.02	0.783663	3616.61	528.134	153.234	0	0	1006.67	0	0	0	0	0
15607411	Rv0270	fadD2	56.3155	2	634.332	33.28	WFVIANYGAAR		gi|15607411|ref|NP_214784.1|	fatty-acid--CoA ligase FadD2 [Mycobacterium tuberculosis H37Rv]	4252.9	4787.25	3626.75	4906.45	4588.69	7614.99	3643.42	10999.2	4628.45	3612.46	2141.99	7395.9	7226.78	9395.65	5712.06	3360.66	1771.47	3247.07	2965.38	10601	4154.48	9215.4	15853.3	7572.62
15607411	Rv0270	fadD2	104.971	3	919.137	99.14	ALGDLGPVIYNMYGSTEVAFATIAGPK		gi|15607411|ref|NP_214784.1|	fatty-acid--CoA ligase FadD2 [Mycobacterium tuberculosis H37Rv]	496.041	56.9278	484.637	60.2522	182.735	0	223.095	235.923	88.7204	476.773	929.262	460.668	130.112	400.82	278.395	0	0.6315	163.145	341.063	112.78	257.949	14.1943	23.8723	30.456
15607411	Rv0270	fadD2	75.623	2	980.055	47.28	NTPPTLAPIGGILSHVPFK		gi|15607411|ref|NP_214784.1|	fatty-acid--CoA ligase FadD2 [Mycobacterium tuberculosis H37Rv]	4777.4	5201.03	5296.36	7401.18	13155.4	12180.6	5772.73	3971.34	5793.4	10788.5	12230.5	9143.47	6344.35	4759.96	4306.16	8885.59	11846	13671.7	12437.4	4492.91	12001.3	7099.33	7312.73	14062.8
15607411	Rv0270	fadD2	100.308	3	985.836	93.11	AAVIDEEGTLTFSELDEAAHAVANGLLAK		gi|15607411|ref|NP_214784.1|	fatty-acid--CoA ligase FadD2 [Mycobacterium tuberculosis H37Rv]	10987.2	12780.4	13843.2	7853.7	15515.6	1764.77	14006.9	7932.09	11580	12405.5	21360	10297.7	13649.7	10462.9	9732.69	16394.8	12361.5	20702.8	14534.5	13458.8	11286.9	16953.6	21343	22383.3
15607411	Rv0270	fadD2	36.7081	2	808.467	56.45	RASIIILTSGTTGTPK		gi|15607411|ref|NP_214784.1|	fatty-acid--CoA ligase FadD2 [Mycobacterium tuberculosis H37Rv]	443.454	473.023	773.825	761.459	1.04444	19.312	568.388	162.366	357.393	1340.39	1742.73	1065.56	917.319	1098.05	790.559	253.909	346.731	0.190033	679.567	276.365	106.968	0	38.492	173.504
15607411	Rv0270	fadD2	37.3564	2	670.36	42.41	PNLTDLPGQAVSK		gi|15607411|ref|NP_214784.1|	fatty-acid--CoA ligase FadD2 [Mycobacterium tuberculosis H37Rv]	1771.57	2563.9	1155.04	10420.6	1095.51	3330.4	1040.86	8898.53	822.99	4182.55	723.748	7669.24	1034.28	7512.05	2678.59	1008.46	564.097	1761.41	2590.79	343.215	366.642	2321.45	946.655	290.126
15607411	Rv0270	fadD2	36.2442	2	629.818	43.76	VIIYDDEYTK		gi|15607411|ref|NP_214784.1|	fatty-acid--CoA ligase FadD2 [Mycobacterium tuberculosis H37Rv]	552.306	837.121	635.807	2143.37	3158.89	1463.09	641.297	7096.7	583.633	647.257	501.46	1080.91	466.89	2544.3	1044.97	4591.79	3987.77	1363.31	997.192	6310.38	3680.66	963.544	1557.18	1086.16
15607411	Rv0270	fadD2	59.3757	2	824.451	103.29	IVFVSGSQLGAELATR		gi|15607411|ref|NP_214784.1|	fatty-acid--CoA ligase FadD2 [Mycobacterium tuberculosis H37Rv]	5439.47	4456.09	5073.5	7935.09	10058.8	11998.4	4084.35	5292.58	4589.38	8601.58	9492.27	7744.27	4290.4	4517.7	4049.2	5565.64	6252.99	8203.02	7671.12	5726.38	6907.11	7042.17	4737.28	10021.8
15607411	Rv0270	fadD2	39.8576	2	808.47	53.82	RASIIILTSGTTGTPK		gi|15607411|ref|NP_214784.1|	fatty-acid--CoA ligase FadD2 [Mycobacterium tuberculosis H37Rv]	0	5.69386	0	7.8875	695.91	0	0	14.2741	0	146.878	0.0189247	1.03555	0	3.21002	3.17082	0	0	892.109	0	1.30771	0	1062.14	0	9.89467
15607411	Rv0270	fadD2	52.3308	3	467.937	33.97	FKPALVLEDIEK		gi|15607411|ref|NP_214784.1|	fatty-acid--CoA ligase FadD2 [Mycobacterium tuberculosis H37Rv]	8386.81	9167.47	7640.7	8201.64	6231.03	8341.04	5326.03	5032.86	4940.75	11348.9	10271.5	10434.6	5408.52	7777.37	6093.78	6876.26	6764.38	6009.82	5621.95	3789.36	5449.27	6742.02	6643.55	6011.58
15607411	Rv0270	fadD2	31.5007	3	556.616	35.55	ILDENGNEVPQGAVGR		gi|15607411|ref|NP_214784.1|	fatty-acid--CoA ligase FadD2 [Mycobacterium tuberculosis H37Rv]	375.206	919.328	471.027	3433.96	225.141	867.539	165.378	2656.56	170.375	1384.83	235.516	2900.65	206.746	2208.72	652.549	57.7157	98.1023	16.1477	752.621	30.1112	25.6855	15.6552	0	0
15607411	Rv0270	fadD2	57.4286	2	695.378	30.01	ATSMVVVPVMLSR		gi|15607411|ref|NP_214784.1|	fatty-acid--CoA ligase FadD2 [Mycobacterium tuberculosis H37Rv]	31.8436	195.646	70.3672	5.26925	57.9644	62.224	120.405	42.1132	106.091	55.421	14.2878	31.9554	2.1241	44.2129	31.3723	87.4604	0	0	11.4954	42.125	4.52276	24.1236	0	25.5711
15607411	Rv0270	fadD2	84.0022	3	924.471	113.4	ALGDLGPVIYNMYGSTEVAFATIAGPK	[12] Oxidation (M)	gi|15607411|ref|NP_214784.1|	fatty-acid--CoA ligase FadD2 [Mycobacterium tuberculosis H37Rv]	492.554	455.57	399.483	2537.99	3301.15	1650.35	404.293	904.31	215.109	4128.18	5746.78	3437.61	325.804	381.129	441.811	351.415	127.164	824.08	410.17	986.661	305.92	468.402	355.286	307.947
15607411	Rv0270	fadD2	55.7596	2	634.329	31.28	WFVIANYGAAR		gi|15607411|ref|NP_214784.1|	fatty-acid--CoA ligase FadD2 [Mycobacterium tuberculosis H37Rv]	8681.9	7315.37	5213.77	505.332	3031.25	350.611	4420	501.123	5078.62	6657.08	12484.9	1011.08	802.547	2112.3	4320.78	6701.76	4438.62	5360.01	5364.84	403.783	6085.09	9867.73	859.096	10247.4
15607411	Rv0270	fadD2	56.6859	3	1097.54	66.01	ALGVNPDDDKPSGSSDETLAELIAHSSTAPAPK		gi|15607411|ref|NP_214784.1|	fatty-acid--CoA ligase FadD2 [Mycobacterium tuberculosis H37Rv]	1322.36	941.348	1894.87	1666.19	2462.13	628.113	1684.34	959.667	1174.21	2936.97	3162.52	2329.14	1277.73	1519.53	1211.82	1570.07	1340.61	2443.97	2269.08	784.103	1623.3	1555.01	1623.33	2609.87
15607412	Rv0271c	fadE6	100.776	3	773.755	106.71	VLAELATGAAIAAYALDSGLTATR		gi|15607412|ref|NP_214785.1|	acyl-CoA dehydrogenase FadE6 [Mycobacterium tuberculosis H37Rv]	5021.13	5284.48	4959.84	3657.11	9948.41	2745.14	5135.21	3297.31	4186.93	4914.8	8043.86	4279.19	4466.1	3548.83	3319.1	2823.28	4801.18	9180.54	9233.29	6976.64	8089.66	4758.87	6945.2	8237.88
15607412	Rv0271c	fadE6	47.2364	3	811.07	46.48	VVDTATTAGMRPVDIDLDPSTEK		gi|15607412|ref|NP_214785.1|	acyl-CoA dehydrogenase FadE6 [Mycobacterium tuberculosis H37Rv]	2490.87	963.775	2815.55	1473.45	941.134	2319.85	1714.55	1914.43	2262.33	721.534	754.908	851.188	814.746	1525.7	1725.79	751.817	621.32	140.723	746.616	1872.97	24.0375	8.03242	1348.96	506.911
15607412	Rv0271c	fadE6	100.308	2	1172.1	73.82	VSIGGSDSTFLPTLGEFVDFVR		gi|15607412|ref|NP_214785.1|	acyl-CoA dehydrogenase FadE6 [Mycobacterium tuberculosis H37Rv]	1757.62	2255.06	2155.18	2176.03	4345.78	548.742	2715.38	797.57	3849.34	2652.23	4670.16	2209.19	2595.35	1055.85	1325.25	2165.66	1571.66	3336.82	3524.13	8572.43	4734.91	2857.93	4015.93	4298.45
15607412	Rv0271c	fadE6	71.3597	2	981.57	107.46	AVPAAAQASVLVLPVAIESR		gi|15607412|ref|NP_214785.1|	acyl-CoA dehydrogenase FadE6 [Mycobacterium tuberculosis H37Rv]	3064.85	3633.87	3021	3385.01	5294.55	6000.41	3986.12	2191.96	4225.34	5175.12	7134.84	4083.79	3560.12	2235.84	2545.84	1831.69	4865.07	4068.31	6966.41	3257.07	4472.37	2683.8	1397.76	6168.45
15607412	Rv0271c	fadE6	71.1738	3	654.717	55.87	AVPAAAQASVLVLPVAIESR		gi|15607412|ref|NP_214785.1|	acyl-CoA dehydrogenase FadE6 [Mycobacterium tuberculosis H37Rv]	4339.2	4216.61	4383.22	8543.29	1186.76	5720.43	3074.84	3432.51	2963.94	4380.96	396.253	5625.21	2352.87	3741.29	2317.79	1336.2	3783.48	611.332	4516.84	2333.95	995.433	2397.96	12.6872	3291.83
15607412	Rv0271c	fadE6	101.711	3	943.803	51.34	EFFNTVYLDDVFVPDELVLGEVNR		gi|15607412|ref|NP_214785.1|	acyl-CoA dehydrogenase FadE6 [Mycobacterium tuberculosis H37Rv]	790.712	2026.38	644.47	726.998	15.2627	0	388.387	229.202	1575.45	1068.55	1858.59	1018.19	476.662	467.695	501.312	254.534	35.8258	458.294	192.827	4719.72	431.874	992.3	1059.17	630.878
15607412	Rv0271c	fadE6	70.2419	3	634.342	81.2	AASPVEQIIIAQEFTAGR		gi|15607412|ref|NP_214785.1|	acyl-CoA dehydrogenase FadE6 [Mycobacterium tuberculosis H37Rv]	3422.46	6029.92	3021.33	3989.28	3735.97	2040.13	3032.01	4097.93	3029.6	3211.84	4842.88	4302.01	3121	5135.5	5553.84	2180.1	2570.88	2659.18	216.219	626.479	2302.89	1705.57	1363.1	3241.44
15607412	Rv0271c	fadE6	100.308	3	781.735	47.79	VSIGGSDSTFLPTLGEFVDFVR		gi|15607412|ref|NP_214785.1|	acyl-CoA dehydrogenase FadE6 [Mycobacterium tuberculosis H37Rv]	6449.23	7086.83	8041	3155.63	7993.81	2685.96	7661.5	3260.21	8006.47	4063.78	6576.34	3580.18	6929.57	4329.67	4857.97	5636.91	4241.33	7322.53	7154.2	9581.37	7809.2	6564.24	7757.39	8544.63
15607412	Rv0271c	fadE6	122.11	3	1248.96	120.87	ANAVDVSDDALLSNLTMTTAHALMSTLLSAEAVGVAR	[17] Oxidation (M)	gi|15607412|ref|NP_214785.1|	acyl-CoA dehydrogenase FadE6 [Mycobacterium tuberculosis H37Rv]	82.8013	150.826	111.557	0	0	0	132.326	90.3542	98.9838	183.721	368.465	103.796	106.791	49.2844	29.296	0	0	0	166.108	0	73.4184	0	15.8551	5.25271
15607412	Rv0271c	fadE6	71.8211	2	961.499	113.18	IWTTGAQYSQWGALLAR		gi|15607412|ref|NP_214785.1|	acyl-CoA dehydrogenase FadE6 [Mycobacterium tuberculosis H37Rv]	4086.65	1528.56	4960.43	1903.93	524.453	2255.76	2784.27	3964.87	4054.52	1457.38	2733.83	1862.79	1648.46	1476.11	1734.35	1168.36	1056.81	1819.32	1632.93	2345.68	720.75	1626.15	928.303	2744.45
15607412	Rv0271c	fadE6	89.3103	3	857.417	88.36	GDIFWCQLFSEPGAGSDLASLATK	[6] Carbamidomethyl (C)	gi|15607412|ref|NP_214785.1|	acyl-CoA dehydrogenase FadE6 [Mycobacterium tuberculosis H37Rv]	412.315	565.598	322.401	11.0678	1264.27	33.9439	162.775	410.06	378.619	1201.27	2251.59	1084.45	202.835	292.389	287.955	271.366	453.414	1694.96	1096.52	2126.84	967.099	2286.62	1087.89	2210.17
15607412	Rv0271c	fadE6	62.9878	3	605.324	32.04	STLLTLAGGDPMAPAAISK		gi|15607412|ref|NP_214785.1|	acyl-CoA dehydrogenase FadE6 [Mycobacterium tuberculosis H37Rv]	235.312	81.3718	2086.19	235.174	64.9785	298.669	206.488	2384.87	47.8234	1383.53	264.321	2796.68	347.658	2157.66	558.572	325.958	1865.07	1069.38	122.3	395.729	65.835	97.5117	6952.94	644.313
15607412	Rv0271c	fadE6	129.26	3	1243.63	127.55	ANAVDVSDDALLSNLTMTTAHALMSTLLSAEAVGVAR		gi|15607412|ref|NP_214785.1|	acyl-CoA dehydrogenase FadE6 [Mycobacterium tuberculosis H37Rv]	0	0	0	0	0	0	0	0	0	0	0	0	0	0	0	0	0	0	8.39587	0	0	41.7367	0	0
15607412	Rv0271c	fadE6	100.776	2	1160.13	130.19	VLAELATGAAIAAYALDSGLTATR		gi|15607412|ref|NP_214785.1|	acyl-CoA dehydrogenase FadE6 [Mycobacterium tuberculosis H37Rv]	194.312	309.836	233.938	196.122	602.943	0	272.155	85.9812	275.407	370.529	683.083	312.815	221.492	127.189	125.16	43.0696	114.672	782.657	641.673	484.041	834.699	14.2837	200.572	64.9416
15607412	Rv0271c	fadE6	126.875	3	1243.63	118.86	ANAVDVSDDALLSNLTMTTAHALMSTLLSAEAVGVAR		gi|15607412|ref|NP_214785.1|	acyl-CoA dehydrogenase FadE6 [Mycobacterium tuberculosis H37Rv]	0	0	0	0	0	0	0	0	0	0	0	0	0	0	0	158.978	0	163.349	120.207	147.917	6.10353	98.3761	803.599	250.357
15607412	Rv0271c	fadE6	62.2459	3	484.584	30.37	HNGITYFLLDMK		gi|15607412|ref|NP_214785.1|	acyl-CoA dehydrogenase FadE6 [Mycobacterium tuberculosis H37Rv]	5.75575	8.64856	0	0	0	0	0	0	30.4222	62.4693	0	0	0	52.4752	0	0	0	0	0	244.809	14.2975	0	77.4205	0
15607422	Rv0281	-	44.0968	2	520.231	28.12	YFDEYFR		gi|15607422|ref|NP_214795.1|	S-adenosylmethionine-dependent methyltransferase [Mycobacterium tuberculosis H37Rv]	58.6882	0	37.7503	120.492	13.4223	2.01858	0	813.438	0	77.7321	44.0195	77.8048	0	336.208	118.699	19.0577	0.939345	10.4934	42.0514	9.32238	9.11643	73.8675	0.851009	175.413
15607422	Rv0281	-	25.6732	3	653.963	61.77	SHVAVEDGAPMGPDEYAAK	[11] Oxidation (M)	gi|15607422|ref|NP_214795.1|	S-adenosylmethionine-dependent methyltransferase [Mycobacterium tuberculosis H37Rv]	0.830232	8.40286	0	273.083	85.6282	72.497	0	757.013	13.1064	22.4892	0	69.1634	0	122.308	8.96171	0	0	0	74.2656	0	0	4.07255	0	0
15607422	Rv0281	-	52.7912	2	567.316	47.51	LFTGIDALAGR		gi|15607422|ref|NP_214795.1|	S-adenosylmethionine-dependent methyltransferase [Mycobacterium tuberculosis H37Rv]	2704.21	5602.71	5209.05	1929.65	4714.2	6238.05	2931.57	3708.64	3072	2424.1	1587.92	2392.36	2178.21	3237.08	4302.83	4489.4	4048.8	3926.99	3414.51	1237.23	4391.39	1496.13	3468.13	3454.59
15607423	Rv0282	eccA3	60.118	3	728.699	52.18	LLTPMVNDPDLDEAFSHAAK		gi|15607423|ref|NP_214796.1|	ESX-3 secretion system protein EccA [Mycobacterium tuberculosis H37Rv]	3102.49	3246.74	3322.07	708.578	2198.45	2681.48	4353.86	2811.74	5363.14	2590.17	2782.78	1830.1	4558.64	4345.26	3262.73	5932.27	4284.52	5316.36	3751.36	1994.83	4107.93	11141.5	11032.1	12637.3
15607423	Rv0282	eccA3	72.9291	3	957.122	124.05	VAHDQCDAWTGLAAAGDQSIGVLEAASR	[6] Carbamidomethyl (C)	gi|15607423|ref|NP_214796.1|	ESX-3 secretion system protein EccA [Mycobacterium tuberculosis H37Rv]	57.4045	192.315	95.7512	66.0665	60.4407	60.2563	161.418	20.9201	150.418	801.824	2021.4	456.325	160.946	30.0737	55.7263	396.261	1209.2	2112.41	1092.27	641.009	833.759	2933.96	323.909	5740.9
15607423	Rv0282	eccA3	69.0311	3	869.751	65.21	ATGPDDFHLAYAAALASTGGPEEFAK		gi|15607423|ref|NP_214796.1|	ESX-3 secretion system protein EccA [Mycobacterium tuberculosis H37Rv]	4989.49	5357.14	4809.62	3193.1	6553.34	3347.75	6040.01	5081.13	5754.08	6326.48	6552.92	5752.84	5439.6	6085.78	6411.4	4640.82	6693.31	6668.78	6190.5	5085.74	9490.92	11201.1	10412.5	16409.3
15607423	Rv0282	eccA3	126.893	3	917.825	110.26	TNAIIDSALDGVLFLDEAYALVATGAK		gi|15607423|ref|NP_214796.1|	ESX-3 secretion system protein EccA [Mycobacterium tuberculosis H37Rv]	0	0	0	0	11.3384	2.87496	0	0	0	0	0	0	0	0	0	0	14.4485	0.306845	0	265.746	18.167	15.0979	1.21935	0
15607423	Rv0282	eccA3	129.214	3	917.818	83.16	TNAIIDSALDGVLFLDEAYALVATGAK		gi|15607423|ref|NP_214796.1|	ESX-3 secretion system protein EccA [Mycobacterium tuberculosis H37Rv]	0	0	0	0	1615.47	0	0	0	0	0	0	0	0	0	0	0	1124.79	218.134	5.00574	26.0795	42.7533	0	3.01907	0
15607423	Rv0282	eccA3	87.0811	2	759.417	78.63	NDFGLVAIDTLLAR		gi|15607423|ref|NP_214796.1|	ESX-3 secretion system protein EccA [Mycobacterium tuberculosis H37Rv]	3404.46	3601.17	3804.93	3137.63	9124.62	2422.61	5189.41	3998.51	7185.3	4088.4	5816.15	2767.08	5334.94	3883.36	3944.71	5038.77	6609.34	10568	7066.72	8721.95	8501.47	17324.7	19794.1	20824.3
15607423	Rv0282	eccA3	40.9617	3	853.739	35.42	AGVGEGDSGGVERDDIGMVAASPVASR		gi|15607423|ref|NP_214796.1|	ESX-3 secretion system protein EccA [Mycobacterium tuberculosis H37Rv]	0	59.0345	0	0	0	83.7228	0	42.8303	0	0	0	0	0	0	0	0	0	0	0	0	0	0	0	0
15607423	Rv0282	eccA3	74.6034	3	957.126	118.42	VAHDQCDAWTGLAAAGDQSIGVLEAASR	[6] Carbamidomethyl (C)	gi|15607423|ref|NP_214796.1|	ESX-3 secretion system protein EccA [Mycobacterium tuberculosis H37Rv]	6.79321	0	0	361.039	374.005	71.0542	0	15.5156	26.8295	38.5586	14.0844	27.7571	11.5526	28.3521	0	0	0	0	0	35.8328	88.9147	0	3001.74	0
15607423	Rv0282	eccA3	95.996	3	958.164	93.09	LGMFAPALSYLEEPDGPVAVAAVDGALAK		gi|15607423|ref|NP_214796.1|	ESX-3 secretion system protein EccA [Mycobacterium tuberculosis H37Rv]	4774.81	4045.11	4680.63	732.118	3411.95	392.79	7946.06	3983.95	9345.46	2831.56	5635.74	2546.49	6827.96	5048.76	4293.93	5739.85	8477.11	14030	10829.6	7073.87	10566.4	15328.6	17591.1	24655.3
15607423	Rv0282	eccA3	96.8353	2	1010.5	77.46	DSVFEQSALHDLEALFAK		gi|15607423|ref|NP_214796.1|	ESX-3 secretion system protein EccA [Mycobacterium tuberculosis H37Rv]	1725.24	1599.64	1930.2	996.528	3699.83	201.932	3144.91	1294.43	4969.44	1853.8	5009.37	1362.63	2726.45	1414.66	1679.46	3502.2	2780.09	5518.62	4928.55	314.556	5350.48	8059.92	8343.06	6390.14
15607423	Rv0282	eccA3	33.1762	3	494.592	16.96	ADLIGQHIGETEAK		gi|15607423|ref|NP_214796.1|	ESX-3 secretion system protein EccA [Mycobacterium tuberculosis H37Rv]	367.352	349.328	375.928	18.8049	53.1655	38.0948	313.584	321.056	337.915	52.0703	75.944	34.2807	205.081	354.517	273.14	244.346	93.0648	4.01235	207.119	174.159	0	0	140.913	0
15607423	Rv0282	eccA3	134.126	3	917.824	98.44	TNAIIDSALDGVLFLDEAYALVATGAK		gi|15607423|ref|NP_214796.1|	ESX-3 secretion system protein EccA [Mycobacterium tuberculosis H37Rv]	0	0	0	0	0	0	0	0	0	0	0	0	0	0	0	0	0	3.66699	23.1698	0	1.59112	86.5174	0	27.7672
15607423	Rv0282	eccA3	99.8388	3	757.72	75.08	QVELADNALGFLYDTGLYLR		gi|15607423|ref|NP_214796.1|	ESX-3 secretion system protein EccA [Mycobacterium tuberculosis H37Rv]	2309.85	1918.86	2354.16	1008.11	1121.03	185.737	2924.12	1479.85	3479.29	2894.2	5505.86	2687.09	2500.74	1897.76	2082.84	1894.56	1543.79	2694.92	1772.12	3657.44	1644.07	6806.21	5758.28	9415.47
15607423	Rv0282	eccA3	54.5542	3	734.023	61.33	LLTPMVNDPDLDEAFSHAAK	[5] Oxidation (M)	gi|15607423|ref|NP_214796.1|	ESX-3 secretion system protein EccA [Mycobacterium tuberculosis H37Rv]	858.79	682.138	932.872	3444.63	2878.65	931.806	1286.22	1499.36	1238.32	3314.94	3186.22	2295.79	1176.09	1189	1633.79	547.735	658.72	665.017	1229.7	363.518	781.704	981.056	891.452	1028.97
15607423	Rv0282	eccA3	99.18	2	1136.08	102.82	QVELADNALGFLYDTGLYLR		gi|15607423|ref|NP_214796.1|	ESX-3 secretion system protein EccA [Mycobacterium tuberculosis H37Rv]	870.35	1065.03	1167.27	257.426	926.68	40.3822	1619.63	454.986	2252.14	1491.47	3213.07	1303.37	1857.73	753.33	888.433	814.815	671.089	2158.38	1772.51	3635.63	1647.89	4621.91	1671.05	6381.22
15607423	Rv0282	eccA3	48.5327	2	502.314	36.82	LVVIIAGYR		gi|15607423|ref|NP_214796.1|	ESX-3 secretion system protein EccA [Mycobacterium tuberculosis H37Rv]	420.573	558.693	783.888	112.663	191.03	1295.93	114.355	210.56	1088.4	812.324	1360.33	382.448	100.668	306.926	349.319	445.39	333.841	1271.52	395.827	2853.4	1625.87	2089.98	2145.77	776.482
15607423	Rv0282	eccA3	92.6412	3	674.004	37.71	DSVFEQSALHDLEALFAK		gi|15607423|ref|NP_214796.1|	ESX-3 secretion system protein EccA [Mycobacterium tuberculosis H37Rv]	0	0	0	0	0	0	0	0	0	0	0	0	0	0	0	16.5343	0	0	0	4706.6	9.25429	0	8.53191	9.39341
15607423	Rv0282	eccA3	54.7393	3	841.707	74.51	TDPWDPATEPGAEDFVDPAAHER		gi|15607423|ref|NP_214796.1|	ESX-3 secretion system protein EccA [Mycobacterium tuberculosis H37Rv]	1561.05	895.19	1269.79	170.677	103.36	206.722	2262.07	1526.87	3219.75	1802.92	2962.12	1309.02	713.091	1472.84	1362.83	1156.36	1246.11	1217.49	1335.62	0.0163638	695.431	3064	2502.09	3075.19
15607423	Rv0282	eccA3	88.0109	3	963.496	100.31	LGMFAPALSYLEEPDGPVAVAAVDGALAK	[3] Oxidation (M)	gi|15607423|ref|NP_214796.1|	ESX-3 secretion system protein EccA [Mycobacterium tuberculosis H37Rv]	917.025	1688.48	1342.12	3798.06	9636.39	7844.71	2220.07	2380.52	2516.21	5027.82	6409.81	3766.93	1999.6	1629.07	1799.02	575.123	2522.46	4469.55	5561.34	2231.01	5105.71	1510.54	1272.61	2495.6
15607423	Rv0282	eccA3	96.7418	3	674.004	47.9	DSVFEQSALHDLEALFAK		gi|15607423|ref|NP_214796.1|	ESX-3 secretion system protein EccA [Mycobacterium tuberculosis H37Rv]	3212.94	3224.73	3039.76	915.212	3978.92	1025.02	4677.17	2457.25	6645.67	2058.59	4385.97	1471.47	4025.71	2690	2774.6	4333.27	3339.24	6998.33	6332.84	103.878	6397.42	12223.7	13352.1	11709
15607424	Rv0283	eccB3	25.4882	2	440.746	32.87	STAALYVR		gi|15607424|ref|NP_214797.1|	ESX-3 secretion system protein EccB3 [Mycobacterium tuberculosis H37Rv]	124.816	170.671	116.598	59.7185	156.912	27.1241	223.924	108.109	276.406	170.672	268.413	86.978	232.298	89.142	93.4849	108.113	57.2828	478.657	228.63	1095.16	28.7597	109.959	238.983	0
15607424	Rv0283	eccB3	123.131	3	1041.93	53.79	AVEALGLNPPPVPIPWSVLSLFVPGPTLSR		gi|15607424|ref|NP_214797.1|	ESX-3 secretion system protein EccB3 [Mycobacterium tuberculosis H37Rv]	53.2674	72.1136	36.8043	0	0	0	64.042	35.3116	167.152	359.065	769.907	55.1214	137.177	11.19	86.7519	647.687	110.862	244.942	126.868	281.078	635.149	17.2317	3213.99	3318.71
15607424	Rv0283	eccB3	30.0136	3	379.882	46.83	IAAGIALHDTR		gi|15607424|ref|NP_214797.1|	ESX-3 secretion system protein EccB3 [Mycobacterium tuberculosis H37Rv]	3.90052	6.77019	0	0	2.5496	6.97056	0	78.1519	0	0	1.84077	0	0	0	0	1364.43	48.494	259.899	27.394	48.2179	52.0556	56.1017	3039.21	41.7601
15607424	Rv0283	eccB3	41.2387	3	545.3	40.47	VGEQLHPVLNLTSAR		gi|15607424|ref|NP_214797.1|	ESX-3 secretion system protein EccB3 [Mycobacterium tuberculosis H37Rv]	1885.28	923.698	1117.7	3688.86	1964.04	3616.43	1121.72	2614.19	953.498	4002.85	1913.3	3563.55	726.133	2681.72	2098.87	4628.64	2459.09	3694.24	1403.12	675.395	1381.3	5404.77	4716.18	1206.63
15607424	Rv0283	eccB3	69.7764	2	1165.11	79.97	SPIDLADHAVTSGLGLGADVPAPR		gi|15607424|ref|NP_214797.1|	ESX-3 secretion system protein EccB3 [Mycobacterium tuberculosis H37Rv]	26.9013	50.4886	67.5889	85.4366	745.738	92.3072	313.968	22.7912	154.566	705.702	970.148	444.504	307.739	113.99	163.582	114.386	453.941	6.10854	695.326	0	9.70209	1074.16	709.266	1626.85
15607424	Rv0283	eccB3	26.4075	2	569.32	50.91	IAAGIALHDTR		gi|15607424|ref|NP_214797.1|	ESX-3 secretion system protein EccB3 [Mycobacterium tuberculosis H37Rv]	289.732	92.9621	249.968	204.164	318.617	191.305	415.123	355.764	187.669	442.913	483.795	345.173	318.319	337.6	261.967	35.079	64.7176	69.6731	376.12	740.69	21.754	0.283017	0	0
15607424	Rv0283	eccB3	26.3154	3	379.883	49.31	IAAGIALHDTR		gi|15607424|ref|NP_214797.1|	ESX-3 secretion system protein EccB3 [Mycobacterium tuberculosis H37Rv]	1569.8	1623.64	1464.69	848.337	1896.48	932.674	2191.29	1370.65	1516.01	2496.24	2769.41	1892.65	1811	1568.69	1523.11	81.5298	246.217	389.366	1914.69	2966.44	117.779	175.568	116.987	55.6869
15607424	Rv0283	eccB3	69.7764	3	777.076	89.14	SPIDLADHAVTSGLGLGADVPAPR		gi|15607424|ref|NP_214797.1|	ESX-3 secretion system protein EccB3 [Mycobacterium tuberculosis H37Rv]	4511.29	5307.59	3678.7	3819.34	9735.61	7473.02	6384.96	4380.69	4594.23	7002.26	10334.1	5673.51	7302.52	4590.36	6468.27	5922.19	5319.79	1399.77	6475.83	3442.44	5346.39	10007.4	9119.38	15355.1
15607424	Rv0283	eccB3	22.7307	3	431.916	34.24	RIAAGIALHDTR		gi|15607424|ref|NP_214797.1|	ESX-3 secretion system protein EccB3 [Mycobacterium tuberculosis H37Rv]	50.6201	10.1248	55.2464	19.9527	134.847	17.8957	88.4825	19.4185	39.7278	104.742	98.8972	52.1476	98.5924	69.8812	70.3383	2.32492	16.4018	19.5359	60.1444	60.9123	18.0192	2.63759	12.866	5.50173
15607424	Rv0283	eccB3	28.5381	3	379.883	47.23	IAAGIALHDTR		gi|15607424|ref|NP_214797.1|	ESX-3 secretion system protein EccB3 [Mycobacterium tuberculosis H37Rv]	104.522	34.093	120.814	1.01358	215.267	0	165.932	15.6807	120.398	57.8735	89.7754	30.7208	142.928	46.1823	69.2864	94.7956	1801.58	194.123	87.6311	121.391	1331.83	109.17	358.852	123.206
15607424	Rv0283	eccB3	125.868	3	1041.92	48.31	AVEALGLNPPPVPIPWSVLSLFVPGPTLSR		gi|15607424|ref|NP_214797.1|	ESX-3 secretion system protein EccB3 [Mycobacterium tuberculosis H37Rv]	0	0	0	0	0	0	0	0	0	0	0	0	0	0	0	0	3.73886	0	0	5832.86	20.8571	4204.78	2.31151	0
15607425	Rv0284	eccC3	95.6228	3	758.092	59.37	APQLWLPPLDETIPLSAALAR		gi|15607425|ref|NP_214798.1|	ESX-3 secretion system protein EccC3 [Mycobacterium tuberculosis H37Rv]	3484	2219.82	2933.59	6792.84	609.444	276.413	4558.4	2815.29	4260.44	3964.84	10384	4887.73	4162.36	2859.47	2570.08	3698.72	2797.33	381.658	65.188	645.932	859.705	9255.03	2801.04	15629.1
15607425	Rv0284	eccC3	41.8859	2	1041.01	87.01	VNDTADEIDLEPVSHSALR		gi|15607425|ref|NP_214798.1|	ESX-3 secretion system protein EccC3 [Mycobacterium tuberculosis H37Rv]	101.681	91.0423	0	297.167	0	0	0	34.436	18.1499	443.635	570.054	662.631	0	132.895	79.3043	0	0	0	91.7651	0	0	0	0	0
15607425	Rv0284	eccC3	78.4137	3	782.758	73.07	AWIAQAVTWHDPTVLGVALAAR		gi|15607425|ref|NP_214798.1|	ESX-3 secretion system protein EccC3 [Mycobacterium tuberculosis H37Rv]	3164.01	3821.94	2959.95	1438.69	2414.72	3750.32	3444.09	1516.18	3129.46	3478.34	6511.8	2766.8	3109.45	2828.9	2729.11	4583.44	5404.57	7666.6	4430.52	4751.53	3932.72	6654.89	5352.18	6767.12
15607425	Rv0284	eccC3	64.7535	2	769.402	78.02	GASFTTLLGIEDASR		gi|15607425|ref|NP_214798.1|	ESX-3 secretion system protein EccC3 [Mycobacterium tuberculosis H37Rv]	7241.86	7218.79	5435.95	9671.39	19103.9	22898.3	8019.71	6051.33	7880.59	10960.4	19710.1	11936.6	11772.8	6976.62	8201.55	12941.3	14588.6	19167.6	13728	11068.2	14426.2	16116.2	16044.1	17631.3
15607425	Rv0284	eccC3	51.2242	2	882.486	43.77	LLPTNLAPHAVGELYR		gi|15607425|ref|NP_214798.1|	ESX-3 secretion system protein EccC3 [Mycobacterium tuberculosis H37Rv]	0	188.449	15.9518	302.803	965.619	3045.47	0	131.201	372.214	432.06	392.452	681.913	0	197.861	28.8502	83.3617	1036.65	938.357	756.525	247.548	160.598	835.193	0	718.233
15607425	Rv0284	eccC3	78.3207	2	1173.64	33.61	AWIAQAVTWHDPTVLGVALAAR		gi|15607425|ref|NP_214798.1|	ESX-3 secretion system protein EccC3 [Mycobacterium tuberculosis H37Rv]	0	22.7795	4.28087	0	0	0	7.82743	0	14.9111	134.97	910.261	119.194	1.25226	0	20.7146	0	140.941	0	58.5894	0	8.07719	45.0552	76.4491	0
15607425	Rv0284	eccC3	42.5345	3	438.267	30.74	KLIATIGEQLAR		gi|15607425|ref|NP_214798.1|	ESX-3 secretion system protein EccC3 [Mycobacterium tuberculosis H37Rv]	355.708	511.858	0	143.179	257.951	85.4907	433.975	1831.07	476.579	45.0148	4.35578	66.3167	497.575	846.658	600.464	445.293	321.276	422.082	0	25.3032	209.609	336.875	186.274	1858.56
15607425	Rv0284	eccC3	95.6228	2	1136.63	40.05	APQLWLPPLDETIPLSAALAR		gi|15607425|ref|NP_214798.1|	ESX-3 secretion system protein EccC3 [Mycobacterium tuberculosis H37Rv]	1067.49	514.916	1210.25	271.358	7.62858	0	2346.7	937.665	2484.97	2949.28	9391.08	3661.73	2173.54	911.795	998.9	1804.76	1085.73	69.5228	0	470.431	113.517	5875.23	26.7125	9607.52
15607425	Rv0284	eccC3	75.8093	2	805.968	50.85	IIPAMLGLANLIEAR	[5] Oxidation (M)	gi|15607425|ref|NP_214798.1|	ESX-3 secretion system protein EccC3 [Mycobacterium tuberculosis H37Rv]	791.53	1311.54	862.895	1593.64	5027.32	1238.4	1157.04	704.198	998.003	1760.58	5285.47	1771.62	1983.61	947.058	584.795	355.5	1452.42	1860.63	2849.7	640.146	1826.41	982.402	369.151	2661.79
15607425	Rv0284	eccC3	54.1832	3	740.706	44.25	RFNDLQATTLMLAGNPADSGK		gi|15607425|ref|NP_214798.1|	ESX-3 secretion system protein EccC3 [Mycobacterium tuberculosis H37Rv]	77.1413	0	0	0	52.8474	0	157.777	0	36.0771	0	87.4051	0	113.277	70.1944	24.6737	226.613	153.259	115.23	118.39	91.3398	21.9829	675.749	289.463	827.777
15607425	Rv0284	eccC3	39.8576	2	656.9	33.56	KLIATIGEQLAR		gi|15607425|ref|NP_214798.1|	ESX-3 secretion system protein EccC3 [Mycobacterium tuberculosis H37Rv]	11.2327	46.0187	10.3823	0.827566	0.105523	4.74997	75.569	0.15962	61.1626	35.6384	0.194679	6.93209	23.3996	12.8327	36.3771	819.856	559.133	10.3306	0	259.355	262.791	6.83854	1806.06	0.510861
15607425	Rv0284	eccC3	79.1582	3	469.26	43.87	TFGELEQLLLSR		gi|15607425|ref|NP_214798.1|	ESX-3 secretion system protein EccC3 [Mycobacterium tuberculosis H37Rv]	165.823	226.605	101.111	13.3815	386.673	1345.43	271.367	70.919	305.419	295.721	943.859	359.801	290.955	106.933	166.446	124.967	307.831	453.314	369.85	233.323	143.425	562.395	598.132	780.351
15607425	Rv0284	eccC3	69.0311	3	779.08	87.45	HLLIVVDDPDYDLGASPLAVGR		gi|15607425|ref|NP_214798.1|	ESX-3 secretion system protein EccC3 [Mycobacterium tuberculosis H37Rv]	2595.35	2803.16	2297.6	2120.13	4305.58	5826.76	2544.52	2808.17	2799.63	2899.74	7019.72	2860.25	2535.28	2082.97	2360.36	2799.25	1813.29	3331.76	2555.58	2901.39	2650.04	5070.87	6192.93	5402.96
15607425	Rv0284	eccC3	61.5055	3	791.057	62.83	LHLVDEPLFPDNEYTANIDR		gi|15607425|ref|NP_214798.1|	ESX-3 secretion system protein EccC3 [Mycobacterium tuberculosis H37Rv]	10902.5	7369.2	9105.35	4819.39	7400.43	7350.51	14787.2	12565	14323.2	5857.44	9748.53	6133.32	9956.47	6936.24	8095.27	9354.33	9326.25	13026.1	9643.5	15380.1	20373.9	28943.1	24371.7	31848.5
15607425	Rv0284	eccC3	69.0311	2	1168.12	67.45	HLLIVVDDPDYDLGASPLAVGR		gi|15607425|ref|NP_214798.1|	ESX-3 secretion system protein EccC3 [Mycobacterium tuberculosis H37Rv]	95.5133	192.67	104.31	37.4788	477.167	780.969	331.067	51.7975	757.244	372.484	2135.11	480.041	250.802	98.3301	87.6051	144.649	269.401	167.35	761.381	799.625	1082.02	1474.75	71.0272	1306.55
15607425	Rv0284	eccC3	80.3684	3	469.261	24.75	TFGELEQLLLSR		gi|15607425|ref|NP_214798.1|	ESX-3 secretion system protein EccC3 [Mycobacterium tuberculosis H37Rv]	0	0	0	96.5886	75.161	1104.86	0	0	0	0	0	0	0	0	0	0	8.65567	0	0	0	0	0	0	0
15607425	Rv0284	eccC3	42.3497	2	656.896	36.97	KLIATIGEQLAR		gi|15607425|ref|NP_214798.1|	ESX-3 secretion system protein EccC3 [Mycobacterium tuberculosis H37Rv]	5.59141	135.319	0	99.5703	0	25.8124	149.514	0	141.823	20.8798	0	22.9983	9.90848	205.253	199.564	161.465	34.7484	0	0	6.08073	114.462	67.7546	42.092	1748.44
15607425	Rv0284	eccC3	108.815	3	701.049	70.71	SQTLMSILLSLLTTHSAER		gi|15607425|ref|NP_214798.1|	ESX-3 secretion system protein EccC3 [Mycobacterium tuberculosis H37Rv]	37.288	0	40.9373	76.9372	87.1429	261.884	161.158	9.73518	240.815	55.4296	74.7352	16.8316	249.504	28.1544	62.0627	5.34044	63.2559	72.6989	191.172	1330.66	856.211	1281.86	2158.98	0
15607425	Rv0284	eccC3	111.029	3	701.051	53.59	SQTLMSILLSLLTTHSAER		gi|15607425|ref|NP_214798.1|	ESX-3 secretion system protein EccC3 [Mycobacterium tuberculosis H37Rv]	0	0	26.346	102.929	0	128.359	9.21806	31.8571	10.7601	54.4745	25.9754	0	25.2095	23.2972	25.261	0	37.3156	246.431	34.697	0	721.174	25.1412	32.7857	369.782
15607425	Rv0284	eccC3	124.777	3	861.456	79.4	EEDLAPVILDLAANPLLMVFGDAR		gi|15607425|ref|NP_214798.1|	ESX-3 secretion system protein EccC3 [Mycobacterium tuberculosis H37Rv]	5.01284	13.9789	5.0604	18.643	79.7435	2.82762	14.0088	19.7591	5.53341	11.2899	13.1599	16.5152	3.82877	3.44199	4.75983	152.272	18.1952	292.002	271.979	76.7321	654.286	18.8552	799.859	503.655
15607425	Rv0284	eccC3	38.0075	2	656.898	42.67	KLIATIGEQLAR		gi|15607425|ref|NP_214798.1|	ESX-3 secretion system protein EccC3 [Mycobacterium tuberculosis H37Rv]	342.886	389.926	449.912	1046.92	45.1386	1163.34	706.553	825.263	547.105	901.198	1700.89	1054.62	650.171	1035.65	546.338	75.6642	62.3507	152.726	682.759	462.741	22.0294	156.868	29.1824	21.9205
15607425	Rv0284	eccC3	100.402	3	1126.26	85.56	NLSTDPDELIALLGPVLADRPAFTGQPTDALR		gi|15607425|ref|NP_214798.1|	ESX-3 secretion system protein EccC3 [Mycobacterium tuberculosis H37Rv]	2991.23	3453.98	3327.67	1851.24	5201.39	183.735	5098.73	1891.31	4966.92	3237.55	11503.1	3887.18	5188.42	2837.94	3051.92	8257.78	6219.03	12680.5	8867.31	6079.93	5723.85	10589.5	11625.1	15437.3
15607425	Rv0284	eccC3	127.34	3	861.451	84.01	EEDLAPVILDLAANPLLMVFGDAR		gi|15607425|ref|NP_214798.1|	ESX-3 secretion system protein EccC3 [Mycobacterium tuberculosis H37Rv]	0.663652	0.582133	0	0	0	3.93035	0	0	0	0	0	0	0	0	0	0.168832	1.37102	14.9354	9.68306	0	184.711	1217.11	0	0
15607425	Rv0284	eccC3	56.3155	2	982.013	67.66	ALQDLAHVGSVASALEPER		gi|15607425|ref|NP_214798.1|	ESX-3 secretion system protein EccC3 [Mycobacterium tuberculosis H37Rv]	863.24	440.554	1601.69	901.794	2533.47	4337.8	1549.32	375.598	843.735	1635.02	3715.9	1631.12	1301.43	666.892	699.671	1211.39	6499.28	4259.18	3232.5	692.574	2531.88	3174.57	5930.99	3705.33
15607425	Rv0284	eccC3	56.0384	3	655.011	80.22	ALQDLAHVGSVASALEPER		gi|15607425|ref|NP_214798.1|	ESX-3 secretion system protein EccC3 [Mycobacterium tuberculosis H37Rv]	6524.17	4617.01	5385.04	6657.83	6680.7	14738.1	6190.52	4401.13	4674.92	7455.46	11325.7	7808.69	6325.3	4563.31	5844.06	5722.57	6221.1	5626.64	5040.85	2837.8	4267.62	10811.1	9556.38	13629.2
15607425	Rv0284	eccC3	81.021	3	1013.85	72.85	GLTMAAEHFLFAAPELDAQTNPVAAINAR		gi|15607425|ref|NP_214798.1|	ESX-3 secretion system protein EccC3 [Mycobacterium tuberculosis H37Rv]	1446.24	1109.67	1105.12	81.0115	116.421	37.5694	2339.99	1097.71	1672.07	651.862	1505.04	838.964	1900.51	1271.93	1044.58	2363.01	1297.86	2183.91	1216.77	2537.41	1091.37	6084.87	4126.71	6907.82
15607425	Rv0284	eccC3	123.223	3	861.459	75.21	EEDLAPVILDLAANPLLMVFGDAR		gi|15607425|ref|NP_214798.1|	ESX-3 secretion system protein EccC3 [Mycobacterium tuberculosis H37Rv]	52.2706	18.4471	45.0083	146.405	8.13149	18.9639	59.2121	38.0806	25.7204	0	3.79824	0.89949	80.3713	18.9683	37.3729	0	48.6394	0	11.916	85.5673	569.334	0	15.0773	2.22851
15607425	Rv0284	eccC3	48.6256	3	441.895	34.62	DPHDPDFLVLR		gi|15607425|ref|NP_214798.1|	ESX-3 secretion system protein EccC3 [Mycobacterium tuberculosis H37Rv]	90.5723	381.688	63.8836	1315.09	450.046	861.762	5.83672	714.138	28.5834	837.392	164.038	1702.56	36.1439	521.131	273.524	39.2395	362.532	330.606	340.543	150.868	259.344	182.909	173.056	146.778
15607425	Rv0284	eccC3	76.1819	3	537.647	67.94	IIPAMLGLANLIEAR	[5] Oxidation (M)	gi|15607425|ref|NP_214798.1|	ESX-3 secretion system protein EccC3 [Mycobacterium tuberculosis H37Rv]	42.0865	177.693	16.8749	701.836	687.998	2668.93	16.8906	71.7427	77.5017	447.607	1223.15	672.039	95.5634	32.7408	103.985	0	70.6012	106.078	438.663	0	21.9727	0	0	0
15607425	Rv0284	eccC3	52.8833	2	1040.5	89.35	FNDLQATTLMLAGNPADSGK	[10] Oxidation (M)	gi|15607425|ref|NP_214798.1|	ESX-3 secretion system protein EccC3 [Mycobacterium tuberculosis H37Rv]	0	0	0	80.2691	162.729	1796.3	56.4784	0	0	425.586	2055.94	690.368	0	0	0	0	0	0	0	56.0741	14.5726	0	21.001	0
15607425	Rv0284	eccC3	94.2163	2	1136.64	42.98	APQLWLPPLDETIPLSAALAR		gi|15607425|ref|NP_214798.1|	ESX-3 secretion system protein EccC3 [Mycobacterium tuberculosis H37Rv]	315.174	1435.44	270.009	196.518	0	1929.12	511.059	267.199	913.805	418.744	512.471	233.76	387.081	141.841	289.395	1814.34	2778.66	7522.14	6092.13	69.388	4118.02	97.969	7180.95	127.882
15607425	Rv0284	eccC3	94.4977	3	758.092	41.84	APQLWLPPLDETIPLSAALAR		gi|15607425|ref|NP_214798.1|	ESX-3 secretion system protein EccC3 [Mycobacterium tuberculosis H37Rv]	511.844	2510.66	356.316	679.402	6490.57	5247.74	493.309	491.542	729.631	206.363	270.39	141.521	284.733	235.748	390.697	2467.13	5710.72	13038.1	8443.35	518.855	6000.9	2173.86	11345.1	1520.09
15607425	Rv0284	eccC3	118.081	3	866.786	79.8	EEDLAPVILDLAANPLLMVFGDAR	[18] Oxidation (M)	gi|15607425|ref|NP_214798.1|	ESX-3 secretion system protein EccC3 [Mycobacterium tuberculosis H37Rv]	304.927	351.958	219.868	763.03	98.1331	161.116	446.636	188.372	489.898	113.274	1339.4	678.36	574.427	129.743	271.015	43.8901	205.71	902.571	1836.14	1419.92	1247.25	20.2259	6.3933	230.73
15607425	Rv0284	eccC3	44.1888	2	460.763	19.88	VAFTVLDR		gi|15607425|ref|NP_214798.1|	ESX-3 secretion system protein EccC3 [Mycobacterium tuberculosis H37Rv]	0	0	37.0985	0	87.9129	0	16.5892	789.194	13.0951	0	0	0	0	146.355	0	10.5444	0	0	0	0	13.5612	0	0	79.4648
15607425	Rv0284	eccC3	38.0075	3	438.268	37.48	KLIATIGEQLAR		gi|15607425|ref|NP_214798.1|	ESX-3 secretion system protein EccC3 [Mycobacterium tuberculosis H37Rv]	553.543	778.22	505.92	1340.75	378.151	1.19088	684.437	1477.49	752.173	1148.21	1867.12	1161.61	762.957	1798.12	774.134	73.4563	37.2751	417.665	1071.5	19.8339	7.73251	388.499	104.778	45.3055
15607425	Rv0284	eccC3	91.9997	2	797.969	69.08	IIPAMLGLANLIEAR		gi|15607425|ref|NP_214798.1|	ESX-3 secretion system protein EccC3 [Mycobacterium tuberculosis H37Rv]	2066.75	1802	1469.09	1199.7	7802.45	9870.37	5000.42	1561.63	5074.54	3780.08	8038.62	4114.36	4483.76	2277.74	2285.78	5649.49	6001.69	11267.3	8847.5	3828.57	8314.91	9734.12	11746.3	19142.8
15607425	Rv0284	eccC3	117.717	3	1215.98	53.97	GPDQLVIGQREEDLAPVILDLAANPLLMVFGDAR		gi|15607425|ref|NP_214798.1|	ESX-3 secretion system protein EccC3 [Mycobacterium tuberculosis H37Rv]	0	0	0	0	0	0	0	0	0	0	2.18833	0	0	0	0	0	0	0	0	1002.87	0	0	0	0
15607425	Rv0284	eccC3	60.118	3	549.282	21.92	WPLGEIDRPFEMR		gi|15607425|ref|NP_214798.1|	ESX-3 secretion system protein EccC3 [Mycobacterium tuberculosis H37Rv]	339.729	305.582	234.75	0	188.774	1343.16	189.133	717.601	803.06	125.931	256.134	151.581	814.502	1038.62	329.54	1360.91	39.7937	155.515	185.363	40.3551	233.571	2573.26	574.913	367.84
15607425	Rv0284	eccC3	29.5539	2	576.832	33.93	AVVVQSVPEPK		gi|15607425|ref|NP_214798.1|	ESX-3 secretion system protein EccC3 [Mycobacterium tuberculosis H37Rv]	0	17.5074	0	30.3258	0.968148	0	0	63.4798	0	1.28465	0	3.0205	0	22.6379	2.57698	0	13.6284	22.8301	0	0.310312	0	22.5593	19.2196	0
15607425	Rv0284	eccC3	61.2286	2	569.321	44.87	LDVPALWAPR		gi|15607425|ref|NP_214798.1|	ESX-3 secretion system protein EccC3 [Mycobacterium tuberculosis H37Rv]	2622.07	3126.3	2263.93	1381.04	988.137	3844.52	1285.78	2473.26	1372.58	2967.73	6339.69	4188.94	992.705	1816.71	1962.81	2516.97	1473.9	2268.55	1415.32	155.701	843.946	3144.42	2778.8	1937.63
15607425	Rv0284	eccC3	92.1827	3	532.315	73.6	IIPAMLGLANLIEAR		gi|15607425|ref|NP_214798.1|	ESX-3 secretion system protein EccC3 [Mycobacterium tuberculosis H37Rv]	721.08	540.695	395.089	120.469	2433.2	5123.02	1723.79	717.394	1869.81	761.022	2259.62	643.03	1748.34	950.768	826.624	1694.79	1878.61	4366.54	3420.82	1068.14	2816.75	2622.4	3522.31	6250.11
15607431	Rv0290	eccD3	71.3597	2	1020.07	50.14	FPLPVIPAPGDPTPSAPPLR		gi|15607431|ref|NP_214804.1|	ESX-3 secretion system protein EccD [Mycobacterium tuberculosis H37Rv]	808.8	89.0788	57.3338	0	2216.01	1942.62	1840.82	911.174	370.47	683.014	2983.78	664.642	1029.15	10.3572	123.892	876.12	885.715	890.814	2238.68	324.743	1330.91	3313.81	15.8204	5779.43
15607431	Rv0290	eccD3	68.2864	2	1020.07	36.21	FPLPVIPAPGDPTPSAPPLR		gi|15607431|ref|NP_214804.1|	ESX-3 secretion system protein EccD [Mycobacterium tuberculosis H37Rv]	78.6268	70.0858	11.9313	56.4679	547.571	0	200.173	26.8543	4.14925	54.7123	65.2945	20.876	44.2997	17.6338	17.9227	26.533	0	0	0	206.733	26.4869	9.64613	3941.7	498.404
15607433	Rv0292	eccE3	37.0784	2	648.862	58.71	IPLQETAQVAAR		gi|15607433|ref|NP_214806.1|	ESX-3 secretion system protein EccE [Mycobacterium tuberculosis H37Rv]	14.4124	42.7159	26.2015	148.602	282.723	42.9699	7.11464	480.501	8.02568	32.5208	9.81096	26.858	67.2182	265.443	31.2419	538.844	38.743	53.2007	1.94719	6.38679	9.78998	261.608	3.43227	2615.94
15607433	Rv0292	eccE3	32.432	2	648.865	55.89	IPLQETAQVAAR		gi|15607433|ref|NP_214806.1|	ESX-3 secretion system protein EccE [Mycobacterium tuberculosis H37Rv]	1276.79	1547.88	1080.27	2345.41	16.6277	1844.77	1585.54	731.571	1647.7	2409.64	3586.49	2346.58	1503.31	1873.56	1364.66	487.379	274.655	120.973	2749.31	3045.48	82.4127	238.732	605.89	0
15607433	Rv0292	eccE3	31.314	2	648.866	39.89	IPLQETAQVAAR		gi|15607433|ref|NP_214806.1|	ESX-3 secretion system protein EccE [Mycobacterium tuberculosis H37Rv]	0	0.000425629	0	0.00741179	8.31277	0	0	2149.72	6.89116	2.42942	6.30924	12.7004	2.7155	0	15.2088	35.6924	0	0	0	65.9119	42.1546	0	5.80608	1.32077
15607434	Rv0293c	-	42.2572	3	635.325	28.32	WSALTANNIVHAQHWR		gi|15607434|ref|NP_214807.1|	hypothetical protein Rv0293c [Mycobacterium tuberculosis H37Rv]	211.858	361.211	321.132	456.638	656.898	658.517	253.225	351.234	360.436	408.832	170.239	262.013	231.971	478.049	434.777	4980.32	2167.13	1711.18	78.4843	408.071	826.408	3847.78	4304.88	510.568
15607436	Rv0295c	-	108.176	3	609.005	82.61	NLTAIVASVLDAIGQDPK		gi|15607436|ref|NP_214809.1|	hypothetical protein Rv0295c [Mycobacterium tuberculosis H37Rv]	736.721	714.222	1147.89	92.9231	127.874	328.934	1575.02	671.967	1880.03	33.8072	152.02	0	1270.74	655.124	714.161	166.882	37.6988	0.748241	2.07124	2971.27	575.94	1326.73	2413.66	24.6441
15607436	Rv0295c	-	108.541	2	913.007	122.63	NLTAIVASVLDAIGQDPK		gi|15607436|ref|NP_214809.1|	hypothetical protein Rv0295c [Mycobacterium tuberculosis H37Rv]	182.117	105.61	520.066	9.95771	122.323	0	599.286	231.944	809.945	34.1933	92.5649	0	582.935	220.854	336.096	0	0	10.7142	0	1707.13	114.188	643.498	1021.15	9.70037
15607436	Rv0295c	-	109.824	3	609.006	77.09	NLTAIVASVLDAIGQDPK		gi|15607436|ref|NP_214809.1|	hypothetical protein Rv0295c [Mycobacterium tuberculosis H37Rv]	0	2.71118	54.0251	146.749	825.542	3902.6	0	13.0859	22.527	102.006	55.6774	9.25245	128.517	43.2476	42.8584	4.95817	2134.47	2842.29	3268.43	45.5234	4636.03	6.76114	2.73791	1910.41
15607436	Rv0295c	-	109.824	2	913.007	117.4	NLTAIVASVLDAIGQDPK		gi|15607436|ref|NP_214809.1|	hypothetical protein Rv0295c [Mycobacterium tuberculosis H37Rv]	0	0	0.0363258	2.77459	365.851	4.65624	0	1.75824	22.3069	1.09822	4.14085	0	19.4545	0.473542	2.26982	0	787.273	1121.09	1217.81	218.064	2064.91	27.0705	8.0362	851.294
15607436	Rv0295c	-	112.596	3	1175.58	61.17	EWFAGVDDDTILQLLDPLDPGTPDTATPVAWR		gi|15607436|ref|NP_214809.1|	hypothetical protein Rv0295c [Mycobacterium tuberculosis H37Rv]	0	0	0	0	0	0	0	0	20.8074	0	0	0	0	0	0	0	0	0	0	724.32	0	13.5793	0	0
15607436	Rv0295c	-	100.308	2	1181.11	59.63	AWFAEEGIDPIDIAYPVLWR		gi|15607436|ref|NP_214809.1|	hypothetical protein Rv0295c [Mycobacterium tuberculosis H37Rv]	6.8514	56.1858	38.5614	0	0	0	91.9525	5.94093	138.842	0	9.16191	80.7943	34.0801	8.23166	6.94022	441.926	0	0	0.257453	1659.41	7.30534	99.9153	112.163	60.0634
15607453	Rv0312	-	64.01	2	927.473	65.17	YQDFSGSQIDQALLLR		gi|15607453|ref|NP_214826.1|	hypothetical protein Rv0312 [Mycobacterium tuberculosis H37Rv]	13.141	0	0	219.312	28.5376	71.7672	26.3822	0	14.1604	357.477	43.1367	230.572	91.2647	42.5115	91.7533	6.02249	55.822	0	126.409	0	4.90945	0	0	0
15607456	Rv0315	-	55.389	3	530.285	32.52	QNVFLDGNSNLVLR		gi|15607456|ref|NP_214829.1|	beta-1,3-glucanase [Mycobacterium tuberculosis H37Rv]	386.52	324.546	675.727	227.066	241.949	350.941	344.647	787.575	495.856	334.799	216.818	265.928	398.878	791.906	503.422	403.077	807.327	653.036	364.816	504.328	323.326	985.536	498.939	863.609
15607456	Rv0315	-	48.3469	3	756.392	27.35	TPIKNPVGFDRPQFFGQYR		gi|15607456|ref|NP_214829.1|	beta-1,3-glucanase [Mycobacterium tuberculosis H37Rv]	186.929	127.3	277.46	151.032	91.3407	97.0255	56.5191	135.398	16.579	23.8771	0	78.0244	51.8268	119.251	149.091	93.3247	285.654	222.009	37.7224	0	39.8028	511.824	944.358	436.126
15607456	Rv0315	-	55.7596	3	435.566	46.42	YFGGLVHGLWR		gi|15607456|ref|NP_214829.1|	beta-1,3-glucanase [Mycobacterium tuberculosis H37Rv]	2338.07	1635.52	1653.8	242.9	0	111.161	2073.16	1801.81	2951.58	466.889	435.579	932.352	2248.93	1920.03	1845.69	1353.85	1215.8	1252.6	1182.54	2172.85	994.127	2714.63	16.9158	3385.48
15607456	Rv0315	-	57.7981	3	435.567	35.58	YFGGLVHGLWR		gi|15607456|ref|NP_214829.1|	beta-1,3-glucanase [Mycobacterium tuberculosis H37Rv]	0	566.879	0	0	0	0	0	0	0	12.1863	0	0	0	6.3225	0	0	0	0	0	0	0	0	3011.14	0
15607456	Rv0315	-	90.2375	2	1245.56	60.81	FNCLAPGMWPAWWLSNDDPGR	[3] Carbamidomethyl (C)	gi|15607456|ref|NP_214829.1|	beta-1,3-glucanase [Mycobacterium tuberculosis H37Rv]	0	0	0	0	0.713653	0	0	0	0	0	0	0	0	0	0	0	0	9.96163	0	541.803	7.31824	83.3633	0	0
15607458	Rv0317c	glpQ2	33.6425	3	365.536	31.85	DGVAVILHDR		gi|15607458|ref|NP_214831.1|	glycerophosphoryl diester phosphodiesterase GlpQ [Mycobacterium tuberculosis H37Rv]	70.0604	120.385	34.4163	0	3.51363	0	69.7722	0	74.6903	0	4.10923	0	66.2759	0	30.3645	4.48308	14.8508	0	30.3094	0	16.8941	0	6.14074	9.82822
15607475	Rv0334	rmlA	98.6163	3	943.168	24.56	QLLPVYDKPMIYYPLTTLMMAGIR		gi|15607475|ref|NP_214848.1|	glucose-1-phosphate thymidylyltransferase [Mycobacterium tuberculosis H37Rv]	1806.78	1781.52	1570.69	228.544	1413.44	13.4008	1690.8	759.778	1722.54	779.526	1153.98	417.219	1423.76	1289.04	1228.46	1663.51	1579.15	2150.61	916.763	1475.38	965.251	2983.79	2958.24	2553.27
15607475	Rv0334	rmlA	41.054	2	435.773	34.83	LAVEVLAR		gi|15607475|ref|NP_214848.1|	glucose-1-phosphate thymidylyltransferase [Mycobacterium tuberculosis H37Rv]	9.79404	0	0	0	19.6053	407.335	0	17.7422	0	0	0	0	7.17311	11.4911	0	42.1427	0	29.9307	46.3185	24.4515	22.8291	0	129.878	1506.43
15607479	Rv0338c	-	63.267	2	1077	83.84	VDEALATDATAIATACPFCR	[16] Carbamidomethyl (C)|[19] Carbamidomethyl (C)	gi|15607479|ref|NP_214852.1|	iron-sulfur-binding reductase [Mycobacterium tuberculosis H37Rv]	0	0	0	0	0	0	0	0	0	0	75.4591	25.6246	0	0	0	0	250.92	0	284.84	126.501	118.659	589.979	0	0
15607479	Rv0338c	-	28.8175	3	439.545	33.32	MWMEEHIGKR		gi|15607479|ref|NP_214852.1|	iron-sulfur-binding reductase [Mycobacterium tuberculosis H37Rv]	64.5696	20.8363	47.5738	15.9323	28.1774	0	99.0903	125.524	58.4135	10.4662	8.63576	9.92622	66.5897	75.643	41.794	22.8214	18.7086	5.35729	22.1699	143.047	44.2418	4.41632	12.0742	0.921511
15607479	Rv0338c	-	63.267	3	477.268	35.39	IWTQISEVLGQR		gi|15607479|ref|NP_214852.1|	iron-sulfur-binding reductase [Mycobacterium tuberculosis H37Rv]	557.534	211.922	471.954	213.026	60.2126	332.21	514.933	389.203	425.195	180.043	521.832	315.592	463.761	256.624	320.887	333.339	246.321	166.477	446.493	789.24	468.15	508.542	398.652	811.958
15607479	Rv0338c	-	63.36	2	715.394	50.84	IWTQISEVLGQR		gi|15607479|ref|NP_214852.1|	iron-sulfur-binding reductase [Mycobacterium tuberculosis H37Rv]	9633.08	6429.36	9577.81	2473.71	5251.96	8006.2	10657.8	5764.98	10019.3	5069.11	7809.53	5482.22	7624.45	5220.56	5467.77	11038.6	5380.45	5996.6	7545.38	8953.93	9300.37	11211.4	8013.09	19129.3
15607479	Rv0338c	-	31.314	3	439.546	30.65	MWMEEHIGKR		gi|15607479|ref|NP_214852.1|	iron-sulfur-binding reductase [Mycobacterium tuberculosis H37Rv]	0	1.43527	2.71192	3.30231	0.0980661	0	0	0	2.5052	0	0.855032	0.115327	0	0	0	0	0	15.4328	0.145421	2.2914	8.28671	0.0216856	4.3579	0
15607479	Rv0338c	-	100.027	3	698.706	76.38	SGVEVLDVAQVLLGSLDHDK		gi|15607479|ref|NP_214852.1|	iron-sulfur-binding reductase [Mycobacterium tuberculosis H37Rv]	3610.8	1428.85	1134.07	658.833	2040.15	339.153	3630.66	2494.86	1483.09	1046.52	1910.29	1723.8	3001.22	1134.01	1977.83	2419.96	1775.32	3760.26	5921.23	1727.62	2735.79	1750.59	2967.89	3575.05
15607479	Rv0338c	-	52.9757	3	810.741	42.41	LVPVTPVSQDITYHDPCYLGR	[17] Carbamidomethyl (C)	gi|15607479|ref|NP_214852.1|	iron-sulfur-binding reductase [Mycobacterium tuberculosis H37Rv]	570.256	811.19	610.247	311.628	608.281	1132.32	788.132	771.895	247.018	1775.95	1446.49	1938.65	960.757	379.324	720.274	2735.5	1446.44	1017.68	1492.26	263.589	315.486	1832.19	2667.96	3309.62
15607479	Rv0338c	-	32.8973	3	439.549	31.67	MWMEEHIGKR		gi|15607479|ref|NP_214852.1|	iron-sulfur-binding reductase [Mycobacterium tuberculosis H37Rv]	0	0	0	0	1.94122	0	33.1431	0	0	0	0	0	15.6563	0	6.84525	0	9.43556	12.7465	1.95653	0	0	101.653	222.027	37.3346
15607479	Rv0338c	-	64.4744	2	1077.01	81.84	VDEALATDATAIATACPFCR	[16] Carbamidomethyl (C)|[19] Carbamidomethyl (C)	gi|15607479|ref|NP_214852.1|	iron-sulfur-binding reductase [Mycobacterium tuberculosis H37Rv]	0	0	0	0	0	0	0	0	0	0	0	0	0	0	0	0	0	0	0	0	0	0	612.509	0
15607479	Rv0338c	-	62.0613	2	1077.01	91.07	VDEALATDATAIATACPFCR	[16] Carbamidomethyl (C)|[19] Carbamidomethyl (C)	gi|15607479|ref|NP_214852.1|	iron-sulfur-binding reductase [Mycobacterium tuberculosis H37Rv]	16.0191	0	0	0	0	42.8883	120.457	24.2626	100.046	224.466	0	311.552	66.1149	15.533	0	930.223	153.111	190.722	135.333	15.2227	208.305	176.59	175.864	1989.6
15607479	Rv0338c	-	46.8645	2	759.311	65.94	GMLDFATCTECGR	[8] Carbamidomethyl (C)|[11] Carbamidomethyl (C)	gi|15607479|ref|NP_214852.1|	iron-sulfur-binding reductase [Mycobacterium tuberculosis H37Rv]	9.7043	8.96601	22.5009	0	0.248293	9.4773	16.3537	18.1058	4.32502	20.2273	17.2534	26.1247	10.0209	5.48558	15.2271	496.727	0.0756914	9.40128	6.61095	101.715	0.12957	0.0104545	0	14.6702
15607479	Rv0338c	-	85.2142	2	1090.52	56.76	YQVMMESEFPSELSVLFK	[5] Oxidation (M)	gi|15607479|ref|NP_214852.1|	iron-sulfur-binding reductase [Mycobacterium tuberculosis H37Rv]	27.0194	8.38618	15.1093	12.1986	103.499	0	191.42	39.8911	89.8441	0	33.1838	67.2255	250.264	0	82.5707	4.69192	34.2302	52.8476	626.031	44.9697	192.503	16.8332	6.73383	26.7292
15607479	Rv0338c	-	88.9368	3	1101.49	13.46	GMLDFATCTECGRCQSQCPAWNTGKPLSPK	[2] Oxidation (M)|[18] Carbamidomethyl (C)	gi|15607479|ref|NP_214852.1|	iron-sulfur-binding reductase [Mycobacterium tuberculosis H37Rv]	0	0	0	0	1.16892	0	0	0	0	0	0	0	0	0	0	0	0	0	0	494.721	0.192588	199.587	6329.25	514.614
15607480	Rv0339c	-	22.1826	2	651.338	61.13	LAGQAALQTSDAR		gi|15607480|ref|NP_214853.1|	transcriptional regulator [Mycobacterium tuberculosis H37Rv]	9.93121	21.8679	3.87864	11.8605	1.21737	0	7.64191	21.0311	14.3572	29.327	17.6386	18.8934	12.6199	3.65919	8.38422	0	0	0	8.19984	3.70795	0	0	0	0
15607480	Rv0339c	-	106.717	3	876.124	13.59	SLSHVGLTSDATRLAGQAALQTSDAR		gi|15607480|ref|NP_214853.1|	transcriptional regulator [Mycobacterium tuberculosis H37Rv]	0	0	0	0	53.4976	0	82.8183	0	35.6917	0	0	0	0	0	0	0	59.1047	293.247	13.579	492.495	0	0	227.275	0
15607482	Rv0341	iniB	84.1885	3	1239.64	89.73	AMTSAGLIDIAPHQISSVAANVVPGLNLGAGDPMSGLR	[34] Oxidation (M)	gi|15607482|ref|NP_214855.1|	isoniazid inducible protein IniB [Mycobacterium tuberculosis H37Rv]	869.907	322.531	765.535	493.646	935.738	0	2259.15	2917.67	2211.02	685.173	1045.65	266.87	2106.5	1516.05	2371.73	5369.16	4328.6	8733.73	3350.06	393.788	82.8345	7317.34	3894.48	817.83
15607482	Rv0341	iniB	85.4937	3	1239.64	75.58	AMTSAGLIDIAPHQISSVAANVVPGLNLGAGDPMSGLR	[34] Oxidation (M)	gi|15607482|ref|NP_214855.1|	isoniazid inducible protein IniB [Mycobacterium tuberculosis H37Rv]	1492.48	561.791	1391.23	2433.85	4070.01	1302.34	2764.32	3886.78	2772.12	3150.65	2219.87	1317.07	2862.52	2219.39	3128.42	7196.62	7182.89	12471.2	22428.2	1548.4	4490.23	8050.5	5662.83	9650.75
15607482	Rv0341	iniB	88.0109	3	1234.31	86.19	AMTSAGLIDIAPHQISSVAANVVPGLNLGAGDPMSGLR		gi|15607482|ref|NP_214855.1|	isoniazid inducible protein IniB [Mycobacterium tuberculosis H37Rv]	3520.52	1193.17	2734.88	0	36.1317	1063.58	6157.13	5437.59	6706.35	390.881	494.275	48.0216	5778.06	4586.24	7001.58	31029.8	16395.3	21274.6	22457.7	4136.83	2967.63	33343.7	25725.4	27059.1
15607482	Rv0341	iniB	80.7415	3	1244.97	73.91	AMTSAGLIDIAPHQISSVAANVVPGLNLGAGDPMSGLR	[2] Oxidation (M)|[34] Oxidation (M)	gi|15607482|ref|NP_214855.1|	isoniazid inducible protein IniB [Mycobacterium tuberculosis H37Rv]	880.698	360.47	888.7	12183.8	9489.74	6990.86	1793.13	3560.67	2008.93	4596.83	6047.32	2783.12	2424.78	1064.36	1347.08	1637.11	2854.99	9678.35	11090.3	1720.89	2305.3	3638.76	158.832	743.957
15607482	Rv0341	iniB	85.4937	3	1239.64	88.65	AMTSAGLIDIAPHQISSVAANVVPGLNLGAGDPMSGLR	[2] Oxidation (M)	gi|15607482|ref|NP_214855.1|	isoniazid inducible protein IniB [Mycobacterium tuberculosis H37Rv]	1492.48	561.791	1391.23	2433.85	4070.01	1302.34	2764.32	3886.78	2772.12	3150.65	2219.87	1317.07	2862.52	2219.39	3128.42	7196.62	7182.89	12471.2	22428.2	1548.4	4490.23	8050.5	5662.83	9650.75
15607483	Rv0342	iniA	72.5588	2	755.436	67.16	SQLLNSLLNLPAAR		gi|15607483|ref|NP_214856.1|	isoniazid inductible protein IniA [Mycobacterium tuberculosis H37Rv]	279.732	183.609	149.681	686.646	820.012	1333.04	557.535	398.132	724.984	530.002	935.243	542.885	550.878	210.109	380.776	501.762	619.128	566.784	894.29	286.626	506.163	1991.03	1626.03	1909.31
15607483	Rv0342	iniA	45.5688	2	406.781	26.99	VVIAGLLK		gi|15607483|ref|NP_214856.1|	isoniazid inductible protein IniA [Mycobacterium tuberculosis H37Rv]	0	0	0	26.4753	126.954	86.0394	0	144.675	0	0	0	0	9.17223	0	0	23.9486	0	0	46.1205	118.371	8.25852	112.423	271.46	0
15607483	Rv0342	iniA	79.6231	3	893.762	44.39	SFADAGLDSVLSAELSPHVMGTDFGR		gi|15607483|ref|NP_214856.1|	isoniazid inductible protein IniA [Mycobacterium tuberculosis H37Rv]	3.32974	0	0	0	2.13721	0	113.2	0	98.4174	0	0	0	0.0324636	142.02	0	2.66886	0	0.949889	0	4.2797	0	1.0494	0	433.778
15607483	Rv0342	iniA	75.7161	2	706.415	43.12	VPMPIIAVSSLLR	[3] Oxidation (M)	gi|15607483|ref|NP_214856.1|	isoniazid inductible protein IniA [Mycobacterium tuberculosis H37Rv]	20.3813	8.26405	5.52564	2072.32	222.818	3777.7	142.812	145.33	135.149	1052.83	1148.3	975.363	60.0637	71.1361	11.4667	20.024	195.402	358.632	63.8912	25.0829	223.195	0.0273975	56.7617	56.1741
15607483	Rv0342	iniA	39.5822	2	569.33	43.21	VEVGAPSPLLR		gi|15607483|ref|NP_214856.1|	isoniazid inductible protein IniA [Mycobacterium tuberculosis H37Rv]	1.17484	12.108	0.0544489	828.209	91.646	25.9632	0	605.172	0.160766	35.3338	21.1094	45.9227	9.81575	300.691	0.617864	144.199	38.5591	31.7513	109.784	15.4952	0	13.2929	47.2773	57.6751
15607484	Rv0343	iniC	61.5055	2	1115.56	85.13	STLVNALVGDDIAPTDATEATR		gi|15607484|ref|NP_214857.1|	iIsoniazid inductible protein IniC [Mycobacterium tuberculosis H37Rv]	0	93.4548	39.855	22.2857	129.087	47.8275	39.9233	0	110.944	14.1315	28.0193	0	20.7827	0	119.673	80.63	281.141	293.442	441.991	36.25	59.9379	296.08	202.707	508.943
15607484	Rv0343	iniC	32.8045	3	419.573	36.17	AILHATIQAYR		gi|15607484|ref|NP_214857.1|	iIsoniazid inductible protein IniC [Mycobacterium tuberculosis H37Rv]	827.303	914.709	751.956	526.754	18.4627	493.909	644.996	291.938	633.266	484.985	393.937	478.825	730.397	432.018	614.965	65.8827	22.9741	41.7304	964.553	379.58	0	185.633	79.7651	163.255
15607488	Rv0347	-	26.3154	3	362.201	33.09	SIVHAMVTAR		gi|15607488|ref|NP_214861.1|	membrane protein [Mycobacterium tuberculosis H37Rv]	338.403	243.444	219.19	11.1454	96.5545	5.81072	286.88	98.6445	144.308	55.0768	85.2906	31.6992	259.854	235.99	197.274	36.3532	61.8806	96.4556	210.774	459.279	26.8903	2.59108	117.159	3.59347
15607488	Rv0347	-	95.2481	2	813.46	68.24	YPNDPLALVLIELR		gi|15607488|ref|NP_214861.1|	membrane protein [Mycobacterium tuberculosis H37Rv]	23.1287	16.4708	10.784	5.83182	23.7764	16.4978	10.2222	7.47049	67.2493	4.82602	10.7557	5.06442	26.2979	9.97988	22.119	1.36454	0	0	1.26491	1167.07	28.4238	9.23046	0	13.7629
15607488	Rv0347	-	29.0033	3	362.2	26.2	SIVHAMVTAR		gi|15607488|ref|NP_214861.1|	membrane protein [Mycobacterium tuberculosis H37Rv]	5.19796	0	0	0	0.474579	0	19.6224	8.75543	2.26863	0	0	0	12.0402	0	0	23.0102	1.85254	12.0778	0	0	3.18357	28.8272	44.738	4.16292
15607488	Rv0347	-	16.0028	3	367.532	32.89	SIVHAMVTAR	[6] Oxidation (M)	gi|15607488|ref|NP_214861.1|	membrane protein [Mycobacterium tuberculosis H37Rv]	184.75	82.9308	73.5921	117.797	88.9308	18.9016	62.6361	297.082	224.71	98.5236	124.083	67.1308	70.9302	96.4425	143.453	6.52325	91.1964	0	146.842	109.816	10.8684	0	7.00547	0.639066
15607491	Rv0350	dnaK	54.0903	3	416.901	32.43	VVDWLVDKFK		gi|15607491|ref|NP_214864.1|	chaperone protein DnaK [Mycobacterium tuberculosis H37Rv]	7026.35	6765.09	5881.54	765.889	1219.95	2906.53	5506.18	6023.57	8165.26	3824.52	6722.97	3542.21	9109.89	9134.38	7104.81	15199.7	6358.28	5130.67	1853	3498.65	2781.29	20226.3	20204	17666.4
15607491	Rv0350	dnaK	22.1826	3	516.265	47.06	IQEGSGLSKEDIDR		gi|15607491|ref|NP_214864.1|	chaperone protein DnaK [Mycobacterium tuberculosis H37Rv]	33.5886	55.5183	43.5049	46.8495	15.2734	9.18094	43.1477	812.425	64.9377	27.9355	32.8479	31.5116	32.5936	177.893	45.0187	6.00575	60.7583	4.80786	17.7354	156.5	29.8627	3.16253	16.9162	5.35451
15607491	Rv0350	dnaK	132.329	3	779.749	53.92	GIPQIEVTFDIDANGIVHVTAK		gi|15607491|ref|NP_214864.1|	chaperone protein DnaK [Mycobacterium tuberculosis H37Rv]	84.7171	108.471	198.656	435.383	0	34.0926	248.655	215.775	362.788	446.351	430.937	315.952	223.522	174.384	141.488	41.477	0	1.66136	4.62005	0	0	625.8	244.595	154.299
15607491	Rv0350	dnaK	40.4098	2	737.837	66.44	HMGSDWSIEIDGK		gi|15607491|ref|NP_214864.1|	chaperone protein DnaK [Mycobacterium tuberculosis H37Rv]	1558.3	1426.83	1533.96	24.3127	31.2182	1993.99	2171.78	805.642	1886.14	625.643	2155.15	410.382	1294.79	1173.01	1239.22	104.756	25.0246	36.6693	148.494	2804.78	0	24.2877	126.301	78.8442
15607491	Rv0350	dnaK	69.5904	3	792.431	64.51	EPNKGVNPDEVVAVGAALQAGVLK		gi|15607491|ref|NP_214864.1|	chaperone protein DnaK [Mycobacterium tuberculosis H37Rv]	2388.52	1774.96	1846.33	1398.15	1865.91	127.485	2274.89	1751.95	2346.82	1896.06	2409	1451.46	4206.34	2730.59	1758.85	7173.55	1798.37	2661.96	892.099	1133.81	2333.87	7479.09	6986.21	8237.76
15607491	Rv0350	dnaK	126.342	3	779.751	35.47	GIPQIEVTFDIDANGIVHVTAK		gi|15607491|ref|NP_214864.1|	chaperone protein DnaK [Mycobacterium tuberculosis H37Rv]	4.76663	5.32794	0.527313	0.0178787	148.124	63.5335	12.4208	0.00226519	13.1119	14.2175	13.7668	10.2404	3.39077	0.800958	2.44907	186.249	43.7435	726.268	231.071	2532.1	780.358	2159.23	641.611	272.14
15607491	Rv0350	dnaK	65.4973	3	523.297	32.75	LLGSFELTGIPPAPR		gi|15607491|ref|NP_214864.1|	chaperone protein DnaK [Mycobacterium tuberculosis H37Rv]	18390.4	17377.1	15880.5	16460.7	28193.9	31437.2	18382.6	17775.3	22270.8	17455.8	19810.6	14537.3	20714	18691.1	15922.1	17630.2	30096	35605.4	25054.1	23450.3	26572.8	25780.5	23625.7	27235.6
15607491	Rv0350	dnaK	40.4098	3	492.227	45.96	HMGSDWSIEIDGK		gi|15607491|ref|NP_214864.1|	chaperone protein DnaK [Mycobacterium tuberculosis H37Rv]	1463.7	931.298	1155.62	15.403	104.895	595.882	1674.95	604.893	1840.88	379.267	777.661	110.715	1391.35	909.306	649.64	644.728	671.553	25.9154	1976.73	2049.08	566.622	32.9652	591.102	29.7235
15607491	Rv0350	dnaK	52.4228	2	823.441	84.84	IVNEPTAAALAYGLDK		gi|15607491|ref|NP_214864.1|	chaperone protein DnaK [Mycobacterium tuberculosis H37Rv]	41056.2	39511.4	46075.4	46859.1	28445.3	53100.5	32526.3	51811.6	29886.2	55332.4	45699.2	47612.6	15047.5	37318.8	38887.6	32172.8	50212.7	38488.1	27591.2	11277.4	25713.1	33013.6	35784.1	21336.1
15607491	Rv0350	dnaK	42.9935	3	923.773	70.28	RSETFTTADDNQPSVQIQVYQGER		gi|15607491|ref|NP_214864.1|	chaperone protein DnaK [Mycobacterium tuberculosis H37Rv]	0	13.2163	0	0	0	0	14.9574	0	0	0	0	0	0	0	0	0	0	36.5981	0	0	15.7205	640.359	10.6364	0
15607491	Rv0350	dnaK	44.5559	2	885.461	84.65	VPEDTLNKVDAAVAEAK		gi|15607491|ref|NP_214864.1|	chaperone protein DnaK [Mycobacterium tuberculosis H37Rv]	0	11.4942	0	140.285	0	9.27776	12.5275	18.7428	0	39.6946	143.604	0	0	62.0386	11.418	51.1046	28.7379	14.2263	0	12.8637	0	0.000190002	0	2360.91
15607491	Rv0350	dnaK	90.8888	3	609.354	72.05	DVLLLDVTPLSLGIETK		gi|15607491|ref|NP_214864.1|	chaperone protein DnaK [Mycobacterium tuberculosis H37Rv]	7655.32	5774.15	6432.33	11660.5	13667.8	12444.9	8510.27	5965.72	12178.4	5782.14	7568.78	4351.9	9719.1	4732.85	4876.72	2966.23	9407.72	14936.3	11289.6	17700.8	14016.2	5646.52	9404.23	5388
15607491	Rv0350	dnaK	36.7081	2	745.832	64.91	HMGSDWSIEIDGK	[2] Oxidation (M)	gi|15607491|ref|NP_214864.1|	chaperone protein DnaK [Mycobacterium tuberculosis H37Rv]	88.5238	244.5	332.59	254.46	4.71786	59.3699	407.491	368.282	388.112	1008.71	951.866	1104.49	247.401	385.38	374.655	12.5744	14.542	56.6186	547.405	12.0978	22.0647	0	17.229	0
15607491	Rv0350	dnaK	69.4972	2	1188.15	39.69	EPNKGVNPDEVVAVGAALQAGVLK		gi|15607491|ref|NP_214864.1|	chaperone protein DnaK [Mycobacterium tuberculosis H37Rv]	41.7235	35.847	0	20.7377	125.387	0	50.4224	0	140.615	14.8777	121.67	36.2649	567.746	174.201	76.9852	648.007	118.213	687.338	78.6804	32.4719	435.526	920.732	982.335	1548.36
15607491	Rv0350	dnaK	39.9495	3	923.773	80.72	RSETFTTADDNQPSVQIQVYQGER		gi|15607491|ref|NP_214864.1|	chaperone protein DnaK [Mycobacterium tuberculosis H37Rv]	161.627	38.7981	255.278	79.8846	0	106.269	305.55	16.3979	581.077	168.273	408.022	22.0491	519.67	82.2741	169.916	6.80556	0	0	524.841	538.208	0	0	0	0
15607491	Rv0350	dnaK	42.8101	2	487.272	32.04	MPAVTDLVK		gi|15607491|ref|NP_214864.1|	chaperone protein DnaK [Mycobacterium tuberculosis H37Rv]	4544.55	5718.03	4695.23	7511.12	10637.8	6186.72	1983.44	43882.3	1790.68	7080.99	2688.62	9873.34	1478.82	23884.3	6015.93	18143.5	13542.3	10333	9312.94	3620.27	6948.92	18327.2	9983.94	3507.92
15607491	Rv0350	dnaK	27.8868	3	389.551	23.31	FKGTSGIDLTK		gi|15607491|ref|NP_214864.1|	chaperone protein DnaK [Mycobacterium tuberculosis H37Rv]	258.386	314.885	289.456	9.26209	43.0044	0	380.729	160.374	521.801	103.305	211.671	57.3939	408.984	255.361	212.784	4.81684	22.7074	5.80869	197.643	816.103	63.0816	0	0.375497	1.46419
15607491	Rv0350	dnaK	40.7775	2	885.461	84.5	VPEDTLNKVDAAVAEAK		gi|15607491|ref|NP_214864.1|	chaperone protein DnaK [Mycobacterium tuberculosis H37Rv]	7156.85	5494.3	7985.22	8872.15	173.124	5120.09	4150.29	8699.51	2243.45	8348.27	5595.37	8173.39	1257.39	9618.52	8317.17	17.493	10.4893	74.9092	2231.6	1308.2	0	18.6682	77.8844	47.0342
15607491	Rv0350	dnaK	91.3555	3	636.352	32.97	GVNPDEVVAVGAALQAGVLK		gi|15607491|ref|NP_214864.1|	chaperone protein DnaK [Mycobacterium tuberculosis H37Rv]	20.0408	0	34.3393	0	7.17343	112.849	79.816	0	6.58037	11.3723	10.5815	5.09709	13.766	14.7088	41.4593	8.59908	22.5778	16.3624	0	274.43	28.3587	0	0	0
15607491	Rv0350	dnaK	46.0312	3	871.742	82.35	SETFTTADDNQPSVQIQVYQGER		gi|15607491|ref|NP_214864.1|	chaperone protein DnaK [Mycobacterium tuberculosis H37Rv]	8071.9	4793.04	6432.05	5866.72	10106.1	5602.59	8375.14	7357	13438	5985.28	9861.77	7616.95	9926.77	5120.84	5154.98	9052.52	9893.57	10776.4	11024.2	13231.5	10999.1	14114	14267	17087.4
15607491	Rv0350	dnaK	43.2683	2	885.461	82.92	VPEDTLNKVDAAVAEAK		gi|15607491|ref|NP_214864.1|	chaperone protein DnaK [Mycobacterium tuberculosis H37Rv]	185.633	112.137	308.282	93.0118	3863.48	291.31	306.956	106.687	235.36	131.633	274.445	32.6598	62.94	92.779	112.012	6192.08	7371.65	6294.5	136.434	87.6979	3660.75	6660.16	8186.12	135.04
15607491	Rv0350	dnaK	41.7932	2	531.797	41.49	TTPSIVAFAR		gi|15607491|ref|NP_214864.1|	chaperone protein DnaK [Mycobacterium tuberculosis H37Rv]	4297.59	4988.62	4433.48	12327.8	5490.83	10817.9	3760.45	32913.2	3624.75	4290.29	2268.24	4632.17	4825.19	15656.5	6944.86	13540.1	8943.21	4206.34	7014.13	8942.28	2300.2	4274.65	11025.7	7908.6
15607491	Rv0350	dnaK	40.7775	3	590.644	54	VPEDTLNKVDAAVAEAK		gi|15607491|ref|NP_214864.1|	chaperone protein DnaK [Mycobacterium tuberculosis H37Rv]	25238.1	21146.4	25230.4	26989.2	4290.92	18985.7	13566.3	26803.7	10252.5	22720.5	20265.9	24132.2	7059.72	22452.2	22880.3	2161.54	864.941	11528.6	12227.2	2427.82	710.165	5664.18	2042.3	10426.4
15607491	Rv0350	dnaK	50.2972	2	613.845	37.36	DAGQIAGLNVLR		gi|15607491|ref|NP_214864.1|	chaperone protein DnaK [Mycobacterium tuberculosis H37Rv]	21232.3	33606.6	19925.8	47866.2	19089.2	32643	4865.12	49481.1	5286.08	45355.9	12162.5	45826.2	3079.06	47947.9	33265.1	24787.9	23923.4	21467.1	15849.4	4931.51	15805.1	31623.3	23410.4	16615.3
15607491	Rv0350	dnaK	90.8888	2	913.526	75.13	DVLLLDVTPLSLGIETK		gi|15607491|ref|NP_214864.1|	chaperone protein DnaK [Mycobacterium tuberculosis H37Rv]	29123.2	23205.7	27629.5	28327.1	50668.7	19212.7	37744	24545.9	56231.6	32555.2	39711	24277.6	37091.5	18689.4	19951.4	22412.3	30480.1	65784.3	50193.9	93833.2	60641.1	40982	51726.7	42990.2
15607491	Rv0350	dnaK	53.9974	2	624.849	34.66	VVDWLVDKFK		gi|15607491|ref|NP_214864.1|	chaperone protein DnaK [Mycobacterium tuberculosis H37Rv]	7108.17	6471.95	6271.91	2176.54	2827.15	3358.7	6321.4	6354.9	7625.91	4555.46	7214.09	4062.45	9512.48	9696.43	8034.78	15883.6	7148.44	6290.45	2613.18	5711.78	3375.73	21589.5	21991.9	19517.4
15607491	Rv0350	dnaK	82.6057	3	1236.64	98.88	IELSSSQSTSINLPYITVDADKNPLFLDEQLTR		gi|15607491|ref|NP_214864.1|	chaperone protein DnaK [Mycobacterium tuberculosis H37Rv]	14117.4	10539.7	12752.3	10534.9	15927.1	1845	20631.4	13528.4	21389.8	13697.8	17204.2	11261.4	17696.6	10888.4	10547.5	17542.4	10925.9	26665.5	15716.5	19176.4	15204.1	29264.8	21272.7	38081.2
15607491	Rv0350	dnaK	78.0418	3	636.355	77.53	GVNPDEVVAVGAALQAGVLK		gi|15607491|ref|NP_214864.1|	chaperone protein DnaK [Mycobacterium tuberculosis H37Rv]	32222.7	24162.6	28042.5	26387.8	49105.2	41152.3	32213.8	30051.6	34420.3	31953.5	36306.9	27871.8	32523.5	20928.2	21371.6	35474.9	42996.7	57127.8	44836.4	26520	49315.4	42118	43869.3	54973.6
15607491	Rv0350	dnaK	42.8101	2	487.272	29.03	VVDWLVDK		gi|15607491|ref|NP_214864.1|	chaperone protein DnaK [Mycobacterium tuberculosis H37Rv]	4544.55	5718.03	4695.23	7511.12	10637.8	6186.72	1983.44	43882.3	1790.68	7080.99	2688.62	9873.34	1478.82	23884.3	6015.93	18143.5	13542.3	10333	9312.94	3620.27	6948.92	18327.2	9983.94	3507.92
15607491	Rv0350	dnaK	33.4561	2	801.885	60.72	HMGSDWSIEIDGKK		gi|15607491|ref|NP_214864.1|	chaperone protein DnaK [Mycobacterium tuberculosis H37Rv]	0	0	0	0	0	0	0	262.477	0	0	0	0	0	0	0	0	0	0	0	0	0	0	0	0
15607491	Rv0350	dnaK	30.6627	3	475.243	35.19	NQAETLVYQTEK		gi|15607491|ref|NP_214864.1|	chaperone protein DnaK [Mycobacterium tuberculosis H37Rv]	170.916	329.012	162.163	1113.6	67.969	1085.47	129.627	1460.05	229.365	397.028	224.407	517.17	94.3929	873.889	151.966	303.433	43.1568	60.1842	702.744	1210.11	66.5159	77.7441	250.261	123.723
15607491	Rv0350	dnaK	78.0418	2	954.031	123.18	GVNPDEVVAVGAALQAGVLK		gi|15607491|ref|NP_214864.1|	chaperone protein DnaK [Mycobacterium tuberculosis H37Rv]	26666.3	22122.6	25998	25849.8	54002.3	34755.8	34209.4	25884.5	38278.2	34009.2	43949.7	26700.3	33061.4	17924.9	18198.4	34788.8	45853.4	69989.7	56519.7	34128.5	60807.4	43680.5	47954.1	70215.6
15607491	Rv0350	dnaK	81.7666	3	1000.18	112.89	AVGIDLGTTNSVVSVLEGGDPVVVANSEGSR		gi|15607491|ref|NP_214864.1|	chaperone protein DnaK [Mycobacterium tuberculosis H37Rv]	14923.3	12486.8	18472.9	16248.2	24217.3	14863.1	14581.6	17992.8	10765.2	19317.9	20867.5	18181.5	13511.4	18314	14707.8	17621.5	22644.2	28979.6	17471.3	9864.4	11990.2	18978.4	16529.1	24052.7
15607491	Rv0350	dnaK	84.468	3	953.781	92.78	DAEAYLGEDITDAVITTPAYFNDAQR		gi|15607491|ref|NP_214864.1|	chaperone protein DnaK [Mycobacterium tuberculosis H37Rv]	19340.9	13387.2	22566.5	7995.02	25538.5	10131.1	24471.5	15089.2	16875.7	13527.2	17181.2	11769.7	17485.1	15176.8	17817	30061.8	21157.7	30758.5	9486.98	28190	7642.78	39529.8	24810.7	30556.5
15607491	Rv0350	dnaK	33.4561	2	551.803	56.42	AALGGSDISAIK		gi|15607491|ref|NP_214864.1|	chaperone protein DnaK [Mycobacterium tuberculosis H37Rv]	1123.05	2057.21	1414.06	1483.18	1517.84	1810.27	1389.43	1500.77	2879.17	1544.01	1731.66	1348.37	1232.75	2172.39	1014.38	1796.88	898.262	357.64	1328.4	72.1471	1267.63	609.919	1770.66	149.123
15607491	Rv0350	dnaK	122.947	3	779.75	36.93	GIPQIEVTFDIDANGIVHVTAK		gi|15607491|ref|NP_214864.1|	chaperone protein DnaK [Mycobacterium tuberculosis H37Rv]	235.738	174.879	302.398	101.679	145.727	79.6607	510.903	535.364	373.51	120.976	76.93	71.1468	387.75	222.05	201.411	433.755	126.813	561.718	502.792	3563.46	1043.85	3060.46	1883.73	1690.12
15607491	Rv0350	dnaK	45.9387	2	980.52	27.63	IVNEPTAAALAYGLDKGEK		gi|15607491|ref|NP_214864.1|	chaperone protein DnaK [Mycobacterium tuberculosis H37Rv]	522.986	443.2	809.02	873.358	549.644	863.847	652.52	497.217	496.885	325.449	553.104	352.289	408.07	1608.04	1329.57	1800.26	1014.99	11.435	135.593	74.9238	21.519	0	2041.98	120.332
15607491	Rv0350	dnaK	30.6627	2	712.356	50.66	NQAETLVYQTEK		gi|15607491|ref|NP_214864.1|	chaperone protein DnaK [Mycobacterium tuberculosis H37Rv]	272.739	423.249	282.797	1105.75	10.2317	1829.49	228.847	1563.92	506.328	466.475	399.608	743.532	208.949	1548.51	330.235	1181.7	30.9044	2.96946	1064.91	2807.38	240.136	6.26149	3.31459	1.21392
15607491	Rv0350	dnaK	45.9387	3	654.016	95.43	IVNEPTAAALAYGLDKGEK		gi|15607491|ref|NP_214864.1|	chaperone protein DnaK [Mycobacterium tuberculosis H37Rv]	19350.9	14844.1	19832.5	15995.7	18867.1	18287.4	14585.9	17617.4	12591.5	12315.9	12992.6	12941.9	11942.8	24683.2	21608.3	30578.2	14657.3	14790.3	6531.49	3665.16	9633.25	27479.2	37053.3	23365.1
15607491	Rv0350	dnaK	34.2918	2	712.358	58.84	NQAETLVYQTEK		gi|15607491|ref|NP_214864.1|	chaperone protein DnaK [Mycobacterium tuberculosis H37Rv]	13.1104	27.5638	18.8234	377.75	876.032	58.5014	16.6621	289.433	8.77692	0	7.27858	99.9011	2.3536	22.0521	43.9644	492.112	7.26053	1931.81	24.2672	7.78055	81.5664	1317.08	1363.92	221.473
15607491	Rv0350	dnaK	80.6483	3	747.094	48.4	GEVKDVLLLDVTPLSLGIETK		gi|15607491|ref|NP_214864.1|	chaperone protein DnaK [Mycobacterium tuberculosis H37Rv]	4865.07	4569.08	3828.39	4329.81	4759.16	974.942	3775.9	6711.41	5719.31	2921.95	3468.66	2425.06	8499.12	5905.42	6174.23	13120.2	2086.25	4102.92	2587.34	2371.26	2867.63	15070.7	18260.6	14140.1
15607491	Rv0350	dnaK	36.6155	3	497.562	37.37	HMGSDWSIEIDGK	[2] Oxidation (M)	gi|15607491|ref|NP_214864.1|	chaperone protein DnaK [Mycobacterium tuberculosis H37Rv]	100.835	225.944	448.796	545.189	14.398	205.297	465.808	169.47	565.329	1060.87	1453.24	1248.11	441.577	460.769	378.187	55.1426	0	23.1349	732.772	0.456192	0	94.3404	0.00331685	2.32067
15607491	Rv0350	dnaK	80.6483	2	1120.14	80.29	GEVKDVLLLDVTPLSLGIETK		gi|15607491|ref|NP_214864.1|	chaperone protein DnaK [Mycobacterium tuberculosis H37Rv]	165.676	348.029	211.717	54.2681	322.183	51.6092	407.091	51.0532	1031.86	148.409	551.78	31.8834	1773.17	532.144	291.785	2700.01	119.239	757.923	135.992	637.89	633.879	5759.36	3765.21	5771.14
15607491	Rv0350	dnaK	73.7661	3	971.187	92.18	KPFQSVIADTGISVSEIDHVVLVGGSTR		gi|15607491|ref|NP_214864.1|	chaperone protein DnaK [Mycobacterium tuberculosis H37Rv]	5432.65	3570.35	5409.17	5606.71	7020.24	4457.29	6825.02	5216.76	4012.63	9786.58	10307	8681.25	4999.96	4835.82	5620.92	7749.41	5203.32	10671.1	6710.94	10409	4966.96	14481.9	6215.05	12471.8
15607491	Rv0350	dnaK	35.0348	2	809.884	21.26	HMGSDWSIEIDGKK	[2] Oxidation (M)	gi|15607491|ref|NP_214864.1|	chaperone protein DnaK [Mycobacterium tuberculosis H37Rv]	0	1.6973	0	0	0	0	0	0	0	5.9043	0	3.91623	0	6.74935	0.0122144	0	0	83.7935	0.197464	53.1018	14.859	288.943	219.462	0
15607491	Rv0350	dnaK	29.4623	2	712.359	46.61	NQAETLVYQTEK		gi|15607491|ref|NP_214864.1|	chaperone protein DnaK [Mycobacterium tuberculosis H37Rv]	0	0	0	97.0518	1.40418	0	0	11242.6	0	5.52456	11.0663	2.20509	0	11.0594	1.32254	2.85182	955.187	25.7518	0	0	276.074	17.4789	11.9506	0
15607492	Rv0351	grpE	108.724	2	857.472	91.14	ASVVSQLLGVLDDLER		gi|15607492|ref|NP_214865.1|	protein GrpE [Mycobacterium tuberculosis H37Rv]	1162.67	1357.66	2797.01	92.585	2644.35	57.671	2323.22	797.274	2569.88	192.032	391.267	12.8854	2328.42	1014.83	1208.36	1178.3	5177.16	8354.07	4867.5	12147.6	4870.97	5530.43	6412.6	3705.1
15607492	Rv0351	grpE	111.496	3	571.982	62.28	ASVVSQLLGVLDDLER		gi|15607492|ref|NP_214865.1|	protein GrpE [Mycobacterium tuberculosis H37Rv]	1.73541	0	4.19985	66.8728	8.69049	53.9659	16.6009	7.01416	0	34.5021	14.2934	14.2763	39.9453	2.06984	31.0005	2097.36	0.473441	0.139151	1.40978	0	149.245	11.6581	4.00135	0
15607492	Rv0351	grpE	108.724	3	571.982	61.45	ASVVSQLLGVLDDLER		gi|15607492|ref|NP_214865.1|	protein GrpE [Mycobacterium tuberculosis H37Rv]	1169.17	1320.74	2527.18	227.952	2271.17	1593.94	2033.4	823.326	2495.49	151.393	154.603	11.3502	1829.76	978.411	1044.06	10.1972	3980.03	5229.75	4104.88	7108.03	3887.44	4072.68	5465.72	2341.97
15607497	Rv0356c	-	64.6604	2	618.385	32.45	ITPIDVPLIVR		gi|15607497|ref|NP_214870.1|	hypothetical protein Rv0356c [Mycobacterium tuberculosis H37Rv]	1115.49	1330.71	6.15065	624.184	83.0331	160.092	730.47	970.636	581.808	225.724	370.249	283.166	466.484	894.548	974.556	77.1023	781.853	53.9342	37.2336	261.159	70.131	586.839	54.2701	4.23604
15607497	Rv0356c	-	35.4067	3	374.529	34.4	TAFLHVDYR		gi|15607497|ref|NP_214870.1|	hypothetical protein Rv0356c [Mycobacterium tuberculosis H37Rv]	215.547	242.683	213.069	0	0	0	237.043	0	172.39	0	0	0	147.603	64.405	95.6774	0	0	6.84622	11.6339	0	0	7.53605	0	0
15607497	Rv0356c	-	61.5981	3	738.027	20.39	LQDLAVAADPGDAVWDEAAER		gi|15607497|ref|NP_214870.1|	hypothetical protein Rv0356c [Mycobacterium tuberculosis H37Rv]	1467.85	1559.08	3410.27	1400.18	3459.99	1676.81	917.763	1089.59	1486.46	1441.64	2347.96	924.275	1488.6	788.276	884.961	1386.92	407.462	1093.74	576.327	559.248	836.725	1194.08	2077.51	743.143
15607498	Rv0357c	purA	110.007	3	672.019	92.2	ALDPAQVVDALLEQAEGFK		gi|15607498|ref|NP_214871.1|	adenylosuccinate synthetase [Mycobacterium tuberculosis H37Rv]	3145.37	3146.33	4324.21	2545.65	4961.78	2916.35	3706.43	2871.07	6507.5	2040.69	3187.6	1395.81	4000.66	3300.41	2768.08	0	5274.1	7470.87	9006.6	5382.58	8206.08	3411.53	5485.95	6154.43
15607498	Rv0357c	purA	52.5148	2	457.306	33.16	IGTVLGILK		gi|15607498|ref|NP_214871.1|	adenylosuccinate synthetase [Mycobacterium tuberculosis H37Rv]	687.94	558.183	549.674	2050.48	445.101	1299.44	38.3879	2276.08	62.9437	661.999	0	1157.81	0	2128.56	942.934	582.186	355.246	278.691	596.419	136.291	223.576	427.356	0	36.7705
15607498	Rv0357c	purA	47.6082	2	890.967	57.72	LEQLAGAPVSCIGVGPGR	[11] Carbamidomethyl (C)	gi|15607498|ref|NP_214871.1|	adenylosuccinate synthetase [Mycobacterium tuberculosis H37Rv]	273.063	1012.46	327.064	1751.19	157.935	1275.95	100.279	208.711	705.449	1252.45	483.271	1251.46	13.5575	72.8894	73.6284	721.624	1368.33	267.54	361.01	67.8766	105.36	898.888	466.522	772.932
15607498	Rv0357c	purA	109.916	2	1007.53	102.97	ALDPAQVVDALLEQAEGFK		gi|15607498|ref|NP_214871.1|	adenylosuccinate synthetase [Mycobacterium tuberculosis H37Rv]	498.355	683.91	1062.16	891.435	1906.96	437.677	1101.49	595.405	2587.21	1078.07	1902.96	753.205	1595.25	760.909	800.102	125.038	1664.05	2779.24	3138.22	4792.5	3287.27	1367.09	1261.9	2486.82
15607498	Rv0357c	purA	112.972	3	672.02	85.31	ALDPAQVVDALLEQAEGFK		gi|15607498|ref|NP_214871.1|	adenylosuccinate synthetase [Mycobacterium tuberculosis H37Rv]	0	0	15.4564	74.0132	300.013	220.579	0.915022	5.77418	6.79355	75.6443	30.3133	6.69867	2.07546	16.2717	8.89478	2479.16	0	86.6296	22.1074	29.2054	350.692	6.4407	0	12.9298
15607498	Rv0357c	purA	72.5588	3	735.037	44.27	AKPVYEELPGWWEDISGAR		gi|15607498|ref|NP_214871.1|	adenylosuccinate synthetase [Mycobacterium tuberculosis H37Rv]	6590.51	5982.09	7686.4	2181.77	3547.71	3497.76	5213.25	3615.19	5817.77	2830.79	4252.01	2983.39	5214.62	4025.28	4458.87	5108.56	4501.18	4041.8	6036.92	4178.15	4193.22	4664.57	859.355	5060.36
15607498	Rv0357c	purA	50.9464	2	457.305	34.75	IGTVLGILK		gi|15607498|ref|NP_214871.1|	adenylosuccinate synthetase [Mycobacterium tuberculosis H37Rv]	0	0	0	0	0	0	0	20.3749	0	0	0	0	0	0	0	0	0	0	0	0	0	0	356.502	0
15607501	Rv0360c	-	23.735	2	662.31	65.34	AAAAIGETDEYGR		gi|15607501|ref|NP_214874.1|	hypothetical protein Rv0360c [Mycobacterium tuberculosis H37Rv]	95.9656	604.411	254.382	25.6987	4.81282	6.25226	137.428	166.211	377.048	42.1539	65.1758	42.7563	118.662	91.0985	72.8851	0	0	0	45.6	340.045	0	0	1.4291	0
15607504	Rv0363c	fba	38.1932	2	839.983	69.38	LRPDILAQGQQVAAAK		gi|15607504|ref|NP_214877.1|	fructose-bisphosphate aldolase [Mycobacterium tuberculosis H37Rv]	0	0	0	0	16.3157	0	0	0	0	18.8727	0	0	0	0	0	1685.29	1115	0	0	197.48	453.486	0	960.814	0
15607504	Rv0363c	fba	36.1511	2	839.981	86.5	LRPDILAQGQQVAAAK		gi|15607504|ref|NP_214877.1|	fructose-bisphosphate aldolase [Mycobacterium tuberculosis H37Rv]	1168.95	1304.02	1480.88	756.51	0	466.781	273.05	1894.17	194.984	987.663	173.326	777.157	20.8566	2055.6	2243.29	0	0	0	963.95	0	0	0	12.0406	0.082748
15607504	Rv0363c	fba	54.2761	2	1193.57	53.5	QNSYAFPAINCTSSETVNAAIK	[11] Carbamidomethyl (C)	gi|15607504|ref|NP_214877.1|	fructose-bisphosphate aldolase [Mycobacterium tuberculosis H37Rv]	257.667	190.947	525.131	0	57.5447	40.3486	508.361	49.7717	291.794	12.9247	117.43	14.1465	185.867	71.9362	191.441	1541.84	2213.83	1608.52	1324	380.043	404.92	0	0	1019.02
15607504	Rv0363c	fba	64.6604	3	754.062	52.24	LGLPADAKPFDFVFHGGSGSLK		gi|15607504|ref|NP_214877.1|	fructose-bisphosphate aldolase [Mycobacterium tuberculosis H37Rv]	8591.07	10327.7	8496.71	5202.37	9196.84	8689.9	8495.34	7896.03	7882.11	7192.54	7633.74	5651.9	7804.07	7440.69	7370.88	12467.1	11545.2	11218.8	11825.4	6251.33	7283.14	13088	10905.6	16599.6
15607504	Rv0363c	fba	64.01	2	859.445	88.59	PIATPEVYAEMLGQAK		gi|15607504|ref|NP_214877.1|	fructose-bisphosphate aldolase [Mycobacterium tuberculosis H37Rv]	9695.77	12429.9	15017.1	5015.57	8760.29	8058.87	10465.3	6234.86	6943.77	9632.24	7180.93	6857.12	9536.6	8441.64	11177.1	16861.3	12637.1	14251.9	10278.2	10473.6	13013.1	12343.4	12570.2	18207.6
15607504	Rv0363c	fba	74.2318	3	849.078	107.59	GFADAGSDGIIQFSTGGAEFGSGLGVK		gi|15607504|ref|NP_214877.1|	fructose-bisphosphate aldolase [Mycobacterium tuberculosis H37Rv]	4199.02	3370.11	3145.57	2379.12	7915.97	4862.46	3577.93	3191.26	2266.93	3609.44	2777.96	2714.95	3813.49	2339.34	2724.93	11544.4	11467.7	12251.4	7647.41	4200.44	4336.28	6719.71	3335.69	6739.7
15607504	Rv0363c	fba	52.0537	2	851.483	32.74	LDSYVRPLLAISAQR		gi|15607504|ref|NP_214877.1|	fructose-bisphosphate aldolase [Mycobacterium tuberculosis H37Rv]	893.341	785.155	982.911	1.29833	367.695	1421.46	846.497	868.202	720.958	358.683	371.804	151.308	657.104	678.544	878.004	972.87	1906.09	1132.27	1680.03	1479.21	1109.58	481.92	413.235	1199.65
15607504	Rv0363c	fba	91.6334	3	1084.21	90.8	GGNPLFQSHMWDGSAVPIDENLAIAQELLK		gi|15607504|ref|NP_214877.1|	fructose-bisphosphate aldolase [Mycobacterium tuberculosis H37Rv]	3707.25	3767.54	4213.43	0	65.4394	0	4524.75	1389.52	3065.78	0	575.962	0	3515.94	658.686	2036.03	5186.11	4925.53	6487.26	5695.22	6223.62	5699	4200.53	7761.28	8840.68
15607504	Rv0363c	fba	39.5822	2	839.982	56.94	LRPDILAQGQQVAAAK		gi|15607504|ref|NP_214877.1|	fructose-bisphosphate aldolase [Mycobacterium tuberculosis H37Rv]	0	0	0	53.3668	180.112	45.4147	0.266511	0.73415	0	3.63618	1.68367	0	0	11.9439	1.16798	0	0	953.67	0	0	0	635.467	0	0
15607504	Rv0363c	fba	64.1957	3	573.302	55.12	PIATPEVYAEMLGQAK		gi|15607504|ref|NP_214877.1|	fructose-bisphosphate aldolase [Mycobacterium tuberculosis H37Rv]	4662.73	4030.33	3888.75	1270.93	2707.95	4717.8	3447.78	2640.6	2496.57	2947.52	2742.41	2432.36	3692.37	3410.93	3923.81	5565.54	5768.74	4031.24	3089.26	3789.64	3905.07	5348.59	4604.24	5132.87
15607504	Rv0363c	fba	87.4553	3	1089.55	73.5	GGNPLFQSHMWDGSAVPIDENLAIAQELLK	[10] Oxidation (M)	gi|15607504|ref|NP_214877.1|	fructose-bisphosphate aldolase [Mycobacterium tuberculosis H37Rv]	1475.82	2489.79	2488.25	231.886	1352.04	0	1927.72	1842.1	4763.35	2227.26	3901.89	1836.82	2253.52	1140.55	1788.5	1298.53	2473.16	4816.38	5946.86	2758.02	4330.42	1224.17	1559.79	2165.36
15607505	Rv0364	-	50.8537	2	436.772	31.2	WTIILAR		gi|15607505|ref|NP_214878.1|	transmembrane protein [Mycobacterium tuberculosis H37Rv]	30.5645	0	0	0	0	0	12.2888	10.7723	15.4697	0	0	0	0	0	0	0	0	0	0	0	0	123.789	40.4332	44.1996
15607505	Rv0364	-	52.0537	2	436.768	19.12	WTIILAR		gi|15607505|ref|NP_214878.1|	transmembrane protein [Mycobacterium tuberculosis H37Rv]	0	0	0	0	0	0	0	0	0	0	0	0	0	0	0	0	0	0	0	227.284	6.62667	0	0	0
15607506	Rv0365c	-	84.0022	2	854.433	40.87	QTVDGLPVFGAFWDR		gi|15607506|ref|NP_214879.1|	hypothetical protein Rv0365c [Mycobacterium tuberculosis H37Rv]	1347.44	1275.04	1039.71	71.1876	3587.12	297.47	1595.68	1359.26	2216.71	698.596	1402.73	887.605	728.052	552.848	700.996	1099.09	1357.79	2032.16	1478.13	1937.72	3375.4	1186.97	875.361	1553.27
15607524	Rv0383c	-	32.3385	3	400.572	23.11	KVGTNVVVDLR		gi|15607524|ref|NP_214897.1|	hypothetical protein Rv0383c [Mycobacterium tuberculosis H37Rv]	787.118	649.161	739.751	597.204	237.324	394.992	849.904	831.499	842.791	985.266	1257.29	914.402	800.793	505.199	599.61	599.281	450.835	100.836	690.991	933.715	44.8428	80.5313	939.011	50.4549
15607524	Rv0383c	-	74.7889	2	713.887	70.74	ESDIWLLGAIGPR		gi|15607524|ref|NP_214897.1|	hypothetical protein Rv0383c [Mycobacterium tuberculosis H37Rv]	4547.85	4361.54	3859.55	1046.02	4616.86	4320.77	4849.62	2085.81	5510.98	4464.1	7052.44	4257.05	5194.4	3661.72	2920.97	6682.86	4844.83	2661.1	4468.68	9063.48	6403.77	5740.11	6903.19	10825.9
15607524	Rv0383c	-	49.8329	2	972.515	48.75	VLPPLPQEMPQQTGVGPR		gi|15607524|ref|NP_214897.1|	hypothetical protein Rv0383c [Mycobacterium tuberculosis H37Rv]	666.95	371.157	531.139	627.052	38.6925	289.453	317.432	258.501	142.555	623.971	302.737	730.555	39.5417	569.529	596.663	984.637	443.91	386.381	423.987	20.7918	359.383	1137.35	585.637	367.379
15607524	Rv0383c	-	32.2455	2	600.354	33.91	KVGTNVVVDLR		gi|15607524|ref|NP_214897.1|	hypothetical protein Rv0383c [Mycobacterium tuberculosis H37Rv]	263.566	185.279	250.146	247.163	43.3607	134.34	359.711	5.26599	298.139	436.088	486.225	419.038	320.113	286.557	279.023	110.098	119.358	451.332	330.284	373.541	70.6453	104.383	98.2377	0
15607524	Rv0383c	-	41.2387	2	980.517	43.85	VLPPLPQEMPQQTGVGPR	[9] Oxidation (M)	gi|15607524|ref|NP_214897.1|	hypothetical protein Rv0383c [Mycobacterium tuberculosis H37Rv]	181.903	276.989	491.023	1388.07	0	721.469	680.29	41.9229	14.7503	1525.28	117.233	2144.37	290.416	309.173	703.783	0	0	0	120.004	0	0	0	0	0
15607524	Rv0383c	-	38.3787	2	774.903	61.68	AQPDPATTVLPDPAR		gi|15607524|ref|NP_214897.1|	hypothetical protein Rv0383c [Mycobacterium tuberculosis H37Rv]	146.641	606.449	168.716	3340.77	186.926	1185.3	53.1446	940.064	45.8908	1590.64	136.606	3133.61	47.2841	1725.5	465.065	186.94	62.017	111.794	719.895	82.3726	46.5163	365.276	525.989	6.67429
15607524	Rv0383c	-	50.7609	2	972.518	40.13	VLPPLPQEMPQQTGVGPR		gi|15607524|ref|NP_214897.1|	hypothetical protein Rv0383c [Mycobacterium tuberculosis H37Rv]	0	0	0	0	0	0	0	0.0906671	0	0	0	0	0	1.77152	0	0	0	0	0	0	0	10.1018	0	0
15607525	Rv0384c	clpB	41.8859	3	418.261	21.75	RLQLQVSLPAK		gi|15607525|ref|NP_214898.1|	chaperone protein ClpB [Mycobacterium tuberculosis H37Rv]	6.87164	31.9848	0	0	39.2998	0.770872	0.100628	0	3.14576	0	0	0	19.4106	9.07741	0	0	0	467.624	0.372502	0	24.3115	252.346	0	317.282
15607525	Rv0384c	clpB	94.5914	2	1127.56	89.35	EEVGPDDIADVVSAWTGIPAGR		gi|15607525|ref|NP_214898.1|	chaperone protein ClpB [Mycobacterium tuberculosis H37Rv]	330.278	474.874	420.769	81.8835	210.437	389.268	659.627	399.882	615.83	316.582	404.783	208.501	334.811	154.187	260.841	153.28	475.989	1078.27	499.167	154.017	1541.94	173.515	100.654	513.308
15607525	Rv0384c	clpB	57.7058	2	1138.58	14.25	AGVSDPNRPTGAFMFLGPTGVGK		gi|15607525|ref|NP_214898.1|	chaperone protein ClpB [Mycobacterium tuberculosis H37Rv]	0	0	65.1996	0	0	0	107.607	112.262	0	0	0	0	0	40.7596	0	89.3975	82.8024	109.634	0	8.90402	91.261	400.683	294.957	744.282
15607525	Rv0384c	clpB	41.9787	2	626.889	15.35	RLQLQVSLPAK		gi|15607525|ref|NP_214898.1|	chaperone protein ClpB [Mycobacterium tuberculosis H37Rv]	0.0528323	0	0	9.95253	0	56.3573	0	0	0	0	0	0	0	0	0	10.1571	0	230.533	0	0	175.312	524.411	0	5.40617
15607525	Rv0384c	clpB	50.4826	2	599.358	47.9	IVDIQLAQLGK		gi|15607525|ref|NP_214898.1|	chaperone protein ClpB [Mycobacterium tuberculosis H37Rv]	2665.57	2931.53	2951.02	3766.31	1561.67	1081.23	1582.23	4856.47	1782.88	3575.88	1409.05	2572.8	1356.26	3431.23	3078.79	2343.19	3221.49	2704.43	1280.69	2549.53	2277.59	3625.21	3545.86	3548.69
15607525	Rv0384c	clpB	70.3353	3	717.372	53.63	FQQVYVGEPSVEDTIGILR		gi|15607525|ref|NP_214898.1|	chaperone protein ClpB [Mycobacterium tuberculosis H37Rv]	10990.6	3114.07	7206.83	5799.65	6553.84	8507.13	9774.51	10521.8	9292.78	7356.73	6033.03	6772.69	9186.47	10439.4	3952.09	8423.48	9117.98	3921.32	7274.87	3256.25	3191.66	9673.75	9994.12	20009.4
15607525	Rv0384c	clpB	89.683	2	986.023	74.56	LDDVLIFEGLNPEELVR		gi|15607525|ref|NP_214898.1|	chaperone protein ClpB [Mycobacterium tuberculosis H37Rv]	5241.17	5537.7	6618.68	3628.96	7179.81	4484.66	6001.87	4578.81	8077.89	5748.58	8510.06	5461.61	5783.6	4654.08	4013.83	10090.7	12089	14390.8	7942.37	16101	13825.3	7828.42	8664.67	10805
15607525	Rv0384c	clpB	35.779	3	554.622	30.07	VTSPEPEATYQALQK		gi|15607525|ref|NP_214898.1|	chaperone protein ClpB [Mycobacterium tuberculosis H37Rv]	235.314	197.754	203.422	1089.13	22.2869	228.501	118.723	634.726	94.4203	167.217	25.0486	423.945	0	782.561	148.926	237.671	179.757	16.0984	239	0	0	117.448	150.424	22.8857
15607525	Rv0384c	clpB	27.1438	2	777.912	59.36	LPQATGASTQPQLSR		gi|15607525|ref|NP_214898.1|	chaperone protein ClpB [Mycobacterium tuberculosis H37Rv]	0	0	0	61.7942	0.551396	0	0	717.669	0	1.64339	0	19.9221	0	57.2682	0	0	6.69086	0	1.21715	0	0	0	0	0
15607525	Rv0384c	clpB	70.3353	2	1075.56	66.43	FQQVYVGEPSVEDTIGILR		gi|15607525|ref|NP_214898.1|	chaperone protein ClpB [Mycobacterium tuberculosis H37Rv]	2480.94	2680.68	4001.63	3857.94	5977.47	2310.77	3911.23	2588.35	4199.12	5149.34	5661.15	3785.82	4170.3	2860.96	3371.36	5433.54	6465.82	7969.59	4014.31	5594.7	6209.89	5096.55	3700.75	7219.04
15607525	Rv0384c	clpB	40.3179	2	626.886	24.86	RLQLQVSLPAK		gi|15607525|ref|NP_214898.1|	chaperone protein ClpB [Mycobacterium tuberculosis H37Rv]	0	0	0	0.06697	0.431378	0	0	24.2232	0	0	0	0	0.101694	6.67465	0	0.611069	0.462979	6.80234	0	0	3.39101	257.249	454.974	38.6476
15607525	Rv0384c	clpB	51.8693	3	501.938	30.97	ITDSALVAAATLSDR		gi|15607525|ref|NP_214898.1|	chaperone protein ClpB [Mycobacterium tuberculosis H37Rv]	352.021	559.543	594.684	303.281	556.32	441.632	235.308	540.353	604.213	222.191	197.035	132.127	132.161	596.257	273.697	327.603	1217.56	680.573	270.368	811.543	751.406	522.388	631.956	467.601
15607525	Rv0384c	clpB	55.7596	2	804.929	31.41	RPYTVVLFDEIEK		gi|15607525|ref|NP_214898.1|	chaperone protein ClpB [Mycobacterium tuberculosis H37Rv]	537.892	517.993	1553.72	563.137	1190.24	1108.09	972.031	546.682	914.693	681.687	453.646	236.522	896.593	490.459	757.848	722.432	1091.72	1109.85	126.64	1153.67	870.479	1371.54	254.148	580.656
15607525	Rv0384c	clpB	94.7787	3	752.038	56.42	EEVGPDDIADVVSAWTGIPAGR		gi|15607525|ref|NP_214898.1|	chaperone protein ClpB [Mycobacterium tuberculosis H37Rv]	1155.19	1310.24	1048.34	129	154.046	364.957	1219.83	1208.89	928.298	334.574	346.947	294.072	552.935	785.984	833.375	592.864	1134.69	2272.24	1219.92	39.8376	2083.55	542.404	220.389	249.665
15607525	Rv0384c	clpB	34.0143	3	611.626	28.81	MEIDSRPVEIDEVER	[1] Oxidation (M)	gi|15607525|ref|NP_214898.1|	chaperone protein ClpB [Mycobacterium tuberculosis H37Rv]	0	142.231	8.11734	802.604	0	22.1128	0	199.727	0	407.736	13.2235	483.095	0	72.4747	89.6375	10.9784	5.19624	0	72.5955	0	0	12.4358	30.3269	0
15607525	Rv0384c	clpB	45.2906	3	405.562	30.95	DLKEQLEALR		gi|15607525|ref|NP_214898.1|	chaperone protein ClpB [Mycobacterium tuberculosis H37Rv]	94.1159	28.1975	0	30.8019	0	0	0	65.893	7.80865	185.065	0	177.015	7.86341	165.518	134.374	26.576	0	0	0	7.20588	0	0	0	20.5617
15607525	Rv0384c	clpB	57.9825	2	1109.58	70.77	LIGAPPGYVGYEAGGQLTEAVR		gi|15607525|ref|NP_214898.1|	chaperone protein ClpB [Mycobacterium tuberculosis H37Rv]	248.905	269.96	564.241	194.928	637.496	207.029	768.892	201.759	843.862	483.034	568.827	175.86	518.78	421.985	400.77	529.97	1965.51	2402.47	939.566	1770.2	2038.04	745.367	581.413	1380.89
15607525	Rv0384c	clpB	67.7285	2	656.315	64.43	ALADFLFDDER		gi|15607525|ref|NP_214898.1|	chaperone protein ClpB [Mycobacterium tuberculosis H37Rv]	6633.17	5714.63	6765.56	3322.69	4228.82	4046.21	5225.63	5350.11	7221.73	3824.18	4279.95	3116.97	4615.99	4635.98	4026.17	6426.15	6830.06	8862.54	2490.99	9319.09	8070.69	11430.2	9833.52	1673.04
15607525	Rv0384c	clpB	39.1209	3	418.259	32.34	LQLQVSLPAKR		gi|15607525|ref|NP_214898.1|	chaperone protein ClpB [Mycobacterium tuberculosis H37Rv]	227.498	244.096	289.312	298.608	225.213	77.7564	313.493	340.993	402.932	291.08	307.358	150.533	300.485	52.3779	217.165	623.941	495.34	745.265	266.877	1154.03	486.172	445.714	1214.39	989.178
15607525	Rv0384c	clpB	39.1209	3	418.259	31.33	RLQLQVSLPAK		gi|15607525|ref|NP_214898.1|	chaperone protein ClpB [Mycobacterium tuberculosis H37Rv]	227.498	244.096	289.312	298.608	225.213	77.7564	313.493	340.993	402.932	291.08	307.358	150.533	300.485	52.3779	217.165	623.941	495.34	745.265	266.877	1154.03	486.172	445.714	1214.39	989.178
15607525	Rv0384c	clpB	41.8859	3	418.261	32.6	LQLQVSLPAKR		gi|15607525|ref|NP_214898.1|	chaperone protein ClpB [Mycobacterium tuberculosis H37Rv]	6.87164	31.9848	0	0	39.2998	0.770872	0.100628	0	3.14576	0	0	0	19.4106	9.07741	0	0	0	467.624	0.372502	0	24.3115	252.346	0	317.282
15607525	Rv0384c	clpB	35.779	2	831.421	60.09	VTSPEPEATYQALQK		gi|15607525|ref|NP_214898.1|	chaperone protein ClpB [Mycobacterium tuberculosis H37Rv]	78.3977	562.665	84.4192	2153.21	4.28682	262.162	0	2001.17	0	742.53	0	1364.13	0	1891.81	265.477	30.3645	10.2748	0	325.078	2.99004	0	6.02477	1.50963	64.4143
15607525	Rv0384c	clpB	89.683	3	657.684	62.31	LDDVLIFEGLNPEELVR		gi|15607525|ref|NP_214898.1|	chaperone protein ClpB [Mycobacterium tuberculosis H37Rv]	2620.07	2536.75	2914.37	988.599	1146.8	2100.84	2191.78	2283.2	3301.24	1374	2057.54	1104.4	2480.78	1944.66	1826.08	2904.42	4137.19	4564.22	2058.25	4922.11	4477.3	2335.28	2900.23	2711.21
15607525	Rv0384c	clpB	39.7658	3	606.3	32.09	MEIDSRPVEIDEVER		gi|15607525|ref|NP_214898.1|	chaperone protein ClpB [Mycobacterium tuberculosis H37Rv]	3457.44	1416.21	2250.13	4890.88	6411.37	1392.01	1365.22	2732.21	2473.46	6053.4	1287.16	1254.35	450.604	1788.5	1502.22	1918.24	1896.41	1580.08	1436.73	3116.08	627.21	1913.48	1349.82	820.134
15607525	Rv0384c	clpB	102.647	3	641.669	66.45	AHPDVFDVLLQVLDEGR		gi|15607525|ref|NP_214898.1|	chaperone protein ClpB [Mycobacterium tuberculosis H37Rv]	1949.34	1880.43	2273.09	300.83	749.781	1620.11	2442.74	805.475	4204.3	668.193	823.607	391.106	1989.35	1197.55	1394.21	2315.67	1966.1	3430.32	1350.77	7206.79	4000.54	2825.02	4722.81	2449.96
15607525	Rv0384c	clpB	74.0456	3	911.796	23.12	MLLAGQVHDGDTVPVNVSPDADSLILG		gi|15607525|ref|NP_214898.1|	chaperone protein ClpB [Mycobacterium tuberculosis H37Rv]	1762.95	1520.87	2131.44	345.865	997.183	856.289	2427.01	1372.03	2524.67	893.653	843.484	873.731	2032.83	1459.32	1301.42	2756.63	3695.26	4798.61	2398.98	3796.2	4290.83	3098.61	3623.5	5794.12
15607525	Rv0384c	clpB	39.5822	3	684.713	58.19	LLDRLPQATGASTQPQLSR		gi|15607525|ref|NP_214898.1|	chaperone protein ClpB [Mycobacterium tuberculosis H37Rv]	0	0	0	235.285	7.80622	70.8217	0	0	5.94908	32.9686	0	0	0	0	25.2748	998.809	145.142	115.02	24.7363	158.698	7.91513	123.588	1165.53	24.7119
15607526	Rv0385	-	47.3293	2	450.777	24.67	ALIIDLSR		gi|15607526|ref|NP_214899.1|	monooxygenase [Mycobacterium tuberculosis H37Rv]	206.221	171.697	60.2406	170.26	174.758	71.1241	174.356	348.629	176.851	247.789	88.1003	180.834	140.564	271.508	218.501	52.0897	39.6183	82.4582	50.1937	109.341	0	0	24.705	63.2817
15607527	Rv0386	-	21.1728	3	322.523	32.7	HLEVAAAVR		gi|15607527|ref|NP_214900.1|	transcriptional regulator [Mycobacterium tuberculosis H37Rv]	38.5124	27.5995	31.7668	6.46259	34.1088	0	65.3298	14.6802	33.6879	25.4828	54.4339	13.6149	43.7111	23.2442	31.9471	2.24889	28.7047	4.7245	25.4374	37.671	37.4393	20.4573	29.8723	85.9579
15607530	Rv0389	purT	58.1677	2	754.942	41.16	GLGVALATAPEVAIAR		gi|15607530|ref|NP_214903.1|	phosphoribosylglycinamide formyltransferase PurT [Mycobacterium tuberculosis H37Rv]	2475.68	2806.3	2442.57	3300.36	4079.41	4979.37	2300.2	2840.71	3140.85	4677.19	5795.83	3875	2581.12	2880.09	1757.67	2361.07	2552.1	2177.68	2640.02	2901.46	3037.55	3146.27	149.293	5703.4
15607530	Rv0389	purT	57.9825	3	503.63	44.33	GLGVALATAPEVAIAR		gi|15607530|ref|NP_214903.1|	phosphoribosylglycinamide formyltransferase PurT [Mycobacterium tuberculosis H37Rv]	192.765	264.108	158.437	59.1692	353.53	506.032	128.57	32.6719	245.053	338.478	497.141	318.14	220.816	191.895	89.889	80.9203	142.421	32.713	157.716	303.257	211.65	65.378	0	259.946
15607530	Rv0389	purT	57.2438	2	754.938	28.33	GLGVALATAPEVAIAR		gi|15607530|ref|NP_214903.1|	phosphoribosylglycinamide formyltransferase PurT [Mycobacterium tuberculosis H37Rv]	90.2976	66.2905	98.742	16.0845	10.8622	332.817	62.8307	172.996	38.218	78.8748	115.215	54.819	9.25011	234.64	49.5278	15.1166	0.140185	0.024492	2.51076	15.153	38.292	67.4829	2907.67	52.0408
15607530	Rv0389	purT	81.5802	3	874.462	68.37	AAVGAAPPADALTGALGVPESDVVIFGR		gi|15607530|ref|NP_214903.1|	phosphoribosylglycinamide formyltransferase PurT [Mycobacterium tuberculosis H37Rv]	3928.63	3699.42	3464.69	2608.16	5488.31	4832.64	3336.39	3185.63	3496.54	5083.86	6596.36	4258.52	3364.18	3163.47	2535.02	3108.86	4154.3	4826.11	4740.79	3480.26	6094.87	3782.88	3479.12	5865.83
15607531	Rv0390	-	59.8398	2	623.838	37.8	FVGVPDLSSLGR		gi|15607531|ref|NP_214904.1|	hypothetical protein Rv0390 [Mycobacterium tuberculosis H37Rv]	2032.68	1914.45	3634.28	805.666	1067.28	1376.09	1091.12	977.698	1004.73	569.802	528.674	624.925	550.185	1683.32	1354.41	1386.98	1232.59	1196.25	160.059	534.718	336.398	1200.88	1885.12	920.198
15607532	Rv0391	metZ	36.3373	2	685.371	47.08	ALPDGVSQATVGVR		gi|15607532|ref|NP_214905.1|	O-succinylhomoserine sulfhydrylase [Mycobacterium tuberculosis H37Rv]	616.863	864.309	306.952	5057.84	196.086	2492.9	156.895	4187.96	149.619	1720.8	292.903	2976.34	135.315	3762.74	1022.15	0	16.0263	197.943	2264.19	52.6458	38.0484	229.755	68.5784	45.9748
15607532	Rv0391	metZ	37.5422	2	685.372	21.4	ALPDGVSQATVGVR		gi|15607532|ref|NP_214905.1|	O-succinylhomoserine sulfhydrylase [Mycobacterium tuberculosis H37Rv]	102.676	226.879	191.78	360.612	117.668	21.0571	60.7691	363.337	22.536	215.076	5.58512	125.735	39.3207	372.853	232.932	302.023	2044.71	117.769	16.794	9.33357	768.206	63.5178	710.301	154.26
15607532	Rv0391	metZ	38.4714	2	636.847	40.85	LIDISNNLGDAK		gi|15607532|ref|NP_214905.1|	O-succinylhomoserine sulfhydrylase [Mycobacterium tuberculosis H37Rv]	3251.77	3479.07	4397.93	5426.17	6951.36	2352.36	3847.64	4760.99	3685.98	4330.48	1921.94	3794.8	3562.3	6338.76	3935.52	5062.43	3707.37	12166.2	3035.17	9553.97	1350.65	6182.1	6498.45	23854.4
15607533	Rv0392c	ndhA	76.2751	3	969.169	26.95	GHPNVFVVGDLMFVPGVPGVAQGAIQGAR	[12] Oxidation (M)	gi|15607533|ref|NP_214906.1|	NADH dehydrogenase NdhA [Mycobacterium tuberculosis H37Rv]	179.347	399.608	315.384	1179.91	1283.09	14.6496	480.654	226.88	237.667	1523.55	1311.04	1240.98	422.332	214.886	47.5004	56.9533	339.153	711.796	460.302	289.282	381.064	28.9078	59.9582	40.3665
15607533	Rv0392c	ndhA	56.5004	2	642.376	52.93	VLLGEVNAIDLK		gi|15607533|ref|NP_214906.1|	NADH dehydrogenase NdhA [Mycobacterium tuberculosis H37Rv]	2564.72	3111.42	2408.67	3757.05	3728.53	7102.89	1934.24	2073.45	2467.65	4907.54	5336.23	4461.65	2499.71	2691.29	2067.79	1999.1	2628.15	2270.59	1995.54	3281.48	2456.65	3165.05	2932.71	4677.01
15607533	Rv0392c	ndhA	40.5017	3	605.966	61.77	ILGAFEAAEVSTDHAER		gi|15607533|ref|NP_214906.1|	NADH dehydrogenase NdhA [Mycobacterium tuberculosis H37Rv]	2279.91	3322.89	2190.61	3088.54	8496.67	4496.96	1725.79	1637.6	1463.42	3190.29	5106.21	2706.29	2202.81	2630.8	2291.94	2246.02	865.311	3138.14	2104.48	2077.09	659.487	919.892	1041.37	2732.55
15607533	Rv0392c	ndhA	36.2442	3	410.905	32.33	RADVDITLISK		gi|15607533|ref|NP_214906.1|	NADH dehydrogenase NdhA [Mycobacterium tuberculosis H37Rv]	521.632	508.443	364.203	281.306	402.642	374.719	476.459	27.3955	496.464	663.906	985.963	489.287	528.93	323.002	305.935	1.33121	3.71916	66.9069	469.502	491.215	544.763	99.379	174.131	241.42
15607533	Rv0392c	ndhA	72.2824	2	851.496	48.6	VILLDAAPAVLPPMGPK		gi|15607533|ref|NP_214906.1|	NADH dehydrogenase NdhA [Mycobacterium tuberculosis H37Rv]	1444.84	1009.84	1014.91	35.0449	784.782	382.895	1238.64	69.0458	1040.87	314.479	742.54	76.1444	2022.37	549.031	877.235	1423.9	943.565	555.123	1297.45	1213.3	1404.96	1794.96	285.13	4121.83
15607533	Rv0392c	ndhA	95.0602	3	1015.21	97.47	TTTHLFQPLLYQVATGILSEGDIAPTTR		gi|15607533|ref|NP_214906.1|	NADH dehydrogenase NdhA [Mycobacterium tuberculosis H37Rv]	3035.44	3642.66	2712.33	1353.17	3496.37	1120.39	3075.94	1665.59	2511.24	4433.75	5824.42	3444.61	3394.75	2427.39	2198.38	2135.83	1321.67	2737.94	3025.09	2798.43	6318.27	4164.94	3758.64	6662.05
15607533	Rv0392c	ndhA	25.3956	2	697.316	71.68	MIAEGSDGTEIDR		gi|15607533|ref|NP_214906.1|	NADH dehydrogenase NdhA [Mycobacterium tuberculosis H37Rv]	91.5073	321.949	135.354	71.8199	9.74983	2.15437	105.899	201.086	272.401	183.051	299.732	240.512	94.4488	106.244	51.9178	0.525222	0	8.39832	122.655	464.687	0	6.34088	0	0
15607541	Rv0400c	fadE7	52.1461	3	472.926	28.49	ASITSELVLDNVR		gi|15607541|ref|NP_214914.1|	acyl-CoA dehydrogenase FadE7 [Mycobacterium tuberculosis H37Rv]	124.936	91.1672	30.3693	180.014	370.812	529.421	64.7671	253.344	133.661	172.513	283.235	156.937	93.1126	181.654	21.0526	213.855	306.114	64.6318	126.052	168.285	310.664	122.448	129.949	168.303
15607541	Rv0400c	fadE7	52.1461	2	708.883	65.73	ASITSELVLDNVR		gi|15607541|ref|NP_214914.1|	acyl-CoA dehydrogenase FadE7 [Mycobacterium tuberculosis H37Rv]	1655.96	2164.18	1649.26	4438.38	6103.85	7113.2	2150.32	1430.56	2955.31	4600.52	4625.67	3775.09	2531.39	1627.62	1676.22	9684.33	3271.67	3442.3	1532.51	400.397	6040.86	2055.35	1999.06	5677.45
15607541	Rv0400c	fadE7	25.2099	3	390.874	26.39	LVDMAVELHK	[4] Oxidation (M)	gi|15607541|ref|NP_214914.1|	acyl-CoA dehydrogenase FadE7 [Mycobacterium tuberculosis H37Rv]	32.1973	73.964	37.0387	12.5183	28.6502	0.892005	54.4951	85.6208	120.632	38.4152	59.5724	43.7507	58.7868	26.4252	34.924	6.2166	11.2621	2.8066	98.317	191.776	4.42347	9.44001	3.71609	6.6845
15607541	Rv0400c	fadE7	67.6355	2	851.473	70.17	TILGGNGISLEYPVIR		gi|15607541|ref|NP_214914.1|	acyl-CoA dehydrogenase FadE7 [Mycobacterium tuberculosis H37Rv]	1843.96	1079.6	663.325	1590.9	2262.75	1836.6	973.121	1368.87	1243.96	1829.97	2365.42	1400.81	1484.42	1416.7	1034.02	1451.58	1407.39	1755.82	1554.19	2262	1630.97	2176.97	2162.04	366.192
15607541	Rv0400c	fadE7	35.4999	3	385.546	36.42	LVDMAVELHK		gi|15607541|ref|NP_214914.1|	acyl-CoA dehydrogenase FadE7 [Mycobacterium tuberculosis H37Rv]	1564.06	1178.34	896.715	530.481	86.9934	785.509	1574.75	0	1216.11	1107.64	1298.32	936.874	1691.42	1120.56	898.348	146.384	493.981	188.278	1095.93	277.792	236.977	54.7807	865.823	11.6895
15607541	Rv0400c	fadE7	41.7932	2	699.879	52.23	LPADAMLPGATGLR	[6] Oxidation (M)	gi|15607541|ref|NP_214914.1|	acyl-CoA dehydrogenase FadE7 [Mycobacterium tuberculosis H37Rv]	1122.84	1081.75	122.169	6747.18	1862.72	4634.14	391.467	1954.13	444.857	2928.59	709.873	3276.69	147.814	1875.68	1299.98	796.686	316.885	1592.17	1109.13	190.078	353.948	598.062	713.952	89.9761
15607541	Rv0400c	fadE7	52.0537	2	626.322	48.24	YGIVWGAMGAAR		gi|15607541|ref|NP_214914.1|	acyl-CoA dehydrogenase FadE7 [Mycobacterium tuberculosis H37Rv]	1305.37	1112.94	789.939	87.7058	519.537	494.734	1072.53	613.104	903.744	825.009	1089.86	766.632	1019.48	1036.46	788.137	2137.22	1221.54	1154.49	882.661	606.564	1344.76	1644.25	1496.84	2288.34
15607541	Rv0400c	fadE7	39.674	3	385.548	32.27	LVDMAVELHK		gi|15607541|ref|NP_214914.1|	acyl-CoA dehydrogenase FadE7 [Mycobacterium tuberculosis H37Rv]	0	46.6509	0	63.6012	10.1763	0	17.2958	183.22	0	0	0	0	0	211.497	68.5066	281.002	236.419	62.1302	0	173.177	0	143.58	117.717	2210.2
15607548	Rv0407	fgd1	67.9144	2	709.42	52.46	LLLGTSVLTPTFR		gi|15607548|ref|NP_214921.1|	F420-dependent glucose-6-phosphate dehydrogenase [Mycobacterium tuberculosis H37Rv]	3153.24	3112.8	2979.05	1353.34	3313.93	5137.47	2594.03	2049.67	3067.67	1796.27	2105.7	1286.22	3457.46	3251.81	3132.28	3954.98	3523.83	3539.41	3742.5	3709.97	2319.31	5644.56	5300.15	5324.59
15607548	Rv0407	fgd1	46.8645	2	859.428	57.76	ISYDPDPELALNNTR		gi|15607548|ref|NP_214921.1|	F420-dependent glucose-6-phosphate dehydrogenase [Mycobacterium tuberculosis H37Rv]	1502.45	1352.13	1861.5	1362	692.149	1151.91	384.431	1075.44	345.827	1079.49	751.192	715.955	282.523	1331.39	1462.06	1420.36	1028.12	713.252	819.322	72.02	101.351	342.461	201.551	1586.56
15607548	Rv0407	fgd1	65.4973	2	1172.61	72.91	GASIYDVPDGGVPVYIAAGGPAVAK		gi|15607548|ref|NP_214921.1|	F420-dependent glucose-6-phosphate dehydrogenase [Mycobacterium tuberculosis H37Rv]	2188.71	278.79	20.1953	49.3392	707.482	0	1403.64	198.997	1637.8	154.507	0	41.9426	1081.45	184.083	821.273	0	892.256	1190.9	1595.89	380.294	406.166	454.838	128.954	305.858
15607549	Rv0408	pta	68.7516	2	718.452	41.16	IAVNLGAPVLLTVR		gi|15607549|ref|NP_214922.1|	phosphate acetyltransferase [Mycobacterium tuberculosis H37Rv]	179.456	331.827	172.884	464.432	865.249	0	241.929	236.631	194.077	610.757	366.263	137.053	31.9389	156.555	86.3654	22.5444	322.81	0	776.343	163.304	510.551	28.1383	2.06713	1.39406
15607550	Rv0409	ackA	74.4178	3	575.98	34.85	DALAGLQGLGIALDQDR		gi|15607550|ref|NP_214923.1|	acetate kinase [Mycobacterium tuberculosis H37Rv]	135.5	173.25	120.026	99.8626	432.971	420.048	248.984	34.1343	245.042	0	54.2755	40.4361	612.481	48.7021	178.259	262.634	237.702	165.891	278.367	129.306	19.4616	247.87	104.315	283.572
15607551	Rv0410c	pknG	83.2586	2	1068.55	70.96	APDIDPLEALMTNPVVPESK		gi|15607551|ref|NP_214924.1|	serine/threonine-protein kinase PknG [Mycobacterium tuberculosis H37Rv]	520.601	501.894	646.969	18.0947	867.33	0	1640.67	281.756	1058.33	624.163	626.003	859.243	2113.7	623.026	817.568	1294.12	2046.57	2910.69	1912.92	1590.33	2383.53	822.186	681.486	1192.08
15607551	Rv0410c	pknG	72.5588	3	743.717	52.74	INSFGYLYGTPGFQAPEIVR		gi|15607551|ref|NP_214924.1|	serine/threonine-protein kinase PknG [Mycobacterium tuberculosis H37Rv]	900.207	775.961	667.076	809.364	1485.71	1610.37	769.563	894.763	570.714	1444.46	1538.91	1167.22	1196.93	584.232	750.665	751.765	834.551	989.16	664.487	448.732	703.257	778.088	1110.82	1354.67
15607551	Rv0410c	pknG	41.423	2	725.88	81.77	TGPTVATDIYTVGR		gi|15607551|ref|NP_214924.1|	serine/threonine-protein kinase PknG [Mycobacterium tuberculosis H37Rv]	2363.41	1729.09	2835.79	5903.09	2869.05	1554.26	1443.63	5025.4	1116.24	2998.71	2099.12	3541.38	1206.6	4641.14	3372.06	4616.27	3329.8	2237.33	1586.5	1027.84	1452.43	1887.44	2717.28	903.919
15607551	Rv0410c	pknG	40.5017	3	575.629	35.03	LALAATAELAGNTDEHK		gi|15607551|ref|NP_214924.1|	serine/threonine-protein kinase PknG [Mycobacterium tuberculosis H37Rv]	168.259	177.709	520.991	223.549	3006.79	878.405	14.0783	135.091	73.3219	69.7978	55.273	0	0	477.022	437.233	811.882	1634.99	1797.44	0	0	1167.48	52.2804	39.0527	41.8282
15607551	Rv0410c	pknG	23.3686	3	625.946	50.05	GLVHSGDAEAQAMAMAER	[13] Oxidation (M)|[15] Oxidation (M)	gi|15607551|ref|NP_214924.1|	serine/threonine-protein kinase PknG [Mycobacterium tuberculosis H37Rv]	43.8557	89.8151	49.43	1616.71	466.414	453.79	25.3139	250.61	57.5323	1070.26	646.892	921.594	40.8425	102.852	131.653	0.0172406	1.83808	0	130.453	17.055	0.21758	0	0	0
15607551	Rv0410c	pknG	61.1364	2	642.875	49.93	TLAALTLDLPTR		gi|15607551|ref|NP_214924.1|	serine/threonine-protein kinase PknG [Mycobacterium tuberculosis H37Rv]	148.696	604.9	1142.46	2724.71	2477.34	2370.69	112.369	1374.66	1968.48	2560.47	4890.79	2231.42	2969.2	310.914	2034.58	171.061	341.667	1248.42	2052.06	1081.31	2181.2	149.638	697.977	3.57345
15607551	Rv0410c	pknG	40.5017	2	725.879	78.07	TGPTVATDIYTVGR		gi|15607551|ref|NP_214924.1|	serine/threonine-protein kinase PknG [Mycobacterium tuberculosis H37Rv]	1778.24	2874.87	1622.45	5244.96	491.292	2611.76	1097.21	1986.14	1137.82	4605.48	2068.51	3875.21	1009.15	2820.39	1893.68	167.708	274.176	495.978	612.34	1173.99	210.877	367.333	689.628	0
15607551	Rv0410c	pknG	83.2586	3	712.702	43.55	APDIDPLEALMTNPVVPESK		gi|15607551|ref|NP_214924.1|	serine/threonine-protein kinase PknG [Mycobacterium tuberculosis H37Rv]	1623.9	1316.58	1930.24	98.08	1191.16	638.211	1711.11	922.917	1368.63	806.181	859.061	589.863	1948.51	1279.19	1298.21	1947.46	3273.61	4013.91	2208.06	1718.9	2364.32	1111.62	895.505	1177.67
15607552	Rv0411c	glnH	122.855	3	892.146	88.19	EIAPPPVIVSVVNWADCLVALQQR	[17] Carbamidomethyl (C)	gi|15607552|ref|NP_214925.1|	glutamine-binding lipoprotein GlnH [Mycobacterium tuberculosis H37Rv]	81.3212	91.1024	57.7986	10.5196	109.187	36.1169	105.976	13.2331	54.088	375.211	722.552	522.12	110.42	22.301	30.3516	226.158	211.995	207.68	662.381	506.315	866.96	94.6645	428.254	264.114
15607552	Rv0411c	glnH	56.0384	2	820.424	81.82	LVNFSTVYLDANQR		gi|15607552|ref|NP_214925.1|	glutamine-binding lipoprotein GlnH [Mycobacterium tuberculosis H37Rv]	1478.2	1645.32	2174.9	1912.03	2449.91	7127.84	1874.66	1855.68	1705.06	2525.5	2773.93	2203.32	1931.2	1468.53	1877.36	1585.36	1689.75	1710.22	1462.1	1778.63	1936.66	765.051	771.444	1092.3
15607552	Rv0411c	glnH	124.461	3	892.149	78.81	EIAPPPVIVSVVNWADCLVALQQR	[17] Carbamidomethyl (C)	gi|15607552|ref|NP_214925.1|	glutamine-binding lipoprotein GlnH [Mycobacterium tuberculosis H37Rv]	0	0	0	0	73.21	0	0	0	0.856683	1.33245	0.763083	2.56023	0	0	0	0	71.0883	446.564	71.3056	1511.13	225.43	523.434	7.7346	0
15607552	Rv0411c	glnH	28.5381	2	551.283	51.42	AEADAAVADIR		gi|15607552|ref|NP_214925.1|	glutamine-binding lipoprotein GlnH [Mycobacterium tuberculosis H37Rv]	241.865	419.212	299.989	176.657	111.428	0	385.346	263.327	597.787	353.697	538.697	346.218	316.03	220.76	224.05	81.1093	52.7495	229.442	366.162	1196.72	163.112	22.7758	115.546	11.3407
15607553	Rv0412c	-	35.5928	2	762.39	67.19	YEQAITDASVAVTR		gi|15607553|ref|NP_214926.1|	membrane protein [Mycobacterium tuberculosis H37Rv]	222.873	69.6122	276.275	273.294	88.756	305.09	368.578	147.974	242.148	179.486	208.395	215.974	351.325	402.428	441.961	349.729	0	0	439.179	160.167	160.754	0	413.846	0
15607555	Rv0414c	thiE	98.6163	3	805.099	13.77	ERGDLAQFAEAALAGGVDIIQLR		gi|15607555|ref|NP_214928.1|	thiamine-phosphate synthase [Mycobacterium tuberculosis H37Rv]	508.561	808.064	552.486	58.4663	136.351	124.04	964.692	520.364	1077.74	843.186	1384.04	743.113	838.74	442.047	383.626	420.266	961.559	1695.43	1415.83	434.346	592.992	542.848	502.935	1081.57
15607559	Rv0418	lpqL	55.4817	2	690.352	40.68	NYVESLDIDALK		gi|15607559|ref|NP_214932.1|	lipoprotein aminopeptidase LpqL [Mycobacterium tuberculosis H37Rv]	1653.93	635.143	1241.07	3040.6	3106.16	4767.87	2173.92	1883.9	2204.94	2545.37	2852.74	2422.28	1027.24	636.026	1111.78	1475.04	1631.93	1873.55	666.405	668.343	466.666	1542.24	651.998	1416.41
15607560	Rv0419	lpqM	59.8398	2	573.314	32.94	ALSILNDPFR		gi|15607560|ref|NP_214933.1|	lipoprotein peptidase LpqM [Mycobacterium tuberculosis H37Rv]	1168.7	763.742	883.298	150.186	267.666	515.761	710.471	620.389	498.317	509.618	411.152	424.156	722.327	928.669	828.42	1099.16	107.45	383.496	381.144	416.761	661.438	1191.5	1911.36	599.64
15607560	Rv0419	lpqM	97.3033	3	974.473	87.91	VDASGNPETGEVGINEETLSTLMELMGK		gi|15607560|ref|NP_214933.1|	lipoprotein peptidase LpqM [Mycobacterium tuberculosis H37Rv]	711.806	450.405	534.094	7.86858	85.7864	0	793.097	515.784	994.626	126.973	441.251	81.8507	687.487	547.571	398.655	547.549	416.249	773.484	694.375	328.215	1606.43	876.304	944.624	1575.52
15607560	Rv0419	lpqM	44.7393	2	840.405	44.93	MVASDADGVSVPAGFTR		gi|15607560|ref|NP_214933.1|	lipoprotein peptidase LpqM [Mycobacterium tuberculosis H37Rv]	0	0	0	0	0	0	0	0	0	0	0	0	0	0	0	0	0	0	0	0	129.355	1.47499	0	0
15607560	Rv0419	lpqM	113.432	3	1065.23	104.32	MAVPIDLPSGQQLVLTAGDLDEAVSGLLTNR		gi|15607560|ref|NP_214933.1|	lipoprotein peptidase LpqM [Mycobacterium tuberculosis H37Rv]	336.014	212.736	388.949	0	0	0	631.631	300.867	981.091	6.7446	28.7103	0	450.721	346.389	275.971	551.63	0	640.456	397.903	4134.2	1556.06	874.381	1666.06	1635.94
15607560	Rv0419	lpqM	43.0851	2	840.404	57.97	MVASDADGVSVPAGFTR		gi|15607560|ref|NP_214933.1|	lipoprotein peptidase LpqM [Mycobacterium tuberculosis H37Rv]	149.871	116.754	34.5	58.6545	0	0	8.40892	487.227	13.702	25.4524	0	0	0	324.521	313.269	51.0227	29.7282	0	30.7504	68.2819	0	0	19.4591	155.725
15607564	Rv0423c	thiC	53.9974	2	836.431	61.97	EIEAPGSGATLQVPFR		gi|15607564|ref|NP_214937.1|	phosphomethylpyrimidine synthase [Mycobacterium tuberculosis H37Rv]	4350.79	4372.95	3403.31	3133.93	2183.1	4644.2	3604.1	3897.69	2951.35	4164.58	4481.36	4283.67	3027.58	3725.61	4839.7	4260.43	2984.64	2020.15	2201.76	1255.08	1714.74	2569.81	1736.77	2318.79
15607564	Rv0423c	thiC	47.4225	1	833.48	22.4	VYLPITQ		gi|15607564|ref|NP_214937.1|	phosphomethylpyrimidine synthase [Mycobacterium tuberculosis H37Rv]	0	0	0	25.7814	0	0	0	52.5856	0	0	0	99.0928	0	85.9001	0	0	0	0	0	0	0	0	0	0
15607564	Rv0423c	thiC	39.8576	2	864.965	70.22	TITVEPSVTTGPIAGSAK		gi|15607564|ref|NP_214937.1|	phosphomethylpyrimidine synthase [Mycobacterium tuberculosis H37Rv]	535.869	1005.71	477.461	2560.39	0	637.113	242.022	406.536	74.0324	782.937	821.244	1720.39	129.929	414.743	1034.03	3.37903	0.0354115	0	81.3964	0	0	0	14.8033	0
15607564	Rv0423c	thiC	48.4397	2	705.838	50.05	WGADTIMDLSTGK	[7] Oxidation (M)	gi|15607564|ref|NP_214937.1|	phosphomethylpyrimidine synthase [Mycobacterium tuberculosis H37Rv]	4865.66	6174.19	5783.44	2600.58	1494.57	1070.25	2852.35	4853.09	2467.57	2633.93	2372.23	2762.49	2247.34	3913.29	4155.16	3391.71	2472.3	3467.64	995.176	1559.21	752.663	3387.18	2332.16	1693.83
15607564	Rv0423c	thiC	60.3961	2	906.496	42.88	NSPVPVGTVPIYQALEK		gi|15607564|ref|NP_214937.1|	phosphomethylpyrimidine synthase [Mycobacterium tuberculosis H37Rv]	0	1.58902	0	0	23.8982	0	2.94952	0	11.6727	0	0.673928	4.84046	1.20708e-05	0.00366966	0	0	30.2964	11.0019	9.55149	110.108	3.32318	0	822.09	243.803
15607564	Rv0423c	thiC	37.7283	3	540.596	26.99	EDMSAELVRDEVAR		gi|15607564|ref|NP_214937.1|	phosphomethylpyrimidine synthase [Mycobacterium tuberculosis H37Rv]	327.743	202.183	245.604	50.7554	74.7468	0	34.5383	1012.71	72.1186	331.28	186.689	404.781	4.26421	273.948	396.34	0	8.991	0	131.196	0	33.5014	0	0.204498	49.3014
15607566	Rv0425c	ctpH	84.6546	3	704.73	37.7	GLGPGPVTTGAAAGLLSGYLLAR		gi|15607566|ref|NP_214939.1|	metal cation transporting ATPase H [Mycobacterium tuberculosis H37Rv]	22.6513	20.5092	14.5336	40.4206	682.092	0	0	0	0	130.167	16.3477	22.9132	0	8.66803	0	56.1411	221.904	244.597	149.687	41.273	221.843	0	696.343	0
15607566	Rv0425c	ctpH	93.8424	3	785.763	38.35	LTNQAWPVSMTGGALVTGLGLLR		gi|15607566|ref|NP_214939.1|	metal cation transporting ATPase H [Mycobacterium tuberculosis H37Rv]	0	0	0	0	0	0	0	0	0	0	0	0	0	0	0	0	0	0	0	898.767	0	0	0	0
15607568	Rv0427c	xthA	69.0311	2	479.276	29.93	LDWLAALR		gi|15607568|ref|NP_214941.1|	exodeoxyribonuclease III protein XthA [Mycobacterium tuberculosis H37Rv]	636.591	1075.1	542.198	2384.55	742.498	4943.02	386.777	760.676	510.401	1691.12	634.933	1635.92	383.944	837.119	1042.02	357.079	896.139	0	333.054	225.566	211.128	101.66	427.142	94.4045
15607570	Rv0429c	def	64.4744	3	688.014	33.62	VTGLDADGSPVSIEGTGLFAR		gi|15607570|ref|NP_214943.1|	polypeptide deformylase [Mycobacterium tuberculosis H37Rv]	2993.89	4167.6	527.951	5373.21	7571.09	15940.5	2957.24	5654.33	3690.74	4584.87	5428.65	4506.21	4080.66	4613.78	4727.62	2180.89	3798.76	2816.44	5365.28	3475.47	5408.37	4198.76	5144.77	3431.59
15607570	Rv0429c	def	64.4744	2	1031.53	103.73	VTGLDADGSPVSIEGTGLFAR		gi|15607570|ref|NP_214943.1|	polypeptide deformylase [Mycobacterium tuberculosis H37Rv]	1254.66	1956.01	514.186	2602.1	3994.12	6474.74	2020.89	1352.39	2201.65	2623.15	4800.55	1772.11	2561.83	1469.5	1266.08	747.899	3233.44	2234.39	4296.05	3397.29	2855.75	1807.24	2423.04	1735.93
15607572	Rv0431	-	26.1319	2	654.828	55.98	VYNISGTEGAAAR		gi|15607572|ref|NP_214945.1|	tuberculin-like peptide [Mycobacterium tuberculosis H37Rv]	52.2656	161.35	197.762	15.2184	3.87153	0	81.9547	145.488	369.114	24.0011	24.7699	6.03546	60.6477	52.7166	53.3353	0	0	0	47.6331	775.488	0	0	0	0
15607573	Rv0432	sodC	64.3815	2	1225.06	81.88	GDGSAMLVTTTDAFTMDDLLSGAK	[6] Oxidation (M)|[16] Oxidation (M)	gi|15607573|ref|NP_214946.1|	superoxide dismutase [Mycobacterium tuberculosis H37Rv]	0	24.5775	0	336.414	377.118	558.758	12.3919	189.86	1009.64	16.8795	83.3057	18.9465	11.0941	0	10.1426	0	0	0	116.008	0	0	0	0	0
15607573	Rv0432	sodC	75.0668	2	1217.06	92.23	GDGSAMLVTTTDAFTMDDLLSGAK	[6] Oxidation (M)	gi|15607573|ref|NP_214946.1|	superoxide dismutase [Mycobacterium tuberculosis H37Rv]	70.3313	34.1823	148.689	14.3701	344.375	0	244.913	119.513	433.353	44.4479	75.5484	0	458	130.908	315.234	22.4186	302.629	342.807	575.695	384.788	506.545	15.4344	0	5.90577
15607573	Rv0432	sodC	82.233	2	1209.07	93.04	GDGSAMLVTTTDAFTMDDLLSGAK		gi|15607573|ref|NP_214946.1|	superoxide dismutase [Mycobacterium tuberculosis H37Rv]	1101.01	322.098	951.097	43.9432	65.2392	0	1219.03	136.344	122.207	9.85668	94.6799	0	1121.02	1057.78	1012.67	993.893	1021.28	906.653	264.486	1452.37	641.251	1802.49	740.871	1130.11
15607574	Rv0433	-	101.524	2	606.366	30.03	AVVDALVAELVI		gi|15607574|ref|NP_214947.1|	carboxylate-amine ligase [Mycobacterium tuberculosis H37Rv]	0	0	0	54.2395	0	0	0	0	0	24.6969	0	26.0398	0	0	0	0	0	0	0	232.609	28.153	0	0	0
15607574	Rv0433	-	98.1474	2	606.363	13.84	AVVDALVAELVI		gi|15607574|ref|NP_214947.1|	carboxylate-amine ligase [Mycobacterium tuberculosis H37Rv]	8.57278	9.5025	2.3673	111.651	83.5744	94.7102	15.8108	82.6525	0	34.0626	10.0967	24.1386	29.5523	32.4156	9.24117	0.269268	9.55093	1.83391	39.9195	7.72282	17.5102	0	0	0
15607574	Rv0433	-	73.673	3	633.652	72.22	DLSNEATAVIAEIGENPR		gi|15607574|ref|NP_214947.1|	carboxylate-amine ligase [Mycobacterium tuberculosis H37Rv]	653.391	718.581	444.988	500.989	1180.36	1363.91	601.147	419.821	580.315	537.156	771.333	475.76	611.725	346.369	365.025	649.806	891.836	816.374	730.554	617.449	363.64	628.11	12.9374	605.969
15607574	Rv0433	-	62.0613	2	665.863	51.81	LVTDDLADVLTR		gi|15607574|ref|NP_214947.1|	carboxylate-amine ligase [Mycobacterium tuberculosis H37Rv]	1371.24	2028.26	3006.01	3140.69	1508.88	5377.39	3975.38	2914.1	2545.11	3287.43	1951.45	2834.08	3152.91	3633.55	2888.38	4092.68	3817.01	873.083	1303.42	4742.32	2102.8	4087.17	3753.95	4053.87
15607574	Rv0433	-	73.8593	3	707.358	66.56	AMMFQQLPTAGLPFHFQR		gi|15607574|ref|NP_214947.1|	carboxylate-amine ligase [Mycobacterium tuberculosis H37Rv]	939.588	632.176	616.915	349.433	750.127	329.76	1159.15	315.922	496.732	257.844	121.068	291.066	1101.09	560.635	430.917	1520.67	810.297	1155.37	718.364	1247.67	1162.95	1763.99	3337.26	2204.77
15607576	Rv0435c	-	87.0811	2	847.986	79.51	VVAALLTELDGIDPLR		gi|15607576|ref|NP_214949.1|	ATPase [Mycobacterium tuberculosis H37Rv]	114.972	105.789	7.24685	0	565.836	203.521	44.1374	21.652	42.6282	206.076	266.001	0	201.752	13.3091	43.8006	2.6367	343.441	3.74718	536.969	270.019	4.37694	21.5025	8.36501	35.0592
15607576	Rv0435c	-	59.1897	3	556.64	31.43	LVTLDGPEIGALAAGDR		gi|15607576|ref|NP_214949.1|	ATPase [Mycobacterium tuberculosis H37Rv]	1305.22	718.362	1033.8	1595.01	978.594	2519.88	916.701	1272.81	964.269	1169.56	1017.27	955.545	2518.78	576.537	1059.96	395.028	1270.15	1991.56	675.198	319.7	444.883	280.167	671.634	370.014
15607576	Rv0435c	-	118.651	3	1052.24	78.49	HEGGVLLITDADALLPAAAEPVASLILSELR		gi|15607576|ref|NP_214949.1|	ATPase [Mycobacterium tuberculosis H37Rv]	3.66724	0	0	0	0	0	0	0	50.3234	0	0	0	0	2.7258	10.5897	0.512547	0	0	0	1452.92	3.31693	0	0	0
15607576	Rv0435c	-	95.5292	3	643.671	97.94	DSAPSLVFLDELDALAPR		gi|15607576|ref|NP_214949.1|	ATPase [Mycobacterium tuberculosis H37Rv]	3.20227	0	1.24057	27.8328	0.87947	6.06447	0	0	0	2.96853	0.252546	0.179079	0.0254161	0	0.101748	17.1464	23.297	0	0	429.883	59.9675	55.1606	0	6.13853
15607576	Rv0435c	-	97.6787	3	643.67	87.45	DSAPSLVFLDELDALAPR		gi|15607576|ref|NP_214949.1|	ATPase [Mycobacterium tuberculosis H37Rv]	542.878	548.806	393.392	302.002	1205.44	604.49	727.824	450.635	729.349	501.233	638.717	412.558	572.137	430.089	497.256	334.329	860.833	1035.01	1228.49	18.2872	987.143	607.421	538.647	1084.81
15607576	Rv0435c	-	97.3033	2	1225.65	36.6	SLLEALLNPVPTGDLNLDEIASR		gi|15607576|ref|NP_214949.1|	ATPase [Mycobacterium tuberculosis H37Rv]	0	0	0	0	0	0	0	0	0	0	0	0	0	0	0	0	0	0	0	0	0	0	0	0
15607576	Rv0435c	-	95.6228	3	817.435	80.02	SLLEALLNPVPTGDLNLDEIASR		gi|15607576|ref|NP_214949.1|	ATPase [Mycobacterium tuberculosis H37Rv]	1238.22	1411.45	989.096	594.713	1571.71	322.341	1380.14	985.927	1413.19	990.462	1376.13	1122.29	1634.1	1011.15	1058.65	922.823	1377	1799.9	1820.45	105.322	2344.04	1904.09	2529.21	2055.06
15607576	Rv0435c	-	85.3072	2	714.92	57.93	TPGFVVADLAALVR		gi|15607576|ref|NP_214949.1|	ATPase [Mycobacterium tuberculosis H37Rv]	1155.74	1202.78	987.954	4341.91	7762.1	10005.5	1270.9	881.931	1342.11	3241.58	3378.08	2667.24	1406.97	1111.77	862.969	2204.22	4522.41	2635.58	2786.44	2593.98	3042.11	1628.76	2815.15	3905.65
15607576	Rv0435c	-	95.4354	2	1225.66	57.13	SLLEALLNPVPTGDLNLDEIASR		gi|15607576|ref|NP_214949.1|	ATPase [Mycobacterium tuberculosis H37Rv]	158.02	265.525	146.267	29.6471	368.913	10.5256	368.905	65.5901	601.362	367.722	542.63	308.581	133.773	108.195	124.566	209.712	174.915	216.547	404.893	7.05911	502.478	293.958	423.023	745.25
15607578	Rv0437c	psd	30.6627	2	811.851	83.06	FGSADLPEASDDNER		gi|15607578|ref|NP_214951.1|	phosphatidylserine decarboxylase [Mycobacterium tuberculosis H37Rv]	0	0	0	0	0	0	0	866.681	0	0	0	0	0	0	0	0	0	0	0	0	0	0	0	0
15607578	Rv0437c	psd	31.5007	2	811.851	82.68	FGSADLPEASDDNER		gi|15607578|ref|NP_214951.1|	phosphatidylserine decarboxylase [Mycobacterium tuberculosis H37Rv]	0	129.668	0	226.33	0	12.7786	0	6.49197	0	52.2326	0	176.915	0	327.728	33.0382	0	0	0	92.5708	0	0	0	0	0
15607580	Rv0439c	-	27.4215	2	891.457	47.56	STIAVAAHPGGSNTELTR		gi|15607580|ref|NP_214953.1|	dehydrogenase/reductase [Mycobacterium tuberculosis H37Rv]	1.22592	46.6688	3.28104	1.05666	0	0	4.94365	452.031	17.2359	5.72886	2.90161	8.81562	5.22436	71.2355	13.6092	0	0	0	26.8077	115.886	0	0	0	0
15607580	Rv0439c	-	26.7744	3	307.857	15.19	GAHVVLAVR		gi|15607580|ref|NP_214953.1|	dehydrogenase/reductase [Mycobacterium tuberculosis H37Rv]	0	0	0	0	0	0	1.32387	0	0	0	0	0	0.663031	0	0	124.59	13.9757	284.039	1.19555	29.4935	118.346	186.933	444.796	1.19311
15607580	Rv0439c	-	23.9191	3	307.858	27.99	GAHVVLAVR		gi|15607580|ref|NP_214953.1|	dehydrogenase/reductase [Mycobacterium tuberculosis H37Rv]	472.018	518.173	406.835	80.8511	301.115	62.831	506.932	182.107	547.801	281.603	367.907	166.83	744.037	402.905	508.927	8.5218	317.361	4.50475	329.412	923.338	354.87	12.6718	40.9318	10.8265
15607580	Rv0439c	-	92.1827	3	930.537	73.79	LIRPVATVLGPLLFQSPEMGALPTLR		gi|15607580|ref|NP_214953.1|	dehydrogenase/reductase [Mycobacterium tuberculosis H37Rv]	510.99	511.699	449.637	40.1981	200.821	639.591	629.109	84.7434	489.541	102.828	98.5118	92.0674	1027.42	146.796	103.038	1037.39	239.061	922.829	1230.54	2176.61	1880.17	1868.63	5151.71	4307.81
15607580	Rv0439c	-	28.3522	3	307.857	25.94	GAHVVLAVR		gi|15607580|ref|NP_214953.1|	dehydrogenase/reductase [Mycobacterium tuberculosis H37Rv]	0.739852	0	0	0	0	0	6.20299	0	0	0	0	0	0	0	0	367.03	0	315.404	0	27.8674	4.40196	650.692	1310.28	1302.63
15607580	Rv0439c	-	86.1468	3	935.872	38.18	LIRPVATVLGPLLFQSPEMGALPTLR	[19] Oxidation (M)	gi|15607580|ref|NP_214953.1|	dehydrogenase/reductase [Mycobacterium tuberculosis H37Rv]	3.67051	175.684	124.02	320.197	356.112	8.56134	155.399	111.346	1081.88	391.335	17.824	520.441	283.431	204.349	270.877	20.755	40.5002	107.493	695.703	21.1162	0.147854	14.6832	57.5787	206.194
15607581	Rv0440	groEL2	32.3385	3	597.616	44.69	DETTIVEGAGDTDAIAGR		gi|15607581|ref|NP_214954.1|	molecular chaperone GroEL [Mycobacterium tuberculosis H37Rv]	64.6284	65.3951	116.85	1493.44	257.978	0	63.6198	219.596	66.5727	45.0155	7.20172	44.6056	17.9069	289.166	135.1	90.156	596.062	1.69352	9.41308	59.5733	669.8	45.1725	0	0
15607581	Rv0440	groEL2	114.27	3	1154.6	133.95	AMLQDMAILTGGQVISEEVGLTLENADLSLLGK	[2] Oxidation (M)|[6] Oxidation (M)	gi|15607581|ref|NP_214954.1|	molecular chaperone GroEL [Mycobacterium tuberculosis H37Rv]	3946.15	5837.82	6311.48	24510.7	17634.3	2242.12	8519.53	7580.15	9947.4	9598.32	13042.9	9627.62	7277.13	4137.36	4841.79	774.717	1608.46	5315.05	7706.17	14251.4	6654.57	1671.04	1740.55	938.111
15607581	Rv0440	groEL2	98.8979	3	941.463	32.41	VGNEGVITVEESNTFGLQLELTEGMR		gi|15607581|ref|NP_214954.1|	molecular chaperone GroEL [Mycobacterium tuberculosis H37Rv]	3714.76	2406.03	3907.23	922.745	4891.19	82.2543	5168.38	1961.06	2967.3	1917.43	2184.68	1294.1	4913.29	3084.19	3319.7	6343.52	2077.05	5607	3480.84	3794.23	2141.76	5942.64	5887.5	5022.53
15607581	Rv0440	groEL2	126.619	3	941.469	99.85	VGNEGVITVEESNTFGLQLELTEGMR		gi|15607581|ref|NP_214954.1|	molecular chaperone GroEL [Mycobacterium tuberculosis H37Rv]	15.388	1.86944	49.129	0	200.413	0	11.589	22.2882	7.897	7.65346	10.4751	2.3337	16.5886	24.3349	15.0192	539.084	70.7707	1295.46	623.827	10358.6	444.801	4161.03	1697.81	744.561
15607581	Rv0440	groEL2	47.7933	2	829.94	68.89	QIAFNSGLEPGVVAEK		gi|15607581|ref|NP_214954.1|	molecular chaperone GroEL [Mycobacterium tuberculosis H37Rv]	92805.1	98976.7	108709	101205	30516.2	71891.7	54092.7	71833.1	43781.7	89596.1	58187.5	97796.7	33316.4	70156.5	84795.8	84505.5	80764.2	56484.8	57858.7	44607.2	32761.9	76245.5	118036	35484.8
15607581	Rv0440	groEL2	117.625	3	1149.27	103.82	AMLQDMAILTGGQVISEEVGLTLENADLSLLGK	[2] Oxidation (M)	gi|15607581|ref|NP_214954.1|	molecular chaperone GroEL [Mycobacterium tuberculosis H37Rv]	2518.77	4385.14	3332.99	428.08	3257.01	0	3993.66	1573.22	4062.95	1232.25	1589.22	1004.29	4168.5	1797.5	2373.56	2561.11	621.953	2475.82	2853.36	15761.2	1238.15	0	748.663	979.11
15607581	Rv0440	groEL2	24.8392	2	637.337	36.46	AGAATEVELKER		gi|15607581|ref|NP_214954.1|	molecular chaperone GroEL [Mycobacterium tuberculosis H37Rv]	36.6517	43.1619	54.7017	70.3332	51.8252	21.8299	57.7736	223.908	66.7254	36.9661	46.6655	34.3604	123.475	103.985	53.6769	1665.1	134.005	1973.93	22.3416	128.599	86.6783	2213.95	6144.03	1535.1
15607581	Rv0440	groEL2	83.5376	3	869.093	102.63	EQIAATAAISAGDQSIGDLIAEAMDK	[24] Oxidation (M)	gi|15607581|ref|NP_214954.1|	molecular chaperone GroEL [Mycobacterium tuberculosis H37Rv]	35864.1	38835.9	42122.5	54587.8	81091.9	48421.2	40078.4	42007.7	31454.9	34833.8	43778.4	37709.8	38052.1	25114.2	30112.8	20126.3	36466.7	48988.4	62940.1	26277.2	64391	20735.7	19150.4	22421.8
15607581	Rv0440	groEL2	18.979	2	637.338	50.63	AGAATEVELKER		gi|15607581|ref|NP_214954.1|	molecular chaperone GroEL [Mycobacterium tuberculosis H37Rv]	968.814	1270.55	1280.93	265.037	399.511	406.121	1207.98	695.336	1371.37	448.172	711.495	303.985	2183.08	1253.08	1085.33	1.37865	948.303	0.0811943	659.978	1505.34	634.292	0	0.133658	0.35144
15607581	Rv0440	groEL2	33.7354	3	425.231	21.81	AGAATEVELKER		gi|15607581|ref|NP_214954.1|	molecular chaperone GroEL [Mycobacterium tuberculosis H37Rv]	5287.93	5186.07	3612.13	3761.57	3379.72	2678.5	6923.56	5946.57	4541.75	4297.23	3608.32	7078.68	7713.45	4582.96	5959.68	6253.2	3084.33	5825.77	4155.09	4773.8	2771.34	11337.8	19890.4	9491.78
15607581	Rv0440	groEL2	22.6397	2	494.768	48.94	AGAATEVELK		gi|15607581|ref|NP_214954.1|	molecular chaperone GroEL [Mycobacterium tuberculosis H37Rv]	35850.9	55976.2	49096.5	14421.6	9681.04	8518.26	45569.6	22853.3	49483	23907.1	29278.3	23357.2	32982.8	18929.2	24119.4	74.9073	36906.6	355.418	53569.5	107250	28189.2	103.146	317.97	93.0341
15607581	Rv0440	groEL2	120.993	3	1149.26	59.24	AMLQDMAILTGGQVISEEVGLTLENADLSLLGK	[6] Oxidation (M)	gi|15607581|ref|NP_214954.1|	molecular chaperone GroEL [Mycobacterium tuberculosis H37Rv]	3967.54	6521.83	5846.43	2297.31	25.3809	0	5393.52	17248.8	5428.14	3815.41	4390.61	3791.25	5804.33	3470.34	3990.98	207	1040.3	2699.55	4510.38	1371.79	3546.33	1094.89	5281.33	1907.6
15607581	Rv0440	groEL2	42.6266	2	1159.09	106.25	VVVTKDETTIVEGAGDTDAIAGR		gi|15607581|ref|NP_214954.1|	molecular chaperone GroEL [Mycobacterium tuberculosis H37Rv]	0	0	20.303	0	171.367	0	0	0	0	0	0	0	0	0	0	47.0656	185.378	0	0	0	0	2073.4	0	0
15607581	Rv0440	groEL2	39.4904	2	1159.1	121.78	VVVTKDETTIVEGAGDTDAIAGR		gi|15607581|ref|NP_214954.1|	molecular chaperone GroEL [Mycobacterium tuberculosis H37Rv]	2312.94	1044.75	3276.74	1704.69	147.145	684.852	2327.38	956.501	813.136	1364.98	1320.17	1161.91	1351.77	1849.98	2364.57	126.667	70.4439	194.312	1209.77	1997.25	17.4316	83.8355	160.228	0
15607581	Rv0440	groEL2	49.4611	2	947.462	73.99	FDKGYISGYFVTDPER		gi|15607581|ref|NP_214954.1|	molecular chaperone GroEL [Mycobacterium tuberculosis H37Rv]	823.275	735.123	1002.72	896.129	1695.99	1405.21	1458.32	311.653	1479.52	755.965	1204.55	640.509	2377.7	1103.17	1294.73	1869.07	943.097	1916.49	1092.14	1142.08	834.537	1946.41	2493.91	2226.3
15607581	Rv0440	groEL2	18.8878	3	425.228	57.21	AGAATEVELKER		gi|15607581|ref|NP_214954.1|	molecular chaperone GroEL [Mycobacterium tuberculosis H37Rv]	11898.8	16190.9	13896.7	3834.08	4214.22	4410.66	11870.8	7506.86	15236.2	5256.1	8185.21	3956.96	19830.2	12301	11639.6	16.2808	9287.88	11.0666	5295.92	13669.8	5549.02	0.632996	20.8121	1.76214
15607581	Rv0440	groEL2	39.7658	2	829.447	74.18	KWGAPTITNDGVSIAK		gi|15607581|ref|NP_214954.1|	molecular chaperone GroEL [Mycobacterium tuberculosis H37Rv]	8075.08	9914.65	8909.62	1488.58	44.8579	226.37	1615.74	5677.39	1501.04	3751.86	2506.82	5423.72	452.248	7697.38	8709.12	566.244	372.044	32.3506	3160.57	211.753	100.986	68.0242	56.6115	0
15607581	Rv0440	groEL2	93.8424	3	941.476	76.6	VGNEGVITVEESNTFGLQLELTEGMR		gi|15607581|ref|NP_214954.1|	molecular chaperone GroEL [Mycobacterium tuberculosis H37Rv]	913.052	919.068	797.165	128.469	98.0216	13.3851	1061.88	986.255	877.419	495.013	590.759	572.555	504.038	829.467	821.721	1165.62	104.382	114.193	382.226	1159.08	707.287	1794.64	1230.16	1091.82
15607581	Rv0440	groEL2	15.2994	3	408.538	18.87	TIAYDEEARR		gi|15607581|ref|NP_214954.1|	molecular chaperone GroEL [Mycobacterium tuberculosis H37Rv]	329.924	195.238	398.533	280.899	216.598	196.453	285.818	212.946	191.191	235.691	170.512	138.468	295.329	184.606	232.48	10.2363	18.5982	5.4848	325.66	738.531	5.45169	0	21.9816	0.257951
15607581	Rv0440	groEL2	38.1932	2	486.28	32.05	GLNALADAVK		gi|15607581|ref|NP_214954.1|	molecular chaperone GroEL [Mycobacterium tuberculosis H37Rv]	3164.31	3019.99	2771.21	12705.6	1423.7	9644.29	1593.97	44312.4	1363.84	2832.16	1248.31	5533.12	1072.02	14624.3	3930.38	4480.44	5038.56	514.728	12378.1	13524.3	4493.24	1502.33	7855.49	1087.15
15607581	Rv0440	groEL2	122.017	3	941.467	89.11	VGNEGVITVEESNTFGLQLELTEGMR		gi|15607581|ref|NP_214954.1|	molecular chaperone GroEL [Mycobacterium tuberculosis H37Rv]	1010.37	445.707	1624.53	81.6599	13.4334	0	2355.13	2908.25	703.395	240.731	149.975	135.789	1638.08	1246.53	1185.93	1666.13	166.259	1210.99	1435.22	9573.91	695.492	5452.33	4045.67	3900.42
15607581	Rv0440	groEL2	41.1464	2	632.805	34.32	EIELEDPYEK		gi|15607581|ref|NP_214954.1|	molecular chaperone GroEL [Mycobacterium tuberculosis H37Rv]	224.441	340.504	90.7043	1123.48	14596.4	4666.5	99.831	536.4	256.268	261.811	568.752	208.278	169.368	299.34	117.935	1702.97	1177.51	14891.2	423.623	159.849	1558.77	19012.2	9791.36	177.367
15607581	Rv0440	groEL2	54.8321	2	649.263	29.62	ASVPGGGDMGGMDF		gi|15607581|ref|NP_214954.1|	molecular chaperone GroEL [Mycobacterium tuberculosis H37Rv]	10041.3	9857.88	10168.5	65.6447	48.9389	33.4652	1426.08	5331.01	3674.67	658.396	1076.17	1171.63	296.475	11998.4	12456.4	11589.8	5692.86	3362.24	4515.44	182.055	1582.66	13944.2	8698.86	2077.68
15607581	Rv0440	groEL2	19.0701	2	534.253	40.64	TIAYDEEAR		gi|15607581|ref|NP_214954.1|	molecular chaperone GroEL [Mycobacterium tuberculosis H37Rv]	41.8739	55.7879	81.6641	9.35999	13.4233	20.7327	71.4552	35.6881	54.2541	21.2151	27.8931	19.9467	57.2329	15.288	21.9082	0.00480017	0	0.274579	96.9765	261.912	0.242087	0.337214	7.85729	3.34511
15607581	Rv0440	groEL2	27.7936	3	425.228	48.03	AGAATEVELKER		gi|15607581|ref|NP_214954.1|	molecular chaperone GroEL [Mycobacterium tuberculosis H37Rv]	3142.16	2973.11	3600.51	729.397	857.64	593.45	4272.98	6281.92	3555.05	1532.59	1684	1122.06	3865.98	3247.84	2550.31	1620.69	1037.31	1602.92	1327.23	6147.83	436.81	4048.93	8108.92	4943.51
15607581	Rv0440	groEL2	68.3794	3	692.358	93.23	TDDVAGDGTTTATVLAQALVR		gi|15607581|ref|NP_214954.1|	molecular chaperone GroEL [Mycobacterium tuberculosis H37Rv]	38890.5	36570.6	41498.4	24743.2	36760.5	47524	35310.2	27469.9	28417.1	23601.8	27043.8	29315.7	33690.5	24362.8	29920.3	35864.7	55669.5	55532.9	46375.1	26842.1	34088.8	37728.5	40060	33995.4
15607581	Rv0440	groEL2	59.6542	3	735.054	81.74	KTDDVAGDGTTTATVLAQALVR		gi|15607581|ref|NP_214954.1|	molecular chaperone GroEL [Mycobacterium tuberculosis H37Rv]	87766.4	76040.8	93679.6	57270.7	85214	85466.1	76223.7	50614.6	50501.8	49028.1	55323.1	53462.4	82434.6	54214.7	65452.6	116020	97189.1	111432	85439.9	51856.3	60272.6	130265	135558	128774
15607581	Rv0440	groEL2	120.993	3	1149.26	122.26	AMLQDMAILTGGQVISEEVGLTLENADLSLLGK	[2] Oxidation (M)	gi|15607581|ref|NP_214954.1|	molecular chaperone GroEL [Mycobacterium tuberculosis H37Rv]	3967.54	6521.83	5846.43	2297.31	25.3809	0	5393.52	17248.8	5428.14	3815.41	4390.61	3791.25	5804.33	3470.34	3990.98	207	1040.3	2699.55	4510.38	1371.79	3546.33	1094.89	5281.33	1907.6
15607581	Rv0440	groEL2	48.9965	3	501.909	38.93	GYISGYFVTDPER		gi|15607581|ref|NP_214954.1|	molecular chaperone GroEL [Mycobacterium tuberculosis H37Rv]	6893.15	5989.03	8393.53	4191.8	5493.43	6428.41	6246.85	4667.83	5214.18	3980.79	3610.45	4499.07	4959.71	4414.21	5309.73	5502.86	8894.8	8377.64	7566.38	9606.33	4966.7	3826.08	3438.7	2234.99
15607581	Rv0440	groEL2	122.947	3	946.799	82.64	VGNEGVITVEESNTFGLQLELTEGMR	[25] Oxidation (M)	gi|15607581|ref|NP_214954.1|	molecular chaperone GroEL [Mycobacterium tuberculosis H37Rv]	70.0462	121.687	151.814	89.8284	18.1166	0	167.875	155.551	77.5555	97.0093	7.57512	56.196	134.792	73.7201	95.9279	0	0	9.16355	156.135	509.537	211.755	7.34335	0	4.27611
15607581	Rv0440	groEL2	66.8914	3	930.817	82.68	NLPAGHGLNAQTGVYEDLLAAGVADPVK		gi|15607581|ref|NP_214954.1|	molecular chaperone GroEL [Mycobacterium tuberculosis H37Rv]	150929	150860	174903	112175	155963	115246	139319	97177.9	92099.6	90627.6	102534	103431	147308	102310	115100	184862	232816	252777	207764	102153	132736	206618	230395	223420
15607581	Rv0440	groEL2	120.619	3	1186.63	49.99	KAMLQDMAILTGGQVISEEVGLTLENADLSLLGK		gi|15607581|ref|NP_214954.1|	molecular chaperone GroEL [Mycobacterium tuberculosis H37Rv]	0	0	0	0	0	0	0	0	0	0	0	0	0	0	0	0	0	0	0	58.5122	0	390.259	238.49	0
15607581	Rv0440	groEL2	36.2442	2	562.823	48.15	NVAAGANPLGLK		gi|15607581|ref|NP_214954.1|	molecular chaperone GroEL [Mycobacterium tuberculosis H37Rv]	1518.5	1400.27	1683.38	7770.59	1669.92	11371.8	1414.49	52814.6	1058.1	1518.43	814.827	3309.99	1158.7	8128.05	2140.94	2531.36	1462.43	229.557	3336.09	1942.1	1372.24	1060.3	3123.37	237.158
15607581	Rv0440	groEL2	47.9779	3	510.603	34.82	WGAPTITNDGVSIAK		gi|15607581|ref|NP_214954.1|	molecular chaperone GroEL [Mycobacterium tuberculosis H37Rv]	7624.28	6923.92	5965.4	5488.02	3154.1	3068.04	1872.79	5545.25	1753.92	4988.76	3335.74	7311.7	1107.15	4591.18	5200.23	4794.92	7394	4953.14	5192.04	1380.97	2680.24	3761.94	4050.39	2481.36
15607581	Rv0440	groEL2	25.3028	3	425.23	48.72	AGAATEVELKER		gi|15607581|ref|NP_214954.1|	molecular chaperone GroEL [Mycobacterium tuberculosis H37Rv]	1270.53	1200.75	1391.87	253.124	827.89	336.141	1504.18	730.365	1988.75	486.289	902.203	330.984	2178	1161.15	1215.66	13606.8	1767.88	15611.4	643.487	3371.63	1437.18	23255.5	43400.9	17451.6
15607581	Rv0440	groEL2	38.286	2	632.804	36.5	EIELEDPYEK		gi|15607581|ref|NP_214954.1|	molecular chaperone GroEL [Mycobacterium tuberculosis H37Rv]	8444.53	22359.1	8738.51	77903.7	6797.31	34049	2866.23	66514.4	3604.81	17197.6	8956.32	38598.2	1528.59	38655.8	10560	24078.3	24474.2	2725.78	22992.1	6124.56	9157.67	4949.66	4445.65	17571.9
15607581	Rv0440	groEL2	26.9587	2	658.837	58.06	LEGDEATGANIVK		gi|15607581|ref|NP_214954.1|	molecular chaperone GroEL [Mycobacterium tuberculosis H37Rv]	811.61	2866.69	1759.86	1010.83	179.048	268.057	1235.2	3040.95	1883.56	1359.15	1475.16	1653.32	590.375	573.335	561.347	18.2391	1010.09	35.6468	2376.14	4363.71	607.348	105.49	44.5073	0.869316
15607581	Rv0440	groEL2	74.2318	3	601.995	42.28	QEAVLEDPYILLVSSK		gi|15607581|ref|NP_214954.1|	molecular chaperone GroEL [Mycobacterium tuberculosis H37Rv]	21097.2	22681.3	22275.2	12332.9	11914.5	29178.5	18902.2	15604.3	16934.9	14985.7	14070	15949.3	15654.6	12087.7	14267.2	13858.4	36260.9	28178.5	30297	15818.7	20136.6	15269.2	17287.1	14252.1
15607581	Rv0440	groEL2	122.947	3	882.14	82.82	SALQNAASIAGLFLTTEAVVADKPEK		gi|15607581|ref|NP_214954.1|	molecular chaperone GroEL [Mycobacterium tuberculosis H37Rv]	399.348	279.095	505.555	131.375	382.751	45.0383	544.571	410.959	342.297	25.7483	56.5775	65.1476	504.033	329.979	310.761	158.591	322.104	625.201	653.384	3312.54	1191.16	1151.19	1209.33	569.421
15607581	Rv0440	groEL2	106.26	3	916.86	115.95	VIGAGKPLLIIAEDVEGEALSTLVVNK		gi|15607581|ref|NP_214954.1|	molecular chaperone GroEL [Mycobacterium tuberculosis H37Rv]	64284.5	51208	85963.8	37075.5	61954.9	15999.4	76447.8	37033	50780.5	41222.3	67716.4	37713.9	83292.3	52366	65211.3	75019.4	46860.6	91193.3	55774.7	154879	46489.3	165313	138477	86497.3
15607581	Rv0440	groEL2	114.177	3	946.794	38.42	VGNEGVITVEESNTFGLQLELTEGMR	[25] Oxidation (M)	gi|15607581|ref|NP_214954.1|	molecular chaperone GroEL [Mycobacterium tuberculosis H37Rv]	56.3195	97.4598	257.949	101.033	21.2669	0	123.382	81.9858	55.8929	121.955	164.685	87.7624	124.106	135.18	123.29	155.211	0	30.9792	66.9498	193.806	178.587	53.6317	0	9.47798
15607581	Rv0440	groEL2	32.0594	2	665.258	33.98	ASVPGGGDMGGMDF	[9] Oxidation (M)|[12] Oxidation (M)	gi|15607581|ref|NP_214954.1|	molecular chaperone GroEL [Mycobacterium tuberculosis H37Rv]	44.6021	472.526	65.6267	11237	1912.42	6934.27	0.01019	12764.8	6.3752	1664	98.5789	6447.85	0	656.668	191	104.198	509.389	1.05608	833.825	0	134.189	10.5821	5.34039	0
15607581	Rv0440	groEL2	40.2258	2	486.283	31.37	GLNALADAVK		gi|15607581|ref|NP_214954.1|	molecular chaperone GroEL [Mycobacterium tuberculosis H37Rv]	317.874	1349.48	224.126	579.459	237.268	4944.09	133.173	3904.99	143.662	476.196	1826.91	457.379	82.0764	1681.32	277.06	18243.5	14600.8	58.0529	428.239	741.04	1582.07	589.749	7068.62	330.997
15607581	Rv0440	groEL2	49.2751	3	631.975	33	FDKGYISGYFVTDPER		gi|15607581|ref|NP_214954.1|	molecular chaperone GroEL [Mycobacterium tuberculosis H37Rv]	3500.53	3345.79	3664.95	1618.76	3113.34	2949.34	3491.71	2434.76	3216.98	2313.69	2122.03	1922.89	6010.17	3677.57	3971.55	9320.74	4443.17	5206.29	2352	3374.81	2814.86	8102.8	6191.65	6487.52
15607581	Rv0440	groEL2	123.223	3	1143.93	105.24	AMLQDMAILTGGQVISEEVGLTLENADLSLLGK		gi|15607581|ref|NP_214954.1|	molecular chaperone GroEL [Mycobacterium tuberculosis H37Rv]	647.36	417.635	1668.49	105.114	0	0	528.576	362.277	469.118	908.036	580.289	50.5939	1102.74	145.369	1270.49	0	585.606	0	0	42.4335	0	0	32.7511	12.7608
15607581	Rv0440	groEL2	39.4904	3	773.065	99.05	VVVTKDETTIVEGAGDTDAIAGR		gi|15607581|ref|NP_214954.1|	molecular chaperone GroEL [Mycobacterium tuberculosis H37Rv]	16622.9	10782.2	18574.4	16871	186.185	12907.9	13356	11232.3	8965.53	12564.4	12579.5	12600.5	11054.9	12998.2	15603.5	1892.88	344.212	253.55	9687.42	14681.6	65.6922	2458.45	2372.67	64.1628
15607581	Rv0440	groEL2	92.6412	3	882.142	89.65	SALQNAASIAGLFLTTEAVVADKPEK		gi|15607581|ref|NP_214954.1|	molecular chaperone GroEL [Mycobacterium tuberculosis H37Rv]	181929	170197	200628	139188	306058	151887	202937	126080	114627	158853	162092	160656	202509	139930	148252	223035	309150	393233	293280	152239	173881	249522	282202	272381
15607581	Rv0440	groEL2	61.4131	3	485.63	38.82	VSTVKDLLPLLEK		gi|15607581|ref|NP_214954.1|	molecular chaperone GroEL [Mycobacterium tuberculosis H37Rv]	697.142	778.373	1160.7	0	19.0609	183.26	1105.58	67.248	268.359	27.4846	24.1569	0	1563.15	778.262	583.751	5606.83	247.385	95.2131	57.6883	38.7801	26.871	11351.9	11174.1	8303.15
15607581	Rv0440	groEL2	47.7933	3	553.629	41.98	QIAFNSGLEPGVVAEK		gi|15607581|ref|NP_214954.1|	molecular chaperone GroEL [Mycobacterium tuberculosis H37Rv]	18768.1	20430	20473.7	19618.4	8951.83	21722.8	10329.9	15859.5	9124.14	16300.7	11362.3	18699.4	7728.02	13929.7	15963.1	15674.4	19444.4	15552.1	12922.4	10755.4	8505.53	16872.9	19443.7	7794.08
15607581	Rv0440	groEL2	117.625	3	1149.27	103.58	AMLQDMAILTGGQVISEEVGLTLENADLSLLGK	[6] Oxidation (M)	gi|15607581|ref|NP_214954.1|	molecular chaperone GroEL [Mycobacterium tuberculosis H37Rv]	2518.77	4385.14	3332.99	428.08	3257.01	0	3993.66	1573.22	4062.95	1232.25	1589.22	1004.29	4168.5	1797.5	2373.56	2561.11	621.953	2475.82	2853.36	15761.2	1238.15	0	748.663	979.11
15607581	Rv0440	groEL2	38.6572	2	895.923	92.43	DETTIVEGAGDTDAIAGR		gi|15607581|ref|NP_214954.1|	molecular chaperone GroEL [Mycobacterium tuberculosis H37Rv]	32558.4	59132	36845.7	69184.1	66.3477	38466.1	19277.2	56565	34146.4	54054.1	52872.2	50491.3	10959	39670.8	37723	151.135	642.41	359.96	41119.5	43954.2	128.97	194.749	213.807	0
15607581	Rv0440	groEL2	74.2318	2	902.49	71.45	QEAVLEDPYILLVSSK		gi|15607581|ref|NP_214954.1|	molecular chaperone GroEL [Mycobacterium tuberculosis H37Rv]	79230.7	82577.5	90906.9	62454.5	74131.7	107420	96484	57689.2	82712.1	69989.6	76899.7	71758.7	76686.6	47984	62417.2	64606.8	170623	150762	159306	91569.3	107301	73432.5	85189.4	86316.8
15607581	Rv0440	groEL2	61.4131	2	727.94	31.66	VSTVKDLLPLLEK		gi|15607581|ref|NP_214954.1|	molecular chaperone GroEL [Mycobacterium tuberculosis H37Rv]	490.364	241.315	561.801	116.508	62.3773	96.4893	576.133	0.237471	703.585	66.7607	49.8146	44.4958	1112.69	589.78	218.305	3912.62	42.2321	476.734	361.534	29.12	342.213	7384.83	7568.53	7370.85
15607581	Rv0440	groEL2	126.803	3	882.14	34.45	SALQNAASIAGLFLTTEAVVADKPEK		gi|15607581|ref|NP_214954.1|	molecular chaperone GroEL [Mycobacterium tuberculosis H37Rv]	1.05091	0	0	0	0	6.39005	0	0	0	0	0	0	0	0	0	20.3836	0	203.932	118.438	1136.63	333.885	354.034	135.354	3.92645
15607581	Rv0440	groEL2	32.2455	2	420.762	43.89	VALEAPLK		gi|15607581|ref|NP_214954.1|	molecular chaperone GroEL [Mycobacterium tuberculosis H37Rv]	0.136431	0	1.12399	4.62296	0.0141128	0	0.801165	1208.52	0.461358	0.186064	0	1.5308	1.8659	1.41521	2.94501	2.01216	0.105879	1.16833	0	0	0	9.55278	8.47444	2.40939
15607581	Rv0440	groEL2	49.0892	2	752.36	58.7	GYISGYFVTDPER		gi|15607581|ref|NP_214954.1|	molecular chaperone GroEL [Mycobacterium tuberculosis H37Rv]	83749.2	74391	92290.7	76802.1	64414.4	74383	85624.1	89232	71253.7	59939.7	58255.6	63666.4	63827.2	52284.5	62865.3	50567.2	97628	97794.4	92317.4	116464	59977.4	48417.9	51545.4	40364.7
15607581	Rv0440	groEL2	126.911	3	1143.94	127.89	AMLQDMAILTGGQVISEEVGLTLENADLSLLGK		gi|15607581|ref|NP_214954.1|	molecular chaperone GroEL [Mycobacterium tuberculosis H37Rv]	0	0	0	0	0	0	0	0	0	0	0	0	0	0	0	557.787	0	321.353	43.728	5844.94	16.9803	26.6887	9061.8	859.848
15607581	Rv0440	groEL2	42.2572	3	553.297	35.52	KWGAPTITNDGVSIAK		gi|15607581|ref|NP_214954.1|	molecular chaperone GroEL [Mycobacterium tuberculosis H37Rv]	52.5262	45.7141	595.651	1223.4	195.422	514.593	95.3395	267.287	198.069	433.966	294.446	144.96	35.8994	180.272	230.076	892.373	560.43	5247.44	142.777	327.464	1033.94	859.51	113.944	115.88
15607581	Rv0440	groEL2	42.7184	2	657.261	16.63	ASVPGGGDMGGMDF	[9] Oxidation (M)	gi|15607581|ref|NP_214954.1|	molecular chaperone GroEL [Mycobacterium tuberculosis H37Rv]	218.754	3119.49	305.217	522.109	551.33	0.715055	80.9038	2475.66	66.2469	1898.24	237.091	2990.44	14.7429	3355.61	802.665	1498.44	1663.96	1270.86	1638.23	240.907	1472.86	1886.75	404.194	15.5134
15607581	Rv0440	groEL2	40.3179	2	657.262	31.94	ASVPGGGDMGGMDF	[12] Oxidation (M)	gi|15607581|ref|NP_214954.1|	molecular chaperone GroEL [Mycobacterium tuberculosis H37Rv]	323.287	3679.39	577.629	511.828	1.83063	259.317	0	3317.15	0.125192	1840.21	122.173	3028.04	0	3852.83	909.884	17.5023	0	0	1846.76	0.0959998	0	1.00695	0.218943	0
15607581	Rv0440	groEL2	59.6542	2	1102.08	104.32	KTDDVAGDGTTTATVLAQALVR		gi|15607581|ref|NP_214954.1|	molecular chaperone GroEL [Mycobacterium tuberculosis H37Rv]	32318.2	29006.1	42505.5	25022	34502.8	30575.6	37324.4	18476.3	23095.6	21828	27749.5	23801.4	37915.4	21171	28215.2	56358.6	58795.5	67712.1	46412.8	24191.8	30825.1	58939.9	62456.6	66599.4
15607581	Rv0440	groEL2	132.628	3	941.468	105.82	VGNEGVITVEESNTFGLQLELTEGMR		gi|15607581|ref|NP_214954.1|	molecular chaperone GroEL [Mycobacterium tuberculosis H37Rv]	162.12	89.5416	386.365	48.5694	0	0	269.581	180.18	178.712	119.374	115.246	136.186	163.161	260.283	146.583	0	0	0	0	0	0	918.401	441.641	298.52
15607581	Rv0440	groEL2	43.3601	3	773.068	56.63	VVVTKDETTIVEGAGDTDAIAGR		gi|15607581|ref|NP_214954.1|	molecular chaperone GroEL [Mycobacterium tuberculosis H37Rv]	1062.86	1267.48	2989.68	2986.45	3106.86	472.151	369.353	1141.31	344.829	2318.93	1425.54	1867.49	473.044	970.138	1314.6	2307.6	2289.93	1259.44	842.453	1016.46	1007.01	2669.31	803.975	16573.1
15607581	Rv0440	groEL2	48.0702	2	765.398	58.15	WGAPTITNDGVSIAK		gi|15607581|ref|NP_214954.1|	molecular chaperone GroEL [Mycobacterium tuberculosis H37Rv]	124158	117847	119454	53807.2	46426.6	28232.7	42491.7	73135.9	37855.4	100703	76074.2	122251	21120.5	70797.2	99381.3	88379.5	99861.1	90964.5	78597.4	18465.5	32679.8	97066.3	84931.6	43118.3
15607581	Rv0440	groEL2	42.7184	2	657.261	23.69	ASVPGGGDMGGMDF	[12] Oxidation (M)	gi|15607581|ref|NP_214954.1|	molecular chaperone GroEL [Mycobacterium tuberculosis H37Rv]	218.754	3119.49	305.217	522.109	551.33	0.715055	80.9038	2475.66	66.2469	1898.24	237.091	2990.44	14.7429	3355.61	802.665	1498.44	1663.96	1270.86	1638.23	240.907	1472.86	1886.75	404.194	15.5134
15607581	Rv0440	groEL2	137.145	3	941.467	83.96	VGNEGVITVEESNTFGLQLELTEGMR		gi|15607581|ref|NP_214954.1|	molecular chaperone GroEL [Mycobacterium tuberculosis H37Rv]	0	0	0	0	0	0	0	0	0	0	0	0	0	0	0	0	0	0	0	2628.24	0	17.4579	34.7594	0
15607581	Rv0440	groEL2	41.6079	3	773.068	84.29	VVVTKDETTIVEGAGDTDAIAGR		gi|15607581|ref|NP_214954.1|	molecular chaperone GroEL [Mycobacterium tuberculosis H37Rv]	1275.96	658.639	47.9717	398.31	190.338	2136.47	664.155	481.797	469.68	1436.84	2492.44	1527.07	909.126	881.188	836.158	14646.4	5852.2	161.848	1120.35	244.93	1650.98	149.866	7839.06	609.431
15607581	Rv0440	groEL2	38.7504	3	597.617	70.96	DETTIVEGAGDTDAIAGR		gi|15607581|ref|NP_214954.1|	molecular chaperone GroEL [Mycobacterium tuberculosis H37Rv]	17173	20197.8	18202.4	31405.4	1197.04	25554.5	11023.6	20594.5	15516.8	24043.2	25155.7	20551.7	7117.18	17109.2	17430.9	1939.63	4488.92	4059.28	22508.8	29697.4	2705.38	1066.15	1626.55	883.697
15607581	Rv0440	groEL2	95.1542	3	863.762	107.67	EQIAATAAISAGDQSIGDLIAEAMDK		gi|15607581|ref|NP_214954.1|	molecular chaperone GroEL [Mycobacterium tuberculosis H37Rv]	97165	66415.3	104431	9765.99	70360.7	9043.3	119677	49887.5	83670.8	28277.1	35332.3	25373.1	103956	61222.9	67143.4	107166	102322	171687	147112	134668	91450.6	142577	178850	145154
15607581	Rv0440	groEL2	105.158	3	1197.29	120.52	KAMLQDMAILTGGQVISEEVGLTLENADLSLLGK	[3] Oxidation (M)|[7] Oxidation (M)	gi|15607581|ref|NP_214954.1|	molecular chaperone GroEL [Mycobacterium tuberculosis H37Rv]	978.754	1284.42	1404.16	8653.63	5181.72	1567.96	2043.75	1795.76	1949.97	3227	4911.35	3141.01	1815.12	1030.09	1097.68	0	754.751	1509.38	1617.62	1576.86	1924.85	209.583	36.191	62.6005
15607581	Rv0440	groEL2	111.679	3	1191.96	98.1	KAMLQDMAILTGGQVISEEVGLTLENADLSLLGK	[3] Oxidation (M)	gi|15607581|ref|NP_214954.1|	molecular chaperone GroEL [Mycobacterium tuberculosis H37Rv]	902.482	1295.68	2035.96	728.63	472.194	0	1957.69	1006.05	2042.31	1928.91	2871.84	948.358	2755.12	1431.02	1447.59	0	378.934	1136.74	645.848	1134.18	993.8	2351.25	1951.15	0
15607581	Rv0440	groEL2	89.5903	3	863.758	14.29	EQIAATAAISAGDQSIGDLIAEAMDK		gi|15607581|ref|NP_214954.1|	molecular chaperone GroEL [Mycobacterium tuberculosis H37Rv]	0	5.69716	0	7.89684	0	0	0	8.3592	0	0	0	0	0	0	0	0	124.093	10.4702	8.52268	32.8522	0	0	0	0
15607581	Rv0440	groEL2	69.6834	2	470.788	30.14	DLLPLLEK		gi|15607581|ref|NP_214954.1|	molecular chaperone GroEL [Mycobacterium tuberculosis H37Rv]	114.455	125.268	92.0037	71.4135	0	197.01	0	63.9058	0	70.8723	0	32.438	0	64.7623	76.016	40.7139	152.458	0	0	0	0	155.962	22.5558	0
15607581	Rv0440	groEL2	132.521	3	869.094	102.2	EQIAATAAISAGDQSIGDLIAEAMDK	[24] Oxidation (M)	gi|15607581|ref|NP_214954.1|	molecular chaperone GroEL [Mycobacterium tuberculosis H37Rv]	55.0428	66.8702	108.447	113.751	0	0	62.24	157.659	102.926	95.158	139.212	85.3795	77.389	58.17	39.3309	0	0	0	0	0	0	8.35352	2.37296	3.00436
15607581	Rv0440	groEL2	114.27	3	1186.63	130.01	KAMLQDMAILTGGQVISEEVGLTLENADLSLLGK		gi|15607581|ref|NP_214954.1|	molecular chaperone GroEL [Mycobacterium tuberculosis H37Rv]	1655.63	1422.88	1899.41	12.1751	0	0	2170.18	347.739	2855.15	303.094	666.946	232.892	2654.54	1150.42	1657.19	1718.22	23.7604	698.095	80.405	13913.3	325.889	7044.99	6874.12	1369.37
15607581	Rv0440	groEL2	137.237	3	916.857	91.51	VIGAGKPLLIIAEDVEGEALSTLVVNK		gi|15607581|ref|NP_214954.1|	molecular chaperone GroEL [Mycobacterium tuberculosis H37Rv]	0.146316	0	0	0	0	0	0.260853	0	0	0	0	0	0.516154	0	0	0	0	0	0	469.512	0	120.969	242.139	0
15607581	Rv0440	groEL2	86.1468	3	1096.89	83.42	GYISGYFVTDPERQEAVLEDPYILLVSSK		gi|15607581|ref|NP_214954.1|	molecular chaperone GroEL [Mycobacterium tuberculosis H37Rv]	21713.1	38224.9	27119.1	10099.6	9526.59	7800.41	23024.1	9737.17	51908.3	15036.5	30390.5	14414.6	32386.6	16398.5	20522.8	42135.9	15423.8	19317.4	8442.67	75117.9	15235.4	61561.9	63634.1	29830.8
15607581	Rv0440	groEL2	68.6585	2	1038.03	136.6	TDDVAGDGTTTATVLAQALVR		gi|15607581|ref|NP_214954.1|	molecular chaperone GroEL [Mycobacterium tuberculosis H37Rv]	22553.6	20402	27010.5	16431.7	25320.8	27556.1	28931.6	14220.5	21936.2	16419	21713.7	20970.1	25762.9	13701.4	18592.1	25317.4	47014.6	46706.3	44391.2	21733.5	27385.4	28061.9	28379.1	31830.2
15607581	Rv0440	groEL2	25.0245	2	365.226	24.31	IGAELVK		gi|15607581|ref|NP_214954.1|	molecular chaperone GroEL [Mycobacterium tuberculosis H37Rv]	106.714	100.984	128.996	39.8378	210.908	246.126	174.591	37.5385	135.601	76.4513	116.271	32.2019	226.056	56.6662	63.1999	0	14.8675	22.468	373.114	1299.02	25.2726	2.77475	22.4927	9.27871
15607581	Rv0440	groEL2	137.138	3	1143.93	118.83	AMLQDMAILTGGQVISEEVGLTLENADLSLLGK		gi|15607581|ref|NP_214954.1|	molecular chaperone GroEL [Mycobacterium tuberculosis H37Rv]	0	0	0	0	0	0	0	0	0	0	0	0	0	0	0	0	0	0	0	2348.27	0	0	0.831077	0
15607581	Rv0440	groEL2	124.894	3	1143.94	130.53	AMLQDMAILTGGQVISEEVGLTLENADLSLLGK		gi|15607581|ref|NP_214954.1|	molecular chaperone GroEL [Mycobacterium tuberculosis H37Rv]	0	0	0	0	30.9579	0	0	0	0.376531	0	0	0	0	0	0	6622.52	26.8802	2392.86	1152.91	554.501	1681.62	202.193	17.8942	2415.72
15607581	Rv0440	groEL2	122.947	3	869.095	97.43	EQIAATAAISAGDQSIGDLIAEAMDK	[24] Oxidation (M)	gi|15607581|ref|NP_214954.1|	molecular chaperone GroEL [Mycobacterium tuberculosis H37Rv]	164.626	231.329	293.612	265.094	32.9424	23.0147	329.226	215.61	164.152	44.1766	36.5978	55.2591	272.52	137.52	181.915	3.31518	25.4189	79.7321	251.685	192.729	312.238	13.3101	74.6644	24.5331
15607581	Rv0440	groEL2	36.058	2	895.924	104.68	DETTIVEGAGDTDAIAGR		gi|15607581|ref|NP_214954.1|	molecular chaperone GroEL [Mycobacterium tuberculosis H37Rv]	59.691	479.716	162.932	655.322	0	228.752	85.107	459.814	309.379	408.548	214.58	459.533	10.7107	241.848	154.905	0	48.9654	0	265.623	12.4487	0	0	10.5111	0
15607581	Rv0440	groEL2	91.3555	3	1096.9	23.27	GYISGYFVTDPERQEAVLEDPYILLVSSK		gi|15607581|ref|NP_214954.1|	molecular chaperone GroEL [Mycobacterium tuberculosis H37Rv]	12.1855	0	0	0	23.1482	0	34.3509	0	13.0202	0	0	0	0	0	0	0	17.8965	0	110.642	12.4075	0	0	0	0
15607581	Rv0440	groEL2	111.679	3	1191.96	106.01	KAMLQDMAILTGGQVISEEVGLTLENADLSLLGK	[7] Oxidation (M)	gi|15607581|ref|NP_214954.1|	molecular chaperone GroEL [Mycobacterium tuberculosis H37Rv]	902.482	1295.68	2035.96	728.63	472.194	0	1957.69	1006.05	2042.31	1928.91	2871.84	948.358	2755.12	1431.02	1447.59	0	378.934	1136.74	645.848	1134.18	993.8	2351.25	1951.15	0
15607581	Rv0440	groEL2	133.692	3	1143.93	118.3	AMLQDMAILTGGQVISEEVGLTLENADLSLLGK		gi|15607581|ref|NP_214954.1|	molecular chaperone GroEL [Mycobacterium tuberculosis H37Rv]	0	0	0	0	0	0	0	0	0	0	0	0	0	0	0	0	0	0	0	789.44	0	679.587	246.411	273.698
15607581	Rv0440	groEL2	61.8764	2	470.789	23.59	DLLPLLEK		gi|15607581|ref|NP_214954.1|	molecular chaperone GroEL [Mycobacterium tuberculosis H37Rv]	65127.7	84975.1	59315.2	103898	26787.5	74914.6	9155.39	109424	5583.98	61661.8	15012.9	84054.6	2839.38	88431.1	67428.1	51656.3	39989.7	39102.8	32816.4	330.545	26197.4	57206.8	40365.7	11742.8
15607584	Rv0443	-	76.4615	3	594.968	29.84	LTLEYIAGMTADELSR		gi|15607584|ref|NP_214957.1|	hypothetical protein Rv0443 [Mycobacterium tuberculosis H37Rv]	0	10.6826	17.5849	10.7931	3.9816	2.19089	0.116901	5.04329	3.43763	7.4208	0.0299871	7.45756	0	0	0	0	0	0	0.311711	0	2.97802	0	0	3.99788
15607585	Rv0444c	rskA	39.306	3	651.331	53.74	ETMAVVSAATTAEPPAHLR		gi|15607585|ref|NP_214958.1|	anti-sigma-K factor RskA [Mycobacterium tuberculosis H37Rv]	1602.3	1628.66	1708.43	2728.02	3391.13	860.384	1171.55	3094.34	686.941	1182.32	736.839	1094.28	1042.26	1632.7	1357.8	1066.19	566.056	471.92	1710.18	2185.29	620.207	562.475	827.325	305.969
15607585	Rv0444c	rskA	48.2546	2	842.934	80.92	VAAAPSPVAAAFNDEVR		gi|15607585|ref|NP_214958.1|	anti-sigma-K factor RskA [Mycobacterium tuberculosis H37Rv]	2272.77	2136.7	2627.91	1287.38	948.196	1722.53	926.251	2177.8	540.706	1090.33	604.176	662.387	386.697	2070.83	2071.04	1932.94	1901.97	3285.62	1325.2	487.375	1388.76	1729.57	1677.32	2763.73
15607585	Rv0444c	rskA	35.965	3	656.664	30.26	ETMAVVSAATTAEPPAHLR	[3] Oxidation (M)	gi|15607585|ref|NP_214958.1|	anti-sigma-K factor RskA [Mycobacterium tuberculosis H37Rv]	65.8024	56.1815	47.6479	81.5926	490.197	502.114	8.25258	0	0	69.5207	40.3938	49.7911	0	0	70.9376	86.1427	131.669	881.371	19.9549	0	406.722	168.868	119.045	183.714
15607585	Rv0444c	rskA	48.0702	3	562.289	49.92	VAAAPSPVAAAFNDEVR		gi|15607585|ref|NP_214958.1|	anti-sigma-K factor RskA [Mycobacterium tuberculosis H37Rv]	928.458	918.94	430.426	584.252	360.154	595.413	265.472	1026.02	191.038	420.096	250.851	295.199	203.666	472.856	459.839	1225.76	974.115	3538.86	280.338	281.161	807.87	1185.16	1127.94	1186.36
15607586	Rv0445c	sigK	77.0192	3	476.259	51.77	GSALAWLLTMAHR		gi|15607586|ref|NP_214959.1|	ECF RNA polymerase sigma factor SigK [Mycobacterium tuberculosis H37Rv]	313.201	221.211	259.708	0	0	33.7297	282.77	9.39976	187.398	0	0	0	204.5	113.331	149.81	594.293	330.274	296.455	47.699	631.986	279.345	591.849	788.025	716.344
15607586	Rv0445c	sigK	70.2419	3	763.708	64.48	YGAANVDPASDVVADLAIAGDER		gi|15607586|ref|NP_214959.1|	ECF RNA polymerase sigma factor SigK [Mycobacterium tuberculosis H37Rv]	760.858	448.404	440.446	56.643	144.612	625.368	745.205	450.974	833.12	43.1699	241.383	191.65	541.158	255.592	224.612	1119.05	1196.74	360.082	808.856	506.442	276.221	1070.49	685.279	3987.15
15607586	Rv0445c	sigK	72.3745	2	1145.06	97.69	YGAANVDPASDVVADLAIAGDER		gi|15607586|ref|NP_214959.1|	ECF RNA polymerase sigma factor SigK [Mycobacterium tuberculosis H37Rv]	0	0	0	0	0	0	108.392	0	52.6528	0	0	0	0	0	0	0	0	0	0	60.1899	23.285	0	0	0
15607591	Rv0450c	mmpL4	57.2438	3	911.755	32.77	TSYNDRDYLPDFIPANQGYAAADR		gi|15607591|ref|NP_214964.1|	transmembrane transport protein MmpL4 [Mycobacterium tuberculosis H37Rv]	249.184	0	21.3745	0	0	0	215.344	44.8018	52.814	14.0588	135.919	0	37.8488	0	39.2356	31.2641	0	0	0	46.5746	0	0	0	0
15607591	Rv0450c	mmpL4	24.7465	3	364.212	24.48	FKQEIGAGLK		gi|15607591|ref|NP_214964.1|	transmembrane transport protein MmpL4 [Mycobacterium tuberculosis H37Rv]	162.528	13.3323	8.27904	1.93388	19.6791	2.27317	138.894	106.647	72.449	46.4929	102.102	23.4251	145.166	51.2926	67.4661	0	0	0.298059	122.82	172.342	4.02093	5.56546	19.0138	0
15607591	Rv0450c	mmpL4	78.7858	2	1164.08	36.71	LMPQMVAQIPPQIEAMENMR		gi|15607591|ref|NP_214964.1|	transmembrane transport protein MmpL4 [Mycobacterium tuberculosis H37Rv]	41.9143	0	8.08232	0	82.6042	0	181.802	0	43.1414	13.0206	0	33.7622	25.2517	3.62346	0	536.356	89.2292	73.6164	0	68.3706	0	32.0288	144.143	279.902
15607591	Rv0450c	mmpL4	27.7005	3	738.698	26.18	TPTVPSETQPAGRPLAMSSDR	[17] Oxidation (M)	gi|15607591|ref|NP_214964.1|	transmembrane transport protein MmpL4 [Mycobacterium tuberculosis H37Rv]	28.1198	9.03107	0	282.438	135.711	68.993	0	556.805	0	78.3818	2.43943	231.961	0	228.404	36.9875	0	0	0	33.3844	9.61682	0	0	0	0
15607597	Rv0456c	echA2	117.808	3	964.176	115.12	LIVNQAYENMGLASTQLLGGILDGLMR		gi|15607597|ref|NP_214970.1|	enoyl-CoA hydratase EchA2 [Mycobacterium tuberculosis H37Rv]	97.9037	0	88.2989	0	0	0	70.7809	15.0216	0	0	0	0	132.748	67.1896	108.519	108.652	0	0	15.7294	937.408	100.376	57.2796	0	126.293
15607599	Rv0458	-	39.9495	2	958.468	31.74	TVFSRPGSAGALMSYESR		gi|15607599|ref|NP_214972.1|	aldehyde dehydrogenase [Mycobacterium tuberculosis H37Rv]	171.681	174.004	222.661	0	0	0	0	0	18.7723	50.1213	0	0	0	318.538	208.514	0	0	0	0	0	0	0	3.66844	0
15607599	Rv0458	-	62.3383	2	1107.1	32.41	LIMQYASHNLIPVTLELGGK	[3] Oxidation (M)	gi|15607599|ref|NP_214972.1|	aldehyde dehydrogenase [Mycobacterium tuberculosis H37Rv]	131.809	0	0	1003.38	0	783.262	272.493	160.208	37.309	692.451	0	560.324	0	24.0136	0	69.1169	0	2.68505	58.9547	0	0	0	0	0
15607599	Rv0458	-	22.2745	2	570.286	58.73	VAFTGETTTGR		gi|15607599|ref|NP_214972.1|	aldehyde dehydrogenase [Mycobacterium tuberculosis H37Rv]	495.139	1468.78	734.695	183.448	116.784	62.0149	634.189	489.773	1128.46	607.448	1036.01	541.679	688.805	420.04	365.921	2.64402	262.005	0	681.285	1800.22	249.122	0.65572	2.4356	4.71684
15607599	Rv0458	-	48.5327	2	1189.04	62.14	QGDPLDTETMLGSQASNDQLEK		gi|15607599|ref|NP_214972.1|	aldehyde dehydrogenase [Mycobacterium tuberculosis H37Rv]	145.478	242.368	167.582	42.7568	0	0	0	49.5124	69.3488	66.6363	0	41.9235	0	114.511	190.055	0	37.9489	59.342	23.5601	0	0	0	0	0
15607599	Rv0458	-	28.0728	2	600.32	45.85	QEGAVIIAGGER		gi|15607599|ref|NP_214972.1|	aldehyde dehydrogenase [Mycobacterium tuberculosis H37Rv]	969.525	2330.4	1049.98	830.879	392.601	773.294	884.074	1754.12	1315.07	1714.62	2202.91	1635.07	814.69	983.207	943.539	61.8136	126.156	405.638	1177.61	1810.09	58.6352	100.904	305.341	64.3471
15607599	Rv0458	-	48.1624	3	610.314	60.98	YQNFIGGQWVAPVHGR		gi|15607599|ref|NP_214972.1|	aldehyde dehydrogenase [Mycobacterium tuberculosis H37Rv]	7707.47	7454.09	6581.25	2492.35	1792.1	2421.87	5169.64	5242.33	2766.78	6299.83	5515.93	7400.55	3916.02	6164.59	5486.29	4385.19	3393.89	5973.5	3028.1	1695.5	2454.9	6223.6	5142.59	3816.92
15607599	Rv0458	-	70.5216	3	733.071	55.98	LIMQYASHNLIPVTLELGGK		gi|15607599|ref|NP_214972.1|	aldehyde dehydrogenase [Mycobacterium tuberculosis H37Rv]	12234.5	12915.6	12910.4	6122.94	19700.2	3593.53	9782.94	9455.19	8166.49	11744.3	12297.1	10294.4	13815.6	10268.9	11601.4	13556.6	9451.9	9440.3	8798.81	4883.94	7151.7	9209.99	28690.2	14247.5
15607599	Rv0458	-	53.7188	3	627.669	71.51	NAAALAVAEVWDNGKPVR		gi|15607599|ref|NP_214972.1|	aldehyde dehydrogenase [Mycobacterium tuberculosis H37Rv]	1691.97	2436.58	1583.31	183.268	373.988	19.4009	1254.96	791.349	843.012	2355.19	2530.69	2404.65	1661.93	1371.85	1424.1	1178.58	1522.93	1762.7	1701.73	824.914	457.004	699.488	886.938	767.966
15607599	Rv0458	-	70.6148	2	1099.1	76.94	LIMQYASHNLIPVTLELGGK		gi|15607599|ref|NP_214972.1|	aldehyde dehydrogenase [Mycobacterium tuberculosis H37Rv]	939.576	1002.7	1044.96	821.619	3066.78	0	1412.14	194.521	1010	2101.69	2627.78	1486.91	1739.99	1036.03	945.072	1033.61	1277.38	54.3638	2122.5	204.381	535.804	1479.53	0	2338.72
15607599	Rv0458	-	74.8817	3	728.001	58.71	SPNIFFADVLAAHDDFCDK	[17] Carbamidomethyl (C)	gi|15607599|ref|NP_214972.1|	aldehyde dehydrogenase [Mycobacterium tuberculosis H37Rv]	5.2482	147.629	219.804	8.74909	1295.27	0	14.819	1.61428	23.7398	322.589	826.319	48.9962	49.1494	22.7361	17.5985	494.877	0	1930.72	522.047	38.8545	0	111.947	4.19925	883.274
15607599	Rv0458	-	53.3474	2	1069.5	75.22	YFENPTPVTGQPFCEVPR	[14] Carbamidomethyl (C)	gi|15607599|ref|NP_214972.1|	aldehyde dehydrogenase [Mycobacterium tuberculosis H37Rv]	1781.66	1501.52	1763.71	1405.07	2430.43	2367.87	2008.91	732.472	1181.25	3260.86	3891.75	2920.29	1487.79	1133.27	1484.25	1573.55	2015.68	1528.49	1354.04	359.07	541.401	325.96	1006.31	237.005
15607603	Rv0462	lpdC	35.4999	3	382.245	29.79	KLGVTILTATK		gi|15607603|ref|NP_214976.1|	dihydrolipoamide dehydrogenase [Mycobacterium tuberculosis H37Rv]	658.057	460.759	272.281	210.296	271.474	227.504	554.957	0	608.056	432.524	904.614	384.322	712.555	238.35	261.623	158.002	166.316	44.882	538.965	375.641	181.531	46.7211	397.74	9.6359
15607603	Rv0462	lpdC	33.9213	2	845.941	84.35	VESIADGGSQVTVTVTK		gi|15607603|ref|NP_214976.1|	dihydrolipoamide dehydrogenase [Mycobacterium tuberculosis H37Rv]	213.122	117.327	87.9894	379.92	0	469.136	139.034	0	265.898	289.234	491.789	342.545	157.619	176.931	161.563	5.64888	0	0	342.174	0	0	0	0	0
15607603	Rv0462	lpdC	37.6353	2	572.864	22.19	KLGVTILTATK		gi|15607603|ref|NP_214976.1|	dihydrolipoamide dehydrogenase [Mycobacterium tuberculosis H37Rv]	0	0.693512	0	0.290559	309.022	0	0	118.604	19.3325	0	0.109755	0	20.6276	1.00191	0	254.305	0.0679887	444.795	2.66793	533.259	43.297	605.075	1.60982	64.6332
15607603	Rv0462	lpdC	39.3984	2	845.938	94.62	VESIADGGSQVTVTVTK		gi|15607603|ref|NP_214976.1|	dihydrolipoamide dehydrogenase [Mycobacterium tuberculosis H37Rv]	899.3	97.355	77.4118	109.432	793.923	0	0	510.861	0	191.744	55.4341	3657.29	0	833.853	4034.98	1222.82	1584.15	920.487	221.372	7.43862	1540.91	210.158	1914.69	4115.86
15607603	Rv0462	lpdC	58.4462	3	570.609	35.31	YWGGVCLNVGCIPSK	[6] Carbamidomethyl (C)|[11] Carbamidomethyl (C)	gi|15607603|ref|NP_214976.1|	dihydrolipoamide dehydrogenase [Mycobacterium tuberculosis H37Rv]	618.891	569.91	402.819	356.207	560.754	706.11	407.57	376.672	437.848	981.48	1247.67	980.866	403.408	456.748	370.787	921.355	866.231	1206.84	785.707	782.17	577.006	898.652	829.586	1072.23
15607603	Rv0462	lpdC	38.0075	2	845.951	90.24	VESIADGGSQVTVTVTK		gi|15607603|ref|NP_214976.1|	dihydrolipoamide dehydrogenase [Mycobacterium tuberculosis H37Rv]	817.404	452.246	837.568	617.443	4288.53	1072.1	1333.26	642.204	1193.07	769.157	1257.89	587.065	1108.3	783.192	973.088	4314.38	2026.91	5725.88	1687.31	5375.58	3286.67	5284.69	2937.3	2370.04
15607603	Rv0462	lpdC	70.3353	3	925.499	87.84	HGELLGGHLVGHDVAELLPELTLAQR		gi|15607603|ref|NP_214976.1|	dihydrolipoamide dehydrogenase [Mycobacterium tuberculosis H37Rv]	1636.71	1358.84	1590.34	1612.45	4738.53	658.046	2531.83	1052.18	1969.92	1744.06	2161.35	1419.41	2709.84	1567.23	1511.44	2334.65	1955.02	3124.35	4243.96	2273.94	3440.82	3906.79	2649.43	4403.83
15607603	Rv0462	lpdC	52.4228	2	1063.01	90.46	ATFCQPNVASFGLTEQQAR	[4] Carbamidomethyl (C)	gi|15607603|ref|NP_214976.1|	dihydrolipoamide dehydrogenase [Mycobacterium tuberculosis H37Rv]	946.287	636.93	661.312	3893.13	2469.37	4019.08	884.33	55.2241	613.781	6653.21	6447.23	5205.58	800.771	196.952	475.564	3198.92	3671.93	3341.9	2032.84	959.308	1367.89	2603.21	3861.32	1654.37
15607603	Rv0462	lpdC	80.9278	2	811.431	68.62	NYGVDVTIVEFLPR		gi|15607603|ref|NP_214976.1|	dihydrolipoamide dehydrogenase [Mycobacterium tuberculosis H37Rv]	4121.35	4323.11	3105.59	3745.6	3040.02	3256.55	2157.31	2194.59	4640.15	6294.29	8616.42	5406.61	3025.95	2785.62	3148.37	4427.97	2208.05	3470.23	3328.41	11846.9	4430.16	5090.48	2016.61	1766.95
15607603	Rv0462	lpdC	35.3136	2	845.945	89.66	VESIADGGSQVTVTVTK		gi|15607603|ref|NP_214976.1|	dihydrolipoamide dehydrogenase [Mycobacterium tuberculosis H37Rv]	2110.39	520.618	1027.02	4801.3	885.572	6964.57	1798.77	789.862	1590.69	3890.75	6887.2	4242.46	2159.51	783.817	1144.65	2049.55	2184.67	0.00165416	4628.22	1607.84	2435.76	14.7363	2890.24	0
15607603	Rv0462	lpdC	39.1209	3	391.219	26.95	NAELVHIFTK		gi|15607603|ref|NP_214976.1|	dihydrolipoamide dehydrogenase [Mycobacterium tuberculosis H37Rv]	70.8199	77.618	61.6694	765.307	868.376	0	87.2706	2116.5	108.694	142.491	74.386	320.545	113.565	889.179	127.365	121.555	0	1942.97	384.565	1052.33	0	3248.16	164.155	1475.3
15607603	Rv0462	lpdC	31.5007	3	553.281	45.4	ALPNEDADVSKEIEK		gi|15607603|ref|NP_214976.1|	dihydrolipoamide dehydrogenase [Mycobacterium tuberculosis H37Rv]	372.844	683.051	247.523	5546.27	219.13	1286.15	116.729	3826	147.004	1278.29	128.277	2808.51	70.1115	2745.93	572.602	866.057	642.604	106.854	663.523	400.479	208.416	154.2	562.007	17.6304
15607603	Rv0462	lpdC	45.6614	3	466.601	34.87	AAQLGLSTAIVEPK		gi|15607603|ref|NP_214976.1|	dihydrolipoamide dehydrogenase [Mycobacterium tuberculosis H37Rv]	1835.3	934.324	420.604	3157.48	2703.13	3809.54	1698.79	764.016	1458.36	2446.3	3411.41	2884.44	2203.74	1617.3	1641.18	1152.56	1349.34	55.1263	1818.61	2895.29	1862.83	1454.5	2763.64	457.415
15607603	Rv0462	lpdC	80.8347	3	541.289	35.62	NYGVDVTIVEFLPR		gi|15607603|ref|NP_214976.1|	dihydrolipoamide dehydrogenase [Mycobacterium tuberculosis H37Rv]	296.832	362.476	112.888	540.744	0	572.632	28.2472	66.5861	251.479	621.346	585.445	618.622	47.1275	51.8349	120.367	186.136	57.7958	152.168	157.498	1281.64	433.068	49.3562	0	0
15607603	Rv0462	lpdC	78.2278	2	1138.61	67.82	LVPGTSLSANVVTYEEQILSR		gi|15607603|ref|NP_214976.1|	dihydrolipoamide dehydrogenase [Mycobacterium tuberculosis H37Rv]	5691.6	6413.69	6515.01	10223.7	18389.1	15877.5	9272.18	4454.7	8076.24	12360.7	17062.1	10701.2	11337.9	6752.11	6474.31	9796.09	11262.5	13026.3	13753.8	9651.43	13320.6	11307.6	11145	19103.4
15607603	Rv0462	lpdC	57.7981	3	672.36	91.68	THYDVVVLGAGPGGYVAAIR		gi|15607603|ref|NP_214976.1|	dihydrolipoamide dehydrogenase [Mycobacterium tuberculosis H37Rv]	12384	12360.5	11615.4	13774.4	21661.2	18410.9	9485.34	8869.71	9297.77	17174.3	16829.4	15092.8	11264.1	12040.7	10481.5	13403.5	12439.6	13474.6	11981.2	9048.52	9017.98	12432.4	9744.19	13612.8
15607603	Rv0462	lpdC	45.9387	2	699.4	86.79	AAQLGLSTAIVEPK		gi|15607603|ref|NP_214976.1|	dihydrolipoamide dehydrogenase [Mycobacterium tuberculosis H37Rv]	18844.7	13482.2	8502.04	30395.3	19895.7	26089.7	16376	14016.6	14809.3	24802.6	25275.5	28573	21008.3	16925.8	17990.2	15798.9	15690.4	126.193	16738.9	18044.1	10590.9	7356.73	27687.9	779.797
15607603	Rv0462	lpdC	40.5936	3	391.22	20.31	NAELVHIFTK		gi|15607603|ref|NP_214976.1|	dihydrolipoamide dehydrogenase [Mycobacterium tuberculosis H37Rv]	54.912	2.49708	94.4568	20.9777	0	834.641	29.8913	0	178.275	0	87.8371	0	79.2042	0	5.83458	0	0	0	18.8121	0	0	6.82437	0	0
15607603	Rv0462	lpdC	126.619	3	637.352	40.92	SIIIAGAGAIGMEFGYVLK		gi|15607603|ref|NP_214976.1|	dihydrolipoamide dehydrogenase [Mycobacterium tuberculosis H37Rv]	0	0	0.0153046	0	11.6478	32.9236	0	0	0.0332497	0	0	4.41634e-05	0.0090058	0	0.428778	0	0	14.5537	4.77213	150.179	81.3194	20.6155	10.3731	20.879
15607603	Rv0462	lpdC	47.7933	3	466.604	22.56	AAQLGLSTAIVEPK		gi|15607603|ref|NP_214976.1|	dihydrolipoamide dehydrogenase [Mycobacterium tuberculosis H37Rv]	0	0	0	0	203.904	18.9496	0.288724	0	10.5311	19.9976	13.6409	0	5.02933	0.165273	0	26.831	0	977.973	0	77.0916	0.21662	37.7373	0	266.009
15607603	Rv0462	lpdC	57.7981	2	1008.04	72.14	THYDVVVLGAGPGGYVAAIR		gi|15607603|ref|NP_214976.1|	dihydrolipoamide dehydrogenase [Mycobacterium tuberculosis H37Rv]	1222.48	1585.47	1653.48	2689.44	5217.19	2048.05	1706.18	637.746	1646.25	4399.95	4702.95	3315.6	2271.08	1905.49	1621.52	2115.8	2842.21	3171.75	2908.24	2466.93	2316.11	2564.48	1494.89	4051.59
15607603	Rv0462	lpdC	78.2278	3	759.406	107.33	LVPGTSLSANVVTYEEQILSR		gi|15607603|ref|NP_214976.1|	dihydrolipoamide dehydrogenase [Mycobacterium tuberculosis H37Rv]	20074.4	19218.1	17918.3	19413.9	36940.5	29439.8	19802.6	14106.8	16118.5	23668.9	30034.4	22697.6	22128	19286.8	18386.9	24563.6	20200.2	17793.9	23258	14943.1	20271.3	22713.3	23444.7	29203.3
15607603	Rv0462	lpdC	41.8859	2	508.818	58.88	LGVTILTATK		gi|15607603|ref|NP_214976.1|	dihydrolipoamide dehydrogenase [Mycobacterium tuberculosis H37Rv]	5844.68	4398.17	3146.14	9676.64	6406.49	1742.64	3975.06	4235.45	5451.4	6634.91	10088.6	7039.97	5381.82	4017.37	3050.02	6582.26	3081.66	5238.54	5220.78	7933.62	4496.24	6550.23	7710.47	1677.81
15607605	Rv0464c	-	64.7535	2	662.892	53.98	LPGVDTELVILR		gi|15607605|ref|NP_214978.1|	hypothetical protein Rv0464c [Mycobacterium tuberculosis H37Rv]	4129.73	4909.94	2516.59	816.377	2485.13	2672.24	5495.13	1720.36	8011.25	1051.25	1727.46	887.277	6141.71	4771.71	4450.72	8891.59	7769.69	7204.07	1567.54	3832.89	2309.35	5209.7	4835.88	9975.37
15607605	Rv0464c	-	71.4522	2	1207.08	37.03	GLDANTQATIFAWPDVPDGDGPR		gi|15607605|ref|NP_214978.1|	hypothetical protein Rv0464c [Mycobacterium tuberculosis H37Rv]	21.4549	11.9676	72.4631	0	0	5.96941	173.755	0	434.795	0	0	0	357.379	0	0	171.582	330.561	111.499	0.141503	525.118	0	52.7037	0	177.783
15607607	Rv0466	-	44.4641	3	498.267	18.83	AVTTLTYVVGDEPK		gi|15607607|ref|NP_214980.1|	hypothetical protein Rv0466 [Mycobacterium tuberculosis H37Rv]	0	0	0	503.48	771.651	330.574	0	0	0	53.5389	99.3847	0	0	0	0	198.57	45.7108	142.566	67.7378	115.069	608.113	331.652	395.472	178.318
15607607	Rv0466	-	47.2364	3	409.886	37.7	IADDFLAGLHR		gi|15607607|ref|NP_214980.1|	hypothetical protein Rv0466 [Mycobacterium tuberculosis H37Rv]	1260.62	1085.91	1030.52	2204.25	833.18	1051.99	560.647	2451.59	563.562	1633.49	595.793	2003.33	101.368	1438.93	1206.28	595.53	514.504	592.08	497.543	683.046	1047.11	1162.76	1113.11	263.836
15607609	Rv0468	fadB2	80.9278	2	965.512	61.46	AGVEVTVFEPAEALITAGR		gi|15607609|ref|NP_214982.1|	3-hydroxybutyryl-CoA dehydrogenase [Mycobacterium tuberculosis H37Rv]	4190.54	4428.19	4889.16	2835.61	7976.97	4562.05	5179.88	3152.37	4943.73	4917.63	6870.07	5617.72	7522.79	4486.85	6439.41	7176.73	7273.38	8756.89	7677.96	4671.34	6592.56	11806.3	12134.3	16676.6
15607609	Rv0468	fadB2	109.916	2	966.569	64.58	SGFVVNALLVPYLLSAIR		gi|15607609|ref|NP_214982.1|	3-hydroxybutyryl-CoA dehydrogenase [Mycobacterium tuberculosis H37Rv]	0	0	0	0	0	15.8871	0	0	0	0	0	0	0	0	0	0	102.951	0	497.954	3727.28	23.0191	16.6781	2989.26	0.0250359
15607609	Rv0468	fadB2	51.6851	2	1037.54	71.14	VVTDPDAVLASNTSSIPIMK	[19] Oxidation (M)	gi|15607609|ref|NP_214982.1|	3-hydroxybutyryl-CoA dehydrogenase [Mycobacterium tuberculosis H37Rv]	110.743	95.8094	195.2	0	196.879	618.065	33.4799	0	369.884	426.341	582.85	242.198	0	0	319.3	0	75.0369	24.5356	162.974	0	22.8234	0	4.1609	0
15607609	Rv0468	fadB2	101.898	3	753.449	45.99	VLGLHFFNPVPVLPLVELVR		gi|15607609|ref|NP_214982.1|	3-hydroxybutyryl-CoA dehydrogenase [Mycobacterium tuberculosis H37Rv]	1535.3	1947.69	1051.65	293.66	271.054	215.867	1330.25	261.008	4095.33	639.784	1082.73	614.153	1814.92	556.956	1484.14	926.988	1886.45	1613.56	2240.8	6412.07	4403.65	6240.2	7778.11	3649.12
15607609	Rv0468	fadB2	25.5807	2	559.294	44.09	TLVTDEAAAAR		gi|15607609|ref|NP_214982.1|	3-hydroxybutyryl-CoA dehydrogenase [Mycobacterium tuberculosis H37Rv]	73.124	141.393	81.4622	137.692	69.1555	28.9879	88.4418	1193.13	126.028	92.3264	139.29	72.8555	107.107	143.321	88.6563	35.4012	5.50813	252.765	158.032	494.753	6.12	60.2257	68.57	33.4118
15607609	Rv0468	fadB2	110.098	3	644.715	46.77	SGFVVNALLVPYLLSAIR		gi|15607609|ref|NP_214982.1|	3-hydroxybutyryl-CoA dehydrogenase [Mycobacterium tuberculosis H37Rv]	0	0	0	48.3036	7.32606	831.228	28.5237	0	4.52992	9.71901	4.32597	0	2.50573	0	0	0	123.696	0	401.591	1913.6	241.015	7.18604	1974.14	0
15607609	Rv0468	fadB2	84.2816	2	932.984	90.7	ALGLLTFTTDLNDLSDR		gi|15607609|ref|NP_214982.1|	3-hydroxybutyryl-CoA dehydrogenase [Mycobacterium tuberculosis H37Rv]	4600.89	3918.83	5123.15	2611.69	5612.25	615.35	5555.76	3618.53	5427.38	3191.59	4327.84	3118.52	6071.74	4885.35	6060.34	7765.66	5757.96	7079.88	5597.15	6033.54	5054.18	14124.2	14521.5	19606.4
15607609	Rv0468	fadB2	111.496	2	966.568	79.27	SGFVVNALLVPYLLSAIR		gi|15607609|ref|NP_214982.1|	3-hydroxybutyryl-CoA dehydrogenase [Mycobacterium tuberculosis H37Rv]	123.252	318.198	151.35	54.935	0	0	51.5348	21.257	1035.6	271.309	474.149	245.201	337.722	99.4418	335.932	0	435.6	465.732	0	10.8686	1280.43	2510.16	222.599	0
15607609	Rv0468	fadB2	61.5981	2	1029.54	93.38	VVTDPDAVLASNTSSIPIMK		gi|15607609|ref|NP_214982.1|	3-hydroxybutyryl-CoA dehydrogenase [Mycobacterium tuberculosis H37Rv]	1313.43	1044.59	1268.91	407.741	672.105	284.913	1245.22	215.041	1092.95	975.195	2377.96	458.223	2000.05	911.277	2103.02	1414.38	1734.48	1347.12	2143.98	322.881	1629.28	2301.71	2355.75	2050.48
15607609	Rv0468	fadB2	45.9387	2	872.948	98.6	VGVVGAGQMGSGIAEVSAR		gi|15607609|ref|NP_214982.1|	3-hydroxybutyryl-CoA dehydrogenase [Mycobacterium tuberculosis H37Rv]	64.8424	12.857	35.1432	439.442	1087.92	236.112	74.6186	169.045	61.1795	114.681	776.961	1100.33	62.2475	60.1038	45.4915	84.5978	333.248	912.841	336.241	74.983	312.908	2957.77	455.694	3210.67
15607609	Rv0468	fadB2	113.618	3	644.713	38.27	SGFVVNALLVPYLLSAIR		gi|15607609|ref|NP_214982.1|	3-hydroxybutyryl-CoA dehydrogenase [Mycobacterium tuberculosis H37Rv]	5.51377	0	0	22.6648	0	0	30.5696	0	2.1245	0	2.4128	29.5428	0	0	0	0	0	41.4254	0	82.1224	229.21	0	0	783.388
15607609	Rv0468	fadB2	45.1983	2	540.275	37.91	SEIFAELDR		gi|15607609|ref|NP_214982.1|	3-hydroxybutyryl-CoA dehydrogenase [Mycobacterium tuberculosis H37Rv]	1458.73	1436.67	1416.7	1514.78	2707.84	912.447	692.283	1669.57	652.085	1770.96	1305.34	1364.79	776.965	1402.56	1245.42	1543.86	1376.28	1720.45	1293.63	1346.17	1503.22	2309.8	1963.72	4489.24
15607609	Rv0468	fadB2	61.4131	3	686.696	38.95	VVTDPDAVLASNTSSIPIMK		gi|15607609|ref|NP_214982.1|	3-hydroxybutyryl-CoA dehydrogenase [Mycobacterium tuberculosis H37Rv]	3792.4	2804.53	4293.35	956.707	1788.6	3173.35	2724.92	1415.4	2874.75	1578.18	2789.8	1577.71	3600.06	2079.44	3117.94	2952.5	2515.89	3359.7	2599.62	1407.55	2665.22	3953.97	5379.54	4287.86
15607609	Rv0468	fadB2	43.3601	2	872.953	113.1	VGVVGAGQMGSGIAEVSAR		gi|15607609|ref|NP_214982.1|	3-hydroxybutyryl-CoA dehydrogenase [Mycobacterium tuberculosis H37Rv]	1746.93	1319.05	3435.85	0	796.651	1006.67	719.326	207.28	1020.69	670.58	463.325	518.644	2243.45	1314.82	2704.44	2169.22	2585.22	861.493	722.032	886.043	926.682	226.996	158.533	110.392
15607609	Rv0468	fadB2	111.496	3	644.713	53.33	SGFVVNALLVPYLLSAIR		gi|15607609|ref|NP_214982.1|	3-hydroxybutyryl-CoA dehydrogenase [Mycobacterium tuberculosis H37Rv]	221.371	289.299	267.956	90.8449	0	148.524	119.186	55.7729	942.373	307.757	412.251	93.8114	387.691	192.034	369.568	0	334.55	385.967	7.82784	0	978.502	2036.07	412.999	0
15607609	Rv0468	fadB2	84.2816	3	622.326	79.43	ALGLLTFTTDLNDLSDR		gi|15607609|ref|NP_214982.1|	3-hydroxybutyryl-CoA dehydrogenase [Mycobacterium tuberculosis H37Rv]	1284.02	1243.48	1377.9	2226.44	3272.94	299.804	1255.57	1037.57	1348.1	905.879	1154.99	1000.09	1514.16	1479.12	2101	1933.79	1734.43	1832	1562.37	1457.76	1421.61	2898.27	2916.45	4088.3
15607613	Rv0472c	-	39.674	2	743.407	14.23	RNELVDGTIEAIR		gi|15607613|ref|NP_214986.1|	HTH-type transcriptional regulator [Mycobacterium tuberculosis H37Rv]	0	64.9433	0	121.665	469.029	0	17.9359	401.487	19.644	3.88226	0	0	5.84075	315.088	163.747	17.9268	35.0037	612.08	17.4923	12.6908	0.157562	0.048231	21.8182	5.66794
15607613	Rv0472c	-	35.8718	2	811.408	55.69	VYVETVAAQPEPYR		gi|15607613|ref|NP_214986.1|	HTH-type transcriptional regulator [Mycobacterium tuberculosis H37Rv]	245.455	450.85	351.028	540.464	0.650573	165.279	57.0326	300.973	155.346	187.305	30.0224	214.166	55.0748	867.011	389.318	0	0	0.900609	65.7199	0	0	0	0	0
15607613	Rv0472c	-	114.643	3	919.465	77.01	FTQTTLIPNMIAALSADMDGFELTR		gi|15607613|ref|NP_214986.1|	HTH-type transcriptional regulator [Mycobacterium tuberculosis H37Rv]	258.871	227.167	391.375	28.742	14.3554	0	251.216	40.6925	228.414	37.0768	106.485	8.61581	260.689	310.049	254.368	647.274	0	36.7815	0	2551.92	315.311	466.72	468.781	272.3
15607616	Rv0475	hbhA	33.8284	2	619.806	53.25	AAEGYLEAATSR		gi|15607616|ref|NP_214989.1|	heparin binding hemagglutinin HbhA [Mycobacterium tuberculosis H37Rv]	206.403	180.281	244.698	243.318	1370.21	123.237	147.17	1487.9	240.29	137.124	183.523	187.142	200.355	275.187	169.515	12483.5	16503.4	2726.14	402.284	502.509	4338.47	792.359	397.564	772.69
15607616	Rv0475	hbhA	48.9965	2	920.98	65.53	LQEDLPEQLTELREK		gi|15607616|ref|NP_214989.1|	heparin binding hemagglutinin HbhA [Mycobacterium tuberculosis H37Rv]	285.651	406.008	1066.94	768.174	191.953	488.153	306.246	1096.59	483.539	695.278	599.395	217.552	222.244	823.075	766.748	3775.83	1459.34	949.492	336.928	345.765	284.681	2414.81	1933.71	759.494
15607616	Rv0475	hbhA	126.959	3	1201.99	67.25	AENSNIDDIKAPLLAALGAADLALATVNELITNLR		gi|15607616|ref|NP_214989.1|	heparin binding hemagglutinin HbhA [Mycobacterium tuberculosis H37Rv]	0	0	0	0	0	0	0	0	0	0	0	0	0	0	0	0	0	0	0	220.316	0	15.2532	0	0
15607616	Rv0475	hbhA	92.6412	3	846.097	108.56	AEGYVDQAVELTQEALGTVASQTR		gi|15607616|ref|NP_214989.1|	heparin binding hemagglutinin HbhA [Mycobacterium tuberculosis H37Rv]	21057.2	19785.2	22938	6148.24	19275	7459.77	23120.9	23081	23690	10496.2	9479.3	6415.9	19831.4	18963.5	15785	75979.6	65482.8	78288.4	37326.3	27723.8	34664.7	53643.7	37964.2	54278.5
15607616	Rv0475	hbhA	56.6859	3	528.612	27.67	LQEDLPEQLTELR		gi|15607616|ref|NP_214989.1|	heparin binding hemagglutinin HbhA [Mycobacterium tuberculosis H37Rv]	5914.22	7141.3	7653.29	1720.62	815.474	3463.85	2963.77	5745.66	3556.76	1684.84	918.185	756.199	2021.38	3789.27	3870.61	7662.73	8818.4	5957.99	1902.68	923.102	1871.98	4353.17	2326.03	1519.94
15607616	Rv0475	hbhA	48.9965	3	614.325	51.98	LQEDLPEQLTELREK		gi|15607616|ref|NP_214989.1|	heparin binding hemagglutinin HbhA [Mycobacterium tuberculosis H37Rv]	2891.53	3082.21	5438.51	2462.47	1590.73	2303.02	3002.63	1956.38	2992.7	2876.08	2593.46	2478.71	2145.45	3438.02	3469.6	13535.3	6643.77	4092.22	1812.31	1183.08	1275.82	11742.7	11408.7	5614.29
15607616	Rv0475	hbhA	44.4641	2	434.776	40.91	LVGIELPK		gi|15607616|ref|NP_214989.1|	heparin binding hemagglutinin HbhA [Mycobacterium tuberculosis H37Rv]	703.252	1384.11	1021.27	3060.38	1604.98	2150.53	28.409	17161.3	29.3491	458.789	36.9965	345.045	17.4078	7069.39	1332.64	7417.77	5292.38	226.105	1862.4	231.979	1121.64	298.097	967.011	173.796
15607616	Rv0475	hbhA	47.3293	2	434.777	34.22	LVGIELPK		gi|15607616|ref|NP_214989.1|	heparin binding hemagglutinin HbhA [Mycobacterium tuberculosis H37Rv]	315.15	254.664	347.5	729.07	495.277	467.278	347.322	149.572	252.633	52.4357	371.392	38.8159	414.225	247.009	125.906	363.257	270.497	3487.66	341.914	901.942	735.565	3992.61	832.72	196.825
15607616	Rv0475	hbhA	32.3385	3	413.538	42.41	AAEGYLEAATSR		gi|15607616|ref|NP_214989.1|	heparin binding hemagglutinin HbhA [Mycobacterium tuberculosis H37Rv]	1222.03	1608.16	1875.06	167.813	18.5241	237.971	882.994	11.684	1090.26	259.52	218.332	185.049	775.262	1126.91	923.472	1634.7	9.92272	12.1955	932.928	1154	35.2169	40.8957	883.622	22.5144
15607616	Rv0475	hbhA	126.959	3	835.481	85.32	APLLAALGAADLALATVNELITNLR		gi|15607616|ref|NP_214989.1|	heparin binding hemagglutinin HbhA [Mycobacterium tuberculosis H37Rv]	0	0	0	0	0	2.38138	0	0	0	0	0	0	0	0	0	0	0	2.45754	0	3009.34	86.9607	0	0	0
15607616	Rv0475	hbhA	56.6859	2	792.413	54.3	LQEDLPEQLTELR		gi|15607616|ref|NP_214989.1|	heparin binding hemagglutinin HbhA [Mycobacterium tuberculosis H37Rv]	30342.6	37533.2	45629.8	13706.6	9521.95	22359.2	23088.6	31972.5	24765.3	10203.9	9669.74	9790.82	20645.8	25179.1	26015.1	47802.5	53267.8	33855.6	13080.4	7292.62	13226.1	33319	19409.7	17862
15607616	Rv0475	hbhA	32.432	2	619.807	55.71	AAEGYLEAATSR		gi|15607616|ref|NP_214989.1|	heparin binding hemagglutinin HbhA [Mycobacterium tuberculosis H37Rv]	6478.3	10303.6	10207.4	2493.37	1628.54	2558.81	5449.96	16264.3	7325.2	2766.87	3320.34	2322.51	4820.02	7607.19	5806.7	2141.07	3781.84	1068.25	6057.22	10151.7	1377.11	976.64	1808.09	17.5048
15607616	Rv0475	hbhA	35.6859	3	413.542	29.82	AAEGYLEAATSR		gi|15607616|ref|NP_214989.1|	heparin binding hemagglutinin HbhA [Mycobacterium tuberculosis H37Rv]	92.7788	70.0471	54.4625	0	0	0	22.6505	122.069	7.07854	6.85065	0	0	0	0	8.92514	0.00410657	0	4.38216	44.4217	0	0	1352.37	1405.88	0
15607620	Rv0479c	-	36.7081	2	843.931	85.28	HFTNISVETAGNQIR		gi|15607620|ref|NP_214993.1|	membrane protein [Mycobacterium tuberculosis H37Rv]	0	0	0	0.186374	6.97239	0	0	20.4487	0.477792	0	0	22.5236	5.28453	7.91408	0	387.726	282.087	0	0	518.277	315.953	73.6109	860.391	0
15607620	Rv0479c	-	43.1767	2	754.964	44.03	GLLNNITAKPIVAGK		gi|15607620|ref|NP_214993.1|	membrane protein [Mycobacterium tuberculosis H37Rv]	6.21912	0	0	0	0	0	0	0	0	0	0	0	0	191.146	0	0	0	0	0	0	0	0	0	0
15607620	Rv0479c	-	46.2162	3	503.64	32.62	GLLNNITAKPIVAGK		gi|15607620|ref|NP_214993.1|	membrane protein [Mycobacterium tuberculosis H37Rv]	18.9407	14.737	241.414	88.5624	288.63	0	0	3.92995	0	8.31352	123.38	30.5272	0	47.1907	4.5517	0	19.7676	320.785	6.80487	0	541.468	1500.09	34.3416	716.706
15607620	Rv0479c	-	34.6633	2	843.931	84.3	HFTNISVETAGNQIR		gi|15607620|ref|NP_214993.1|	membrane protein [Mycobacterium tuberculosis H37Rv]	439.099	396.74	294.321	478.89	0	37.4458	217.785	271.867	458.168	443.531	232.713	524.806	91.6731	1098.73	950.574	45.2866	8.75451	0	255.983	6.19893	0	0	0	1.23161
15607620	Rv0479c	-	45.1983	2	1100.57	87.58	NYPLGIHADSVQVTSTGVVSR		gi|15607620|ref|NP_214993.1|	membrane protein [Mycobacterium tuberculosis H37Rv]	14.7345	0	27.6394	0	0	0	356.02	16.0446	208.575	103.919	48.8067	0	498.973	197.056	381.441	211.208	313.649	0	51.8859	467.378	0	0	46.5291	0
15607620	Rv0479c	-	68.2864	3	595.635	39.76	ETVQSTLNEFTSSLTK		gi|15607620|ref|NP_214993.1|	membrane protein [Mycobacterium tuberculosis H37Rv]	1154.01	704.938	739.855	925.429	1732.23	1081.87	908.869	1195.85	1010.76	480.866	473.034	481.237	1046.67	1011.26	1092.49	825.295	573.356	18.9262	463.698	460.73	992.087	1324.77	1215.51	362.187
15607620	Rv0479c	-	68.2864	2	892.948	77.31	ETVQSTLNEFTSSLTK		gi|15607620|ref|NP_214993.1|	membrane protein [Mycobacterium tuberculosis H37Rv]	5669.66	3760.26	4138.94	4877.03	6032.3	5949.07	6255.87	5055.98	5992.98	4819.49	4421.81	3770.56	6307.26	4710.39	5951.7	5206.55	4113.36	3900.46	3526.98	3237.6	5747.58	8912.17	8850.88	14272.5
15607620	Rv0479c	-	98.5224	2	1072.58	80.85	DQATASFGVAPLLLWQVATR		gi|15607620|ref|NP_214993.1|	membrane protein [Mycobacterium tuberculosis H37Rv]	863.33	799.311	843.476	0	114.08	28.6985	1719.97	709.185	3278.12	462.83	948.542	362.523	2055.81	1000.98	1080.34	1496.44	1778.35	2512.92	2332.7	4356.56	5328.83	2421.42	2762.79	4029.86
15607620	Rv0479c	-	98.8041	3	715.387	95.02	DQATASFGVAPLLLWQVATR		gi|15607620|ref|NP_214993.1|	membrane protein [Mycobacterium tuberculosis H37Rv]	3208.09	2842.91	2624.89	1020.9	1584.83	4215.6	3952.28	3024.75	5847.62	1765.76	2337.87	1831.4	4531.65	3256.03	3222.74	2846.22	4120.61	5743.24	4980.08	4461.29	9073.66	3978.49	5254.37	7909.58
15607620	Rv0479c	-	87.5485	3	1027.21	76.9	ESVQNAIPILGAFVTSSVVTHPADGTVELK		gi|15607620|ref|NP_214993.1|	membrane protein [Mycobacterium tuberculosis H37Rv]	3538.39	2044.97	2310.12	474.156	2025.83	1569.02	5370.84	4223.56	5039.84	634.24	1239.32	805.819	5826.7	3849.15	3393.73	3492.84	3276.18	5679.07	5132.08	5159.6	9056.94	5626.3	6408.9	11574.6
15607620	Rv0479c	-	45.1983	3	734.047	78.05	NYPLGIHADSVQVTSTGVVSR		gi|15607620|ref|NP_214993.1|	membrane protein [Mycobacterium tuberculosis H37Rv]	3156.49	2093.91	4105.34	4094.72	6762.27	5402.75	4428.84	3424.42	3720.12	3204.14	5612.62	2005.91	4198.44	5619.98	4550.97	7261.88	4950.05	2062.43	3638.14	5249.86	6026.94	5028.24	8397.65	403.764
15607620	Rv0479c	-	34.5703	3	562.955	54.08	HFTNISVETAGNQIR		gi|15607620|ref|NP_214993.1|	membrane protein [Mycobacterium tuberculosis H37Rv]	2140.6	2049.13	1822.02	3356.26	640.924	891.854	1396.31	2375.58	2273.75	2499.2	1704.51	2820.84	1212.35	3811.92	3381.08	997.64	711.232	117.831	1315.16	147.749	109.225	434.593	623.697	43.88
15607625	Rv0484c	-	58.4462	3	552.943	72.47	GLQFVADADLEHWR		gi|15607625|ref|NP_214998.1|	short-chain type oxidoreductase [Mycobacterium tuberculosis H37Rv]	1819.31	1206.6	1820.02	58.4521	1577.32	292.926	1532.79	569.605	1983.73	607.975	562.036	279.645	1200.74	1007.97	1299.57	1038.57	1534.43	1663.53	1716.5	1821.92	1676.35	1091.42	30.7119	2505.29
15607625	Rv0484c	-	84.468	3	913.814	65.52	ITALANQIGGTAIVADVTDDAAVEALAR		gi|15607625|ref|NP_214998.1|	short-chain type oxidoreductase [Mycobacterium tuberculosis H37Rv]	727.213	800.753	1017.74	139.603	155.792	37.4037	539.538	971.096	441.402	192	711.84	230.056	437.787	736.137	1258.06	501.219	800.858	768.845	0	14.745	10.5883	313.328	15.3685	0
15607628	Rv0487	-	37.3564	3	475.597	41.49	INTILSVGEHSVR		gi|15607628|ref|NP_215001.1|	hypothetical protein Rv0487 [Mycobacterium tuberculosis H37Rv]	70.6854	133.375	170.63	0	49.4982	0	53.1515	292.164	94.7197	0	0	0	47.0525	130.148	24.2937	11.5595	49.6768	5.02415	0	37.7423	65.4301	27.3252	0	22.8366
15607631	Rv0490	senX3	123.223	3	867.155	74.06	VLGDQTLLVTALANLVSNAIAYSPR		gi|15607631|ref|NP_215004.1|	two component sensor histidine kinase SenX3 [Mycobacterium tuberculosis H37Rv]	64.1521	41.8155	1.44883	2.88623	2.20498	0	146.249	73.4375	34.7906	5.39554	12.1038	7.53937	199.258	0	61.7862	0	0	0	4.2402	69.2014	68.04	0	0	0
15607631	Rv0490	senX3	24.7465	2	586.796	61.09	VAADNADIEVR		gi|15607631|ref|NP_215004.1|	two component sensor histidine kinase SenX3 [Mycobacterium tuberculosis H37Rv]	56.4904	67.4912	41.1289	160.288	69.3378	47.2739	166.105	432.312	351.512	61.2401	97.4128	100.921	153.488	237.825	120.729	21.7358	10.518	1.75243	100.52	181.484	11.2155	14.1273	32.2943	11.7643
15607632	Rv0491	regX3	63.8241	3	914.125	82.94	DSEIDKVVGLELGADDYVTKPYSAR		gi|15607632|ref|NP_215005.1|	two component sensory transduction protein RegX [Mycobacterium tuberculosis H37Rv]	1642.47	744.433	1242.24	1740.55	3719.11	357.88	3915.28	2179.2	2870.93	703.193	1186.51	1148.8	4713.05	3352.76	4839.36	887.064	486.471	795.363	1319.57	277.01	251.027	114.48	94.7935	330.808
15607632	Rv0491	regX3	28.4451	3	698.639	59.6	RGGDDDSEMSDGVLESGPVR	[9] Oxidation (M)	gi|15607632|ref|NP_215005.1|	two component sensory transduction protein RegX [Mycobacterium tuberculosis H37Rv]	0	13.579	0.914516	174.613	0	0	0	12.4486	37.0339	9.2872	0.907974	62.5481	0	69.6973	7.88858	0	0	0	3.07652	0	0	0	0	0
15607632	Rv0491	regX3	94.3101	2	664.831	40.33	EFDLLEYLMR		gi|15607632|ref|NP_215005.1|	two component sensory transduction protein RegX [Mycobacterium tuberculosis H37Rv]	1619.64	661.512	820.724	6.18595	0	385.251	2186.1	889.802	729.161	25.5681	103.181	72.7292	1636.15	1333.27	1307.73	446.272	478.709	237.751	234.042	17.9364	215.96	155.528	211.053	121.712
15607632	Rv0491	regX3	73.1145	3	699.007	53.56	EGFEATVVTDGPAALAEFDR		gi|15607632|ref|NP_215005.1|	two component sensory transduction protein RegX [Mycobacterium tuberculosis H37Rv]	2706.29	2203.06	2777.89	460.896	2007.18	517.92	3916.34	1380.43	4446.61	798.757	1557.31	987.201	4514.81	3900.22	3490.73	200.499	775.923	1976.42	1936.44	343.694	247.055	808.925	706.589	81.0721
15607632	Rv0491	regX3	81.3939	2	672.829	38.53	EFDLLEYLMR	[9] Oxidation (M)	gi|15607632|ref|NP_215005.1|	two component sensory transduction protein RegX [Mycobacterium tuberculosis H37Rv]	438.848	412.592	357.337	428.692	1187.95	720.482	569.772	1118.44	630.776	103.891	182.995	236.101	641.127	523.447	669.08	0	68.8496	183.003	864.31	165.688	41.4426	24.29	316.492	11.9127
15607632	Rv0491	regX3	73.3006	2	1048.01	99.4	EGFEATVVTDGPAALAEFDR		gi|15607632|ref|NP_215005.1|	two component sensory transduction protein RegX [Mycobacterium tuberculosis H37Rv]	4265.67	3402.52	4445.33	2244	7177.05	1976.85	10153.3	4837.66	10634.7	1946.69	3915.66	2216.23	12106.3	6839.98	8134.64	2499.91	3233.78	4953.92	4728.01	2738.63	2335.69	981.891	1159.54	1898.85
15607632	Rv0491	regX3	48.5327	3	685.023	58.32	VVGLELGADDYVTKPYSAR		gi|15607632|ref|NP_215005.1|	two component sensory transduction protein RegX [Mycobacterium tuberculosis H37Rv]	10029	8649.45	8653.53	7892.61	8495.48	11080.7	8253.22	7446.79	6899.24	9421.49	12601.8	7535.29	8863.86	9072.64	10209.9	14100.8	6318.86	7657.94	3232.28	1698.97	2914.42	13406.2	14364.7	9906.25
15607632	Rv0491	regX3	106.808	2	1165.63	86.44	TSVLIVEDEESLADPLAFLLR		gi|15607632|ref|NP_215005.1|	two component sensory transduction protein RegX [Mycobacterium tuberculosis H37Rv]	0	10.6404	0	0	0	0	0	0	844.828	0	9.54439	0	0	0	44.2737	0	0	0	0	439.159	0	0	0	0
15607632	Rv0491	regX3	106.717	3	777.417	77.62	TSVLIVEDEESLADPLAFLLR		gi|15607632|ref|NP_215005.1|	two component sensory transduction protein RegX [Mycobacterium tuberculosis H37Rv]	0	160.093	22.5373	0	30.6505	0	40.8738	24.9152	1339.49	0	2.86184	0	9.60967	55.6627	185.645	82.0989	20.0054	0	6.06863	522.464	225.351	16.721	113.484	0
15607638	Rv0497	-	41.1464	3	863.759	67.06	VQVGEAAPQSPAEPVAEQVAEEPTR		gi|15607638|ref|NP_215011.1|	transmembrane protein [Mycobacterium tuberculosis H37Rv]	237.131	0	442.086	91.7397	0	60.9726	0	0	0	63.6879	0	0	0	35.1169	39.2737	40.8749	96.3515	29.8152	38.9323	0	35.4831	0	0	0
15607638	Rv0497	-	16.1379	3	604.279	100.23	HAAAAAAGTDVEGDGAAEAR		gi|15607638|ref|NP_215011.1|	transmembrane protein [Mycobacterium tuberculosis H37Rv]	90.0657	217.57	74.7403	425.465	9.97021	88.5888	26.6141	1137.42	137.255	66.3717	45.3847	301.593	23.1135	78.9733	40.5338	0	54.3539	0	71.7744	148.765	0.463947	0	0	0
15607639	Rv0498	-	29.5539	2	571.758	37.88	AEAAFEYADR		gi|15607639|ref|NP_215012.1|	hypothetical protein Rv0498 [Mycobacterium tuberculosis H37Rv]	46.4143	143.625	46.6514	30.5244	0.0448967	17.9103	47.2719	86.1155	71.3765	27.4294	51.8993	31.8345	24.9746	10.2213	5.41025	18.1241	0	0	27.4799	118.79	0.00529241	2.57109	10.5871	30.5065
15607641	Rv0500	proC	73.3936	3	542.636	45.71	AMPNAAALVGAGVTALAK		gi|15607641|ref|NP_215014.1|	pyrroline-5-carboxylate reductase [Mycobacterium tuberculosis H37Rv]	651.597	473.963	807.975	12.242	86.6872	24.0677	421.544	264.773	98.7094	11.2888	0.71326	74.0336	470.148	598.679	566.412	1267.48	1188.89	805.797	924.843	527.817	1102.52	1226.82	1483.66	1743.35
15607641	Rv0500	proC	101.805	2	905.539	97.16	IAIIGGGSIGEALLSGLLR		gi|15607641|ref|NP_215014.1|	pyrroline-5-carboxylate reductase [Mycobacterium tuberculosis H37Rv]	742.422	923.451	1052.21	167.386	926.844	0.190942	761.948	279.028	1576.87	283.58	255.313	177.855	868.246	488.96	704.426	1521.66	1014.19	1680.9	2334.43	5388.17	3149.4	2415.54	3971.21	3198.32
15607641	Rv0500	proC	77.9489	3	716.697	71.36	QVATDLAAQTMAGSAAMLLER		gi|15607641|ref|NP_215014.1|	pyrroline-5-carboxylate reductase [Mycobacterium tuberculosis H37Rv]	965.989	435.814	1513.47	202.25	949.361	583.279	917.957	345.781	393.847	276.902	153.146	185.587	1244.04	1068.22	1421.95	2249.81	2334.23	1272.55	1183.31	1421.04	1767.36	2404.61	3251.37	2291.3
15607641	Rv0500	proC	101.711	3	604.027	55.07	IAIIGGGSIGEALLSGLLR		gi|15607641|ref|NP_215014.1|	pyrroline-5-carboxylate reductase [Mycobacterium tuberculosis H37Rv]	922.277	1042.56	1186.18	517.242	678.669	2787.44	957.938	446.94	1214.34	895.016	842.829	550.345	989.025	838.34	876.355	1386.33	1289.12	1636.61	2012.49	2381.39	2203.32	1588.68	2499.68	1786.55
15607643	Rv0502	-	91.0756	2	951.01	36.46	LLAADMVFDLPVIGEAAR		gi|15607643|ref|NP_215016.1|	hypothetical protein Rv0502 [Mycobacterium tuberculosis H37Rv]	110.553	77.9106	48.15	25.2125	121.346	20.2396	333.644	47.9822	157.886	30.0379	12.2808	46.0543	40.0501	32.9083	88.0114	102.692	227.019	56.9477	205.966	655.946	506.626	14.0646	269.688	9.60713
15607644	Rv0503c	cmaA2	42.5345	2	852.886	58.2	GQETYDIYMHYLR	[9] Oxidation (M)	gi|15607644|ref|NP_215017.1|	cyclopropane mycolic acid synthase [Mycobacterium tuberculosis H37Rv]	84.0084	169.634	0	1410.42	0	694.204	11.3928	105.121	198.002	706.215	432.983	816.765	0	21.2319	285.617	127.888	0	0	57.3974	11.9075	0	9.52752	22.7599	0
15607644	Rv0503c	cmaA2	49.554	2	810.374	44.85	IQGWEEFDEPVDR		gi|15607644|ref|NP_215017.1|	cyclopropane mycolic acid synthase [Mycobacterium tuberculosis H37Rv]	6377.51	6969.73	3573.76	2500.68	1371.87	2054.8	5863.63	5759.08	5634.83	8864.69	8057.3	9662.34	3069.54	5816.65	7334.68	6474.82	4842.28	4218.87	3413.04	3052.16	3221.72	1087.66	2564.5	784.123
15607644	Rv0503c	cmaA2	73.4866	3	965.176	45.16	IGANYVPTLNAWADALQAHKDEAIALK		gi|15607644|ref|NP_215017.1|	cyclopropane mycolic acid synthase [Mycobacterium tuberculosis H37Rv]	1450.6	1088.09	1257.74	293.851	780.777	417.235	1866	520.315	1039.29	1160.42	1597.89	1727.56	877.752	755.282	1243.27	1379.71	2152.61	2279.39	2338.27	1177.22	1939.47	1252.24	1130.34	1325.95
15607644	Rv0503c	cmaA2	72.9291	2	625.349	39.63	FILTEIFPGGR		gi|15607644|ref|NP_215017.1|	cyclopropane mycolic acid synthase [Mycobacterium tuberculosis H37Rv]	10018.7	9985.56	8494.79	9594.04	12970.8	23273.3	9302.46	7170.81	9887.16	10220.8	12763.6	11647.3	9661.75	7006.44	9011.45	14060.1	11042	9456.45	7262.46	8694.73	6619.32	11138	12457.3	13381.6
15607644	Rv0503c	cmaA2	56.4079	3	896.106	98.35	HAVAEYDVNVIGLTLSENQYAHDK		gi|15607644|ref|NP_215017.1|	cyclopropane mycolic acid synthase [Mycobacterium tuberculosis H37Rv]	1541.59	1406.54	1666.94	2327.84	3277.4	1033.41	1742.9	1129.38	903.483	2030.43	2566.28	2649.6	1714.32	1245.88	1915.18	1756.62	1803.45	2007.02	1527.67	1570.67	996.962	1296.94	1026.98	1755.25
15607644	Rv0503c	cmaA2	40.0416	2	809.383	66.69	ISQVDYYSSNAGWK		gi|15607644|ref|NP_215017.1|	cyclopropane mycolic acid synthase [Mycobacterium tuberculosis H37Rv]	39.9814	316.042	54.7973	314.379	35.956	0	27.2429	84.4837	56.437	302.451	83.1901	254.897	0	123.725	111.925	1091.31	942.492	8.58734	0	189.674	484.728	17.8468	40.6893	1.0896
15607644	Rv0503c	cmaA2	42.0716	3	568.927	34.88	GQETYDIYMHYLR	[9] Oxidation (M)	gi|15607644|ref|NP_215017.1|	cyclopropane mycolic acid synthase [Mycobacterium tuberculosis H37Rv]	316.933	725.013	64.7364	2017.95	454.022	846.022	330.983	159.977	766.746	1274.83	1168.25	1152.29	152.784	49.1984	517.786	998.348	0	161.661	147.443	48.3894	70.9698	311.956	272.183	378.583
15607644	Rv0503c	cmaA2	38.1932	2	809.38	76.9	ISQVDYYSSNAGWK		gi|15607644|ref|NP_215017.1|	cyclopropane mycolic acid synthase [Mycobacterium tuberculosis H37Rv]	480.224	1899.46	388.562	397.012	113.364	179.975	206.719	1282.66	436.841	2574.34	1048.97	4039.15	133.656	2020.19	1050.31	105.183	7.53958	277.67	798.341	10.6571	0	281.437	12.8591	2.48266
15607644	Rv0503c	cmaA2	77.4838	3	1012.88	46.4	MLLHTITIPDKEEAQELGLTSPMSLLR		gi|15607644|ref|NP_215017.1|	cyclopropane mycolic acid synthase [Mycobacterium tuberculosis H37Rv]	379.845	126.658	389.901	106.362	64.2773	0	470.951	30.95	87.6329	123.746	107.404	29.7892	410.76	255.297	526.938	1178.81	483.722	153.72	131.04	429.696	260.744	1065.17	902.628	2019.38
15607644	Rv0503c	cmaA2	62.3383	3	722.68	48.93	IVSLGAFEHFADGAGDAGFER		gi|15607644|ref|NP_215017.1|	cyclopropane mycolic acid synthase [Mycobacterium tuberculosis H37Rv]	968.879	355.144	1654.4	522.96	1071.82	656.068	1770.35	639.559	1314.31	587.533	612.72	650.459	1076.17	619.354	629.289	1817.98	278.881	1063.67	430.167	882.974	860.734	1554.53	236.128	3132.41
15607645	Rv0504c	-	53.9974	2	529.311	30.8	FNIPINIAR		gi|15607645|ref|NP_215018.1|	hypothetical protein Rv0504c [Mycobacterium tuberculosis H37Rv]	8069.32	7876.91	7157.88	7109.45	3566.61	7594.74	3467.96	6712.24	3279.5	7886.9	5879.36	8864.8	2813.48	6796.76	7124.11	5697.37	4412.25	3329.37	3013.71	2604.56	3210.67	5277.52	5514.61	3002.25
15607651	Rv0510	hemC	28.0728	2	407.259	14.54	AGLARLGR		gi|15607651|ref|NP_215024.1|	porphobilinogen deaminase [Mycobacterium tuberculosis H37Rv]	2.67162	2.37135	7.52879	0	2.77807	0	5.49602	0	2.76385	1.35233	1.6983	0.284463	14.589	2.62393	2.88881	117.449	11.557	380.468	8.44058	9.84621	38.2543	2.18428	643.845	2.73577
15607651	Rv0510	hemC	96.2746	3	961.481	16.59	LDDVTETLEPVQMLPAPAQGALAVECR	[13] Oxidation (M)	gi|15607651|ref|NP_215024.1|	porphobilinogen deaminase [Mycobacterium tuberculosis H37Rv]	43.5139	24.5115	8.45246	0	0	0	0	40.6623	0	0	0	4.88763	7.12766	79.6694	0	0	267.929	496.031	165.3	0	59.7207	311.216	346.234	408.996
15607651	Rv0510	hemC	74.1388	2	978.026	39.84	DGLTLGELPVGSLVGTSSPR		gi|15607651|ref|NP_215024.1|	porphobilinogen deaminase [Mycobacterium tuberculosis H37Rv]	58.2691	0.0230964	0.240144	0	358.55	0	12.259	0	2.24077	0	0.24332	0	0	0	0	248.411	352.209	18.7514	2.90161	44.0246	0	38.4484	0	0
15607651	Rv0510	hemC	73.3006	2	978.022	90.28	DGLTLGELPVGSLVGTSSPR		gi|15607651|ref|NP_215024.1|	porphobilinogen deaminase [Mycobacterium tuberculosis H37Rv]	190.035	515.809	421.218	98.9934	25.2665	178.011	208.209	82.0718	248.969	186.136	238.651	219.608	266.016	181.162	266.338	21.6408	54.1747	353.459	632.955	49.7474	0	0	152.262	0
15607653	Rv0512	hemB	28.0728	2	774.37	43.94	TYQQEPGNAAEALR		gi|15607653|ref|NP_215026.1|	delta-aminolevulinic acid dehydratase [Mycobacterium tuberculosis H37Rv]	0	16.8155	0	131.748	0	0	0	109.274	1.34517	53.6722	70.0673	158.312	0	30.0754	6.90048	0	0	0	17.9347	0	0.967468	0	0	0
15607663	Rv0523c	-	61.6907	2	623.353	40.81	LPFDEAVLLTK		gi|15607663|ref|NP_215037.1|	hypothetical protein Rv0523c [Mycobacterium tuberculosis H37Rv]	6346.31	4314.59	7387.21	2149.4	2875.93	5561.12	2007.15	2174.04	4687.89	888.221	2083.4	896.424	2915.92	3164.39	3318.22	3150.97	2164.45	3068.19	1403.52	308.672	2179.56	2437.16	1175.05	3991.35
15607664	Rv0524	hemL	29.2793	2	718.36	77.3	LVNSGTEATMSAVR		gi|15607664|ref|NP_215038.1|	glutamate-1-semialdehyde 2,1-aminomutase [Mycobacterium tuberculosis H37Rv]	78.7017	166.136	66.4264	271.579	94.0819	18.3895	78.0591	53.4884	219.623	58.4065	134.8	95.7214	75.3426	293.529	90.0113	0	31.0108	0	177.282	650.06	56.2867	0	0	17.1386
15607664	Rv0524	hemL	41.3309	2	826.384	61.47	AADDAVYTALDANADR		gi|15607664|ref|NP_215038.1|	glutamate-1-semialdehyde 2,1-aminomutase [Mycobacterium tuberculosis H37Rv]	602.373	572.532	425.772	554.467	0	675.724	171.51	750.786	731.444	576.794	752.529	207.394	183.335	996.853	759.33	21.5737	56.5921	33.3522	764.17	966.221	0	80.853	7.88814	0
15607664	Rv0524	hemL	92.5491	3	739.694	74.8	AGNMLSVFFGETPVTDFASAR		gi|15607664|ref|NP_215038.1|	glutamate-1-semialdehyde 2,1-aminomutase [Mycobacterium tuberculosis H37Rv]	263.41	193.006	179.14	10.4722	172.561	265.866	592.824	474.19	982.913	16.0646	79.4847	0	752.576	861.495	107.869	690.168	694.213	2204.04	1118.59	2828.75	1187.42	540.443	1449.27	856.181
15607664	Rv0524	hemL	92.6412	2	1109.04	78.32	AGNMLSVFFGETPVTDFASAR		gi|15607664|ref|NP_215038.1|	glutamate-1-semialdehyde 2,1-aminomutase [Mycobacterium tuberculosis H37Rv]	163.385	149.776	197.256	11.7644	114.429	30.0473	340.74	466.975	695.289	79.5883	395.318	210.342	573.951	707.595	117.352	899.027	888.504	1120.97	1309.39	2318.45	1389.11	956.393	1332.87	846.561
15607664	Rv0524	hemL	73.5797	2	1043.05	109.04	GLSFGAPTPAETQLAGEIIGR		gi|15607664|ref|NP_215038.1|	glutamate-1-semialdehyde 2,1-aminomutase [Mycobacterium tuberculosis H37Rv]	2358.44	2987.47	2468.5	1646.39	6040.43	2392	4097.52	2307	5093.21	1508.8	1984.68	1637.81	4874.2	3570.36	2564.48	4372.3	6262.79	6730.5	7655.23	7613.23	8394.99	3909.4	5707.15	9203.07
15607664	Rv0524	hemL	44.2807	2	826.386	48.51	AADDAVYTALDANADR		gi|15607664|ref|NP_215038.1|	glutamate-1-semialdehyde 2,1-aminomutase [Mycobacterium tuberculosis H37Rv]	0	13.2911	19.6069	0	55.4589	0	21.1674	0	0	0	37.6335	0	0	0	0	0	31.2305	380.3	9.33772	0	0	388.47	0	0
15607664	Rv0524	hemL	89.1236	3	893.171	109.23	LAPLGPVYQAGTLSGNPVAVAAGLATLR		gi|15607664|ref|NP_215038.1|	glutamate-1-semialdehyde 2,1-aminomutase [Mycobacterium tuberculosis H37Rv]	2877.8	3340.82	2821.54	1020.48	3418.28	3802.07	3148.17	2653.08	3753.72	1788.95	2612.73	1379.94	4108.68	4022.34	2848.04	3385.12	6047.57	7115.71	9453.96	3882.79	7521.08	3998.2	4985.24	7729.55
15607664	Rv0524	hemL	71.2666	3	697.385	72.92	LAGLLSEALTDAVVPHQISR		gi|15607664|ref|NP_215038.1|	glutamate-1-semialdehyde 2,1-aminomutase [Mycobacterium tuberculosis H37Rv]	3024.52	3579.64	2721.35	1638.79	3754.12	3905.89	2964.52	2702.99	3383.78	2218.38	2873.34	1984.12	6751.26	4276.56	3355.65	4607.55	5411.07	5294.98	6609.77	4125.42	5173.62	5820.68	4873.3	10908.5
15607664	Rv0524	hemL	73.5797	3	695.701	64.55	GLSFGAPTPAETQLAGEIIGR		gi|15607664|ref|NP_215038.1|	glutamate-1-semialdehyde 2,1-aminomutase [Mycobacterium tuberculosis H37Rv]	4214.86	4628.29	3214.99	1545.41	5729.7	3723.59	5262.33	3290.98	5323.25	2237.55	2704.86	1978.17	5758.94	5492.69	3390.46	5874.9	5927.85	12004.4	6649.71	6074.84	7502.33	5662.83	5463.72	7967.3
15607670	Rv0530	-	47.6082	3	966.446	53.96	LDPTAYGAYYSGPDEGPASPAERPPYR		gi|15607670|ref|NP_215044.1|	hypothetical protein Rv0530 [Mycobacterium tuberculosis H37Rv]	0	0	0	0	0	0	0	0	0	0	0	0	1.12967	0	0	0	0	667.586	0	0	0	604.281	0	640.603
15607670	Rv0530	-	60.489	2	1004.01	45.49	VVPFDPHLEEGAEIALDR		gi|15607670|ref|NP_215044.1|	hypothetical protein Rv0530 [Mycobacterium tuberculosis H37Rv]	76.2312	75.6168	58.5244	25.4796	431.095	486.809	344.869	182.098	391.826	286.837	63.0606	132.034	411.485	532.308	417.648	580.069	1006.26	1404.48	206.922	815.816	1497.1	612.922	751.835	2814.31
15607670	Rv0530	-	50.7609	2	467.788	32.69	LLYLLSGR		gi|15607670|ref|NP_215044.1|	hypothetical protein Rv0530 [Mycobacterium tuberculosis H37Rv]	257.085	17.2826	95.1532	1287.49	177.204	374.947	243.38	2171.21	3.91876	177.247	0.124708	300.564	501.06	1802.58	592.454	576.541	499.728	413.962	111.639	16.4071	578.339	661.473	770.348	533.102
15607670	Rv0530	-	86.5198	3	628.666	76.1	EALTELAAVVAAGFPGDPR		gi|15607670|ref|NP_215044.1|	hypothetical protein Rv0530 [Mycobacterium tuberculosis H37Rv]	2819.18	2120.44	1789.2	1857.55	4410.55	2699.3	4060.19	3216.21	4422	1238.36	2019.37	1190.99	4844.03	3951.89	3256.95	5148.68	6962.66	9186.78	4766.5	6594.03	11269.1	5956.4	6758.41	9373.28
15607670	Rv0530	-	44.9226	3	966.45	65.63	LDPTAYGAYYSGPDEGPASPAERPPYR		gi|15607670|ref|NP_215044.1|	hypothetical protein Rv0530 [Mycobacterium tuberculosis H37Rv]	685.053	195.367	372.429	516.139	509.571	426.336	944.227	453.293	780.152	329.421	429.147	263.077	520.832	799.87	825.302	840.01	644.73	0	285.299	340.115	852.501	28.7289	569.473	6.85259
15607673	Rv0533c	fabH	52.0537	3	860.72	47.4	VVTNDEICQHIDSSDEWIYTR	[8] Carbamidomethyl (C)	gi|15607673|ref|NP_215047.1|	3-oxoacyl-[acyl-carrier-protein] synthase III [Mycobacterium tuberculosis H37Rv]	0	0	0	0	0	0	0	0	13.9509	0	12.4877	132.92	0	0	0	15.3677	0	0	0	11.9199	0	0	0	0
15607674	Rv0534c	menA	26.9587	3	329.536	19.11	ADKITLAVR		gi|15607674|ref|NP_215048.1|	1,4-dihydroxy-2-naphthoate octaprenyltransferase [Mycobacterium tuberculosis H37Rv]	15.6077	0	9.32677	0	9.07624	0	37.9187	0	27.6674	3.40363	13.918	0.67963	37.7591	15.4117	16.4787	8.65408	0	12.7266	0	90.5811	0	0.248597	13.5709	0.268167
15607674	Rv0534c	menA	30.8489	3	329.536	15.08	ADKITLAVR		gi|15607674|ref|NP_215048.1|	1,4-dihydroxy-2-naphthoate octaprenyltransferase [Mycobacterium tuberculosis H37Rv]	0	0	0	0	0	0	0	17.0782	1.60255	0	0	0	0	0	0	29.0868	0	0	0	0	0	0	308.327	0
15607675	Rv0535	-	72.5588	3	1041.87	41.95	TVNSDTPYGQPSAPITIGTIGVHDVAFLPR		gi|15607675|ref|NP_215049.1|	S-methyl-5'-thioadenosine phosphorylase [Mycobacterium tuberculosis H37Rv]	58.731	0	93.0348	26.6774	56.5206	0	23.4261	0	25.9155	0	78.0316	0	0	0	30.6762	0	0	16.8142	193.155	239.142	54.0061	0	0	47.0148
15607677	Rv0537c	-	45.2906	2	511.837	40.76	VIVGVVLAPR		gi|15607677|ref|NP_215051.1|	integral membrane protein [Mycobacterium tuberculosis H37Rv]	22.0471	0	0	0.103427	19.6953	0	16.8263	0	21.1784	0	46.356	0	66.2228	0	0	62.2478	0	0	166.16	972.749	242.147	0	119.928	10.9588
15607680	Rv0540	-	108.541	3	784.102	60.92	VAADIAAAALLDTLDAVAAAPVTAR		gi|15607680|ref|NP_215054.1|	hypothetical protein Rv0540 [Mycobacterium tuberculosis H37Rv]	47.1246	49.1259	168.5	0	202.704	147.04	280.794	151.448	255.584	4.72283	5.33547	0	329.856	144.79	204.875	0	572.849	693.3	188.147	619.139	682.092	509.598	250.932	214.514
15607687	Rv0547c	-	47.0505	2	494.26	31.39	DLLDAVADR		gi|15607687|ref|NP_215061.1|	oxidoreductase [Mycobacterium tuberculosis H37Rv]	61.3488	194.054	23.0004	55.4048	8.63591	29.1218	0	56.621	0	133.682	12.6986	0	0	119.561	129.544	134.013	19.9642	0	105.882	9.50359	172.01	0.0301771	0	0
15607687	Rv0547c	-	39.306	2	715.91	99.56	ILLTGASSGIGAAATK		gi|15607687|ref|NP_215061.1|	oxidoreductase [Mycobacterium tuberculosis H37Rv]	522.96	441.781	590.8	253.412	0	150.398	395.573	511.802	381.641	567.087	127.1	360.767	494.578	756.495	1003.22	60.6533	41.0975	967.286	614.421	742.763	55.4162	94.6189	7.03232	27.7736
15607687	Rv0547c	-	23.735	2	392.754	33.19	AVVVAVAR		gi|15607687|ref|NP_215061.1|	oxidoreductase [Mycobacterium tuberculosis H37Rv]	174.322	127.276	196.457	49.9653	248.096	431.491	194.709	75.9516	159.075	78.3302	58.466	21.1671	202.248	147.275	220.33	15.9924	377.684	26.7208	233.772	590.37	225.874	22.2534	25.3381	17.396
15607687	Rv0547c	-	95.996	3	760.045	66.27	AYDGLPALTAAEAAEWMVTAAR		gi|15607687|ref|NP_215061.1|	oxidoreductase [Mycobacterium tuberculosis H37Rv]	2571.71	1666.48	2608.99	2524.23	2163.6	1683.24	2797.1	2038.17	1420.15	1655.17	1915.01	1600.94	2699.86	1745.04	1900.32	3397.41	2923.76	3193.57	2368.67	845.414	3912.3	2184.54	2284.13	3778.57
15607688	Rv0548c	menB	32.3385	2	938.427	86.67	SGYQYASGDTADTVDVAR		gi|15607688|ref|NP_215062.1|	1,4-dihydroxy-2-naphthoyl-CoA synthase [Mycobacterium tuberculosis H37Rv]	0	0	0	0	0	0	0	352.551	0	0	0	0	0	0	0	0	10.7675	0	0	0	0	0	0	0
15607688	Rv0548c	menB	57.8902	2	890.433	67.46	LVDGFDDLTDITYHR		gi|15607688|ref|NP_215062.1|	1,4-dihydroxy-2-naphthoyl-CoA synthase [Mycobacterium tuberculosis H37Rv]	15.5558	0	136.048	229.995	118.343	146.766	13.3545	0	311.876	28.9018	17.1612	0	47.3386	0	0	0	110.43	0	219.485	217.273	140.584	260.31	0	721.683
15607688	Rv0548c	menB	48.0702	2	1025.46	84.32	QTDADVGSFDGGYGSAYLAR		gi|15607688|ref|NP_215062.1|	1,4-dihydroxy-2-naphthoyl-CoA synthase [Mycobacterium tuberculosis H37Rv]	80.1924	0	87.4345	0	0	50.6162	103.954	0	271.254	20.1566	103.339	0	14.215	21.8884	132.58	0	42.3466	0	70.8488	80.4973	0	0	0	0
15607688	Rv0548c	menB	57.7981	3	593.956	68.18	LVDGFDDLTDITYHR		gi|15607688|ref|NP_215062.1|	1,4-dihydroxy-2-naphthoyl-CoA synthase [Mycobacterium tuberculosis H37Rv]	1293.52	1876.48	1647.33	902.505	1819.74	1077.04	1230.82	1296.97	1656.04	681.094	1046.93	630.355	1790.83	1657.51	1804.92	123.797	1165.55	708.989	1459.33	1469.8	762.319	1392.06	70.456	2325.6
15607688	Rv0548c	menB	33.0831	2	938.42	91.78	SGYQYASGDTADTVDVAR		gi|15607688|ref|NP_215062.1|	1,4-dihydroxy-2-naphthoyl-CoA synthase [Mycobacterium tuberculosis H37Rv]	113.033	473.111	162.705	523.405	0	184.514	44.537	175.961	227.666	341.982	216.031	357.384	65.7248	525.754	249.321	0	5.30137	0	273.329	0	0.131857	0	0	0
15607688	Rv0548c	menB	57.7058	2	884.474	32.83	MSPDVGVVLLTGNGPSPK		gi|15607688|ref|NP_215062.1|	1,4-dihydroxy-2-naphthoyl-CoA synthase [Mycobacterium tuberculosis H37Rv]	597.768	1162.78	726.996	489.93	544.907	788.194	1125.84	648.004	552.98	992.678	982.838	642.4	903.239	720.165	911.436	1495.59	1786.73	1259.74	1449.54	1059.24	1108.17	1740.8	3003.69	3103.71
15607688	Rv0548c	menB	91.4488	3	794.741	57.58	FAFNLLDDGLVGQQLFAGEATR		gi|15607688|ref|NP_215062.1|	1,4-dihydroxy-2-naphthoyl-CoA synthase [Mycobacterium tuberculosis H37Rv]	3601.42	2621.59	2787.16	841.211	2110.33	1359.2	4196.28	966.475	3371.98	1722.39	3176.22	1096.22	3158.16	684.107	1603.34	8770.74	2425.66	3417.66	3350.2	5087.23	3708.48	3504.71	4846.02	3452.81
15607691	Rv0551c	fadD8	25.1172	3	404.217	40.35	HVAVDLSAEAAK		gi|15607691|ref|NP_215065.1|	fatty-acid--CoA ligase FadD8 [Mycobacterium tuberculosis H37Rv]	290.939	299.164	233.099	292.447	290.792	202.409	222.179	445.529	291.732	298.163	311.176	291.716	271.502	373.403	378.262	0.363054	27.2422	20.8025	319.696	359.855	78.4295	4.83489	7.65131	2.84764
15607693	Rv0553	menC	90.2375	2	768.959	67.62	VAPLGGISALLDIAAR		gi|15607693|ref|NP_215067.1|	muconate cycloisomerase [Mycobacterium tuberculosis H37Rv]	0.0995368	0	12.8175	0	220.968	0	11.1918	0	0	0	14.6125	0	23.8168	0.89937	0	5.10402	0.000175227	268.151	446.829	0	142.76	0	12.8319	0
15607693	Rv0553	menC	91.0756	2	768.961	72.08	VAPLGGISALLDIAAR		gi|15607693|ref|NP_215067.1|	muconate cycloisomerase [Mycobacterium tuberculosis H37Rv]	2.44101	95.5627	0	13.1002	0.209003	9.52178	3.23117	0	57.4057	0	2.12045	15.1384	0.977766	104.103	67.4916	0	134.406	7.34205	5.11209	0.772445	0.486625	0	1.74751	8.28111
[truncated: 7,351 more rows]
