# Supplementary material for: Proteome analysis of the Mycobacterium tuberculosis Beijing B0/W148 cluster
Source: Sci Rep. 2016 Jun 30;6:28985. doi: 10.1038/srep28985 (PMC4928086; doi:10.1038/srep28985)
Supplement: Supplementary Information [file srep28985-s7.xls]

## Sheet: prot.q.stats
Table S6. Protein quantification
PID – protein GI number Synonym – gene synonym name Gene – gene name Accession – protein accession according to Mascot Search database Peptides.used.for.quantitation – number of unique peptides used in quantitation Description – protein description Sp.... and H37Rv... – culture and strain name pvalue_B0_vs_H37Rv – pvalue of Student`s t-test B0/H37Rv – fold change between B0 and H37Rv log2(B0/H37R…
PID	Synonym	Gene	Accession	Peptides used for quantitation	Description	Sp27_1	Sp27_2	Sp27_3	Sp22_1	Sp22_2	Sp22_3	Sp10_2	Sp10_3	Sp10_1	Sp13_1	Sp13_2	Sp13_3	Sp45_1	Sp45_2	Sp45_3	Sp7_3	Sp7_1	Sp7_2	Sp1_2	Sp1_1	Sp1_3	H37Rv_1	H37Rv_2	H37Rv_3	pvalue_B0_vs_H37Rv	B0/H37Rv	log2(B0/H37Rv)	qvalue_B0_vs_H37Rv
15607143	Rv0001	dnaA	gi|15607143|ref|NP_214515.1|	5	chromosomal replication initiator protein DnaA [Mycobacterium tuberculosis H37Rv]	4820.92	6357.92	5952.32	4313.04	16974	7505.26	6540.98	1869.61	6332.52	5930.3	9471.74	5739.88	6903.41	3178.98	3892.83	4084.45	8024.46	10480.5	12919.4	8484.03	8958.16	5667.06	7008.61	7058.81	0.805718	1.07669	0.106597	0.886901
15607144	Rv0002	dnaN	gi|15607144|ref|NP_214516.1|	7	DNA polymerase III subunit beta [Mycobacterium tuberculosis H37Rv]	23461.9	19853.4	21100.7	12479	12573.1	16456.1	19488.2	19325.8	22137.6	16918.6	16444.8	19934.3	16933.1	18342.2	19006.7	15781.5	14929.7	14308.7	15426.7	11910.3	10794	17125.7	16957.2	14913.1	0.737149	1.04267	0.06028	0.848536
15607145	Rv0003	recF	gi|15607145|ref|NP_214517.1|	2	DNA replication/repair protein RecF [Mycobacterium tuberculosis H37Rv]	1.38075	2.06858	2.07009	18.0712	65.1714	0	0	0	0	4.03301	3.36468	0.985228	0	0	0	21.0876	0	0.200912	17.7032	469.184	6.10421	24.4533	29.1886	19.0145	0.935677	1.20219	0.26566	0.962194
15607148	Rv0006	gyrA	gi|15607148|ref|NP_214520.1|	19	DNA gyrase subunit A [Mycobacterium tuberculosis H37Rv]	28591.2	26812.3	26521.3	40314.3	47089.9	35066.3	29525.9	32469.2	30652.8	55913	50248.1	41455.8	29079.2	34609	32347.4	29426.8	25732.7	26632.8	32802.3	22581.5	25480.9	37871.4	39521.4	31313	0.606473	0.924321	-0.113534	0.764487
15607150	Rv0008c	-	gi|15607150|ref|NP_214522.1|	2	cell wall synthesis protein CwsA [Mycobacterium tuberculosis H37Rv]	6339.08	11308.9	9760.73	2135.18	3177.94	781.362	7916.34	5367.75	11126.3	2768.12	2138.78	2173.63	7410.42	8597.09	7085.25	11557.7	14754.3	16108.5	5880.45	5844.79	8939.44	8571.87	13134.6	8743.64	0.258848	0.709227	-0.495681	0.443491
15607151	Rv0009	ppiA	gi|15607151|ref|NP_214523.1|	6	iron-regulated peptidyl-prolyl cis-trans isomerase PpiA [Mycobacterium tuberculosis H37Rv]	51258.6	43753.4	66190	26663.4	24621.5	33012.2	43920.4	43353.8	32006.7	18572.4	17365.1	15283.3	31594.9	52334.3	52462	60854.7	54767.8	30135	11131.6	29110.1	13068.7	37255.3	36119.7	25989.2	0.787014	1.08038	0.111543	0.874873
15607157	Rv0015c	pknA	gi|15607157|ref|NP_214529.1|	3	serine/threonine-protein kinase PknA [Mycobacterium tuberculosis H37Rv]	940.627	1454.92	930.764	1313.94	1013.22	1931.53	651.382	1472.7	1160.07	700.306	423.452	452.185	774.36	1396.84	939.018	1083.09	743.275	930.494	871.19	1980.09	863.358	1013.55	608.217	1335.09	0.806831	1.0642	0.0897699	0.887165
15607161	Rv0019c	fhaB	gi|15607161|ref|NP_214533.1|	2	FHA domain-containing protein FhaB [Mycobacterium tuberculosis H37Rv]	6751.15	6131.9	7981.36	11001.1	5794.92	5420.21	3974.48	25015.6	3635.6	7467.44	5348.26	8879.33	2495.44	13512.9	12320.4	2642.53	2219.65	927.075	1105.55	1658.23	1098.88	1001.27	3691.59	2974.78	0.254473	2.52233	1.33476	0.436823
15607162	Rv0020c	fhaA	gi|15607162|ref|NP_214534.1|	7	FHA domain-containing protein FhaA [Mycobacterium tuberculosis H37Rv]	8287.64	11370.1	6635.05	10050.1	6434.52	6904.82	3550.72	11485.5	3868.85	13742	10781.4	11644.8	1640.51	9284.73	6743.38	4453.13	5127.95	5765.1	7506.78	5360.37	1745.04	2769.82	3046.25	3307	0.0456111	2.38614	1.25468	0.148529
15607178	Rv0036c	-	gi|15607178|ref|NP_214550.1|	3	hypothetical protein Rv0036c [Mycobacterium tuberculosis H37Rv]	2369.06	2756.76	2960.23	1582.55	4168.79	1740.28	3066.33	3808.16	3651.92	1072.21	1720.46	819.271	2854.7	2197.84	2420.9	3083.53	2954.12	2600.73	2602.31	11355	3981.22	4880.96	5084.99	7433.47	0.040157	0.523551	-0.933598	0.136441
15607183	Rv0041	leuS	gi|15607183|ref|NP_214555.1|	8	leucine--tRNA ligase [Mycobacterium tuberculosis H37Rv]	3966.4	5983.33	3852.07	4473.92	3117.14	4153.7	3906.99	9019.01	4405.99	5654.04	8818.85	7219.12	3720.59	5082.98	3783.31	5363.69	3280.55	6002.95	5870.28	4395	3777.62	4022.93	2139.36	2467.87	0.0409869	1.75212	0.809103	0.138348
15607188	Rv0046c	ino1	gi|15607188|ref|NP_214560.1|	4	inositol-3-phosphate synthase [Mycobacterium tuberculosis H37Rv]	1647.39	1451.38	1377.19	2046	4885.9	2728.83	4220.36	1504.8	3037.45	1875.84	2026.37	2107.31	2847.59	1303.54	2079.01	2952.55	1811.32	3453.54	1817.76	1973.5	3651.46	5795.29	3710.42	3740.29	0.00391032	0.547865	-0.868109	0.0267865
15607196	Rv0054	ssb	gi|15607196|ref|NP_214568.1|	3	single-strand DNA-binding protein [Mycobacterium tuberculosis H37Rv]	31733.1	34233.6	40730.5	12902.1	19949.8	26531.2	35085	28774.5	35653.6	15011.7	15320	14192	35654.2	26533.1	27913.5	29917.6	28959	24602.1	7998.67	17599.8	11517.4	27872.5	26085.9	35916.3	0.370247	0.827839	-0.272578	0.558946
15607198	Rv0056	rplI	gi|15607198|ref|NP_214570.1|	3	50S ribosomal protein L9 [Mycobacterium tuberculosis H37Rv]	15356.1	14640.4	21948.5	7754.98	12980.4	10021.6	15988	10882.3	10236.3	5975.47	9624.45	7088.99	11885	9327.81	12204.6	16047.1	14757.7	15208.7	2020.21	2988.03	3205.22	19151.1	16818.8	11081.5	0.135832	0.698755	-0.517141	0.297426
15607208	Rv0066c	icd2	gi|15607208|ref|NP_214580.1|	19	isocitrate dehydrogenase [Mycobacterium tuberculosis H37Rv]	77888.4	77588	72553.4	68976.3	85795.8	36261.6	92966.9	83001.1	112734	124116	123728	73696.6	89586	97914.1	76561.3	64930.7	79902.5	113530	92546.8	135723	114834	71906.2	88559.5	133030	0.621823	0.922299	-0.116694	0.774547
15607219	Rv0077c	-	gi|15607219|ref|NP_214591.1|	3	oxidoreductase [Mycobacterium tuberculosis H37Rv]	501.67	870.444	1047.04	238.244	112.587	192.515	482.334	177.441	868.711	332.804	655.763	222.557	514.877	425.514	482.198	481.582	14.6031	111.242	448.316	1327.94	27.2744	14.114	170.918	256.732	0.147321	3.08363	1.62463	0.311829
15607221	Rv0079	-	gi|15607221|ref|NP_214593.1|	3	hypothetical protein Rv0079 [Mycobacterium tuberculosis H37Rv]	1346.4	1552.06	517.907	2700.78	955.59	245.947	3197.55	2343.6	1598.27	738.624	365.322	3027.57	3220.71	1346.96	1919.35	1163.1	1005.74	918.596	1419.99	1070.78	212.017	3589.27	3127.16	1161.29	0.0690098	0.559749	-0.837148	0.196398
15607230	Rv0088	-	gi|15607230|ref|NP_214602.1|	6	polyketide cyclase/dehydrase [Mycobacterium tuberculosis H37Rv]	20333.8	19462.1	32210.6	8811.95	11729.1	6304.75	23153.4	22636.3	27895	7013.25	9454.72	7780.74	23131.4	17986.4	18632.8	23655.1	19030.7	29966.8	7558.01	17587.9	10042.2	31488.8	32173.6	31241.9	0.0061174	0.548488	-0.866468	0.0376684
15607233	Rv0091	mtn	gi|15607233|ref|NP_214605.1|	2	bifunctional 5'-methylthioadenosine nucleosidase /S-adenosylhomocysteine nucleosidase [Mycobacterium tuberculosis H37Rv]	2473.31	1626.2	1714.76	2715.77	1822.93	1619.77	1890.01	2804.09	1607.46	1705.52	1660.54	1412.09	2105.39	1783.75	1552.63	1512.13	1236.6	2794.38	2750.1	2441.08	3617.72	2965.53	4381.71	1487.42	0.0572024	0.692827	-0.529434	0.172969
15607249	Rv0107c	ctpI	gi|15607249|ref|NP_214621.1|	13	cation-transporter ATPase I [Mycobacterium tuberculosis H37Rv]	3189.01	3762.83	2900.19	2917.16	2068.7	7675.84	3403.81	3324.77	3185.5	3456.48	8728.54	3778.67	5521.64	3414.69	3975.3	3295.88	6423.78	5855.48	6702.85	2143.53	2336.9	1357.37	1223.54	804.819	0.0107716	3.71566	1.89362	0.0551048
15607260	Rv0118c	oxcA	gi|15607260|ref|NP_214632.1|	3	oxalyl-CoA decarboxylase OxcA [Mycobacterium tuberculosis H37Rv]	2347.54	1167.55	1494.44	399.215	1178.1	1255.23	3369.1	1353.16	2664.51	2091.01	3084.97	1413.25	2070.99	1545.84	1634.66	1379.59	2228.09	1862.65	1439.96	767.044	1435.96	1571.68	424.346	2157.89	0.466194	1.24436	0.315405	0.644426
15607261	Rv0119	fadD7	gi|15607261|ref|NP_214633.1|	7	fatty-acid--CoA ligase FadD7 [Mycobacterium tuberculosis H37Rv]	6517.99	5157.25	8055.51	3255.25	6832.3	5631.82	6079.68	3226.12	6486.95	4831.36	5797.26	3858.29	5885.5	5337.12	4943.78	6937.68	5477.46	8137.88	5061.54	4741.21	6112.66	18344.4	20244.5	27158.5	1.81695e-12	0.257185	-1.95912	4.61504e-10
15607262	Rv0120c	fusA2	gi|15607262|ref|NP_214634.1|	13	elongation factor G [Mycobacterium tuberculosis H37Rv]	53828.9	59630.8	49088.7	52457	74137.1	39291.9	37390.4	38019.7	41321.4	103349	94946.3	69826	40599	47798.7	45185.2	44502.9	44564.6	64096.2	40097.7	37347.1	35194.2	31056.4	25269.3	43933.3	0.0957277	1.58543	0.664871	0.238381
15607268	Rv0126	treS	gi|15607268|ref|NP_214640.1|	4	trehalose synthase/amylase TreS [Mycobacterium tuberculosis H37Rv]	3378.98	4091.14	2835.24	3625.89	7123.33	5245.47	4466.28	2880.23	5006.34	4359.79	6199.61	4102.48	3821.44	2959.94	3596.73	1696.76	4128.62	6104.82	4912.57	5160.38	6051.06	2007.62	2235.28	3136.5	0.0242081	1.77612	0.828732	0.0991753
15607269	Rv0127	mak	gi|15607269|ref|NP_214641.1|	3	maltokinase [Mycobacterium tuberculosis H37Rv]	6002.92	4657.99	9281.56	8872.56	10485.8	13564.7	5000.02	3104.31	4852.53	5767.76	6765.65	5768.37	3411.17	2895.46	2723.18	3782.53	3846.3	5115.43	4200.56	3074.82	4023.19	3903.28	3641.07	3108.95	0.234638	1.57157	0.652207	0.421044
15607273	Rv0131c	fadE1	gi|15607273|ref|NP_214645.1|	3	acyl-CoA dehydrogenase FadE1 [Mycobacterium tuberculosis H37Rv]	2268.07	3182.61	1345.8	1236.06	2144.19	2705.08	2020.69	2058.53	2112.52	2804.64	3862.99	2591.57	1816.56	3233.34	2508.28	1202.95	1404.53	501.412	2110.01	410.635	403.673	198.116	682.141	1204.77	0.0298284	2.87247	1.52229	0.112243
15607276	Rv0134	ephF	gi|15607276|ref|NP_214648.1|	2	epoxide hydrolase EphF [Mycobacterium tuberculosis H37Rv]	73.8454	15.2833	56.0495	195.961	120.273	2640.92	0	191.639	14.7105	76.589	41.1269	81.7416	9.95807	65.0742	63.0574	103.047	55.7041	20.0275	16.4319	72.5695	161.291	368.36	5.64369	604.021	0.698595	0.595268	-0.74839	0.824359
15607278	Rv0136	cyp138	gi|15607278|ref|NP_214650.1|	4	cytochrome P450 Cyp138 [Mycobacterium tuberculosis H37Rv]	363.201	1238.1	517.79	2067.79	720.399	1922.96	233.425	557.374	257.279	1260.09	1635.91	672.362	567.296	672.323	292.116	598.443	896.127	977.833	690.442	1381.78	383.9	717.959	970.684	500.492	0.70464	1.16856	0.224731	0.829565
15607288	Rv0146	-	gi|15607288|ref|NP_214660.1|	3	S-adenosylmethionine-dependent methyltransferase [Mycobacterium tuberculosis H37Rv]	825.067	207.736	443.693	421.287	61.7449	570.847	490.111	721.843	1101.89	284.518	249.176	192.967	225.852	584.545	301.805	371.813	158.861	288.283	89.5878	1876.07	1238.79	1246.51	856.533	956.067	0.065644	0.499982	-1.00005	0.189472
15607289	Rv0147	-	gi|15607289|ref|NP_214661.1|	15	aldehyde dehydrogenase [Mycobacterium tuberculosis H37Rv]	35094.9	38212.4	32243.1	42677.2	38756.3	49928.1	36599.5	34908.2	43717.9	49405.1	58677.4	47488.7	39748.9	43258.2	38759.6	31361.5	36433.5	27423.6	48041.8	29531.2	31381.9	32386.7	35920.1	40585	0.47733	1.09368	0.129191	0.654617
15607290	Rv0148	-	gi|15607290|ref|NP_214662.1|	13	short-chain type dehydrogenase/reductase [Mycobacterium tuberculosis H37Rv]	83282.9	70516.3	86891.1	31492.6	57540.3	42766.8	71506.7	53339.1	65899	35671.3	36478.7	33797.6	59324.6	50946.4	62078.3	72789.4	78869.8	76588.9	91941.3	56501.5	62624.7	81382.7	83719.5	111344	0.00970694	0.661894	-0.595328	0.0505756
15607291	Rv0149	-	gi|15607291|ref|NP_214663.1|	2	quinone oxidoreductase [Mycobacterium tuberculosis H37Rv]	554.352	531.354	658.129	110.827	527.328	355.398	474.877	272.316	835.086	242.755	691.586	322.339	762.473	428.497	468.133	560.135	518.438	1184.56	1282.52	2586.83	950.32	1280.83	1369.07	1844.11	0.0164888	0.455153	-1.13558	0.0751239
15607296	Rv0154c	fadE2	gi|15607296|ref|NP_214668.1|	4	acyl-CoA dehydrogenase FadE2 [Mycobacterium tuberculosis H37Rv]	6970.77	6104.13	6487.82	6825.29	5758.78	9236.48	6698.4	6504.24	7532.95	5969.73	7287.67	5441.16	6809.3	8262.56	6383.81	5189.05	6262.24	9141.29	8531.79	7136.26	6504.29	11021.2	9111.56	11136.4	3.96482e-05	0.662626	-0.593733	0.000805652
15607297	Rv0155	pntAa	gi|15607297|ref|NP_214669.1|	10	NAD(P) transhydrogenase subunit alpha PntAa [Mycobacterium tuberculosis H37Rv]	16519.8	18791.6	17241.2	10916.5	11682.5	16656.7	18812.2	26590.9	28040.1	10788	11337.8	9877.64	17433.1	18347.2	15498.2	18674.4	25712.2	25373.6	28835	45002.9	32917.6	17214.1	22507.1	24723.2	0.812738	0.942226	-0.0858542	0.891133
15607299	Rv0157	pntB	gi|15607299|ref|NP_214671.1|	2	NAD(P) transhydrogenase subunit beta PntB [Mycobacterium tuberculosis H37Rv]	6280.41	3899.01	3272.31	3789.34	3761.13	6684.73	2338.3	5599.81	2162.48	3509.87	4807.63	4077.47	1532.49	2713.99	2953.87	4252.72	2205.47	1481.88	2767.36	2560.16	2574.28	4047.65	1676.56	3798.02	0.725255	1.09855	0.135606	0.840204
15607300	Rv0158	-	gi|15607300|ref|NP_214672.1|	2	transcriptional regulator [Mycobacterium tuberculosis H37Rv]	35999	43395	28854.6	8986.49	8070.36	10343.1	4621.51	41772.9	3705.04	18324.8	8544.33	29304.9	3128.56	10537.9	7523.7	12404.3	10988.7	6001.96	14191.2	3493.05	4390.68	8877.15	8039.4	2984.08	0.284352	2.25823	1.17519	0.469759
15607303	Rv0161	-	gi|15607303|ref|NP_214675.1|	4	oxidoreductase [Mycobacterium tuberculosis H37Rv]	1075.01	1207.99	892.904	2368.11	1564.06	1186.04	1125.28	1198.19	982.262	2146.21	2336.49	2747.48	1634.91	1369.47	963.842	1047.72	945.375	6892.12	1071.7	1001.49	831.196	1045.03	1872.81	714.011	0.584505	1.3605	0.444134	0.744181
15607307	Rv0166	fadD5	gi|15607307|ref|NP_214680.1|	4	fatty-acid--CoA ligase FadD5 [Mycobacterium tuberculosis H37Rv]	970.893	697.271	444.243	2565.75	561.693	1526.4	159.355	892.686	138.286	1077.74	535.945	1982.51	318.87	768.191	1092.67	794.889	639.599	368.609	735.77	313.444	138.456	615.558	187.401	311.195	0.253227	2.14426	1.10048	0.436806
15607311	Rv0170	mce1B	gi|15607311|ref|NP_214684.1|	7	Mce family protein Mce1B [Mycobacterium tuberculosis H37Rv]	24607.3	24585.8	29447.1	6838.08	34635.6	13038.5	23775.1	8655.58	28724.9	12700.4	19460.2	10147.3	28408.7	17212.6	21209.5	28311.9	35087	47800.3	42861.1	41751.3	61904.7	49938.7	65056.4	93205.8	0.000121784	0.385042	-1.37691	0.0017153
15607312	Rv0171	mce1C	gi|15607312|ref|NP_214685.1|	11	Mce family protein Mce1C [Mycobacterium tuberculosis H37Rv]	60746.1	65409.7	58551.3	60385.4	74359	49812.8	56748.8	50095	58719.8	76464.3	86333.8	81869.9	55606.2	51859	48351.4	40641.9	53189.4	71848.4	74699	83358.4	110595	73522.6	69352.4	103479	0.11495	0.794239	-0.332355	0.264828
15607313	Rv0172	mce1D	gi|15607313|ref|NP_214686.1|	10	Mce family protein Mce1D [Mycobacterium tuberculosis H37Rv]	36816.3	28673.9	36945.2	19254.3	34645.5	21434.3	32451.4	29048	34171.2	20508.2	23502.9	19167.4	36395.4	31335	27557.2	40372.6	42119.8	61845.6	55469.9	28233	75864.1	79109.6	82397.2	102807	4.38603e-06	0.397694	-1.33027	0.000153662
15607314	Rv0173	lprK	gi|15607314|ref|NP_214687.1|	7	Mce family lipoprotein LprK [Mycobacterium tuberculosis H37Rv]	25662.4	27031.8	27078.7	10393.8	22287.8	21599.8	24585.6	18582.1	26087.2	15412.6	16509.4	12565.8	25907.6	22137	23080.3	32250.9	34946.1	32318.8	34098.7	33118.1	54519.6	53634.3	59673.7	86017.3	2.50579e-06	0.387145	-1.36906	0.000100701
15607315	Rv0174	mce1F	gi|15607315|ref|NP_214688.1|	12	Mce family protein Mce1F [Mycobacterium tuberculosis H37Rv]	58480.1	54800.3	52678.8	42368.9	38466.3	65332.7	43920.6	51596.2	46026.7	39691.3	38872.9	37840.7	41353.6	45280.2	43122.3	40631.8	44483.4	51389	50165.3	58887.3	73871.9	76735.1	88894.5	95182.3	1.48733e-06	0.55829	-0.840914	7.19583e-05
15607317	Rv0176	-	gi|15607317|ref|NP_214690.1|	2	Mce associated transmembrane protein [Mycobacterium tuberculosis H37Rv]	985.307	873.548	656.649	1418.86	1359.97	1341.42	480.233	909.368	431.369	979.415	700.038	1226.98	528.495	881.976	1023.06	761.202	627.033	2238.96	848.571	1082.14	348.852	1511.06	1150.51	7180.84	0.00224522	0.285985	-1.80599	0.0175553
15607321	Rv0180c	-	gi|15607321|ref|NP_214694.1|	2	transmembrane protein [Mycobacterium tuberculosis H37Rv]	5755.46	4077.26	5080.67	2110.68	5356.97	2360.26	7168.56	5941.95	6737.12	3029.95	4182.68	3213.51	6599.41	4753.82	4466.4	6699.46	5753.59	6455.89	5717.26	2509.11	8718.13	8912.58	8782.19	15143.9	9.97452e-05	0.464123	-1.10742	0.00153547
15607330	Rv0189c	ilvD	gi|15607330|ref|NP_214703.1|	6	dihydroxy-acid dehydratase [Mycobacterium tuberculosis H37Rv]	4942.08	6380.41	3954.89	14194.5	4578.95	4918.63	3161.52	4944.49	3623.6	11615.1	8572.46	12162.8	2546.03	6738.42	6241.45	5507.45	5518.56	4169.47	4859.43	5944.06	1902.73	3003.79	4594.23	1139.33	0.114763	2.06792	1.04818	0.264828
15607339	Rv0198c	zmp1	gi|15607339|ref|NP_214712.1|	2	zinc metalloprotease [Mycobacterium tuberculosis H37Rv]	40.2493	12.473	0	724.749	0	16.9933	20.9466	0	14.8111	85.5619	4.49638	329.068	12.1153	216.893	222.99	0	4.59033	36.9889	23.7555	0	0	14.7821	0	0	0.443168	17.0736	4.0937	0.627059
15607347	Rv0206c	mmpL3	gi|15607347|ref|NP_214720.1|	2	transmembrane transport protein MmpL3 [Mycobacterium tuberculosis H37Rv]	4083.53	3005.48	2513.18	2823.3	2183.48	2603.78	3504.43	4645.2	2946.64	2649.12	3112.54	3247.73	2727.77	3129.75	3280.44	2908.13	2344.2	1165.44	2502.81	1901.47	1553.37	1963.81	2672.09	1662.34	0.147911	1.33443	0.41622	0.312428
15607348	Rv0207c	-	gi|15607348|ref|NP_214721.1|	2	hypothetical protein Rv0207c [Mycobacterium tuberculosis H37Rv]	755.86	1642.03	1074.88	2384.43	111.594	30.082	1017.06	733.525	912.258	1228.38	297.472	2165.7	1245.06	1105.28	1148.9	2187.59	1647.39	1879.56	2040.93	79.0988	600.47	1430.17	2154.57	1171.62	0.334261	0.729478	-0.455064	0.521674
15607349	Rv0208c	-	gi|15607349|ref|NP_214722.1|	3	tRNA (guanine-N(7)-)-methyltransferase [Mycobacterium tuberculosis H37Rv]	356.503	174.235	234.364	40.192	169.786	87.9401	64.189	494.907	104.613	419.478	71.1965	533.395	205.962	334.76	208.248	581.7	427.51	93.9892	562.171	219.875	188.257	359.684	139.811	726.625	0.23638	0.649351	-0.62293	0.42282
15607352	Rv0211	pckA	gi|15607352|ref|NP_214725.1|	13	phosphoenolpyruvate carboxykinase [Mycobacterium tuberculosis H37Rv]	23355.9	20215.1	13668	28558.6	11312.7	27731.2	22361.7	21559.4	21222.2	27774.7	29355.8	36270.9	16459.5	17708.9	21537.9	20025.5	16498.3	20244.4	14236.2	21319.4	16809	28645.6	25972.7	23774.2	0.19298	0.816815	-0.291919	0.373462
15607357	Rv0216	-	gi|15607357|ref|NP_214730.1|	3	hydratase [Mycobacterium tuberculosis H37Rv]	2952.94	2819.57	2149.72	3473.36	1653.46	1881.52	4993.28	3978.94	2527.81	3016	2128.21	4896.04	5830.68	3846.03	5086.87	2734.87	1876.87	1189.24	2374.07	942.54	726.896	3050.8	3290.43	1254.43	0.667978	1.14876	0.200074	0.803154
15607358	Rv0217c	lipW	gi|15607358|ref|NP_214731.1|	2	esterase LipW [Mycobacterium tuberculosis H37Rv]	1009.73	1497.88	1033.51	12812.2	12692	25349	1484.62	1298.22	1675.41	7336.47	5456.97	5705.05	2111.29	2567.93	1255.68	3128.65	8045.39	5849.07	6335.84	768.157	6238.36	1593.45	35.5807	2370.86	0.248524	4.05909	2.02116	0.433105
15607363	Rv0222	echA1	gi|15607363|ref|NP_214736.1|	4	enoyl-CoA hydratase EchA1 [Mycobacterium tuberculosis H37Rv]	8029.41	8229.92	8399.84	1782.97	6566.99	1278.41	8185.66	4095.47	7077.03	2441.64	4154.32	2416.49	7373.82	5284.34	6035.06	5510.86	4314.69	5943.97	9024.05	8083.03	6628.93	7981.47	10095.7	9898.15	0.0188736	0.617161	-0.696281	0.0826532
15607364	Rv0223c	-	gi|15607364|ref|NP_214737.1|	6	aldehyde dehydrogenase [Mycobacterium tuberculosis H37Rv]	2028.06	2368.78	2050.66	5035.14	5498.17	4431.57	1546.62	2564.18	1850.57	5380.23	4106.54	3780.14	2263.72	3871.67	3197.87	5220.78	5048.4	4699.93	2614.46	4091.68	3307.42	4705.76	4818.34	3790.2	0.2726	0.804254	-0.314277	0.454781
15607368	Rv0227c	-	gi|15607368|ref|NP_214741.1|	5	membrane protein [Mycobacterium tuberculosis H37Rv]	1796.84	1704.82	1542.77	5510.05	3129.39	2815.64	1746.13	2491.37	1572.62	3100.72	3028.3	4556.94	1819.94	2431.33	1959.7	2477.4	1407.93	1742	1740.62	4376.96	3443.14	2002.03	907.429	4338.67	0.815415	1.07209	0.10043	0.892121
15607372	Rv0231	fadE4	gi|15607372|ref|NP_214745.1|	16	acyl-CoA dehydrogenase FadE4 [Mycobacterium tuberculosis H37Rv]	40795.4	44917.9	33723.2	33636.5	44520.5	50755.7	32822.7	26838.7	34859.8	63389.7	74732.4	58303	42809	40290.3	40137.7	38618.8	45774.8	49538	35376.5	52944.2	29729.3	50055.3	51420.6	56586.7	0.200405	0.826538	-0.274846	0.382884
15607382	Rv0241c	htdX	gi|15607382|ref|NP_214755.1|	3	3-hydroxyacyl-thioester dehydratase HtdX [Mycobacterium tuberculosis H37Rv]	29746	31044.7	36343.4	5898.54	24765.9	9700.55	36389.8	23303	39346	8888.93	14166.9	7828.59	25256.5	19900.4	17603.3	24159.9	28614.9	35489.9	43788.3	43545.3	36416	42024.5	47477.5	51452.6	0.0064744	0.549516	-0.863768	0.0386941
15607383	Rv0242c	fabG4	gi|15607383|ref|NP_214756.1|	24	3-oxoacyl-ACP reductase FabG [Mycobacterium tuberculosis H37Rv]	282768	254621	282137	91390.7	113501	147882	227013	261420	276360	122793	127333	100538	169727	197937	164621	164518	170752	183372	219400	181114	135281	242398	215350	306940	0.0700144	0.723822	-0.466294	0.198126
15607384	Rv0243	fadA2	gi|15607384|ref|NP_214757.1|	11	acetyl-CoA acetyltransferase FadA [Mycobacterium tuberculosis H37Rv]	98501.7	84893.6	91050.9	26837.7	29131.9	40212.8	78078.5	90073	120774	31291.4	35246.3	27259	60114.9	79839.5	61563.1	60246.1	54738.5	63705.3	80321.6	112098	62381	128885	107385	137373	0.00208257	0.530819	-0.913707	0.0166606
15607385	Rv0244c	fadE5	gi|15607385|ref|NP_214758.1|	5	acyl-CoA dehydrogenase FadE5 [Mycobacterium tuberculosis H37Rv]	2429.17	1003.29	1978.64	1164.57	1837.95	1215.82	3165.25	1895.07	3395.94	993.67	1291.59	1034.46	2232.37	2146.04	2065.39	1443.54	1161.23	915.753	269.346	4588.16	1925.49	2912.43	2988.15	4593.69	0.0112892	0.519369	-0.945169	0.0560779
15607389	Rv0248c	-	gi|15607389|ref|NP_214762.1|	11	succinate dehydrogenase flavoprotein subunit [Mycobacterium tuberculosis H37Rv]	35227.2	33519.3	31891.1	41135.3	43830.1	50474.2	36483.5	33036.8	40597.6	43751.5	51424.7	38478.4	30936.9	34328.2	27338.8	28592	29663	31022.7	48654.9	40745.7	44133.3	51296.3	59200.8	65508.5	0.000123245	0.645487	-0.63154	0.0017153
15607392	Rv0251c	hsp	gi|15607392|ref|NP_214765.1|	2	heat shock protein [Mycobacterium tuberculosis H37Rv]	3383.61	2208.52	4069.28	250.647	1042.57	231.293	5117.31	4697.83	6733.01	986.258	2104.33	1213.23	7931.54	17420.2	6789.07	1430.66	1665.61	1965.91	933.111	2082.89	3396.93	3055.34	4320.77	6410.8	0.670181	0.783908	-0.351244	0.803905
15607407	Rv0266c	oplA	gi|15607407|ref|NP_214780.1|	2	5-oxoprolinase OplA [Mycobacterium tuberculosis H37Rv]	212.381	53.0036	176.611	117.224	9.00076	2.20361	375.348	361.865	148.504	4.14155	16.8955	19.881	342.004	276.982	187.794	49.7955	73.319	509.326	123.683	704.242	1063.74	66.4783	1119.17	677.958	0.0459274	0.370092	-1.43404	0.14908
15607411	Rv0270	fadD2	gi|15607411|ref|NP_214784.1|	18	fatty-acid--CoA ligase FadD2 [Mycobacterium tuberculosis H37Rv]	129756	145078	132304	160009	175907	189051	105248	137100	109824	213528	234328	182201	112408	140190	111716	152225	133619	162397	152324	109013	136718	160986	155857	194703	0.309385	0.872689	-0.196461	0.49658
15607412	Rv0271c	fadE6	gi|15607412|ref|NP_214785.1|	12	acyl-CoA dehydrogenase FadE6 [Mycobacterium tuberculosis H37Rv]	32353.2	34141.8	36756.1	29453.1	35918.3	24649	31266	26157.3	34985.2	30847.7	40579.1	32109.5	26843.6	26195.5	24882.2	18947.9	25980.7	33307.4	36338.7	43685.6	31542.6	26133.4	33966.8	40839.9	0.530394	0.929746	-0.105092	0.701668
15607422	Rv0281	-	gi|15607422|ref|NP_214795.1|	3	S-adenosylmethionine-dependent methyltransferase [Mycobacterium tuberculosis H37Rv]	2763.73	5611.11	5246.8	2323.22	4813.25	6312.57	2931.57	5279.09	3085.11	2524.32	1631.94	2539.32	2178.21	3695.59	4430.49	4508.46	4049.74	3937.48	3530.83	1246.55	4400.51	1574.07	3468.98	3630	0.361273	1.26895	0.343638	0.55196
15607423	Rv0282	eccA3	gi|15607423|ref|NP_214796.1|	14	ESX-3 secretion system protein EccA [Mycobacterium tuberculosis H37Rv]	28578.6	28483.6	29909	18920.6	45938.7	20832.9	42252.9	27579.5	53572.4	35985.1	54931.8	27993.6	37638.8	31129.7	30811.9	35278.3	41601.1	63915.5	52494.2	41885.3	56909.7	97388.9	98245.5	121576	1.48148e-08	0.363275	-1.46087	1.67242e-06
15607424	Rv0283	eccB3	gi|15607424|ref|NP_214797.1|	6	ESX-3 secretion system protein EccB3 [Mycobacterium tuberculosis H37Rv]	8620.13	8292.15	6908.11	8726.82	15170.1	12357.7	10969.4	9000.76	8009.65	15342.3	17699.5	12144.4	11076.7	9508.76	10835.7	12999.2	10582.1	6756.32	11395.8	15264.6	8963.6	21162.1	21528	21733.4	5.39902e-06	0.511401	-0.967474	0.000182847
15607425	Rv0284	eccC3	gi|15607425|ref|NP_214798.1|	25	ESX-3 secretion system protein EccC3 [Mycobacterium tuberculosis H37Rv]	49890.2	48146	42861.2	46390.6	75605.7	101457	64843.8	47740.9	63172.2	58886.5	127291	66053.8	62785.7	44775.7	45610.2	71002.4	78341.5	113538	87080	59954.6	86700.5	131222	129975	167214	3.66578e-05	0.480888	-1.05623	0.000782301
15607436	Rv0295c	-	gi|15607436|ref|NP_214809.1|	3	hypothetical protein Rv0295c [Mycobacterium tuberculosis H37Rv]	925.69	878.729	1760.58	252.405	1441.59	4236.19	2266.26	924.695	2894.46	171.105	313.565	90.0467	2035.72	927.931	1102.32	613.766	2959.44	3974.84	4488.56	7325.72	7398.37	2117.56	3557.75	2856.11	0.64084	0.786705	-0.346104	0.781789
15607456	Rv0315	-	gi|15607456|ref|NP_214829.1|	4	beta-1,3-glucanase [Mycobacterium tuberculosis H37Rv]	2911.52	2654.24	2606.99	620.999	334.004	559.128	2474.33	2724.78	3464.02	837.752	652.397	1276.3	2699.64	2837.51	2498.2	1850.25	2308.79	2137.61	1585.07	3218.98	1364.57	4295.35	4471.36	4685.22	0.000226788	0.441966	-1.17799	0.0027761
15607475	Rv0334	rmlA	gi|15607475|ref|NP_214848.1|	2	glucose-1-phosphate thymidylyltransferase [Mycobacterium tuberculosis H37Rv]	1816.57	1781.52	1570.69	228.544	1433.05	420.736	1690.8	777.521	1722.54	779.526	1153.98	417.219	1430.94	1300.53	1228.46	1705.66	1579.15	2180.54	963.081	1499.83	988.08	2983.79	3088.11	4059.7	1.72399e-06	0.376036	-1.41106	7.29822e-05
15607479	Rv0338c	-	gi|15607479|ref|NP_214852.1|	8	iron-sulfur-binding reductase [Mycobacterium tuberculosis H37Rv]	14489	8920.95	11882	3688.63	8095.73	9862.25	16052	9628.72	12429.8	8326.79	11823.5	9900.83	12458.8	7087.18	8633.19	17981.8	9315.01	11227.5	16482.5	12662.8	13392.1	16391.8	21410.4	29409.8	8.7032e-05	0.498085	-1.00554	0.00140356
15607480	Rv0339c	-	gi|15607480|ref|NP_214853.1|	2	transcriptional regulator [Mycobacterium tuberculosis H37Rv]	9.93121	21.8679	3.87864	11.8605	54.715	0	90.4602	21.0311	50.0489	29.327	17.6386	18.8934	12.6199	3.65919	8.38422	0	59.1047	293.247	21.7788	496.203	0	0	227.275	0	0.815729	0.769772	-0.377497	0.892121
15607482	Rv0341	iniB	gi|15607482|ref|NP_214855.1|	4	isoniazid inducible protein IniB [Mycobacterium tuberculosis H37Rv]	6763.6	2437.96	5780.34	15111.3	14531.6	9356.78	12973.7	15802.7	13698.4	8823.53	9807.11	4415.07	13171.9	9386.03	13848.8	45232.7	30761.7	52157.9	59326.2	7799.91	9846	52350.3	35441.6	38271.6	0.0158611	0.409129	-1.28937	0.072918
15607483	Rv0342	iniA	gi|15607483|ref|NP_214856.1|	5	isoniazid inductible protein IniA [Mycobacterium tuberculosis H37Rv]	304.618	203.981	155.261	3613.65	1263.57	5222.75	813.546	1293.31	958.712	1618.16	2104.66	1564.17	629.962	723.957	392.861	692.603	853.089	958.117	1114.09	449.855	737.617	2117.83	2001.52	2456.94	0.183244	0.557599	-0.842699	0.360109
15607484	Rv0343	iniC	gi|15607484|ref|NP_214857.1|	2	iIsoniazid inductible protein IniC [Mycobacterium tuberculosis H37Rv]	827.303	1008.16	791.812	549.039	147.55	541.737	684.92	291.938	744.21	499.117	421.957	478.825	751.18	432.018	734.638	146.513	304.115	335.173	1406.54	415.83	59.9379	481.713	282.472	672.198	0.706939	1.15096	0.202836	0.831308
15607488	Rv0347	-	gi|15607488|ref|NP_214861.1|	3	membrane protein [Mycobacterium tuberculosis H37Rv]	551.479	342.845	303.566	134.774	209.736	41.2101	379.361	411.952	438.536	158.426	220.129	103.894	369.122	342.413	362.846	67.2512	154.93	108.533	358.882	1736.16	69.366	40.6487	168.903	22.1584	0.243754	4.23276	2.0816	0.428467
15607491	Rv0350	dnaK	gi|15607491|ref|NP_214864.1|	27	chaperone protein DnaK [Mycobacterium tuberculosis H37Rv]	326715	289639	323424	336901	383962	337671	308771	436139	331526	359759	354797	326478	282063	355290	301980	384752	369780	482092	345498	343136	343874	481641	468623	478486	0.000111882	0.732333	-0.449428	0.00162388
15607497	Rv0356c	-	gi|15607497|ref|NP_214870.1|	3	hypothetical protein Rv0356c [Mycobacterium tuberculosis H37Rv]	2798.89	3132.48	3629.49	2024.37	3543.03	1836.9	1885.28	2060.23	2240.66	1667.36	2718.2	1207.44	2102.69	1747.23	1955.19	1464.02	1189.32	1154.52	625.194	820.407	906.856	1788.46	2131.78	747.379	0.46771	1.24596	0.317261	0.644767
15607498	Rv0357c	purA	gi|15607498|ref|NP_214871.1|	4	adenylosuccinate synthetase [Mycobacterium tuberculosis H37Rv]	11195.2	11383	13965	9494.54	11319.5	9647.76	10160.7	9592.6	15687.7	7939.64	9856.15	7548.38	10826.2	10304.3	9052.51	9016.57	13162.9	14924.8	19161.3	14586.6	16366.2	10775.9	8430.24	14524.2	0.821191	1.03845	0.054434	0.894993
15607504	Rv0363c	fba	gi|15607504|ref|NP_214877.1|	8	fructose-bisphosphate aldolase [Mycobacterium tuberculosis H37Rv]	34651.6	38695.5	40238.8	14911	30620.2	28303	34067	26007.3	28626.2	26990.8	25477.1	20435.8	31479.8	26249.9	32335.2	57123	54052.4	56751.5	48450.3	35753.4	40535	44041.8	42122.9	59904.5	0.0602849	0.715663	-0.482648	0.180677
15607524	Rv0383c	-	gi|15607524|ref|NP_214897.1|	5	hypothetical protein Rv0383c [Mycobacterium tuberculosis H37Rv]	6594.03	6450.57	6040.32	7246.28	5123.16	7046.33	7110.1	4163.15	6855.11	9625.36	9352.52	11599	6692.55	7059.45	5565.11	8563.81	5920.95	3711.45	6753.84	10473.9	6925.16	7437.76	9052.06	11250.4	0.0847635	0.766665	-0.383332	0.219693
15607525	Rv0384c	clpB	gi|15607525|ref|NP_214898.1|	19	chaperone protein ClpB [Mycobacterium tuberculosis H37Rv]	41067.8	31672.4	41945	32855.4	37855.2	29628.7	39317.8	42082.7	47499.2	38510.3	33221.9	28999.2	34829.3	37939.1	27873.6	46966.7	56230.5	61456.3	34233.5	61122.9	55044.8	53321.6	53436	60450.1	0.0238542	0.735058	-0.444069	0.0981208
15607530	Rv0389	purT	gi|15607530|ref|NP_214903.1|	2	phosphoribosylglycinamide formyltransferase PurT [Mycobacterium tuberculosis H37Rv]	6687.37	6836.12	6164.44	5983.77	9932.11	10650.9	5827.99	6232.01	6920.67	10178.4	13004.5	8506.48	6175.37	6470.09	4432.12	5565.96	6848.96	7036.53	7541.03	6700.13	9382.36	7062.01	6536.09	11881.2	0.45477	0.880699	-0.183279	0.634679
15607532	Rv0391	metZ	gi|15607532|ref|NP_214905.1|	2	O-succinylhomoserine sulfhydrylase [Mycobacterium tuberculosis H37Rv]	3971.31	4570.26	4896.66	10844.6	7265.11	4866.32	4065.3	9312.29	3858.13	6266.36	2220.43	6896.88	3736.94	10474.4	5190.6	5364.45	5768.11	12481.9	5316.16	9615.95	2156.9	6475.38	7277.33	24054.7	0.0170968	0.487959	-1.03517	0.0775462
15607533	Rv0392c	ndhA	gi|15607533|ref|NP_214906.1|	7	NADH dehydrogenase NdhA [Mycobacterium tuberculosis H37Rv]	10117.4	12316.8	9141.46	9766.83	18201.8	13494.7	9037.62	5901.04	8489.71	15216.6	19606.1	12659.5	11165.3	8942.64	7840.7	7863.66	6101.57	9488.9	9475.02	10615.5	11765.2	10179.5	8251.93	18475.2	0.527517	0.879471	-0.185293	0.698771
15607541	Rv0400c	fadE7	gi|15607541|ref|NP_214914.1|	6	acyl-CoA dehydrogenase FadE7 [Mycobacterium tuberculosis H37Rv]	7649.32	6828.59	4188.82	13650.8	11245.5	15394.5	6298.74	5888.84	7018.27	11502.7	10432	10356.8	7026.43	7496.6	5821.19	14717.3	7265.26	8262.63	6398.78	4270.07	9922.61	6804.89	7489.09	10818.8	0.887231	1.03325	0.0471962	0.931403
15607548	Rv0407	fgd1	gi|15607548|ref|NP_214921.1|	3	F420-dependent glucose-6-phosphate dehydrogenase [Mycobacterium tuberculosis H37Rv]	6844.39	4743.72	4860.75	2764.68	4713.57	6289.38	4382.11	3324.11	5051.29	3030.27	2856.89	2044.11	4821.43	4767.28	5415.61	5375.34	5444.21	5443.56	6157.71	4162.29	2826.82	6441.86	5630.65	7217	0.0237484	0.705932	-0.5024	0.0981208
15607551	Rv0410c	pknG	gi|15607551|ref|NP_214924.1|	6	serine/threonine-protein kinase PknG [Mycobacterium tuberculosis H37Rv]	7547.18	8070.81	9415.4	16638.6	12855.1	10117.5	6813.95	10871.3	7351.08	14179.5	12784.6	13185.9	10484.9	10838.8	10735.6	9760.29	11737.2	13692.9	9166.82	7058.15	10463.3	5168.58	6831.75	4673.74	0.00317887	1.91717	0.938977	0.0225855
15607552	Rv0411c	glnH	gi|15607552|ref|NP_214925.1|	3	glutamine-binding lipoprotein GlnH [Mycobacterium tuberculosis H37Rv]	1801.38	2155.63	2532.69	2099.21	2743.73	7163.95	2365.98	2132.24	2357.79	3255.74	4035.94	3074.22	2357.65	1711.6	2131.76	1892.63	2025.58	2593.91	2561.95	4992.8	3192.16	1405.93	1322.98	1367.75	0.0637642	2.06365	1.0452	0.186162
15607560	Rv0419	lpqM	gi|15607560|ref|NP_214933.1|	4	lipoprotein peptidase LpqM [Mycobacterium tuberculosis H37Rv]	2366.39	1543.64	1840.84	216.71	353.453	515.761	2143.61	1924.27	2487.74	668.788	881.114	506.007	1860.54	2147.15	1816.32	2249.36	553.427	1797.44	1504.17	4947.45	3953.28	2943.66	4541.51	3966.82	0.00720438	0.452541	-1.14388	0.0416401
15607564	Rv0423c	thiC	gi|15607564|ref|NP_214937.1|	6	phosphomethylpyrimidine synthase [Mycobacterium tuberculosis H37Rv]	10080.1	11756.6	9909.82	8371.44	3776.32	6351.57	6735.95	10222.6	5576.75	7912.73	7862.19	9275.26	5409.11	8413.5	10425.2	7655.53	5496.26	5498.8	3419.08	2924.4	2504.23	5956.99	4906.03	4305.72	0.204818	1.4087	0.494365	0.388237
15607566	Rv0425c	ctpH	gi|15607566|ref|NP_214939.1|	2	metal cation transporting ATPase H [Mycobacterium tuberculosis H37Rv]	22.6513	20.5092	14.5336	40.4206	682.092	0	0	0	0	130.167	16.3477	22.9132	0	8.66803	0	56.1411	221.904	244.597	149.687	940.04	221.843	0	696.343	0	0.545478	0.572894	-0.803661	0.71437
15607573	Rv0432	sodC	gi|15607573|ref|NP_214946.1|	3	superoxide dismutase [Mycobacterium tuberculosis H37Rv]	1171.34	380.858	1099.79	394.727	786.732	558.758	1476.34	445.717	1565.2	71.184	253.534	18.9465	1590.11	1188.69	1338.04	1016.31	1323.91	1249.46	956.189	1837.16	1147.8	1817.93	740.871	1136.02	0.392739	0.768288	-0.38028	0.582516
15607574	Rv0433	-	gi|15607574|ref|NP_214947.1|	4	carboxylate-amine ligase [Mycobacterium tuberculosis H37Rv]	2972.79	3388.52	4070.28	4157	3522.93	7165.77	5751.49	3732.49	3622.16	4141.19	2853.94	3651.09	4895.28	4572.97	3693.56	6263.43	5528.69	2846.66	2792.26	6847.78	3675.06	6479.27	7104.15	6864.61	0.00355983	0.629787	-0.667064	0.0249434
15607576	Rv0435c	-	gi|15607576|ref|NP_214949.1|	6	ATPase [Mycobacterium tuberculosis H37Rv]	4521.92	4252.71	3559	6891.11	12453.5	13672.3	4708.61	3678.55	5143.24	6479.6	7219.09	5466.39	6467.53	3253.77	3657.9	4086.41	8572.05	7682.34	7452.45	5197.17	7388.31	4791.06	6986.03	8201.99	0.818714	0.942443	-0.0855232	0.893992
15607580	Rv0439c	-	gi|15607580|ref|NP_214953.1|	4	dehydrogenase/reductase [Mycobacterium tuberculosis H37Rv]	988.644	1252.22	983.773	442.303	858.048	710.983	1303.91	830.227	2136.46	781.495	487.145	788.154	2060.78	825.285	896.451	1558.29	610.898	1634.27	2283.66	3294.31	2357.94	2733.61	7005.29	5828.65	1.66828e-06	0.24855	-2.00839	7.29822e-05
15607581	Rv0440	groEL2	gi|15607581|ref|NP_214954.1|	41	molecular chaperone GroEL [Mycobacterium tuberculosis H37Rv]	1.42299e+06	1.45885e+06	1.59438e+06	1.232e+06	1.22855e+06	1.13636e+06	1.27551e+06	1.29392e+06	1.01163e+06	1.09571e+06	1.08541e+06	1.21081e+06	1.16629e+06	1.10857e+06	1.19861e+06	1.41887e+06	1.70063e+06	1.84425e+06	1.70187e+06	1.43319e+06	1.06706e+06	1.64973e+06	1.80471e+06	1.40285e+06	0.0476623	0.814252	-0.296452	0.15373
15607585	Rv0444c	rskA	gi|15607585|ref|NP_214958.1|	3	anti-sigma-K factor RskA [Mycobacterium tuberculosis H37Rv]	4869.32	4740.48	4814.41	4681.25	5189.68	3680.44	2371.53	6298.15	1418.68	2762.27	1632.26	2101.66	1632.62	4176.39	3959.62	4311.03	3573.81	8177.78	3335.67	2953.83	3223.56	3646.07	3751.63	4439.77	0.885901	0.964304	-0.0524407	0.931403
15607586	Rv0445c	sigK	gi|15607586|ref|NP_214959.1|	2	ECF RNA polymerase sigma factor SigK [Mycobacterium tuberculosis H37Rv]	1074.06	669.614	700.153	56.643	144.612	659.098	1136.37	460.374	1073.17	43.1699	241.383	191.65	745.658	368.923	374.422	1713.34	1527.01	656.537	856.555	1198.62	578.85	1662.34	1473.3	4703.49	0.000216074	0.263699	-1.92304	0.00269494
15607591	Rv0450c	mmpL4	gi|15607591|ref|NP_214964.1|	4	transmembrane transport protein MmpL4 [Mycobacterium tuberculosis H37Rv]	481.746	22.3634	37.7359	284.372	237.994	71.2662	536.04	708.253	168.404	151.954	240.461	289.149	208.266	283.32	143.689	567.62	89.2292	73.9144	156.204	296.904	4.02093	37.5943	163.157	279.902	0.492018	1.5018	0.58669	0.666521
15607599	Rv0458	-	gi|15607599|ref|NP_214972.1|	10	aldehyde dehydrogenase [Mycobacterium tuberculosis H37Rv]	26274	29673.7	26278.4	13094.5	29168.1	10021.2	21434.2	18871.1	16560.2	29215.7	30928.5	27334.8	24174	21857.7	22666.8	22355.9	18087.9	21157.7	19468.6	11617	11448.6	18152.1	36041.7	22360.5	0.342559	0.842892	-0.24658	0.531358
15607603	Rv0462	lpdC	gi|15607603|ref|NP_214976.1|	13	dihydrolipoamide dehydrogenase [Mycobacterium tuberculosis H37Rv]	78714.1	68055.8	58349.8	111930	129874	117537	72385.6	58834.3	68892.7	114796	136364	116278	87008.6	74056.4	72554.3	93501	82229.7	74360.3	94720.4	91706.8	79903.1	86556.6	102226	86123.4	0.884262	0.978023	-0.0320591	0.931403
15607605	Rv0464c	-	gi|15607605|ref|NP_214978.1|	2	hypothetical protein Rv0464c [Mycobacterium tuberculosis H37Rv]	4151.19	4921.91	2589.05	816.377	2485.13	2678.21	5668.88	1720.36	8446.05	1051.25	1727.46	887.277	6499.09	4771.71	4450.72	9063.17	8100.25	7315.57	1567.68	4358.01	2309.35	5262.41	4835.88	10153.2	0.116776	0.603687	-0.728128	0.267821
15607607	Rv0466	-	gi|15607607|ref|NP_214980.1|	2	hypothetical protein Rv0466 [Mycobacterium tuberculosis H37Rv]	1260.62	1085.91	1030.52	2707.73	1604.83	1382.57	560.647	2451.59	563.562	1687.03	695.178	2003.33	101.368	1438.93	1206.28	794.1	560.215	734.646	565.281	798.116	1655.22	1494.41	1508.58	442.154	0.929019	1.032	0.045438	0.958026
15607609	Rv0468	fadB2	gi|15607609|ref|NP_214982.1|	9	3-hydroxybutyryl-CoA dehydrogenase [Mycobacterium tuberculosis H37Rv]	20521.1	19000.6	23587.8	11640.5	24459.7	12949.3	19129.6	13016	23996.7	15871.9	22764.3	16053.8	26441.4	17611.3	26414.7	26003.1	26274.7	28654.4	25402.2	28841	27290.4	51449.6	53335.3	58985.9	1.27061e-09	0.397703	-1.33024	2.15157e-07
15607613	Rv0472c	-	gi|15607613|ref|NP_214986.1|	3	HTH-type transcriptional regulator [Mycobacterium tuberculosis H37Rv]	504.325	742.961	742.403	690.87	484.035	165.279	326.184	743.152	403.404	228.264	136.508	222.782	321.605	1492.15	807.434	665.2	35.0037	649.762	83.2122	2564.61	315.468	466.769	490.6	277.968	0.603122	1.42525	0.511211	0.762154
15607616	Rv0475	hbhA	gi|15607616|ref|NP_214989.1|	7	heparin binding hemagglutinin HbhA [Mycobacterium tuberculosis H37Rv]	69509.1	81748.7	96476.9	31500	36512.6	41614.2	59360.6	99048.9	64433.1	29637.9	27390.7	22737.7	51093.5	68518.7	58274.2	172796	161530	130671	64099.8	53640.1	59018.3	112942	79337.3	81217.6	0.410428	0.772856	-0.371729	0.600857
15607620	Rv0479c	-	gi|15607620|ref|NP_214993.1|	6	membrane protein [Mycobacterium tuberculosis H37Rv]	20209.6	14706.9	17148	15316.1	19188.1	19176.3	24606.8	20321.6	27830.4	14422.3	17142.6	12656.1	25774.8	24801.8	24009.6	22771.1	20147.4	20355.7	21703.5	24065.3	37192.7	29299.7	34455.1	39314.3	0.00071234	0.61477	-0.70188	0.00709546
15607625	Rv0484c	-	gi|15607625|ref|NP_214998.1|	2	short-chain type oxidoreductase [Mycobacterium tuberculosis H37Rv]	2546.53	2007.35	2837.76	198.055	1733.11	330.33	2072.33	1540.7	2425.13	799.975	1273.88	509.701	1638.53	1744.11	2557.63	1539.79	2335.28	2432.38	1716.5	1836.66	1686.94	1404.75	46.0804	2505.29	0.44499	1.29141	0.368942	0.627059
15607631	Rv0490	senX3	gi|15607631|ref|NP_215004.1|	2	two component sensor histidine kinase SenX3 [Mycobacterium tuberculosis H37Rv]	120.643	109.307	42.5777	163.174	71.5428	47.2739	312.355	505.749	386.303	66.6357	109.517	108.461	352.746	237.825	182.515	21.7358	10.518	1.75243	104.76	250.686	79.2555	14.1273	32.2943	11.7643	0.102802	8.06609	3.01187	0.246253
15607632	Rv0491	regX3	gi|15607632|ref|NP_215005.1|	7	two component sensory transduction protein RegX [Mycobacterium tuberculosis H37Rv]	20701.9	16257.9	18320.5	12947.6	22617.4	15039.1	29034.9	17889.7	28432.8	13008.9	19560.8	12258.9	32484.9	25147.7	28889.3	18216.6	11382.6	15804.4	12323.8	6203.55	6230.94	15508.1	16966.7	12350.6	0.460687	1.21983	0.286677	0.641332
15607638	Rv0497	-	gi|15607638|ref|NP_215011.1|	2	transmembrane protein [Mycobacterium tuberculosis H37Rv]	327.196	217.57	516.826	517.205	9.97021	149.561	26.6141	1137.42	137.255	130.06	45.3847	301.593	23.1135	114.09	79.8075	40.8749	150.705	29.8152	110.707	148.765	35.947	0	0	0	0.199994	Inf	Inf	0.382884
15607641	Rv0500	proC	gi|15607641|ref|NP_215014.1|	3	pyrroline-5-carboxylate reductase [Mycobacterium tuberculosis H37Rv]	3282.29	2875.78	4559.84	899.12	2641.56	3394.98	3059.39	1336.52	3283.77	1466.79	1252	987.82	3571.46	2994.2	3569.14	6425.28	5826.43	5395.87	6455.08	9718.41	8222.61	7635.64	11205.9	9019.52	0.00110982	0.416445	-1.2638	0.00997853
15607644	Rv0503c	cmaA2	gi|15607644|ref|NP_215017.1|	8	cyclopropane mycolic acid synthase [Mycobacterium tuberculosis H37Rv]	21658.3	23041.9	17545.6	19485.5	20140.3	29155	21592.6	16882.3	20324.7	27845.4	28438.6	32630.1	17096.7	17913.3	22626.4	28990.8	21552.9	19627	16105.8	16068.1	14454.6	18015.3	18666.4	22780.9	0.568174	1.08874	0.122663	0.727951
15607651	Rv0510	hemC	gi|15607651|ref|NP_215024.1|	3	porphobilinogen deaminase [Mycobacterium tuberculosis H37Rv]	294.489	542.715	437.439	98.9934	386.594	178.011	225.964	122.734	253.973	187.488	240.592	224.78	287.733	263.456	269.227	387.501	685.869	1248.71	809.597	103.618	97.975	351.849	1142.34	411.732	0.13317	0.550724	-0.860599	0.293495
15607664	Rv0524	hemL	gi|15607664|ref|NP_215038.1|	6	glutamate-1-semialdehyde 2,1-aminomutase [Mycobacterium tuberculosis H37Rv]	13583.5	15631	12114.6	6699.35	19379.1	14813.6	16676.8	12699.5	20183.2	8484.53	11575.4	7493.49	23078.3	20221.4	13233.2	19850.6	25350.8	34884.3	33747.4	28459.8	31224.8	21357.3	23819.4	37528.3	0.0954525	0.672588	-0.572205	0.238381
15607670	Rv0530	-	gi|15607670|ref|NP_215044.1|	4	hypothetical protein Rv0530 [Mycobacterium tuberculosis H37Rv]	3837.55	2408.71	2315.31	3686.66	5528.42	3987.39	5592.67	6022.81	5597.9	2031.87	2511.71	1886.66	6278.54	7086.65	5092.35	7145.3	9113.38	11672.8	5370.36	7766.37	14197.1	7863.81	8850.07	13368.1	0.035009	0.565741	-0.821785	0.126132
15607687	Rv0547c	-	gi|15607687|ref|NP_215061.1|	4	oxidoreductase [Mycobacterium tuberculosis H37Rv]	3330.34	2429.59	3419.24	2883.01	2420.33	2294.25	3387.39	2682.55	1960.87	2434.27	2113.27	1982.87	3396.69	2768.37	3253.41	3608.07	3362.51	4187.58	3322.75	2188.05	4365.6	2301.45	2316.5	3823.74	0.77317	1.04568	0.0644391	0.867417
15607688	Rv0548c	menB	gi|15607688|ref|NP_215062.1|	5	1,4-dihydroxy-2-naphthoyl-CoA synthase [Mycobacterium tuberculosis H37Rv]	5701.49	6133.95	5547.67	2987.05	4593.31	3606.33	6714.8	3439.96	6391.79	3787.2	5542.51	2726.36	5979.51	3609.43	4701.6	10390.1	5546.79	5386.38	6822.73	7914.04	5719.69	6897.87	7920.16	9603.8	0.0188111	0.662421	-0.59418	0.0826532
15607694	Rv0554	bpoC	gi|15607694|ref|NP_215068.1|	3	non-heme bromoperoxidase BpoC [Mycobacterium tuberculosis H37Rv]	1431.9	1825.04	1463.65	1552.21	728.666	384.536	1317.66	811.374	2611.3	508.684	837.099	611.848	2069.83	1218.67	1417.1	1371.3	1398.06	1362.59	1695.92	3130.74	1197.03	2285.47	2117.45	1856.1	0.0856112	0.660651	-0.598041	0.221212
15607702	Rv0562	grcC1	gi|15607702|ref|NP_215076.1|	4	polyprenyl-diphosphate synthase GrcC [Mycobacterium tuberculosis H37Rv]	3359.7	2631.23	3260.08	2089.96	2248.1	4238.41	2349.72	2280.35	2041.01	1168.29	985.843	766.772	1667.03	3480	2338.9	4546.01	3784.04	2933.59	3347.79	5691.18	2626.95	4766.13	5026.1	5604.28	0.00308725	0.536624	-0.898017	0.0222457
15607704	Rv0564c	gpdA1	gi|15607704|ref|NP_215078.1|	2	glycerol-3-phosphate dehydrogenase [Mycobacterium tuberculosis H37Rv]	3380.2	4401.8	3144.25	1447.08	232.584	891.099	2098.3	3544.31	2158.69	2408.03	1755.95	2351.01	2438.7	3985.69	4050.42	2170.5	1975.02	1913.6	2261.43	1916.41	2066.39	843.168	1171.4	1311.73	0.0443514	2.17279	1.11955	0.146383
15607708	Rv0568	cyp135B1	gi|15607708|ref|NP_215082.1|	3	cytochrome P450 Cyp135B1 [Mycobacterium tuberculosis H37Rv]	2137.18	2296.94	2199.31	1885.73	1944.35	4520.99	2456.61	1941.69	3598.49	2090.89	2376.56	1637.79	3137.82	2322.23	1907.53	4427.21	6346.16	7351.91	5275.05	4755.28	7663.69	3417.21	4134.46	6008.8	0.35336	0.761388	-0.393296	0.54396
15607716	Rv0576	-	gi|15607716|ref|NP_215090.1|	3	transcriptional regulator [Mycobacterium tuberculosis H37Rv]	2612.32	2876.5	3093.68	374.894	2150.36	1981.67	4457.66	1640.12	4481.67	1250.39	1508.44	806.518	4247.06	2364.76	2317.65	4003.77	6673.85	9301.18	7318.35	9868.24	7806.67	5498.84	7009.13	7814.84	0.0921192	0.570336	-0.810116	0.232819
15607717	Rv0577	TB27.3	gi|15607717|ref|NP_215091.1|	6	hypothetical protein Rv0577 [Mycobacterium tuberculosis H37Rv]	38963.1	36617	41323.9	15114.7	21491.6	15368.3	25279.6	19462.6	28126	20651	24020	17442.8	29046.3	28431.1	27526.4	41251.9	49220.4	41187.4	40453.7	27299.3	29106.5	35002.8	35520.7	40456.4	0.203256	0.794717	-0.331487	0.38672
15607720	Rv0580c	-	gi|15607720|ref|NP_215094.1|	8	hypothetical protein Rv0580c [Mycobacterium tuberculosis H37Rv]	45750.5	48276.1	61613.4	23377.2	21638.4	29086.9	46595.5	54956.6	50012.1	18041.8	16659.1	18101.3	54985.2	73069.3	74035.4	60752.1	48775	46093.8	15763.8	25788	24390	60062.2	54502.2	67817.6	0.0899439	0.671872	-0.573742	0.229458
15607727	Rv0587	yrbE2A	gi|15607727|ref|NP_215101.1|	2	hypothetical protein Rv0587 [Mycobacterium tuberculosis H37Rv]	3532.62	2024.9	1624.73	1311.87	3069	1770.58	1508.32	2295.42	1068.1	1319.07	1806.23	1108.97	1636.02	1772.19	1629.84	1170.9	1600.21	2124.06	1617.71	3262.71	3455.35	2524.17	3011.95	1876.25	0.260471	0.784572	-0.350022	0.445519
15607753	Rv0613c	-	gi|15607753|ref|NP_215127.1|	3	hypothetical protein Rv0613c [Mycobacterium tuberculosis H37Rv]	517.237	940.721	596.11	1149.2	3714.66	271.694	2864.36	582.003	1992.83	800.289	1631.1	537.647	3516.4	1425.77	1694.74	825.223	2957.42	4984.58	4160.78	2670.28	1983.66	1904.92	2623.98	239.4	0.716857	1.1929	0.254471	0.834731
15607771	Rv0631c	recC	gi|15607771|ref|NP_215145.1|	2	exonuclease V subunit gamma RecC [Mycobacterium tuberculosis H37Rv]	75.3053	149.866	80.7207	112.884	1086.88	250.344	748.915	190.755	543.14	37.0753	420.138	25.2042	599.755	153.175	78.4993	17.4642	530.463	1216.49	1075.03	290.928	2017.28	1392.79	1177.57	735.185	0.051305	0.419222	-1.25421	0.160387
15607772	Rv0632c	echA3	gi|15607772|ref|NP_215146.1|	2	enoyl-CoA hydratase EchA3 [Mycobacterium tuberculosis H37Rv]	7169.18	6826.88	7641.15	1336.41	4221.55	4583.63	7229.07	6663.6	7489.4	2315.77	2915.48	2329.68	7268.46	6231.52	5918.13	6779.51	5556.38	5304.39	1500.88	11275.1	1737.23	5418.9	8158.46	9062.49	0.17155	0.70857	-0.497019	0.344672
15607773	Rv0633c	-	gi|15607773|ref|NP_215147.1|	2	hypothetical protein Rv0633c [Mycobacterium tuberculosis H37Rv]	2996.25	3817.17	2665.28	4490.45	923.484	4955.58	2233.8	1718.06	1504.42	5223.88	5021.17	5122.71	2700.79	3833.08	2787.48	2225.63	1544.97	815.7	3010.5	721.989	611.897	5041.87	5352.77	365.108	0.463329	0.782337	-0.354138	0.642214
15607775	Rv0635	hadA	gi|15607775|ref|NP_215149.1|	5	(3R)-hydroxyacyl-ACP dehydratase subunit HadA [Mycobacterium tuberculosis H37Rv]	17767.2	18242.3	21869.1	14634.9	23953.8	15035.1	21992.5	17907.4	22561.9	13646.6	20065.7	15290	22813.6	22622.5	22285.4	31550.8	25508	24917.8	4081.89	17812.6	9823.38	21660.7	9646.2	29984.9	0.771991	0.942523	-0.0853999	0.867417
15607776	Rv0636	hadB	gi|15607776|ref|NP_215150.1|	2	(3R)-hydroxyacyl-ACP dehydratase subunit HadB [Mycobacterium tuberculosis H37Rv]	2184.18	2898.41	4538.29	4791.01	2273.71	1393.34	3167.78	11447.8	2441.49	2028.91	1924.25	2971.05	3006.67	9023.64	4495.03	2914.85	2379.48	3233.08	924.842	1955.9	480.339	3312.71	1685.61	5737.38	0.8874	0.93778	-0.092679	0.931403
15607777	Rv0637	hadC	gi|15607777|ref|NP_215151.1|	3	(3R)-hydroxyacyl-ACP dehydratase subunit HadC [Mycobacterium tuberculosis H37Rv]	12122.3	12860.8	14855.7	13359.1	4420.43	13105.9	13352.4	9727.86	13082.1	10943.8	15043.9	13609.3	13492.8	11226.6	13393.9	4384.91	3683.75	2828.6	2349.99	3007.11	1355.13	3004.82	5346.96	3025.36	0.0551065	2.53901	1.34426	0.169729
15607779	Rv0639	nusG	gi|15607779|ref|NP_215153.1|	3	transcription termination/antitermination protein NusG [Mycobacterium tuberculosis H37Rv]	3328.39	3199	4470.79	1782.89	1309.24	1269.4	1995.09	2515.85	1359.86	759.739	594.114	1586.54	1979.9	3690.69	3840.74	3646.55	3541.94	2350.95	2656.4	2753.57	987.18	3477.88	2323.61	1979.15	0.737458	0.91103	-0.134429	0.848536
15607780	Rv0640	rplK	gi|15607780|ref|NP_215154.1|	2	50S ribosomal protein L11 [Mycobacterium tuberculosis H37Rv]	11223.8	9856.27	13006.7	8497.61	11858.4	12274.8	16019.4	9851.7	10732.9	12377.8	14052.6	13437.8	14888.4	11369.1	12817.1	11148.6	9760.89	9917.3	6694.51	5563.16	4551.46	11816.5	10584.3	11984.4	0.76716	0.955148	-0.0662043	0.866854
15607781	Rv0641	rplA	gi|15607781|ref|NP_215155.1|	7	50S ribosomal protein L1 [Mycobacterium tuberculosis H37Rv]	38469.4	33874.5	43226.8	26965.7	36605.2	35808.8	44754.5	41542.5	39431.3	19146.3	25172.7	25270.4	38703.8	30248.5	36117.8	31871.5	35329.8	10069.2	30070.2	27848.2	16093.2	31702	37254.6	43640.3	0.297532	0.845773	-0.241657	0.484443
15607782	Rv0642c	mmaA4	gi|15607782|ref|NP_215156.1|	14	hydroxymycolate synthase MmaA4 [Mycobacterium tuberculosis H37Rv]	66069.9	63792	55996.4	59160.3	44927.2	62130.5	81200.9	86501.2	81716.8	66548.7	85172.5	77815	74452.8	63657.3	72625.1	92058.5	88011.5	89768.9	61934.1	58343.7	38618	50104.5	58782	62880	0.159282	1.22301	0.290433	0.324983
15607783	Rv0643c	mmaA3	gi|15607783|ref|NP_215157.1|	5	methoxy mycolic acid synthase MmaA3 [Mycobacterium tuberculosis H37Rv]	36028.4	30523.9	24632.5	20920.7	25913.3	37790	36816	31504.6	35993.7	22184.8	26240.8	24029.2	32881.7	29062.1	32623.8	41696.6	35508	30481.1	24577.9	30944	26657.7	46505.2	43826.9	24320.1	0.0630847	0.793719	-0.3333	0.185243
15607784	Rv0644c	mmaA2	gi|15607784|ref|NP_215158.1|	9	cyclopropane mycolic acid synthase MmaA2 [Mycobacterium tuberculosis H37Rv]	45781.7	40720.7	42280.8	23639.8	41226.6	46408	54165.6	34020.8	49116	37530.4	49037.5	41471.4	53522	34192.3	48939.5	47909.3	43095.1	49323.9	44416	39819.8	48021.8	50991.6	48100.3	72415	0.0109381	0.761851	-0.392419	0.0552892
15607785	Rv0645c	mmaA1	gi|15607785|ref|NP_215159.1|	3	mycolic acid methyltransferase MmaA1 [Mycobacterium tuberculosis H37Rv]	7304.68	6399.63	6766.28	6110.1	6536.7	10982.5	4777.99	3651.78	4818.57	7924.21	7880.12	6357.14	4189.02	5904.02	5032.03	6043.2	3829.38	4623.35	3216.3	4692.09	4449.69	6356.22	5659.09	6173.93	0.79631	0.954165	-0.0676888	0.881319
15607786	Rv0646c	lipG	gi|15607786|ref|NP_215160.1|	4	lipase/esterase LipG [Mycobacterium tuberculosis H37Rv]	2097.41	1400.56	1736.33	1928.25	481.067	604.468	1274.49	2045.01	864.373	1554.79	1614.3	2400.75	848.391	2548.27	2349.76	1066.15	1261.73	492.757	981.197	439.924	1420.07	2298.16	1500.35	1377.5	0.424954	0.811712	-0.30096	0.611513
15607787	Rv0647c	-	gi|15607787|ref|NP_215161.1|	11	hypothetical protein Rv0647c [Mycobacterium tuberculosis H37Rv]	18952.4	12654.7	11515.7	18451.3	20792.1	25659	15296.2	18350.1	18357	28351.2	33841.6	31195.5	18290.8	15939.7	14742.2	25443.8	18069.6	15922.5	17089.5	38585.5	23937.3	17361.1	17227.9	18091.5	0.419378	1.19708	0.259514	0.605953
15607791	Rv0651	rplJ	gi|15607791|ref|NP_215165.1|	6	50S ribosomal protein L10 [Mycobacterium tuberculosis H37Rv]	5797.22	5448.6	8769.65	3277.67	2683.41	1018.33	5646.24	6401.94	4207.04	1627.35	1206.71	1654.45	5699.38	4984.84	6224.02	11220.2	7197.62	9707.48	1463.18	3131.81	1540.44	12788	12908.2	9752.06	0.000559157	0.3986	-1.32699	0.00598752
15607792	Rv0652	rplL	gi|15607792|ref|NP_215166.1|	5	50S ribosomal protein L7/L12 [Mycobacterium tuberculosis H37Rv]	20681.5	24780.1	34037.3	6543.82	6249.5	5325.32	20951.7	17799.5	15683.5	5976.19	5875.71	5425.21	18876.6	17450	18178.1	22473.8	19557	32898.1	7137.95	14849.8	4904.63	28278.9	31251.9	14303.3	0.115491	0.630091	-0.666368	0.265473
15607794	Rv0654	-	gi|15607794|ref|NP_215168.1|	2	carotenoid cleavage oxygenase [Mycobacterium tuberculosis H37Rv]	2325.59	2144.9	1816.09	4571.11	1373.66	1248.35	1622.23	3426.82	1547.96	3450.45	2108.45	4020.81	2171.31	3543.39	3621.16	1085.38	598.341	1622.03	2091.43	1116.87	400.801	785.517	1446.45	3182.62	0.602054	1.2112	0.276442	0.761752
15607795	Rv0655	mkl	gi|15607795|ref|NP_215169.1|	6	ribonucleotide ABC transporter ATP-binding protein [Mycobacterium tuberculosis H37Rv]	18900.3	29285.9	15878.4	79454.7	43410.3	55778.7	10779.9	53611	9280.97	46630.3	34190.4	61383.2	8664.61	39334.4	21872.2	28278.6	34154.9	40946.1	36793.8	24893.7	38213.5	32248.4	38918.9	49453.5	0.625939	0.866631	-0.206509	0.774547
15607803	Rv0663	atsD	gi|15607803|ref|NP_215177.1|	6	arylsulfatase AtsD [Mycobacterium tuberculosis H37Rv]	1847.84	1822.44	1396.83	6499.6	1853.3	3173.5	1092.57	5261.72	828.277	3464.77	1207.97	3218.16	944.935	4289.81	3258.51	2672.72	1706.4	1097.83	2125.47	4084.22	438.753	906.956	1385.86	4677.65	0.870418	1.07157	0.0997319	0.924081
15607807	Rv0667	rpoB	gi|15607807|ref|NP_215181.1|	37	DNA-directed RNA polymerase subunit beta [Mycobacterium tuberculosis H37Rv]	147565	113037	116067	183099	191310	150197	150967	134374	127545	169929	166239	155237	114828	104619	117474	147480	127072	146107	141804	101731	134706	194775	205698	237267	8.62703e-05	0.658886	-0.601898	0.00140356
15607808	Rv0668	rpoC	gi|15607808|ref|NP_215182.1|	40	DNA-directed RNA polymerase subunit beta' [Mycobacterium tuberculosis H37Rv]	154841	120417	119952	248390	251982	261090	181494	194977	153386	234458	199319	213424	135913	128081	151275	169732	167610	164940	158597	115219	148570	250256	240470	226346	0.0249453	0.731879	-0.450324	0.100989
15607809	Rv0669c	-	gi|15607809|ref|NP_215183.1|	2	neutral ceramidase [Mycobacterium tuberculosis H37Rv]	3770.24	4133.06	1748.72	5905.13	5706.85	11345.2	4742.66	6106.07	6151.13	5892.24	6757.45	7118.78	5511.38	5359.08	3995.56	2674.79	4714.01	3593.28	4865.67	6472.74	9122.94	6420.03	8209.05	9577.34	0.0560725	0.682741	-0.55059	0.17108
15607810	Rv0670	end	gi|15607810|ref|NP_215184.1|	2	endonuclease IV [Mycobacterium tuberculosis H37Rv]	959.345	1262.06	1058.82	504.354	737.142	202.018	1118.51	489.35	838.312	620.492	397.323	525.109	870.296	773.75	1072.81	1330.94	1558.73	656.909	1304.69	291.742	429.116	1295.69	57.2234	153.368	0.242166	1.61246	0.689267	0.427154
15607812	Rv0672	fadE8	gi|15607812|ref|NP_215186.1|	3	acyl-CoA dehydrogenase FadE8 [Mycobacterium tuberculosis H37Rv]	1479.14	1093.75	1377.34	1774.09	3115.93	1755.16	2001.83	933.571	1092.73	1551.09	1458.8	3165.75	3237.62	2497.66	2944.02	3020.76	2740.57	3060.29	997.697	916.862	992.619	1920.51	1724.37	2401.7	0.918876	0.973568	-0.0386456	0.95263
15607823	Rv0683	rpsG	gi|15607823|ref|NP_215197.1|	4	30S ribosomal protein S7 [Mycobacterium tuberculosis H37Rv]	3355.87	3038.39	5169.15	1827.16	2231.61	2061.28	5058.29	2106.62	3091.54	902.185	913.897	909.23	4165.01	3434.07	4871.79	6708.19	7607.87	5644.97	555.453	347.71	377.998	9037.17	6698.87	6796.74	0.00231058	0.408157	-1.29281	0.0177845
15607825	Rv0685	tuf	gi|15607825|ref|NP_215199.1|	27	elongation factor Tu [Mycobacterium tuberculosis H37Rv]	1.04108e+06	903019	1.12448e+06	1.367e+06	1.49454e+06	1.53878e+06	1.05484e+06	1.07885e+06	1.18127e+06	1.21303e+06	1.49594e+06	1.28209e+06	1.15742e+06	1.22001e+06	1.05986e+06	980361	876011	886794	1.08505e+06	1.11131e+06	1.00876e+06	1.33449e+06	1.34667e+06	1.62041e+06	0.0257676	0.802381	-0.31764	0.103853
15607826	Rv0686	-	gi|15607826|ref|NP_215200.1|	4	membrane protein [Mycobacterium tuberculosis H37Rv]	6137.95	4853.04	6287.58	6532.65	10003.3	7281.13	6637.62	4820.68	5375.17	6924.74	6801.9	5457.87	6719.73	4786.84	5450.78	6267.24	6148	4071.74	6941.15	8786	5537.02	5116.28	9775.97	9099.62	0.0762861	0.784921	-0.34938	0.205283
15607827	Rv0687	-	gi|15607827|ref|NP_215201.1|	3	NAD-dependent oxidoreductase [Mycobacterium tuberculosis H37Rv]	207.092	116.25	92.8174	0	28.6535	3.07009	151.382	97.9379	598.614	42.8069	141.477	65.7294	301.057	196.384	226.976	41.9311	25.0864	134.14	119.197	2146.22	281.034	1410.33	171.108	1103.9	0.0365679	0.266945	-1.90538	0.128557
15607828	Rv0688	-	gi|15607828|ref|NP_215202.1|	4	ferredoxin reductase [Mycobacterium tuberculosis H37Rv]	1637.53	3128.17	1466.71	3059.62	1212.27	1986.8	1043.98	1151.28	2731.77	3128.2	2857.97	3376.78	1247.52	3669.78	2095.47	1050.18	1406.32	2822.26	1866.18	5076.74	1753.7	1162.43	495.873	653.816	0.0262326	2.95149	1.56144	0.104187
15607834	Rv0694	-	gi|15607834|ref|NP_215208.1|	3	mycofactocin system heme/flavin oxidoreductase MftD [Mycobacterium tuberculosis H37Rv]	2471.02	2620.43	2757.88	2435.9	1644.28	1020.28	1515.06	4408.33	1501.05	1806.12	2245.82	3367.32	1152.18	3678.38	2625.11	2109.21	1417.54	1037.6	992.067	1246.09	1678.35	369.281	181.153	1048.23	0.0107932	3.90773	1.96633	0.0551048
15607840	Rv0700	rpsJ	gi|15607840|ref|NP_215214.1|	2	30S ribosomal protein S10 [Mycobacterium tuberculosis H37Rv]	690.763	1926.96	786.267	3809	577.163	1133.76	207.655	3064.14	183.686	1123.24	36.5989	1966.75	201.662	3942.97	2090.41	1695.2	1831.08	889.568	307.478	120.081	686.117	2139.2	667.162	1413.03	0.879904	0.923307	-0.115118	0.929612
15607841	Rv0701	rplC	gi|15607841|ref|NP_215215.1|	3	50S ribosomal protein L3 [Mycobacterium tuberculosis H37Rv]	8087.74	8502.7	5631.96	5688.61	3838.48	9881.61	6039.79	8114.39	4520.78	3143.99	1870.43	3050.96	5000.74	7305.33	7799.29	4003.19	3823.59	2675.46	5052.88	4865.65	2062.47	5377.21	3775.14	3013.91	0.375947	1.3029	0.381728	0.565869
15607842	Rv0702	rplD	gi|15607842|ref|NP_215216.1|	5	50S ribosomal protein L4 [Mycobacterium tuberculosis H37Rv]	24994.8	19433.4	27063.2	11873.8	26125.7	11746.2	31516.6	15981.9	19004.4	10275.2	11008.6	11733	27478.3	15524.7	21484	27002.3	26286.4	26623.4	26568.2	11907.3	13567.7	37703.6	40811.3	35777.5	0.000255443	0.521468	-0.939348	0.00305329
15607844	Rv0704	rplB	gi|15607844|ref|NP_215218.1|	6	50S ribosomal protein L2 [Mycobacterium tuberculosis H37Rv]	8658.62	7305.54	10260.7	20686.8	8478.4	16856.1	7155.09	7393.58	5655.86	9908.94	8131.47	13811.2	6937.56	6588.38	10111.5	5167.47	3173.53	8059.51	10027.1	7736.47	2729.55	8320.8	4801.19	4807.71	0.26695	1.47268	0.558447	0.44975
15607846	Rv0706	rplV	gi|15607846|ref|NP_215220.1|	2	50S ribosomal protein L22 [Mycobacterium tuberculosis H37Rv]	6454.82	6964.1	8571.25	9997.19	4652.98	9272.25	3425.01	6976.96	3709.65	4425.8	3356.78	5730.55	1833.25	5865.37	8429.29	3851.45	3015.98	1320.38	1677.6	964.586	462.563	5424.75	3848.78	2095.51	0.556415	1.26858	0.343215	0.719809
15607847	Rv0707	rpsC	gi|15607847|ref|NP_215221.1|	7	30S ribosomal protein S3 [Mycobacterium tuberculosis H37Rv]	18183.8	17194.8	12854.5	33023.2	24185.1	40427	16812.7	16210.6	14229.1	17782.8	16053.9	28773.7	18463.7	13427.2	19407.1	14396.3	21707.7	19191.4	21873.8	11759.8	16957.9	25177.8	30428.3	12652.2	0.495498	0.864189	-0.210581	0.670341
15607848	Rv0708	rplP	gi|15607848|ref|NP_215222.1|	3	50S ribosomal protein L16 [Mycobacterium tuberculosis H37Rv]	27566.8	23072.9	35017.4	11069	20974	16596.9	33805.3	14872.1	24005.5	7327.65	10123.5	10581.6	23132.7	12007	19675.3	28212.9	21777	22896.8	11048.6	8667.67	8415.27	29431.4	31920.1	30895.9	0.0229275	0.605275	-0.724336	0.0962576
15607851	Rv0711	atsA	gi|15607851|ref|NP_215225.1|	3	arylsulfatase AtsA [Mycobacterium tuberculosis H37Rv]	4425.74	3011.68	3919.74	976.698	2098.53	4568.6	5143.26	4117.05	5053.45	2924.1	3799.96	1888.17	4630.76	4333.78	4077.02	3409.21	3070.88	5894.59	3106.97	6277.85	5323.9	5520.29	5791.25	6941.88	0.0118342	0.642165	-0.638984	0.0578627
15607856	Rv0716	rplE	gi|15607856|ref|NP_215230.1|	5	50S ribosomal protein L5 [Mycobacterium tuberculosis H37Rv]	14271.5	11019.5	18629.7	3754.07	4646.95	3835.32	16923.6	16382	6976.44	2238.05	2765.7	2237.38	11383.1	8729.77	12480	21137.9	23876	9130.19	1835.34	6851.35	3735.48	12638.5	12784.1	2157.46	0.911237	1.05065	0.0712852	0.948453
15607859	Rv0719	rplF	gi|15607859|ref|NP_215233.1|	5	50S ribosomal protein L6 [Mycobacterium tuberculosis H37Rv]	12638.5	10107.8	14371.3	6915.5	9612.8	5209.47	17838.5	11674.5	9339.26	5134.31	5473.01	5890.93	12317.4	9134.04	12539	11271	9488.97	7656.77	2461.07	6336.98	1733.79	12996.5	15543.6	13299.8	0.044376	0.638983	-0.646151	0.146383
15607861	Rv0721	rpsE	gi|15607861|ref|NP_215235.1|	2	30S ribosomal protein S5 [Mycobacterium tuberculosis H37Rv]	51.0672	0	57.1716	2.96888	357.298	84.3829	7.7373	7.53436	35.3338	4.95894	8.74689	7.59515	0	11.8238	1.03193	446.165	702.415	268.035	109.216	623.221	475.902	53.5791	7.52823	64.2402	0.403861	3.71835	1.89466	0.594666
15607864	Rv0724	sppA	gi|15607864|ref|NP_215238.1|	9	protease IV SppA [Mycobacterium tuberculosis H37Rv]	18147.9	17873.3	16602.6	31192.2	22823.9	32454.9	19365.7	27992.9	23287.8	25591.5	28233.6	23838.3	17048.9	26205.2	22642.3	17311.6	14908.2	27414.4	15618.8	17193.8	17870.8	29078.9	26509.9	17332.8	0.515145	0.908252	-0.138836	0.686904
15607870	Rv0730	-	gi|15607870|ref|NP_215244.1|	4	GCN5-like N-acetyltransferase [Mycobacterium tuberculosis H37Rv]	12602	12640.6	13823.9	7385.69	14544.9	14817.6	11523.3	9928.69	14281.9	7761.1	10959.7	8542.07	11808.4	9868.96	10615.5	11064.9	11784.1	11247.5	14097.6	12108.3	14869	13328.5	14587.9	21735.6	0.00535061	0.708575	-0.497007	0.0339764
15607871	Rv0731c	-	gi|15607871|ref|NP_215245.1|	5	S-adenosylmethionine-dependent methyltransferase [Mycobacterium tuberculosis H37Rv]	10695.6	10705.2	14294.8	4655.88	9963.42	8518.33	9527.55	7290.91	11379.9	6506.63	6979.91	6026.5	10858.5	7550.57	10240.3	15884.3	12702.2	13492.6	12592.1	13024.5	11260.6	16039.4	16091.4	25001.8	0.000197762	0.535472	-0.901116	0.00257597
15607873	Rv0733	adk	gi|15607873|ref|NP_215247.1|	3	adenylate kinase [Mycobacterium tuberculosis H37Rv]	14764	18826.8	18835.6	8554.09	11976.1	13326.2	12206.4	16347.9	9550.99	9075.97	8836.28	8294.9	11785.5	14490.1	14091.6	17565.8	12695.2	12090.1	5891.63	10169.8	4685.4	16048.2	9387.63	15924.6	0.491795	0.877514	-0.188507	0.666521
15607893	Rv0753c	mmsA	gi|15607893|ref|NP_215267.1|	8	methylmalonate-semialdehyde dehydrogenase [Mycobacterium tuberculosis H37Rv]	26741.1	20249.1	20806.4	10546.6	18329	15679.7	15105.2	45869.3	15231.7	13710.6	19415	16160.2	12529	21639.8	19248.5	29595.9	26164.4	34786.4	16750.9	26142.9	20539	20400.7	19788.4	19420.9	0.785828	1.06703	0.0936056	0.874873
15607897	Rv0757	phoP	gi|15607897|ref|NP_215271.1|	7	two component system response transcriptional positive regulator PhoP [Mycobacterium tuberculosis H37Rv]	41773.5	39027.3	41888.5	30524.7	39851.2	40647.8	42582.9	31162.2	43646.7	30485.9	41180.6	32371.6	41148.5	31081.3	36528.1	37496.1	35374.1	40009.9	39023	26440.3	37497.5	36231.7	38301.3	34137.3	0.759245	1.02504	0.0356832	0.861892
15607912	Rv0772	purD	gi|15607912|ref|NP_215286.1|	4	phosphoribosylamine--glycine ligase [Mycobacterium tuberculosis H37Rv]	574.952	296.072	31.9587	1771.1	1249.44	2244.86	481.886	70.3967	764.213	983.8	768.017	783.081	504.118	255.592	355.664	860.253	1134.05	1904.14	974.584	4738.78	2363.91	3094.41	753.452	33.4415	0.783693	0.850629	-0.233397	0.87402
15607917	Rv0777	purB	gi|15607917|ref|NP_215291.1|	3	adenylosuccinate lyase PurB [Mycobacterium tuberculosis H37Rv]	5282.76	5063.2	3889.33	1893.9	4302.21	6654.79	6370.95	6330.19	4427.96	2241.27	2845.31	2268.07	4532.44	3799.22	4016.46	3604.56	5157.11	5880.64	5808.41	6940.1	7114.5	6946.33	5992.67	4277.22	0.287343	0.8167	-0.292122	0.473161
15607920	Rv0780	purC	gi|15607920|ref|NP_215294.1|	2	phosphoribosylaminoimidazole-succinocarboxamide synthase [Mycobacterium tuberculosis H37Rv]	1352.5	1137.72	1715.18	732.959	1117.62	1479.72	1365.65	1480.68	1688.26	745.113	1159.16	569.109	1380.45	1135.97	1709.9	1781.07	1595.57	1462.99	1467.85	1212.42	1566.26	1049.58	1778.81	1356.12	0.747792	0.950993	-0.0724932	0.854412
15607925	Rv0785	-	gi|15607925|ref|NP_215299.1|	4	KsdD-like steroid dehydrogenase [Mycobacterium tuberculosis H37Rv]	1868.61	1401.05	1564.82	809.476	942.288	489.025	2517.25	2204.74	2672.84	1797.77	1668.58	1152.22	2674.85	3902	3112.2	2098.67	864.012	2941.52	1482.52	1329.37	2483.97	1913.36	1784.76	2996.28	0.541826	0.853117	-0.229184	0.712155
15607928	Rv0788	purQ	gi|15607928|ref|NP_215303.1|	2	phosphoribosylformylglycinamidine synthase [Mycobacterium tuberculosis H37Rv]	2370.46	2398.15	3200.04	810.249	1236.18	1630.67	3647.97	2464.09	3631.93	1405.18	1099.29	1300.41	3423.14	2850.24	3519.11	3138.36	2528.15	2381.72	1289.53	1029.35	1594.03	2864.94	4367.46	3418.72	0.0338674	0.629689	-0.667289	0.12289
15607931	Rv0791c	-	gi|15607931|ref|NP_215306.1|	2	hypothetical protein Rv0791c [Mycobacterium tuberculosis H37Rv]	584.621	590.462	826.759	15.3271	193.835	37.334	401.319	172.674	400.518	627.939	816.547	549.778	584.907	326.348	615.038	425.311	869.455	766.845	783.975	638.625	396.522	426.963	0	808.783	0.579364	1.22819	0.296538	0.740419
15607938	Rv0798c	cfp29	gi|15607938|ref|NP_215313.1|	3	hypothetical protein Rv0798c [Mycobacterium tuberculosis H37Rv]	4171.68	4663.42	4528.41	4824.58	4994.05	2495.99	3041.39	3374.79	3239.93	3933.45	2595.18	3837.47	2078.99	4032.23	5347.89	4717.17	3957.12	2357.06	4009.36	1914.17	2174.91	3170.65	6474.07	5362.46	0.0610549	0.726216	-0.461529	0.181592
15607943	Rv0803	purL	gi|15607943|ref|NP_215318.1|	6	phosphoribosylformylglycinamidine synthase 2 [Mycobacterium tuberculosis H37Rv]	6591.82	6485.13	4780.47	6618	11207.4	7523.21	7770.2	5787	9935.39	11480.9	13613	8318.14	9737.82	6261.02	6790.38	5848.64	7811.67	9223.42	7389.52	3576.45	8994.4	9606.39	12555.5	11399.8	0.0311541	0.705498	-0.503285	0.114683
15607948	Rv0808	purF	gi|15607948|ref|NP_215323.1|	2	amidophosphoribosyltransferase [Mycobacterium tuberculosis H37Rv]	598.732	621.564	876.302	1061.99	1690.02	2905.88	419.85	1343.37	864.736	646.633	551.665	572.553	313.549	311.706	529.643	711.728	489.405	37.8702	1244.74	479.481	807.213	1065.54	676.487	121.197	0.6093	1.30945	0.38896	0.766149
15607949	Rv0809	purM	gi|15607949|ref|NP_215324.1|	5	phosphoribosylformylglycinamidine cyclo-ligase PurM [Mycobacterium tuberculosis H37Rv]	7465.5	8017.46	6634.9	10423.2	10893.7	11072	5888.25	8907.88	6126.79	8553.32	9001.23	9127	4578.99	7608.54	6397.65	8869.99	7113.02	6633.81	6987.19	7339.28	4415.92	8215.61	9546.47	4872.87	0.884644	1.02279	0.0325105	0.931403
15607954	Rv0814c	-	gi|15607954|ref|NP_215329.1|	3	hypothetical protein Rv0814c [Mycobacterium tuberculosis H37Rv]	918.264	2201.83	1618.41	1937.85	139.044	435.979	1382.23	2406.08	1319.04	485.335	5455.99	1131.9	1329.76	2241.63	1257.81	228.792	758.599	44.8979	324.459	46.1769	358.764	502.489	126.746	611.272	0.265224	2.9968	1.58342	0.447621
15607955	Rv0815c	cysA2	gi|15607955|ref|NP_215330.1|	8	thiosulfate sulfurtransferase CysA [Mycobacterium tuberculosis H37Rv]	13550.1	11705.7	12494.2	11670.8	18124.6	11594.2	15547.1	15458.4	15529.3	14510.7	18885.3	20319.3	13821.5	12396.8	12699.2	11273.3	11197.8	10272.3	18368.3	26925.3	9789.16	15391.6	14999.7	20935.2	0.321237	0.85206	-0.230972	0.509964
15607958	Rv0818	-	gi|15607958|ref|NP_215333.1|	2	transcriptional regulator [Mycobacterium tuberculosis H37Rv]	1765.97	1033.31	893.425	4174.2	6545.05	4419.22	2904.62	874.923	776.422	1364.45	1558.72	2459.96	2250.18	1526.96	1812.16	3141.63	2056.96	3334.3	2803.12	500.986	1377.1	231.175	997.274	470.079	0.0626527	4.00125	2.00045	0.185044
15607959	Rv0819	mshD	gi|15607959|ref|NP_215334.1|	3	mycothiol acetyltransferase [Mycobacterium tuberculosis H37Rv]	920.729	802.735	988.194	1541.53	1484.26	981.05	620.78	832.511	607.592	772.456	868.022	967.311	650.177	741.384	832.503	775.601	364.342	628.962	1242.42	647.082	440.673	993.206	1173.82	801.9	0.419873	0.852176	-0.230776	0.605953
15607961	Rv0821c	phoY2	gi|15607961|ref|NP_215336.1|	2	phosphate-transport system transcriptional regulator PhoY2 [Mycobacterium tuberculosis H37Rv]	3529.72	4244.07	2883.45	1785.83	945.703	3882.3	3589.08	2667.48	5220.9	2080.69	3648.42	1860.02	3678.24	2744.5	3206.61	3822.38	3539.87	4527.72	3473.2	5002.38	5352.54	4987.41	3668.52	6849.2	0.0264668	0.660474	-0.598427	0.104226
15607970	Rv0830	-	gi|15607970|ref|NP_215345.1|	3	S-adenosylmethionine-dependent methyltransferase [Mycobacterium tuberculosis H37Rv]	1231.67	1045.28	980.288	119.508	854.706	197.758	599.289	606.915	422.509	461.678	788.228	483.253	1781.74	1068.56	1764.4	1399.28	1557.56	2375.54	1464.43	3782.7	1522.26	203.957	209.223	1.80272	0.0483349	8.43666	3.07667	0.154916
15607971	Rv0831c	-	gi|15607971|ref|NP_215346.1|	16	hypothetical protein Rv0831c [Mycobacterium tuberculosis H37Rv]	137289	137897	143800	87065	86094.7	76599.8	97944	109225	116754	99785.5	130886	114421	106432	136362	119808	130292	90339.2	95734	116101	220602	86272.3	118506	113780	104852	0.838456	1.03379	0.0479399	0.901451
15607993	Rv0853c	pdc	gi|15607993|ref|NP_215368.1|	2	alpha-keto-acid decarboxylase [Mycobacterium tuberculosis H37Rv]	27.2604	712.628	0	838.538	28.618	11.3213	246.095	71.0529	470.942	1266.28	1461.99	413.858	536.288	25.6607	110.948	644.347	0	1149.92	1273.52	837.674	500.248	194.002	79.7523	196.209	0.231443	3.2304	1.69171	0.419904
15607994	Rv0854	-	gi|15607994|ref|NP_215369.1|	2	hypothetical protein Rv0854 [Mycobacterium tuberculosis H37Rv]	864.281	879.136	1370.05	26.0274	72.3433	121.455	778.719	434.226	432.92	213.468	602.271	274.751	1043.54	1342.58	862.65	651.299	572.723	632.371	163.378	1287.13	17.6028	193.205	109.122	612.199	0.264393	1.97494	0.981807	0.447621
15607998	Rv0858c	dapC	gi|15607998|ref|NP_215373.1|	2	N-succinyldiaminopimelate aminotransferase DapC [Mycobacterium tuberculosis H37Rv]	69.8606	142.381	31.4888	1067.14	230.322	422.712	0	1072.11	0	145.39	13.1165	287.979	0	457.084	141.73	76.2297	42.6697	236.984	158.636	79.7095	74.5435	369.266	117.095	202.058	0.985884	0.985712	-0.0207613	0.993709
15607999	Rv0859	-	gi|15607999|ref|NP_215374.1|	8	acyltransferase [Mycobacterium tuberculosis H37Rv]	67893.7	62179.3	67228.8	34681	46019.1	38396.3	59507.3	47390	53652.6	38923.5	44861.4	36733.2	61869.4	55128.6	59754.1	71854.1	76725.7	70185.7	53485.7	49775	63158.5	70114.1	84953	88509.7	0.00221932	0.679987	-0.556421	0.0175553
15608000	Rv0860	fadB	gi|15608000|ref|NP_215375.1|	25	fatty oxidation protein FadB [Mycobacterium tuberculosis H37Rv]	87601	94653.4	88830.2	92505.4	137939	94341.5	88132.4	105341	100096	121763	123129	111769	94795.6	102114	95979.5	120247	114651	152582	105224	117431	107832	126669	148695	171489	0.000937107	0.721541	-0.470846	0.00865546
15608002	Rv0862c	-	gi|15608002|ref|NP_215377.1|	2	hypothetical protein Rv0862c [Mycobacterium tuberculosis H37Rv]	111.869	154.002	35.4917	305.045	1109.53	0	254.73	27.5127	243.618	599.63	311.586	132.68	285.394	187.331	118.613	151.448	526.025	485.137	1041.31	101.806	1089.22	25.0633	0	583.373	0.506536	1.70742	0.771816	0.680742
15608011	Rv0871	cspB	gi|15608011|ref|NP_215386.1|	2	cold shock-like protein CspB [Mycobacterium tuberculosis H37Rv]	1563.1	2201.66	2639.83	948.767	924.535	490.291	1631.83	344.441	1644.78	852.198	627.05	852.081	1768.5	1876.63	1714.85	1133.33	1152.68	332.979	879.338	598.233	927.925	739.122	290.794	181.356	0.0455356	2.96088	1.56603	0.148529
15608013	Rv0873	fadE10	gi|15608013|ref|NP_215388.1|	14	acyl-CoA dehydrogenase FadE10 [Mycobacterium tuberculosis H37Rv]	55518.3	53133.7	51063.5	59363.3	45416.7	63301.9	42997.8	48511.5	47043.5	76313.8	86982.9	68880	44556.3	58987.8	51780.4	47528.9	43388.5	51990.4	46085.4	45294.7	55293.5	54899	55801.2	66753.7	0.499459	0.920507	-0.119499	0.674801
15608024	Rv0884c	serC	gi|15608024|ref|NP_215399.1|	6	phosphoserine aminotransferase [Mycobacterium tuberculosis H37Rv]	29664.4	25412	25921.6	14363.5	15688.6	15097.6	34511.8	33852.7	43802.8	19938.7	25115.9	16793.8	34470.4	35338.4	26259.3	29651.9	25154.7	35245.3	28524.5	50397.3	46510.8	43674.5	47670.1	72945.4	0.000816994	0.531913	-0.910739	0.00783081
15608025	Rv0885	-	gi|15608025|ref|NP_215400.1|	2	hypothetical protein Rv0885 [Mycobacterium tuberculosis H37Rv]	61.1711	70.5081	40.6972	2.64076	8.20343	207.332	156.838	32.9877	36.5124	122.68	93.2333	96.6588	192.998	40.0466	168.295	53.3186	26.0192	156.824	11.8654	230.029	32.3846	93.1827	22.2053	2.76662	0.271837	2.22619	1.15458	0.454255
15608029	Rv0889c	citA	gi|15608029|ref|NP_215404.1|	3	citrate synthase 2 [Mycobacterium tuberculosis H37Rv]	2198.36	3121.01	2238.19	1222.67	2184.65	3042.44	731.167	2929.46	1054.67	1629.81	1228.59	1197.99	490.004	3471.28	2409.31	1915.75	2513.8	1413.66	2057.61	731.808	1642.95	1515.99	1640.04	1261.85	0.42858	1.27486	0.350336	0.615024
15608036	Rv0896	gltA2	gi|15608036|ref|NP_215411.1|	16	citrate synthase 1 [Mycobacterium tuberculosis H37Rv]	250031	243771	264098	283012	294285	267088	236551	255802	271937	240078	283631	228639	215898	245622	208920	224020	193478	197810	239285	318034	249316	224233	267402	306703	0.383063	0.932528	-0.100781	0.572341
15608039	Rv0899	arfA	gi|15608039|ref|NP_215414.1|	2	peptidoglycan-binding protein ArfA [Mycobacterium tuberculosis H37Rv]	163.347	130.885	251.084	2.09846	49.2369	0	157.094	43.9823	471.28	20.5197	57.4525	1.96037	230.124	93.0889	167.554	1.14572	436.414	463.134	682.684	1396.83	1154.95	15.2819	175.702	205.263	0.505506	2.15409	1.10708	0.680257
15608042	Rv0902c	prrB	gi|15608042|ref|NP_215417.1|	4	two component sensor histidine kinase PrrB [Mycobacterium tuberculosis H37Rv]	1142.91	519.367	818.493	1137.65	1304.83	516.734	1016.6	1496.15	1331.69	1163.63	522.604	897.61	1140.05	1140.44	987.106	2136.38	952.391	1159.79	1960.41	2856.62	592.259	291.688	1430.15	1040.69	0.467475	1.28214	0.358556	0.644767
15608043	Rv0903c	prrA	gi|15608043|ref|NP_215418.1|	2	two component transcriptional regulator PrrA [Mycobacterium tuberculosis H37Rv]	3016.4	2239.45	5601.11	475.715	1592.13	1956.14	3254.79	2172.67	3752.01	661.407	1423.49	855.047	3271.22	2242.25	2403.77	3328.53	3180.19	4126.92	3257.94	2573.66	1795.48	3642.55	2561.93	4431.21	0.187016	0.714311	-0.485377	0.364949
15608045	Rv0905	echA6	gi|15608045|ref|NP_215420.1|	3	enoyl-CoA hydratase EchA6 [Mycobacterium tuberculosis H37Rv]	17037.8	13171.8	16774.5	9895.61	12951.9	13303.5	21306.9	17920.5	23413.3	8675.46	9264.12	7522.1	17206.9	14255.7	14284.9	28623.7	25149.6	25724.5	12416.6	19523.1	15425.7	33201.9	29007.5	33380.1	0.000203318	0.513876	-0.960508	0.00261482
15608046	Rv0906	-	gi|15608046|ref|NP_215421.1|	3	hypothetical protein Rv0906 [Mycobacterium tuberculosis H37Rv]	2666.16	2527.2	2190.88	2976.66	3760.76	4011.79	3114.68	3025.78	3148.58	3418.01	3664.82	2733.74	2431.02	2242.92	2186.72	1751.83	2347.68	2135.97	3236.29	4155.53	6494.79	3382.5	2596.33	4795.85	0.413265	0.851491	-0.231936	0.604098
15608051	Rv0911	-	gi|15608051|ref|NP_215426.1|	2	hypothetical protein Rv0911 [Mycobacterium tuberculosis H37Rv]	793.236	441.243	533.074	15.5076	40.3968	206.647	503.388	250.215	267.82	71.3398	112.756	49.036	281.434	362.435	321.272	887.255	1121.83	126.555	1023.4	126.656	236.501	446.829	512.021	502.711	0.553035	0.759657	-0.39658	0.719018
15608065	Rv0925c	-	gi|15608065|ref|NP_215440.1|	6	hypothetical protein Rv0925c [Mycobacterium tuberculosis H37Rv]	2923.44	3243.31	2896.92	1200.38	3117.4	5056.22	3183.6	2397.3	3219.6	674.977	1238.7	460.391	3780.14	2901.35	2854.48	2084.97	2349.82	2414.69	3589.71	6258.94	3468.89	5014.19	5452.33	3921.62	0.0220507	0.58893	-0.763832	0.093348
15608066	Rv0926c	-	gi|15608066|ref|NP_215441.1|	5	hypothetical protein Rv0926c [Mycobacterium tuberculosis H37Rv]	13296.4	10658.5	9942.93	4827.39	9319.65	8038.28	13032.9	9181.46	16492.6	6506.82	5896.19	4017.96	14895	14658.6	17393.8	10264.6	8559.11	11652.1	11065.1	14774.7	15188.8	10608.1	12889.7	14482	0.460799	0.863853	-0.211143	0.641332
15608067	Rv0927c	-	gi|15608067|ref|NP_215442.1|	3	oxidoreductase [Mycobacterium tuberculosis H37Rv]	312.753	483.939	342.015	176.006	88.8689	113.788	716.47	164.527	1397.45	302.731	188.614	167.894	1006.57	374.336	478.5	117.594	385.465	541.054	235.197	1589.19	371.981	1910.01	5390.8	2675.87	6.54089e-07	0.136818	-2.86967	3.69197e-05
15608071	Rv0931c	pknD	gi|15608071|ref|NP_215446.1|	14	serine/threonine-protein kinase PknD [Mycobacterium tuberculosis H37Rv]	53708	56495.2	48740.7	73740.7	77149.2	71339.9	43200.5	54180.1	47059.4	76384	94591.7	68019.4	36583.3	48653.3	41300.5	57732	59445.5	63987.3	74196.6	72255.4	55635.3	50578.5	60508.7	66535.9	0.866215	1.02496	0.0355704	0.92058
15608073	Rv0933	pstB	gi|15608073|ref|NP_215448.1|	2	phosphate ABC transporter ATP-binding protein PstB [Mycobacterium tuberculosis H37Rv]	574.636	1309.98	870.273	96.0497	78.5622	95.9699	1038.8	246.964	1237.18	412.418	556.817	196.908	878.175	287.114	473.435	1072.32	533.487	336.54	22.7096	889.826	784.457	2742.52	2643.7	3715.06	3.20651e-09	0.188241	-2.40935	4.65402e-07
15608079	Rv0939	-	gi|15608079|ref|NP_215454.1|	3	bifunctional 2-hydroxyhepta-2,4-diene-1,7-dioate isomerase/cyclase/dehydrase [Mycobacterium tuberculosis H37Rv]	1047.86	1382.77	886.197	957.285	2080.81	812.539	900.694	632.064	576.108	1606.38	1631.56	1238.88	1091.16	542.408	563.391	372.911	1292.19	1336.99	1565.75	189.519	672.626	451.844	122.206	549.961	0.0342796	2.71732	1.44218	0.123943
15608080	Rv0940c	-	gi|15608080|ref|NP_215455.1|	2	oxidoreductase [Mycobacterium tuberculosis H37Rv]	249.104	70.2064	162.511	0	18.9501	0	513.622	34.4379	466.512	90.923	226.555	24.0437	259.166	167.032	136.042	85.4416	180.352	0	737.93	871.479	625.357	307.032	492.289	976.746	0.0412005	0.395711	-1.33748	0.138608
15608086	Rv0946c	pgi	gi|15608086|ref|NP_215461.1|	9	glucose-6-phosphate isomerase [Mycobacterium tuberculosis H37Rv]	9902.29	10573.4	10318.5	11002.2	8644.74	16694.6	7062.41	17713.8	7650.45	14011.4	14968.9	12519.9	6655.84	12381.3	10798.6	6634.9	7717.56	7988.05	9283.87	7483.59	7029.6	6661.09	7362.07	7133.61	0.107117	1.4655	0.551388	0.253884
15608091	Rv0951	sucC	gi|15608091|ref|NP_215466.1|	10	succinyl-CoA ligase subunit beta [Mycobacterium tuberculosis H37Rv]	37481.2	42713	39266.6	56187.2	32373.4	41397.8	28165	43182.8	27925.9	44053.8	38452.4	44608.6	22284.8	40912.2	30822.6	30690.1	32817.6	29910.2	31693	32620.3	28497.2	34637	33992.1	35136.4	0.762375	1.04089	0.0578111	0.862586
15608092	Rv0952	sucD	gi|15608092|ref|NP_215467.1|	11	succinyl-CoA ligase subunit alpha [Mycobacterium tuberculosis H37Rv]	47880.9	41047.3	49427.6	28912.8	30250.8	31994.7	39017	35775.9	36577.4	31889.6	39026.5	31531.7	30866.9	35850.1	36564.6	44494.4	33560.3	24341.6	30593.9	31850.9	22288.4	38800.9	46212.7	36937.1	0.184142	0.859531	-0.218378	0.361175
15608097	Rv0957	purH	gi|15608097|ref|NP_215472.1|	9	bifunctional phosphoribosylaminoimidazolecarboxamide formyltransferase/inosinemonophosphate cyclohydrolase [Mycobacterium tuberculosis H37Rv]	13660	11863.3	14341.2	31590.2	31052.6	17331.9	14019.5	10018.4	10759.5	22569.1	26727.5	20030.5	15007.7	12542.9	13090	14979	14025.5	22378.9	15546.2	14639.1	11810	16637.3	18360.6	13637.4	0.825982	1.05151	0.0724603	0.897343
15608098	Rv0958	-	gi|15608098|ref|NP_215473.1|	9	magnesium chelatase [Mycobacterium tuberculosis H37Rv]	6530.97	5486.51	6248.37	3657.82	7115.44	11949.4	8513.37	6398.82	11994.5	3809.61	4484.4	2811.82	11586.4	6434.02	5957.95	6263.22	7860.05	8873.59	8054.89	12735.3	14710.2	842.662	596.746	1375.29	0.00189083	8.19558	3.03485	0.0157466
15608108	Rv0968	-	gi|15608108|ref|NP_215483.1|	2	hypothetical protein Rv0968 [Mycobacterium tuberculosis H37Rv]	48.5427	97.2302	103.899	226.55	137.587	146.691	22.7964	29.3103	23.2898	115.156	166.193	198.665	200.6	123.386	230.1	191.863	835.672	257.606	0.00065363	227.116	79.1106	465.159	450.689	133.194	0.0988174	0.471364	-1.08509	0.242445
15608112	Rv0972c	fadE12	gi|15608112|ref|NP_215487.1|	4	acyl-CoA dehydrogenase FadE12 [Mycobacterium tuberculosis H37Rv]	5928.71	5216.04	6500.87	1223	4142.28	1513.48	7730.58	3558.29	7887.63	1772.05	4465.11	1568.56	8763.78	5399.63	6204.55	1189.43	4895.56	9153.27	7345.53	11463	8374.86	1684.93	1358.9	1070.63	0.0280091	3.96844	1.98857	0.108202
15608113	Rv0973c	accA2	gi|15608113|ref|NP_215488.1|	5	acetyl-/propionyl-CoA carboxylase subunit alpha [Mycobacterium tuberculosis H37Rv]	367.109	399.074	276.437	403.048	207.662	68.3566	325.275	480.887	827.179	1059.69	887.443	829.438	313.981	860.139	528.394	322.946	331.037	1332.24	485.989	746.912	429.059	49.1079	11.7852	49.7486	0.0120964	14.8256	3.89002	0.0588037
15608114	Rv0974c	accD2	gi|15608114|ref|NP_215489.1|	7	acetyl-/propionyl-CoA carboxylase subunit beta [Mycobacterium tuberculosis H37Rv]	8770.14	6196.13	8134.91	3040.33	7201.92	3087.27	6587.8	4923.07	6827.7	12221.6	14581.9	8659.52	7659.93	6569.5	6243.92	7186.39	6090.47	9614.3	9676.55	9713.7	13519.6	5138.32	7375.5	12657.9	0.809025	0.944975	-0.0816523	0.888615
15608123	Rv0983	pepD	gi|15608123|ref|NP_215498.1|	3	serine protease PepD [Mycobacterium tuberculosis H37Rv]	560.176	577.333	1099.24	256.38	287.349	211.39	425.048	274.722	797.56	353.083	670.491	299.596	490.095	711.351	558.726	1469.23	2158.8	1007.32	755.285	1295.1	1466.26	270.585	523.317	72.8196	0.140438	2.59179	1.37395	0.301022
15608124	Rv0984	moaB2	gi|15608124|ref|NP_215499.1|	5	pterin-4-alpha-carbinolamine dehydratase [Mycobacterium tuberculosis H37Rv]	9235.1	9583.53	11964.6	3367.04	3738.82	3848.14	9931.55	8095.06	14538.3	1973.51	2697.26	3316.83	11147.7	10245	10774.8	12278	10258.5	8499.2	2010.3	6550.58	5274.79	14770.9	17775.5	18315.2	0.000500377	0.447514	-1.16	0.00558663
15608141	Rv1001	arcA	gi|15608141|ref|NP_215517.1|	8	arginine deiminase [Mycobacterium tuberculosis H37Rv]	5924.36	6444.61	5420.22	9205.45	14797	21575.4	5736.81	4230.17	6310.75	7663.46	10600	7479.88	6576.44	5849.12	5071.28	9658.27	14116.4	11835.3	13849.6	7864.78	12033.5	7348.52	8284.51	11438.9	0.959712	1.01446	0.0207066	0.978001
15608146	Rv1006	-	gi|15608146|ref|NP_215522.1|	10	hypothetical protein Rv1006 [Mycobacterium tuberculosis H37Rv]	9491.03	8000.51	6925.83	4539.7	10292.8	6481.12	8717.46	15019	13477.2	14261.1	17004.9	11130.5	6309.76	17573.3	12445.9	8791.7	10878.2	12404.9	10136.4	6497.44	15621.7	9679.55	12938.4	15061.6	0.434668	0.856853	-0.222881	0.620148
15608147	Rv1007c	metS	gi|15608147|ref|NP_215523.1|	8	methionine--tRNA ligase [Mycobacterium tuberculosis H37Rv]	31522.9	48118.4	36553.7	65390	46203.2	57573.6	24185.7	48212.1	25754.8	62295.6	42678.1	61303.7	21194.1	40602.5	31555.1	24883.3	25704.6	35352.7	56605.6	19046.7	26748.8	15840.1	13423.7	18929.3	0.0132244	2.46474	1.30144	0.0627849
15608155	Rv1015c	rplY	gi|15608155|ref|NP_215531.1|	3	50S ribosomal protein L25 [Mycobacterium tuberculosis H37Rv]	10736.7	10425.4	13411.6	13222	15656.3	10202.7	11774.3	5832.65	9157.33	6294.74	8038.22	7161.71	8802.54	5964.72	7796.16	11643.5	9397.1	10987.5	15630.7	6068.84	9081.52	17823.6	14614	26016.5	0.000118299	0.50659	-0.981109	0.00169285
15608157	Rv1017c	prsA	gi|15608157|ref|NP_215533.1|	10	ribose-phosphate pyrophosphokinase [Mycobacterium tuberculosis H37Rv]	39914.6	34345.4	38874.6	31365	51488.4	31979.1	33802.9	29161.5	35527.6	27830.5	32119.4	31321	27419.7	27061.8	29328	29196.5	34093.8	34692.1	38170.1	31577.3	43972.2	28276.3	29634.2	24366.1	0.0784476	1.2384	0.308481	0.208101
15608158	Rv1018c	glmU	gi|15608158|ref|NP_215534.1|	3	bifunctional UDP-N-acetylglucosamine pyrophosphorylase/glucosamine-1-phosphate N-acetyltransferase [Mycobacterium tuberculosis H37Rv]	3984.05	3438.52	3540.81	3905.63	3957.81	9807.2	3364.29	3243.98	3501.93	2954.55	3244.56	3154.43	3465.97	3608.25	3446.04	3200.37	3748.53	1904.47	3090.59	1858.3	1737.83	4583.12	2424.45	4961.48	0.638211	0.885117	-0.17606	0.781232
15608159	Rv1019	-	gi|15608159|ref|NP_215535.1|	2	transcriptional regulator [Mycobacterium tuberculosis H37Rv]	647.998	952.608	1517.27	57.5402	592.534	847.996	1216.25	1172.1	1830.34	130.49	130.769	165.485	808.535	1043.89	1088.32	1380.29	989.91	898.369	275.817	2621.9	472.572	1631.93	1516.93	2211.65	0.026956	0.502111	-0.993922	0.105336
15608160	Rv1020	mfd	gi|15608160|ref|NP_215536.1|	2	transcription-repair coupling factor [Mycobacterium tuberculosis H37Rv]	166.205	159.741	89.005	221.623	29.0285	60.5228	269.528	154.068	282.513	67.0924	139.721	96.3376	176.563	134.984	144.703	87.26	266.695	364.736	294.11	288.156	57.6727	215.648	1.01802	233.413	0.756593	1.12687	0.172322	0.859842
15608163	Rv1023	eno	gi|15608163|ref|NP_215539.1|	7	enolase [Mycobacterium tuberculosis H37Rv]	37942.1	34048	39928	25304.1	24588.2	36423.9	35755.8	40181.3	45325.2	23514	27710.8	20245.3	34535	36968.9	34388.8	34948.3	48663	53929	38762.9	43196.8	51311.7	83762.3	84859.4	124066	8.50651e-09	0.37469	-1.41623	1.08033e-06
15608196	Rv1056	-	gi|15608196|ref|NP_215572.1|	3	hypothetical protein Rv1056 [Mycobacterium tuberculosis H37Rv]	3614.48	3577.4	2369.13	2412.04	3012.3	1830.36	2989.55	4543.15	4869.47	2661.16	3583.83	3697.68	2977.13	2948.97	4544.26	1987.64	1639.3	1754.44	2645.94	7116.65	3067.93	2065.33	2154.63	3063.94	0.300046	1.33058	0.412057	0.486975
15608198	Rv1058	fadD14	gi|15608198|ref|NP_215574.1|	7	fatty-acid--CoA ligase FadD14 [Mycobacterium tuberculosis H37Rv]	11513.8	25410.6	10372.1	19202.6	11077	15331.6	8531.38	11432.8	8575.41	15731.4	14389.1	13831.2	8205.23	9623.57	9954.51	6546.01	5512.37	8061.24	8657.41	8259.47	6467.79	6568.42	6718.65	5201.51	0.081237	1.82883	0.870918	0.212766
15608209	Rv1069c	-	gi|15608209|ref|NP_215585.1|	2	hypothetical protein Rv1069c [Mycobacterium tuberculosis H37Rv]	81.7497	31.7333	30.925	0	43.408	134.356	52.3986	38.6845	3.81938	27.1773	133.295	0	270.003	110.552	113.006	156.634	269.295	654.939	314.79	180.928	703.902	254.522	396.176	0	0.641018	0.735824	-0.442567	0.781789
15608210	Rv1070c	echA8	gi|15608210|ref|NP_215586.1|	2	enoyl-CoA hydratase EchA8 [Mycobacterium tuberculosis H37Rv]	5837.78	5228.56	6890.78	3815.1	5904.4	4405.24	5341.01	3589.33	3903.02	4204.49	5890.05	4530.48	5319.44	5629.44	5164.54	5126.22	3523.91	3865.73	3552.39	5536.57	1505.06	6013.93	2869.53	6220.02	0.677268	0.934161	-0.0982577	0.807634
15608211	Rv1071c	echA9	gi|15608211|ref|NP_215587.1|	4	enoyl-CoA hydratase EchA9 [Mycobacterium tuberculosis H37Rv]	5135.34	5996.53	5756.15	1285.43	1805.46	527.408	4996.7	2312.97	4011.12	2480.63	3595.24	1864.2	6605.95	3622.12	4677.22	8892.23	2781.75	3560.38	4012.39	3001.53	3339.92	8129.03	11455.4	7891.01	0.000230534	0.417311	-1.26081	0.00278836
15608212	Rv1072	-	gi|15608212|ref|NP_215588.1|	2	transmembrane protein [Mycobacterium tuberculosis H37Rv]	28.1816	1554.87	373.73	535.159	612.372	764.859	28.3948	1355.94	31.3998	610.468	881.955	314.724	292.378	741	300.535	514.804	772.243	48.2664	86.8645	681.865	19.4229	609.725	31.3989	937.282	0.929493	0.9548	-0.0667288	0.958026
15608214	Rv1074c	fadA3	gi|15608214|ref|NP_215590.1|	18	beta-ketoacyl CoA thiolase FadA [Mycobacterium tuberculosis H37Rv]	135303	118932	116154	122054	128556	163225	115597	102088	107730	138665	177744	129276	97674.9	105284	93664.4	113364	112938	101409	135476	116100	91065.7	105597	90596.3	154667	0.826135	1.02699	0.0384167	0.897343
15608218	Rv1078	-	gi|15608218|ref|NP_215594.1|	5	hypothetical protein Rv1078 [Mycobacterium tuberculosis H37Rv]	41444.9	32697.7	34464.9	5364.91	10574.6	13888	24751	33081.5	14520.7	20744.2	12257.8	17888	17015.2	32767.2	32969.6	52900	33424.9	23269.5	23758.3	23099.8	34288.2	50292.7	53079.9	45238	0.0019422	0.514452	-0.958893	0.0158982
15608219	Rv1079	metB	gi|15608219|ref|NP_215595.1|	6	cystathionine gamma-synthase [Mycobacterium tuberculosis H37Rv]	11841.7	13297.8	11743.8	12016	8757.5	15481.3	10139.2	9599.94	9695.82	8546.84	8747.31	8172.63	7133.46	7168.88	7089.03	7728.4	8125.21	6950.59	9797.94	10034.8	4764.66	4647.86	4984.78	6610.1	0.0131366	1.73117	0.791749	0.0626611
15608222	Rv1082	mca	gi|15608222|ref|NP_215598.1|	2	mycothiol S-conjugate amidase [Mycobacterium tuberculosis H37Rv]	2161.83	3585.5	2409.93	3466.35	1466.19	2784.6	3195.98	4219.18	2374	3457.51	1551.7	2819.89	2118.22	2705.26	2894.46	9329.37	2824.58	227.413	1936.93	2639.31	1756.14	1403.81	788.969	1674.22	0.138085	2.21376	1.1465	0.298995
15608232	Rv1092c	coaA	gi|15608232|ref|NP_215608.1|	2	pantothenate kinase [Mycobacterium tuberculosis H37Rv]	2184.89	1927.17	2182.93	1755.46	2011.48	1516.02	2568.16	742.577	3206.87	2746.48	2435.11	2292.3	2140.86	1668.41	2497.69	1890.9	1906.15	3634.77	3121.92	2513.39	2874.09	1711.16	2792.82	881.409	0.262524	1.26845	0.343066	0.446775
15608234	Rv1094	desA2	gi|15608234|ref|NP_215610.1|	9	acyl-ACP desaturase DesA [Mycobacterium tuberculosis H37Rv]	52709.4	34697.9	40165.7	15419.3	36189.1	19292.1	78785	42763.5	43993	28816.6	32037.1	45081.9	75770.2	39016.3	73791.7	45109.2	37882.4	37363.5	39216.6	46411.1	41518.4	163078	152250	173902	2.5571e-11	0.264565	-1.91831	5.19602e-09
15608235	Rv1095	phoH2	gi|15608235|ref|NP_215611.1|	3	phosphate starvation-inducible protein PsiH [Mycobacterium tuberculosis H37Rv]	190.369	61.3914	55.4253	36.47	247.197	77.9337	255.768	79.3722	94.3145	67.5016	25.6715	183.732	85.4232	70.5139	138.984	2.08446	90.6517	122.667	2.05526	13.8285	271.742	2019.03	684.731	570.996	2.57699e-06	0.0947986	-3.39899	0.000100701
15608238	Rv1098c	fum	gi|15608238|ref|NP_215614.1|	8	fumarate hydratase [Mycobacterium tuberculosis H37Rv]	14098.7	17424	10217.1	14509.4	14130.7	23240.7	11819.9	24471.3	12625	16189.9	18874.8	14665.1	13635	16772.8	14766.9	19700.4	18557	25862.3	20616.4	19615.4	15115.8	20834.4	17078.4	15558.2	0.744054	0.953541	-0.0686325	0.852265
15608246	Rv1106c	-	gi|15608246|ref|NP_215622.1|	3	3 beta-hydroxysteroid dehydrogenase/delta 5--_4-isomerase [Mycobacterium tuberculosis H37Rv]	9403.48	10326.5	8080.77	6913.7	14961.7	20761.2	7480.98	4154.77	8679.08	11872.3	15644.6	9088.27	9616.32	7209.97	6339.83	13336.3	14964.7	17085.8	17382	11685.8	17010.1	12234.3	13763	21545.6	0.1346	0.727157	-0.459661	0.296003
15608248	Rv1108c	xseA	gi|15608248|ref|NP_215624.1|	2	exodeoxyribonuclease VII large subunit [Mycobacterium tuberculosis H37Rv]	108.609	123.782	126.699	511.662	94.5671	373.434	95.3449	167.311	95.4275	65.6583	210.865	84.673	117.249	292.321	66.1503	823.488	293.875	202.77	27.1249	55.3062	46.3899	166.198	526.239	141.473	0.463196	0.682277	-0.551571	0.642214
15608249	Rv1109c	-	gi|15608249|ref|NP_215625.1|	3	hypothetical protein Rv1109c [Mycobacterium tuberculosis H37Rv]	4061.58	4111.15	5465.25	1099.64	1408.56	1120.1	4456.45	1935.51	3441.2	784.377	1125.35	680.468	4027.56	3881.02	3516.34	9019.74	10706.1	9796.69	8343.21	8385.26	8547.42	4395.94	2633.82	4492.91	0.712216	1.18912	0.249896	0.832139
15608252	Rv1112	-	gi|15608252|ref|NP_215628.1|	3	GTP-binding protein [Mycobacterium tuberculosis H37Rv]	1306.14	1368.13	1451.91	908.935	2709.13	855.666	1388.79	994.308	2011.09	794.579	1216.6	484.932	1227.02	1457.02	1250.07	1283.55	2335.18	2140.95	2035.57	2024.03	2142.17	2035.09	433.407	2359.95	0.771413	0.928596	-0.106877	0.867417
15608258	Rv1118c	-	gi|15608258|ref|NP_215634.1|	3	hypothetical protein Rv1118c [Mycobacterium tuberculosis H37Rv]	3899.09	2952.74	2718.33	1129.37	389.557	1328.09	3469.78	3361.01	3864.86	1762.4	1760.85	1670.99	2756.58	3097.61	3672.42	2264.35	1479.75	1702.9	1872.52	1623.53	2046.47	3470.93	4429.67	2333.75	0.090112	0.681503	-0.553207	0.229458
15608262	Rv1122	gnd2	gi|15608262|ref|NP_215638.1|	2	6-phosphogluconate dehydrogenase [Mycobacterium tuberculosis H37Rv]	5154.47	5167	5271.79	1328.78	4534.21	1588.98	6069.28	5022.8	3460.46	2283.14	2606.38	1731.14	4970.61	2848.08	2865.58	4202.65	5601.8	6467.32	6227.49	25217.2	10164	6525.19	2055.66	5944.73	0.860532	1.10921	0.149528	0.916458
15608264	Rv1124	ephC	gi|15608264|ref|NP_215640.1|	3	epoxide hydrolase EphC [Mycobacterium tuberculosis H37Rv]	5456.7	4984.53	4652.3	10113	6218.37	12767.3	3693.85	3585.31	4123.58	6046.54	4560.74	6443.98	3969.21	4168	3446.61	4980.97	6050.62	3608.91	4235.85	4552.71	5471.15	4858.36	3752.02	4673.28	0.477817	1.21664	0.282905	0.654617
15608269	Rv1129c	-	gi|15608269|ref|NP_215645.1|	4	transcriptional regulator [Mycobacterium tuberculosis H37Rv]	854.327	245.077	637.734	214.584	490.567	305.182	1036.19	724.984	1573.57	143.853	961.499	67.4982	560.672	314.747	188.362	816.485	741.835	840.153	899.704	949.4	505.817	1246.75	1250.06	2267.33	0.000724035	0.391983	-1.35114	0.00714194
15608270	Rv1130	prpD	gi|15608270|ref|NP_215646.1|	3	methylcitrate dehydratase PrpD [Mycobacterium tuberculosis H37Rv]	1474.66	1437.57	2035.58	1909.73	5454.38	1397.17	2079.71	2006.31	3831.36	2165.1	1345.96	770.507	1002.01	2720.26	2614.25	4411.18	4304.13	2837.97	1648.62	5258.58	2159.31	4556.07	3258.35	1346.81	0.537283	0.824349	-0.278673	0.707098
15608273	Rv1133c	metE	gi|15608273|ref|NP_215649.1|	38	5-methyltetrahydropteroyltriglutamate--homocysteine methyltransferase [Mycobacterium tuberculosis H37Rv]	875036	877877	709548	754428	1.01013e+06	434669	679314	748439	532866	1.12672e+06	808113	736340	508096	461581	480536	933628	935600	978024	856071	595623	533226	722630	765764	760767	0.946822	0.989313	-0.0155013	0.969729
15608282	Rv1142c	echA10	gi|15608282|ref|NP_215658.1|	2	enoyl-CoA hydratase EchA10 [Mycobacterium tuberculosis H37Rv]	250.44	345.684	10.4883	59.3231	47.9238	0	5.34954	158.184	12.3968	42.9286	32.1955	10.4093	0	176.686	149.393	0.117394	234.901	163.72	744.8	0	0	0.271262	15.2989	24.9473	0.332217	8.62041	3.10776	0.520644
15608284	Rv1144	-	gi|15608284|ref|NP_215660.1|	2	oxidoreductase [Mycobacterium tuberculosis H37Rv]	6495.61	6635.51	7419.66	1519.09	3019.71	3080.15	6457.23	2276.42	7884.04	1107.31	2004.32	705.47	7058.15	4601.46	5814.41	9892.49	12918.6	15756.5	9228.14	11360.2	7169.28	9657	14834.1	15645.2	0.00855595	0.471264	-1.08539	0.0469883
15608301	Rv1161	narG	gi|15608301|ref|NP_215677.1|	2	nitrate reductase subunit alpha [Mycobacterium tuberculosis H37Rv]	3650.91	3009.7	312.139	1602.74	1817.66	6230.97	3873.65	3182.64	3376.53	3304.16	5049.12	4609.53	3121.91	3088.48	3629.1	2640.85	2691.69	1535.34	2206.33	2613.19	2723.57	5124.91	3819.26	937.019	0.787041	0.929186	-0.105961	0.874873
15608302	Rv1162	narH	gi|15608302|ref|NP_215678.1|	4	nitrate reductase subunit beta [Mycobacterium tuberculosis H37Rv]	3101.69	2333.24	2439.05	2294.65	1483.6	3069.5	2373.62	2244.79	839.105	4233.22	2571.4	4751.9	1940.75	1683.52	2833.95	1175.39	766.495	1336.04	934.955	1140.17	1579.77	2060.3	2394.23	2471.75	0.800547	0.930758	-0.103522	0.883122
15608305	Rv1165	typA	gi|15608305|ref|NP_215681.1|	4	GTP-binding translation elongation factor [Mycobacterium tuberculosis H37Rv]	1417.13	1499.47	1616.94	977.652	3181.95	992.813	1778.12	1499.15	2277.78	1399.53	2246.45	1275.91	1923.23	1574.47	1525.24	1781.11	1861.72	2254.46	1676.45	1943.03	3445.3	1913.87	2943.89	4167.18	0.00930622	0.603849	-0.727741	0.0497638
15608310	Rv1170	mshB	gi|15608310|ref|NP_215686.1|	3	1D-myo-inositol 2-acetamido-2-deoxy-alpha-D-glucopyranoside deacetylase [Mycobacterium tuberculosis H37Rv]	6785.56	9037.11	7452.52	947.683	8240.49	8696.59	6271.99	1586.63	6640.72	11080.4	10884.5	6963.4	6356.9	5685.02	6364.44	16419.4	8933.79	8560.44	4771.19	1659.8	10800.9	8163.41	13995.7	10207.3	0.123394	0.680332	-0.55569	0.275535
15608313	Rv1173	fbiC	gi|15608313|ref|NP_215689.1|	2	FO synthase [Mycobacterium tuberculosis H37Rv]	13.535	21.9511	0	0	43.7736	0	141.336	3.98258	32.121	23.4968	9.72989	110.412	392.977	12.4613	131.245	10.5718	90.4257	1.3843	38.3515	70.8578	0	370.988	156.207	107.622	0.0139978	0.25848	-1.95187	0.0655383
15608315	Rv1175c	fadH	gi|15608315|ref|NP_215691.1|	6	NADPH dependent 2,4-dienoyl-CoA reductase FadH [Mycobacterium tuberculosis H37Rv]	4784.94	5016.25	3170.86	5946.66	7569.35	5472.39	4366.62	3830.95	6379.87	8205.98	9812.85	8599.72	6993.3	3708.61	5247.92	2628.96	7152.2	11057.6	7048.91	13394	7337.61	3901.7	5518.61	5784.52	0.357294	1.294	0.371839	0.54794
15608319	Rv1179c	-	gi|15608319|ref|NP_215695.1|	5	hypothetical protein Rv1179c [Mycobacterium tuberculosis H37Rv]	10185.3	11057.2	9278.3	4676.42	15830.2	13741.7	10980.2	7744.84	9694.85	9112.12	22587.4	9832.35	10569.4	8180.77	8652.71	15654.3	11156.9	18626.3	10219.8	17310.5	19380	18759.9	17667.4	30244.8	0.00238575	0.545251	-0.875008	0.018225
15608320	Rv1180	pks3	gi|15608320|ref|NP_215696.1|	4	polyketide beta-ketoacyl synthase [Mycobacterium tuberculosis H37Rv]	1614.64	2601.26	994.337	563.174	1068.58	1345.99	2159.07	842.932	1646.23	691.431	4607.27	2663.88	946.908	1044.72	941.681	2415.6	1905.61	4131.05	540.57	7428.24	8575.29	3307.3	2785.52	5557.64	0.248021	0.597505	-0.742978	0.432972
15608321	Rv1181	pks4	gi|15608321|ref|NP_215697.1|	37	polyketide beta-ketoacyl synthase [Mycobacterium tuberculosis H37Rv]	61033.8	61610.8	44351.2	30205.6	43888.2	106264	71203.5	55754.9	55271.9	38243.3	100828	62909.2	47595.6	44244	37550.8	104134	79562.8	134736	44488.2	120545	208429	144667	158181	238584	0.000656317	0.409721	-1.28729	0.00687441
15608325	Rv1185c	fadD21	gi|15608325|ref|NP_215701.1|	4	fatty-acid--CoA ligase FadD21 [Mycobacterium tuberculosis H37Rv]	1337.23	1360.64	796.499	1198.64	697.599	1143.58	1762.26	929.885	303.051	1046.47	1129.84	1774.74	258.238	1091.64	971.661	3385.08	1674.73	1029.32	2876.19	962.738	1786.64	2436.64	2866.45	4709.22	0.000431666	0.392612	-1.34882	0.00487303
15608327	Rv1187	rocA	gi|15608327|ref|NP_215703.1|	3	pyrroline-5-carboxylate dehydrogenase RocA [Mycobacterium tuberculosis H37Rv]	2277.19	2851.9	1057.23	1298.39	814.328	3570.31	1976.72	1090.5	2181.64	3212	4774.03	2503.04	1433.46	2610.46	1379.82	2319.59	1766.55	2180.88	1444.96	2598.18	1740.98	680.532	2373.33	1344.4	0.252031	1.46429	0.550198	0.436224
15608331	Rv1191	-	gi|15608331|ref|NP_215707.1|	4	hypothetical protein Rv1191 [Mycobacterium tuberculosis H37Rv]	1636.6	2200.94	1455.99	1024.4	1473.57	722.624	1617.44	888.405	2150.22	910.107	1232.35	896.775	1817.75	1893.03	1750.34	1764.59	1954.76	2351.37	2274.3	3298.96	2132.08	1254.07	1689.73	127.202	0.107513	1.64891	0.721515	0.254024
15608332	Rv1192	-	gi|15608332|ref|NP_215708.1|	3	hypothetical protein Rv1192 [Mycobacterium tuberculosis H37Rv]	899.952	1087.14	785.076	1229.68	1818	2709.44	642.563	1492.05	699.18	1262.17	1115.93	434.969	339.571	1139.49	751.749	1741.77	2151.06	1133.09	1193	1863.49	1871.25	1431.77	5503.64	7261.1	2.67797e-05	0.265262	-1.91451	0.000632748
15608333	Rv1193	fadD36	gi|15608333|ref|NP_215709.1|	4	fatty-acid--CoA ligase FadD36 [Mycobacterium tuberculosis H37Rv]	1322.51	1523.05	1717.68	1417.53	6276.72	1060.42	1640.34	1431.13	2207.22	1107.86	1408.34	1244.3	1892.48	1327.88	1291.81	1460.58	3660.87	3315.67	3148.04	3627.92	3607.64	3235.06	1419.68	3773.81	0.438034	0.774407	-0.368836	0.62264
15608334	Rv1194c	-	gi|15608334|ref|NP_215710.1|	4	hypothetical protein Rv1194c [Mycobacterium tuberculosis H37Rv]	1270.01	1583.03	950.575	825.466	720.469	334.014	1439.23	1534.98	1845.43	1314.91	1071.28	1142.54	994.384	1649.83	1155.09	250.86	1008.81	2060.78	1639.66	1956.77	1468.66	2094.05	3562.94	5371.48	7.46993e-06	0.339599	-1.5581	0.000216841
15608338	Rv1198	esxL	gi|15608338|ref|NP_215714.1|	2	ESAT-6 like protein EsxL [Mycobacterium tuberculosis H37Rv]	1800.95	576.308	2218.37	1122.61	236.785	455.994	2338.9	5853.47	1758.59	709.94	271.61	932.763	597.386	1701.62	1444.57	57.5409	46.5807	306.415	565.087	4012.82	1099.43	133.978	701.804	4555.24	0.631465	0.744829	-0.425019	0.776717
15608341	Rv1201c	dapD	gi|15608341|ref|NP_215717.1|	4	2,3,4,5-tetrahydropyridine-2,6-dicarboxylate N-succinyltransferase [Mycobacterium tuberculosis H37Rv]	29112.8	27621.7	32109.7	40967.4	65278.6	43926.4	33275.9	27220.4	42646.7	36745.3	50534.4	36286.6	32968.4	31398.6	30713.5	25285.6	37984.7	38473.8	55589.3	47008.5	49269.9	37582.4	39951.9	51209.6	0.51252	0.903697	-0.146089	0.685158
15608346	Rv1206	fadD6	gi|15608346|ref|NP_215722.1|	10	fatty-acid--CoA ligase FadD6 [Mycobacterium tuberculosis H37Rv]	23993.4	26107.8	17830.7	23525.3	20406.8	28851.6	24427.4	25004.7	30106.1	23596.6	22959.1	20002.6	24435.1	32886.2	26181.5	15640.7	20068.4	20663.3	20402.6	20246.7	22525.9	26646.1	25298.8	29021.7	0.146613	0.864311	-0.210378	0.311629
15608353	Rv1213	glgC	gi|15608353|ref|NP_215729.1|	2	glucose-1-phosphate adenylyltransferase [Mycobacterium tuberculosis H37Rv]	109.987	48.5529	25.9855	42.0695	44.3493	80.9677	160.972	249.107	179.639	246.271	392.758	278.222	164.905	176.221	75.9711	0	96.1629	108.361	286.411	373.914	218.138	0	0	0	0.0249489	Inf	Inf	0.100989
15608355	Rv1215c	-	gi|15608355|ref|NP_215731.1|	6	hypothetical protein Rv1215c [Mycobacterium tuberculosis H37Rv]	6285.35	4869.83	5667.66	8251.48	6436.93	7686.94	5551.11	4506.95	6150.66	8267.11	9156.11	8187.77	5319.89	6416.36	4072.28	4589.84	4249.07	5437.68	6572.52	4987	7096.56	6007.58	3624.14	8641.53	0.929738	1.01443	0.0206757	0.958026
15608358	Rv1218c	-	gi|15608358|ref|NP_215734.1|	3	tetronasin ABC transporter ATP-binding protein [Mycobacterium tuberculosis H37Rv]	2407.25	1330.26	2085.2	1136.74	2380.04	3011.11	2488.74	1851.98	2549.93	1290.97	1461.76	1654.39	4508.35	1942.62	2276.92	4355.02	3601.25	5170.48	2392.98	2494.39	3857.78	4513.6	4158.93	3912.6	0.0237717	0.615785	-0.6995	0.0981208
15608360	Rv1220c	-	gi|15608360|ref|NP_215736.1|	2	methyltransferase [Mycobacterium tuberculosis H37Rv]	908.045	644.087	1243.89	901.399	806.877	1072.18	1282	718.573	1566.34	563.482	334.448	543.397	1751.01	1097.27	454.043	1509.83	4173.29	3635.38	1947.26	1730.88	1791.59	1847.71	3691.79	3789.87	0.00893719	0.439093	-1.1874	0.0488182
15608369	Rv1229c	mrp	gi|15608369|ref|NP_215745.1|	2	Mrp-like protein [Mycobacterium tuberculosis H37Rv]	1101.93	1220.74	1204.88	972.182	2278.57	505.843	1898.95	1138.88	2548.78	783.923	1571.31	822.308	2266.7	1182.36	1470.59	949.242	1906.51	965.562	2605.7	1659.94	2797.81	2369.08	0	5522.02	0.09997	0.576648	-0.794236	0.242989
15608372	Rv1232c	-	gi|15608372|ref|NP_215748.1|	4	hypothetical protein Rv1232c [Mycobacterium tuberculosis H37Rv]	782.086	1008.18	928.901	2686.54	1119.12	4521.52	773.541	1397.4	1575.48	1174.24	1167.12	1233.84	1397	1176.17	1141.51	367.09	328.584	1090.63	1293.16	3692.72	1390.86	1480.46	1414.47	1405.65	0.991062	1.0047	0.0067705	0.995964
15608374	Rv1234	-	gi|15608374|ref|NP_215750.1|	2	transmembrane protein [Mycobacterium tuberculosis H37Rv]	649.013	724.683	729.486	148.818	141.542	96.8735	38.9386	774.633	68.2938	251.021	119.955	190.657	0	889.177	786.209	888.97	450.446	101.749	76.8433	139.67	34.5637	1144.23	466.179	496.992	0.098599	0.49496	-1.01462	0.242445
15608375	Rv1235	lpqY	gi|15608375|ref|NP_215751.1|	2	trehalose ABC transporter substrate-binding lipoprotein LpqY [Mycobacterium tuberculosis H37Rv]	1311.3	1013.75	976.236	1228.89	2512.2	1434.3	1300.66	1224.25	1853.01	1300.25	1435.77	1006.44	1414.05	1342.02	1659.34	801.564	1236.06	946.721	1680.52	1756.01	2405.66	1522.75	2292.83	2562.21	0.0188669	0.668369	-0.581284	0.0826532
15608378	Rv1238	sugC	gi|15608378|ref|NP_215754.1|	2	sugar ABC transporter ATP-binding protein SugC [Mycobacterium tuberculosis H37Rv]	1054.86	734.568	1130.65	970.484	1361.56	551.201	809.335	756.989	1011.39	822.669	751.239	902.982	696.739	713.415	593.432	869.071	751.744	661.123	804.068	521.385	1207.47	825.51	379.003	1068.38	0.562923	1.111	0.151864	0.723962
15608379	Rv1239c	corA	gi|15608379|ref|NP_215755.1|	3	magnesium and cobalt transport transmembrane protein CorA [Mycobacterium tuberculosis H37Rv]	493.63	395.87	321.829	137.276	327.577	5.85677	1153.29	252.281	1931.86	679.651	707.322	735.6	1115.72	852.347	949.63	78.5879	253.29	586.63	283.622	999.221	386.158	853.807	1945.53	1395.44	0.0110601	0.430714	-1.2152	0.0553552
15608380	Rv1240	mdh	gi|15608380|ref|NP_215756.1|	8	malate dehydrogenase [Mycobacterium tuberculosis H37Rv]	52234.7	52207.7	58212.5	22345.6	37133	43732	43786.9	87479.9	39381.4	29635.4	24926.5	23881.1	43659.3	55083.4	52908.4	70887	58395.5	66953.8	61182.9	62862.6	53468.4	124724	113219	144961	1.2201e-07	0.388145	-1.36533	8.85447e-06
15608385	Rv1245c	-	gi|15608385|ref|NP_215761.1|	5	short-chain type dehydrogenase/reductase [Mycobacterium tuberculosis H37Rv]	5688.33	5134.07	6118.42	2803.9	2863.86	7038.81	8116.99	9163.19	9198.76	3122.34	2923.16	2969.12	9142.72	9888.68	7878.59	4264.16	8162.35	3849.29	10423.4	18462.3	13018.5	3600.92	11087.1	5746.83	0.889175	1.05024	0.0707256	0.932303
15608393	Rv1253	deaD	gi|15608393|ref|NP_215769.1|	2	ATP-dependent RNA helicase DeaD [Mycobacterium tuberculosis H37Rv]	247	437.465	148.708	61.7124	497.337	200.525	193.761	486.453	567.691	276.269	382.84	491.789	277.784	286.958	467.115	69.9839	175.232	320.32	715.452	316.936	380.652	184.571	337.322	116.145	0.245412	1.56775	0.648694	0.429154
15608397	Rv1257c	-	gi|15608397|ref|NP_215773.1|	2	oxidoreductase [Mycobacterium tuberculosis H37Rv]	826.604	970.705	888.835	1088.95	2622.84	881.67	790.312	464.677	2894.01	999.337	1439.33	369.44	1506.4	901.492	939.432	35.2539	1357.64	1892.98	1739.39	4360.38	2875.92	1214.24	283.719	74.608	0.15752	2.71127	1.43897	0.324356
15608400	Rv1260	-	gi|15608400|ref|NP_215776.1|	5	oxidoreductase [Mycobacterium tuberculosis H37Rv]	1924.61	1572.01	1064.21	495.752	458.168	625.276	2218.78	1874.04	2487.58	1763.47	2500.44	1954.07	1692.66	1394.56	1232.55	263.933	1026.2	1355.3	1878.2	5360.77	2554.77	1799.46	1126.91	1922.73	0.897524	1.05166	0.0726732	0.939357
15608405	Rv1265	-	gi|15608405|ref|NP_215781.1|	2	hypothetical protein Rv1265 [Mycobacterium tuberculosis H37Rv]	854.074	1019.18	1315.32	447.367	389.954	120.676	763.539	2575.57	298.971	115.315	97.8961	515.15	1008.09	3300.12	1747.35	1681.54	1056.08	678.303	214.06	1125.52	202.142	1389.54	1364.32	362.228	0.831174	0.895182	-0.159748	0.900162
15608407	Rv1267c	embR	gi|15608407|ref|NP_215783.1|	6	transcriptional regulator EmbR [Mycobacterium tuberculosis H37Rv]	8133.51	7287.92	8066.85	6858.48	6729.84	6808.47	7905.72	6657.43	8138.75	6065.67	7694.75	5502.17	6840.79	6696.9	6344.4	4048.98	4935.37	5292.37	5188.32	4858.09	8612.36	8420.31	5832.56	9879.27	0.0992398	0.82088	-0.284756	0.242445
15608410	Rv1270c	lprA	gi|15608410|ref|NP_215786.1|	4	lipoprotein LprA [Mycobacterium tuberculosis H37Rv]	8368.8	11388	11226.5	10668	7673.09	6941.99	6033.28	9279.75	6706.92	7625.74	6557.01	7785.41	5858.78	9978.35	9842.87	13137.1	10572.5	9623.74	4728.54	9722.79	2648.55	10666.7	6559.44	7984.38	0.997403	0.999401	-0.000864313	0.99994
15608419	Rv1279	-	gi|15608419|ref|NP_215795.1|	7	GMC-type oxidoreductase [Mycobacterium tuberculosis H37Rv]	4162.63	5345.29	3665.76	5381.88	4552.37	7499.27	3480.62	2508.63	4625.78	6484.54	7456.31	6003.65	2273.3	3025.42	3802.17	952.774	808.729	1586.5	5230.82	3840.43	4041.79	2607.68	7175.56	2879.59	0.940884	0.978439	-0.0314465	0.96462
15608420	Rv1280c	oppA	gi|15608420|ref|NP_215796.1|	3	oligopeptide ABC transporter substrate-binding lipoprotein OppA [Mycobacterium tuberculosis H37Rv]	1098.25	976.095	1357.02	3227.59	3525.03	1718.98	755.313	4543.26	980.854	883.826	495.341	1648.49	983.914	3093.02	1540.8	6037.65	4655.16	1544.06	1123.61	6721.5	5227.06	2935.11	6541.19	1624.64	0.33039	0.670945	-0.575734	0.520644
15608421	Rv1281c	oppD	gi|15608421|ref|NP_215797.1|	5	oligopeptide ABC transporter ATP-binding protein OppD [Mycobacterium tuberculosis H37Rv]	2674.26	2566.6	3111.09	1212.62	2768.05	4854.03	2519.77	1973.67	2913.59	2765.13	2398.34	2570.89	2645.32	2435.5	2643.46	4074.52	3199.92	3153.99	2934.98	3713.2	3443.79	3625.15	3518.54	5948.01	0.00801986	0.660972	-0.597338	0.0450176
15608424	Rv1284	canA	gi|15608424|ref|NP_215800.1|	3	beta-carbonic anhydrase [Mycobacterium tuberculosis H37Rv]	11704.7	12775.5	14046.8	5262.11	4169.22	3031.82	6320.19	5258.37	6323.32	4997.02	6177.85	6699.14	4117.46	4798.59	5997.97	8843.92	6613.69	6804.5	847.166	3275.4	1156.15	4796.37	6365.98	2770.78	0.46304	1.32491	0.405892	0.642214
15608428	Rv1288	-	gi|15608428|ref|NP_215804.1|	4	hypothetical protein Rv1288 [Mycobacterium tuberculosis H37Rv]	962.978	1532.39	1040	1827.9	1524	2179.77	2019.15	1463.66	3389.51	2043.39	3242.2	2398.04	1755.46	2408.18	1806.83	1689.78	1743.53	1967.24	2012.81	4912.66	4193.6	2049.12	2189.13	4705.04	0.23431	0.736595	-0.441057	0.421044
15608432	Rv1292	argS	gi|15608432|ref|NP_215808.1|	4	arginine--tRNA ligase [Mycobacterium tuberculosis H37Rv]	4013.92	3646.97	4113.76	3125.47	6753.03	3246.81	5843.38	3514.69	6295.64	3411.92	5061.53	3017.11	6184.56	4470.05	3546.77	6160.55	5023.07	8127.86	7075.57	6802.65	7682.12	7032.22	7843.6	9071.03	0.00776252	0.639019	-0.64607	0.0438151
15608434	Rv1294	thrA	gi|15608434|ref|NP_215810.1|	8	homoserine dehydrogenase [Mycobacterium tuberculosis H37Rv]	8726.69	10386.4	8379.81	11375.3	16617.6	5992.43	15391.4	17913.5	17793.2	5927.76	10379.9	7813.33	11362	7733.87	6588.01	2373.6	10926.6	18661.4	16643.7	28050.6	25066.6	11034.5	16513	11225.9	0.929336	0.973067	-0.039389	0.958026
15608435	Rv1295	thrC	gi|15608435|ref|NP_215811.1|	4	threonine synthase [Mycobacterium tuberculosis H37Rv]	1486.13	1094.43	2629.73	629.51	868.446	782.337	1826.05	738.278	782.475	634.487	647.967	420.953	1248.01	1116.5	1163.04	2365.38	1644.64	1547	1936.43	1473.7	1496.99	1797.12	1930.71	2206.68	0.0545315	0.638697	-0.646796	0.168915
15608437	Rv1297	rho	gi|15608437|ref|NP_215813.1|	10	transcription termination factor Rho [Mycobacterium tuberculosis H37Rv]	39006.8	31746.8	35353.1	38878.7	57899.6	24271.6	33864.2	28319.6	30732.3	60060	42097.9	38449.4	41378.7	35872.7	35698.5	40357.5	45460.8	52584.1	37331.7	19735.7	29346.7	45168.6	41874.3	50565.1	0.200487	0.828903	-0.270724	0.382884
15608439	Rv1299	prfA	gi|15608439|ref|NP_215815.1|	3	peptide chain release factor PrfA [Mycobacterium tuberculosis H37Rv]	1562.39	1094.26	680.453	1111.5	1354.54	1443.83	752.085	464.141	695.935	1317.73	1646.92	1107.16	623.786	870.046	1343.69	1302.76	1040.85	722.377	944.838	831.458	664.134	510.64	372.785	682.982	0.0203556	1.96764	0.976466	0.0868678
15608441	Rv1301	-	gi|15608441|ref|NP_215817.1|	2	threonylcarbamoyl-AMP synthase [Mycobacterium tuberculosis H37Rv]	1814.59	948.701	1470.08	257.436	591.628	778.801	1399.43	1840.18	678.784	320.7	562.76	285.859	898.592	1219.87	1180.93	1577.4	2252.26	2156.36	1570.67	1060.28	2253.1	1357.72	881.269	2033.26	0.566856	0.839919	-0.251678	0.727178
15608446	Rv1306	atpF	gi|15608446|ref|NP_215822.1|	3	ATP synthase subunit B [Mycobacterium tuberculosis H37Rv]	661.443	833.139	1273.02	78.0599	209.614	32.9589	943.172	1231.53	704.785	163.896	214.301	145.402	533.607	1115.69	641.799	1491.08	1082.44	1917.22	164.586	849.64	139.234	2579.68	3096.4	1536.44	5.8598e-05	0.285746	-1.8072	0.00104448
15608447	Rv1307	atpH	gi|15608447|ref|NP_215823.1|	13	ATP synthase subunit b/delta [Mycobacterium tuberculosis H37Rv]	48624.4	48169.9	48601.3	26849.7	28828	34885.5	40731.3	48688.6	47575.1	30654.3	34458	25155.5	39343.6	49368.7	39319.8	49820.1	52871.9	52578.9	57374.4	48655.6	71451	72061.9	82851.5	89294.1	1.70717e-05	0.540527	-0.887561	0.000444739
15608448	Rv1308	atpA	gi|15608448|ref|NP_215824.1|	22	ATP synthase subunit alpha [Mycobacterium tuberculosis H37Rv]	334564	292759	296082	357550	367267	386782	311879	377430	304026	367278	416077	351890	279221	353743	278968	271744	272179	301927	305795	275574	324715	432864	449478	460650	7.98637e-05	0.726252	-0.461459	0.00133019
15608449	Rv1309	atpG	gi|15608449|ref|NP_215825.1|	12	ATP synthase subunit gamma [Mycobacterium tuberculosis H37Rv]	78958.9	68252.3	78691.1	29982.9	72288.4	56934.5	84660	60298.3	85601.7	40749.7	49216.5	37612.8	80583.9	66614.6	73100.7	73017.5	76788.1	87154.1	89059.3	100961	120607	107661	100647	150929	0.00189082	0.600929	-0.734734	0.0157466
15608450	Rv1310	atpD	gi|15608450|ref|NP_215826.1|	31	ATP synthase subunit beta [Mycobacterium tuberculosis H37Rv]	459834	408080	423067	300076	298689	309726	398173	449864	421917	315352	275874	282049	324000	471719	404616	403505	386644	421538	386968	443398	497342	562542	566014	696185	2.45935e-05	0.632765	-0.660258	0.00060944
15608454	Rv1314c	-	gi|15608454|ref|NP_215830.1|	3	cob(I)yrinic acid a,c-diamide adenosyltransferase [Mycobacterium tuberculosis H37Rv]	1962.62	2493.04	2448.26	734.331	1910.61	1105.59	2109.95	1020.92	2174.04	1212.27	1478.45	711.264	2349.25	1830.42	1871.11	5777.03	6077.5	3663.33	1305.04	4138.39	1052	4067.76	2080.01	932.078	0.913892	0.95695	-0.0634845	0.948453
15608455	Rv1315	murA	gi|15608455|ref|NP_215831.1|	2	UDP-N-acetylglucosamine 1-carboxyvinyltransferase [Mycobacterium tuberculosis H37Rv]	1808.34	2389.23	1050.66	2250.24	1334.34	1387.78	1420.41	3343.28	2387.95	1832.27	2231.91	2249.4	1256.68	1943.94	1249.34	765.021	1327.51	886.22	1561.97	2387.59	2303.54	1387.23	1455.24	503.374	0.101473	1.59548	0.673989	0.245467
15608463	Rv1323	fadA4	gi|15608463|ref|NP_215839.1|	8	acetyl-CoA acetyltransferase [Mycobacterium tuberculosis H37Rv]	8396.1	9212.72	8694.72	26344.5	17267.9	17488	8158.98	10819.2	9000.68	10095.7	10800	10681.7	7053.57	6953.47	7404.37	5391.21	7410.22	8079.75	13128.2	9180.46	8459.99	4589.52	5254.68	4174.48	0.0499336	2.24212	1.16487	0.158539
15608464	Rv1324	-	gi|15608464|ref|NP_215840.1|	7	thioredoxin [Mycobacterium tuberculosis H37Rv]	6842.53	9626.79	8726.64	10417.8	6738.11	6516.7	7384.67	7192.28	9202.82	7509.92	7423.26	4589.97	6378.69	6621.93	7136.46	12320.4	13557.6	16492.4	17450.7	11883.4	11032.1	9973.61	11534.8	12784.4	0.303079	0.81252	-0.299525	0.488183
15608466	Rv1326c	glgB	gi|15608466|ref|NP_215842.1|	4	1,4-alpha-glucan branching protein [Mycobacterium tuberculosis H37Rv]	430.858	1090.6	657.805	2463.25	668.708	1271.2	270.619	2543.1	550.594	2187.14	2217.72	2267.09	271.291	2433.95	1173.13	1122.62	1092.96	718.696	952.37	1006.65	695.401	1292.54	1707.49	748.029	0.987807	0.99426	-0.00830544	0.99466
15608468	Rv1328	glgP	gi|15608468|ref|NP_215844.1|	16	glycogen phosphorylase [Mycobacterium tuberculosis H37Rv]	38422	35197.7	38818.6	61050.2	71757.1	45330.7	43413.8	41670.4	41927	71111.2	61868	47640	42998.2	43047.1	41608.2	49398.4	47261.5	65978.5	61247.2	46250.8	50779.7	37033.1	37802.1	45170.9	0.147057	1.2461	0.317419	0.311829
15608473	Rv1333	-	gi|15608473|ref|NP_215849.1|	3	hydrolase [Mycobacterium tuberculosis H37Rv]	109.965	49.5264	230.025	1.73197	270.421	73.0065	382.667	104.472	401.237	11.3718	59.8904	0	367.814	185.851	195.807	33.9837	170.886	81.7272	97.6471	1746.77	37.1729	548.109	24.2332	32.1572	0.936754	1.08992	0.124217	0.962327
15608480	Rv1340	rphA	gi|15608480|ref|NP_215856.1|	4	ribonuclease PH [Mycobacterium tuberculosis H37Rv]	15856.9	12406.6	13603.6	15434.5	31533.9	15938.7	12924.9	9983.57	13145.6	16725.1	23004.9	16158.5	11116.6	12130.6	12123.9	14726.9	15602	18367.9	20697.2	10128.3	15117	16036.2	14245.9	18606.6	0.801968	0.954728	-0.0668386	0.883731
15608503	Rv1363c	-	gi|15608503|ref|NP_215879.1|	2	membrane protein [Mycobacterium tuberculosis H37Rv]	13.3352	20.3391	14.65	19.9887	0	0.689165	21.7928	179.438	46.7687	3.79233	11.7779	12.8022	17.5341	7.80316	9.51	88.0199	12.623	94.6084	18.0834	89.1727	0.882731	393.118	499.972	68.9401	7.06044e-06	0.101513	-3.30026	0.000212433
15608507	Rv1367c	-	gi|15608507|ref|NP_215883.1|	2	hypothetical protein Rv1367c [Mycobacterium tuberculosis H37Rv]	506.619	584.898	662.754	64.9097	75.6549	11.5521	1008.26	134.272	1931.09	132.692	851.675	65.9706	676.639	493.458	403.472	47.3098	489.367	849.94	717.834	3221.8	2672.51	712.117	1098.24	105.116	0.841164	1.16366	0.218667	0.903406
15608508	Rv1368	lprF	gi|15608508|ref|NP_215884.1|	3	lipoprotein LprF [Mycobacterium tuberculosis H37Rv]	2376.56	2645.22	3071.3	849.838	879.01	564.554	1654.39	427.569	1359.74	1563.98	1402.14	833.734	1038.89	857.031	1944.38	731.209	1776.14	969.55	1728.88	1238.31	1714.86	1400.54	689.225	253.757	0.150668	1.80603	0.852824	0.316279
15608520	Rv1380	pyrB	gi|15608520|ref|NP_215896.1|	3	aspartate carbamoyltransferase [Mycobacterium tuberculosis H37Rv]	1204.86	1471.95	1654.26	1200.18	1230.93	864.802	788.987	723.538	772.672	1346.72	1045.16	1307.69	642.964	886.063	1154.07	751.931	433.36	449.285	732.304	1295.59	318.514	398.9	407.644	92.9419	0.00554196	3.22022	1.68716	0.034757
15608521	Rv1381	pyrC	gi|15608521|ref|NP_215897.1|	2	dihydroorotase [Mycobacterium tuberculosis H37Rv]	420.898	633.043	503.791	695.24	541.571	595.651	491.93	1392.2	664.422	369.888	405.186	302.574	426.045	484.85	334.236	167.833	177.059	131.476	806.805	1049.22	264.669	164.671	159.504	110.711	0.0461982	3.56698	1.8347	0.149482
15608527	Rv1388	mihF	gi|15608527|ref|NP_215904.1|	4	integration host factor MihF [Mycobacterium tuberculosis H37Rv]	26174.4	38621.5	33489.8	43541.8	10054.1	21353.1	9450.9	30952.9	10447.1	20114.9	10728.8	23547.5	10098.9	37185.2	20660.4	43726.4	32805.1	30385.9	7497.59	7757.45	5998.5	40183.9	26050.3	12544.2	0.648157	0.860628	-0.216539	0.786771
15608530	Rv1391	dfp	gi|15608530|ref|NP_215907.1|	3	bifunctional phosphopantothenoylcysteine decarboxylase/phosphopantothenate--cysteine ligase [Mycobacterium tuberculosis H37Rv]	7930.97	8493.55	7498.82	7294.96	10024.5	8203.49	8866.24	7742.15	8955.49	6712.65	8650.03	6978.75	7916.42	5883.81	8235.85	7332.94	5863.62	8682.64	7898.9	8652.44	9000.19	5429.48	9208.75	6475.56	0.214418	1.1287	0.174666	0.399722
15608531	Rv1392	metK	gi|15608531|ref|NP_215908.1|	15	S-adenosylmethionine synthetase [Mycobacterium tuberculosis H37Rv]	161357	156174	165104	183007	200967	184842	145749	155501	137227	155955	147974	148834	148773	136694	126293	129457	138199	156399	142312	137552	136852	164896	175442	233858	0.00672971	0.794954	-0.331056	0.0397522
15608545	Rv1407	fmu	gi|15608545|ref|NP_215923.1|	2	methyltransferase [Mycobacterium tuberculosis H37Rv]	279.354	199.21	186.649	40.9073	296.232	714.786	339.445	386.009	541.375	190.41	276.754	100.9	410.78	273.041	231.734	286.988	848.949	752.162	630.978	663.246	1734.72	32.4769	409.179	1413.71	0.509014	0.722587	-0.468756	0.682267
15608547	Rv1409	ribG	gi|15608547|ref|NP_215925.1|	3	bifunctional riboflavin biosynthesis diaminohydroxyphosphoribosylaminopyrimidine deaminase/5-amino-6-(5-phosphoribosylamino) uracil reductase [Mycobacterium tuberculosis H37Rv]	8267.54	8613.13	8552.9	11413.1	17127.5	10517.5	9289.77	5389	10167.3	12557.8	18018	11549.5	12547.2	7284.78	8779.95	9288.8	12465.7	13365.7	13996.6	12071.7	14573.1	10273	4657.06	4919.59	0.0266637	1.6973	0.763246	0.104596
15608548	Rv1410c	-	gi|15608548|ref|NP_215926.1|	2	aminoglycosides/tetracycline-transport integral membrane protein [Mycobacterium tuberculosis H37Rv]	9.26302	18.9544	29.8252	0	79.1063	148.451	116.935	36.3629	24.7751	30.4225	63.8612	27.3979	705.976	31.6482	75.4583	0	0.346048	87.9149	61.4796	44.1986	283.466	1190.31	928.22	14.9106	0.000338157	0.125608	-2.993	0.00388188
15608553	Rv1415	ribA2	gi|15608553|ref|NP_215931.1|	4	bifunctional riboflavin biosynthesis GTP cyclohydrolase II/3,4-dihydroxy-2-butanone 4-phosphate synthase [Mycobacterium tuberculosis H37Rv]	913.386	956.319	838.982	1964.14	1813.49	2246.75	881.75	985.314	1149.32	1789.8	2931.01	1745.24	478.623	756.284	727.027	528.444	927.295	657.727	934.968	1135.06	892.848	437.722	384.012	836.244	0.0980324	2.17595	1.12165	0.242445
15608559	Rv1421	-	gi|15608559|ref|NP_215937.1|	3	hypothetical protein Rv1421 [Mycobacterium tuberculosis H37Rv]	2828.66	2817.49	2687.31	2649.94	3785.56	2147.16	3470.46	2059.02	3127.34	2125.76	2738.81	1462.09	2966.1	3547.08	3189.55	2578.01	3694.13	6960.13	3731.93	6411.6	8629.37	3593.12	4246.32	5117.53	0.441649	0.81156	-0.301231	0.625823
15608561	Rv1423	whiA	gi|15608561|ref|NP_215939.1|	5	transcriptional regulator WhiA [Mycobacterium tuberculosis H37Rv]	10749.4	11761.1	9417.5	7536.2	12535.5	10597.6	12521.4	8434.37	13304.3	8507.23	12774.2	10497.9	9941.6	7121.29	10452.5	7735.54	12674.6	12727	15105.2	12239.3	16023.3	15146	8145.6	20392.5	0.0702022	0.760841	-0.394333	0.198126
15608563	Rv1425	-	gi|15608563|ref|NP_215941.1|	2	diacyglycerol O-acyltransferase [Mycobacterium tuberculosis H37Rv]	199.038	545.173	338.512	78.3471	731.137	108.337	124.258	105.701	214.15	760.673	916.274	398.594	497.479	412.58	242.131	625.248	591.493	662.55	650.272	468.497	604.905	101.445	86.025	450.784	0.142183	2.07606	1.05385	0.303482
15608565	Rv1427c	fadD12	gi|15608565|ref|NP_215943.1|	3	long-chain-fatty-acid--CoA ligase FadD12 [Mycobacterium tuberculosis H37Rv]	796.032	2584.65	683.961	1367.88	1981.43	985.843	1057.61	460.342	1151.91	1064.93	1089.25	903.742	788.665	859.823	542.227	612.681	760.572	1158.61	1478.92	1065.14	1587.4	589.873	285.407	960.826	0.122818	1.78807	0.838404	0.275265
15608567	Rv1429	-	gi|15608567|ref|NP_215945.1|	3	hypothetical protein Rv1429 [Mycobacterium tuberculosis H37Rv]	611.714	1364.55	477.674	1316.34	927.621	685.522	1021.34	777.052	1313.48	1233.5	3012.82	1127.87	771.11	905.755	575.254	875.067	706.553	953.077	1228.47	1056.02	1298.48	197.828	322.295	760.875	0.0551286	2.48013	1.31041	0.169729
15608569	Rv1431	-	gi|15608569|ref|NP_215947.1|	3	hypothetical protein Rv1431 [Mycobacterium tuberculosis H37Rv]	510.757	609.587	381.086	963.277	158.414	349.179	482.863	556.263	674.668	654.761	584.838	497.32	336.695	378.052	404.033	300.732	68.0642	163.06	354.347	147.67	354.92	0.123118	55.9335	41.1865	0.0044315	13.1197	3.71366	0.0290478
15608574	Rv1436	gap	gi|15608574|ref|NP_215952.1|	11	glyceraldehyde 3-phosphate dehydrogenase [Mycobacterium tuberculosis H37Rv]	100874	106716	96235.6	95605.1	117307	108338	66409.8	106127	71153.4	98954.5	113530	94871.3	85263.2	105842	86714.9	99593.3	90011.5	112058	106982	104449	79118.9	118427	113272	116928	0.0286373	0.838455	-0.254195	0.109794
15608575	Rv1437	pgk	gi|15608575|ref|NP_215953.1|	11	phosphoglycerate kinase [Mycobacterium tuberculosis H37Rv]	27206.7	30081.3	30750.8	14280.5	23974.5	28868.9	27667.3	17460.2	29545.8	16265.6	20537.6	13408.7	24584.8	18757.4	21528.3	33142.5	37197.3	43662.8	46956.9	37186.5	30203.4	49450.7	47376.7	58887.8	0.000189295	0.525931	-0.927056	0.00249771
15608576	Rv1438	tpi	gi|15608576|ref|NP_215954.1|	4	triosephosphate isomerase [Mycobacterium tuberculosis H37Rv]	8254.52	5711.67	4681.67	9140.77	4270.48	9354.61	7162.22	12891.4	6591.61	7371	7465.23	9058.65	6475.53	10394.6	8834.47	4166.56	3153.26	4311.65	9538.52	7714.71	2460.73	3803.33	2429.43	6312.36	0.0804636	1.69678	0.762796	0.21234
15608581	Rv1443c	-	gi|15608581|ref|NP_215959.1|	2	hypothetical protein Rv1443c [Mycobacterium tuberculosis H37Rv]	11069.3	11019.3	12610.9	6793.26	18671.6	10923.5	11827.4	10695.9	10247.7	9858.85	11473.9	9938.64	12826.2	13283.4	11095.9	7847.18	8141.32	9711.66	8216.85	6716.18	9104.34	10189.1	10029.8	13579.3	0.667396	0.93865	-0.0913404	0.803154
15608583	Rv1445c	devB	gi|15608583|ref|NP_215961.1|	4	6-phosphogluconolactonase [Mycobacterium tuberculosis H37Rv]	2174.32	2425.47	2400.45	519.365	2670.24	1829.24	1790.7	884.669	1769.43	712.928	993.916	777.679	1498.79	1006.32	1646.93	1354.7	1027.2	2281.38	2803.29	1477.82	734.695	1180.33	1053.49	953.524	0.2402	1.46918	0.555012	0.425904
15608585	Rv1447c	zwf2	gi|15608585|ref|NP_215963.1|	5	glucose-6-phosphate 1-dehydrogenase [Mycobacterium tuberculosis H37Rv]	4122.45	4478.47	3331.91	3413.32	5299.32	9402.48	3454.88	2346.91	3778.02	3632.49	4859.28	4022.05	3908.36	3132.26	3377.72	2546.73	4702.76	6005.16	5741.37	4276.09	4192.41	3743.34	4263.07	4914.96	0.982059	0.9953	-0.00679649	0.991821
15608586	Rv1448c	tal	gi|15608586|ref|NP_215964.1|	9	transaldolase [Mycobacterium tuberculosis H37Rv]	11332.4	11279.7	10129.3	7997.72	10754.7	16927.5	9290.56	9930.61	8465.11	6851.76	8869.88	6474.05	12227.8	11063.4	9341.62	9296.85	9753.24	11862.8	10467.3	7356.07	6246.14	11433.8	13134.5	9927.78	0.250222	0.85276	-0.229788	0.435318
15608587	Rv1449c	tkt	gi|15608587|ref|NP_215965.1|	10	transketolase [Mycobacterium tuberculosis H37Rv]	31292.4	37785.4	28962	44044.4	30404.5	29532.4	22407.3	32028.1	18152.8	53128.6	45853.7	48251.1	22031.1	37151.1	34157.1	25688.4	24350.4	22164.9	26657.9	18613	16030.9	26391.4	29324.8	28515.8	0.649377	1.10017	0.137727	0.787311
15608592	Rv1454c	qor	gi|15608592|ref|NP_215970.1|	8	quinone reductase [Mycobacterium tuberculosis H37Rv]	17924.6	15351.4	16815.1	8628.03	16070.3	15776.5	15282.9	11088.9	14895.6	10078.7	12375.9	8522.02	15914.3	15464.6	18481.3	24946.7	25020.6	21548.4	22378.3	20540.8	14146.3	20277.8	15985.3	26023.8	0.140152	0.782672	-0.35352	0.301022
15608593	Rv1455	-	gi|15608593|ref|NP_215971.1|	2	hypothetical protein Rv1455 [Mycobacterium tuberculosis H37Rv]	100.159	125.284	110.416	34.1586	87.883	79.3124	130.988	335.552	258.433	208.732	459.84	73.8106	122.4	125.013	110.689	5.73859	41.4301	5.76413	142.036	669.599	223.662	40.1351	55.4176	131.593	0.356425	2.17035	1.11793	0.547848
15608596	Rv1458c	-	gi|15608596|ref|NP_215974.1|	3	antibiotic ABC transporter ATP-binding protein [Mycobacterium tuberculosis H37Rv]	2366.38	1779.94	2226.91	3568.87	957.417	1689.08	2557.29	1428.3	1893.94	2713.83	1894.76	2126.2	2542.37	3363.96	2834.98	577.279	421.299	686.265	2429	4301.04	211.273	1272.56	638.478	1327.35	0.148353	1.87793	0.909147	0.312711
15608599	Rv1461	-	gi|15608599|ref|NP_215977.1|	6	hypothetical protein Rv1461 [Mycobacterium tuberculosis H37Rv]	6636.57	5057.83	8084.23	6686.21	4173.25	7384.61	7801.32	5421.79	10788	6037.93	8709.01	11413	5403.75	3513.88	7526.1	6362.62	5132.61	7208.46	7001.47	4130.72	4522.68	5197.81	5065.33	4296.6	0.159293	1.3638	0.447633	0.324983
15608600	Rv1462	-	gi|15608600|ref|NP_215978.1|	5	hypothetical protein Rv1462 [Mycobacterium tuberculosis H37Rv]	2921.81	3759.18	4030.74	8136.13	5483.99	8369.57	2418.46	2202.53	2989.62	5330.55	8892.11	2228.51	2967.94	3430.87	2313.86	4155.63	3588.33	4296.36	6101.19	3161.73	3668.96	1339.61	1969.97	1527.41	0.0351344	2.67132	1.41755	0.126136
15608601	Rv1463	-	gi|15608601|ref|NP_215979.1|	3	ABC transporter ATP-binding protein [Mycobacterium tuberculosis H37Rv]	2833.89	5083.75	4412.84	4162.98	2423.53	2858.45	1391.38	2302.89	2105.36	3728.79	5622.62	1678.98	1076.58	4975.68	2355.75	5197.93	3050.96	3074.44	2414.65	609.826	2455.53	4366.68	3488.66	2581.01	0.610581	0.873551	-0.195037	0.766811
15608602	Rv1464	csd	gi|15608602|ref|NP_215980.1|	13	cysteine desulfurase [Mycobacterium tuberculosis H37Rv]	21230.8	34473.5	26248.3	47780	37185.6	45624.2	13948.3	16043.8	22917.9	35650.4	43726	16697.6	11537	24262.9	14130.8	24607.9	30652.5	27611.1	33357	22082.9	21628.8	7740.48	9471.84	10554.3	0.00900162	2.9398	1.55572	0.0489072
15608605	Rv1467c	fadE15	gi|15608605|ref|NP_215983.1|	6	acyl-CoA dehydrogenase FadE15 [Mycobacterium tuberculosis H37Rv]	3845.66	7083.45	5432.54	5999.88	2964.59	4395.22	2558.62	6413.22	2485.75	3840.07	2402.07	3977.51	3522.71	5979.26	4291.71	3694.23	2891.07	2938.68	5831.03	5435.46	2546.09	4958.1	2960.08	2614.21	0.438177	1.20077	0.263959	0.62264
15608613	Rv1475c	acn	gi|15608613|ref|NP_215991.1|	28	iron-regulated aconitate hydratase [Mycobacterium tuberculosis H37Rv]	209199	205651	185205	166870	187460	223553	215615	196449	194896	172670	303461	257504	235350	202785	232708	197850	177676	272290	177909	187613	144914	206235	222543	296850	0.156293	0.855933	-0.224429	0.323874
15608618	Rv1480	-	gi|15608618|ref|NP_215996.1|	3	hypothetical protein Rv1480 [Mycobacterium tuberculosis H37Rv]	5008.86	5371.09	5147.78	2332.16	8646.25	7753.75	7001.91	4245.71	8201.57	3440.51	4916.75	2235.19	7058.33	5071.66	5399.12	7560.75	8331.68	9252.81	8599.77	9895.86	10273.1	8459.24	6721.63	9539.76	0.225149	0.784449	-0.350248	0.410685
15608621	Rv1483	fabG1	gi|15608621|ref|NP_215999.1|	7	3-oxoacyl-ACP reductase FabG1 [Mycobacterium tuberculosis H37Rv]	2272.6	1963.96	2977.97	1035.14	1567.12	2145.7	3856.96	2496.23	3630.22	1037.08	1548.78	869.203	3042.29	3865.69	3337.66	6794.82	6662.43	5851.92	56193.9	13109.4	11118.5	7055.35	7363.78	7350.8	0.908523	0.888365	-0.170775	0.9477
15608622	Rv1484	inhA	gi|15608622|ref|NP_216000.1|	11	NADH-dependent enoyl-[ACP] reductase [Mycobacterium tuberculosis H37Rv]	32718.4	30084.2	41386.9	16324.2	31717.1	38099.5	37559.2	25976.4	38422.8	22456.2	23828.8	16993.1	32270.3	33781.1	34579.2	57625	50387.4	46498.8	307690	43672.6	47519.2	50636.6	52497.7	66652.6	0.813071	0.84946	-0.235382	0.891133
15608626	Rv1488	-	gi|15608626|ref|NP_216004.1|	15	hypothetical protein Rv1488 [Mycobacterium tuberculosis H37Rv]	88019.1	85237.2	84810	52284.4	54818	50616.2	99345.5	87304.2	116081	76637.2	103092	73470.6	95160.7	83049.7	68137.5	65627.4	77344.5	88750.4	90809.7	155244	163913	124048	111983	163483	0.019497	0.665004	-0.588566	0.084868
15608630	Rv1492	mutA	gi|15608630|ref|NP_216008.1|	2	methylmalonyl-CoA mutase small subunit [Mycobacterium tuberculosis H37Rv]	0.059476	66.4015	48.7834	83.0558	191.716	189.118	246.332	38.5297	213.843	37.5267	87.6655	30.3506	175.482	61.3269	27.2849	198.52	407.994	0.0512433	696.495	155.413	202.869	171.433	105.572	1617.83	0.0164311	0.238153	-2.07004	0.0751239
15608640	Rv1502	-	gi|15608640|ref|NP_216018.1|	2	hypothetical protein Rv1502 [Mycobacterium tuberculosis H37Rv]	330.666	470.369	325.754	460.327	1908.7	144.848	879.293	155.972	524.936	461.046	696.637	371.038	516.103	252.142	198.671	478.126	921.349	1763.77	1203.93	338.544	700.225	65.8269	226.394	278.405	0.141989	3.28022	1.71379	0.303482
15608645	Rv1507c	-	gi|15608645|ref|NP_216023.1|	2	hypothetical protein Rv1507c [Mycobacterium tuberculosis H37Rv]	551.879	885.328	378.941	8.97681	118.841	16.7543	781.178	36.1182	714.27	376.671	426.302	113.356	273.272	144.233	649.272	68.7531	103.246	371.862	62.7681	17.9825	159.86	421.575	209.154	50.8807	0.675138	1.31199	0.39176	0.806989
15608646	Rv1508c	-	gi|15608646|ref|NP_216024.1|	2	membrane protein [Mycobacterium tuberculosis H37Rv]	2310.79	835.161	606.984	405.5	641.99	1315.29	1170.82	1854.39	472.027	661.381	1210.04	669.005	586.381	889.555	877.61	1883.59	611.89	80.0381	1125.36	1098.03	1224.66	1790.42	2380.14	2391.81	0.00115347	0.446931	-1.16187	0.0102801
15608649	Rv1511	gmdA	gi|15608649|ref|NP_216027.1|	10	GDP-D-mannose dehydratase GmdA [Mycobacterium tuberculosis H37Rv]	11248.1	10486.7	10701.5	14828.2	14609.5	13328.1	10701.5	11175.1	11222.7	11885.6	14218.1	13157.7	12256.6	13309.5	13392.3	11328.8	10377.2	10018.8	11702.7	12403.5	11668.9	10766.4	13332	20878.3	0.0355057	0.806835	-0.309655	0.126899
15608651	Rv1513	-	gi|15608651|ref|NP_216029.1|	3	hypothetical protein Rv1513 [Mycobacterium tuberculosis H37Rv]	5350.82	6399.5	6452.87	8243.44	13213.2	9857.11	4729.55	6378.21	5993.34	8097.37	11407.6	8516.44	3885.96	5848.87	4503.57	4728.52	6704.21	11201.8	6552.35	5214.79	8564.23	7457.78	7792	11397.1	0.29277	0.814054	-0.296804	0.478222
15608659	Rv1521	fadD25	gi|15608659|ref|NP_216037.1|	7	fatty-acid--CoA ligase FadD25 [Mycobacterium tuberculosis H37Rv]	10428.1	9848.46	8230.69	14167.4	12137.1	12629.8	12033.6	9618.05	10186.5	15033.2	16626.2	14512.9	12602.6	12258.7	11654.2	11072.7	11471.6	9939.9	15705.7	7618.13	8689.03	9525.47	6684.92	7983.88	0.0204345	1.45527	0.541287	0.0868678
15608661	Rv1523	-	gi|15608661|ref|NP_216039.1|	2	methyltransferase [Mycobacterium tuberculosis H37Rv]	230.894	221.642	61.1762	724.221	23.4269	429.062	108.862	607.382	63.6883	98.1188	142.052	302.236	86.7715	391.985	188.651	74.0202	335.551	339.154	142.589	93.2797	460.191	40.7898	43.8576	43.2499	0.0892661	5.7244	2.51713	0.228449
15608665	Rv1527c	pks5	gi|15608665|ref|NP_216043.1|	11	polyketide synthase [Mycobacterium tuberculosis H37Rv]	858.331	816.774	344.536	840.421	1046.49	714.238	1218.57	810.435	450.514	1240.33	1990.62	1488.06	988.803	738.857	777.977	788.6	933.043	1875.45	2876.43	1399.62	1356.06	795.234	454.215	636.406	0.163189	1.78427	0.835335	0.330938
15608674	Rv1536	ileS	gi|15608674|ref|NP_216052.1|	9	isoleucine--tRNA ligase [Mycobacterium tuberculosis H37Rv]	2050.54	4059.17	2488.74	2109.26	2250.03	3278.83	2776.29	1913.17	6158.01	2938.67	7073.81	4099.84	2593.08	2809.86	2144.15	3363.38	3772.37	6210.26	2300.21	9888.25	3472.22	9154.09	9120.17	12157.5	3.24229e-05	0.364985	-1.45409	0.000732037
15608681	Rv1543	-	gi|15608681|ref|NP_216059.1|	10	oxidoreductase [Mycobacterium tuberculosis H37Rv]	42148.7	40705.3	42567.3	21720.3	30367.4	28628.4	44638.2	34929.3	43618	23521.6	25781.2	14654.1	36870.2	37667.8	36178.8	57164	57912.7	51469.7	51569.8	60146.7	63520	60814.9	68875.7	85878.3	0.000926829	0.560497	-0.835222	0.00863906
15608682	Rv1544	-	gi|15608682|ref|NP_216060.1|	10	ketoacyl reductase [Mycobacterium tuberculosis H37Rv]	28802.6	28230.9	24846	9156	15187.5	8554.68	34223.8	33406.8	25156.1	8550.77	9992.03	6859.92	24767.5	30953.7	27367.4	29828.4	29536.1	35131.5	30430.2	28260.7	55996	47678.8	50658.7	77866.3	0.000217505	0.425837	-1.23163	0.00269494
15608697	Rv1559	ilvA	gi|15608697|ref|NP_216075.1|	4	threonine dehydratase IlvA [Mycobacterium tuberculosis H37Rv]	2031.72	2458.67	1890.66	5602.65	5459.15	3940.26	1520.02	1781	2713.5	3888.02	4813.45	4529.42	2599.38	3768.1	2159.99	1989.25	1976.08	3454.75	3515.3	6475.07	3025.06	1669.72	3330.71	1661.02	0.214177	1.49242	0.577649	0.399722
15608731	Rv1593c	-	gi|15608731|ref|NP_216109.1|	4	hypothetical protein Rv1593c [Mycobacterium tuberculosis H37Rv]	1993.54	1381.72	1831.74	55.2612	719.107	964.66	2226	803.424	1991.23	428.945	375.491	374.099	1625.52	985.432	1145.77	1158.66	1882.41	1796.1	1513.42	1543.5	1841.53	2282.54	2317.6	3067.44	0.00276028	0.496293	-1.01074	0.0206209
15608732	Rv1594	nadA	gi|15608732|ref|NP_216110.1|	4	quinolinate synthetase A [Mycobacterium tuberculosis H37Rv]	2608.61	2241.91	2261.85	2014.08	5687.2	2647.9	2639.29	1801.17	2025.8	2987.49	3173.7	3059.68	2455.32	1732.8	2946.61	1592.13	2406.77	3527.23	3552.55	2003.43	1661.54	3760.75	3456.32	4443.62	0.0300944	0.674146	-0.568868	0.112411
15608734	Rv1596	nadC	gi|15608734|ref|NP_216112.1|	4	nicotinate-nucleotide pyrophosphatase [Mycobacterium tuberculosis H37Rv]	3325.11	3395.31	3721	4470.5	3669.64	4240.81	3464.69	2939.79	1944.89	2427.88	1602.45	2787.99	3780.76	2921.03	3809.12	5353.97	4875.66	2999.95	5445.22	10818.6	5220.43	10216.4	12856.1	12227.1	7.265e-07	0.33677	-1.57016	3.88486e-05
15608735	Rv1597	-	gi|15608735|ref|NP_216113.1|	2	hypothetical protein Rv1597 [Mycobacterium tuberculosis H37Rv]	1718.86	3150.16	1818.75	3332.33	687.656	2205.26	422.664	4160.77	793.072	1912.88	846.87	1518.24	836.605	3898.8	2917.01	1428.82	1383.9	1966.9	1573.98	865.75	1282.93	915.794	805.183	275.886	0.077447	2.77022	1.47	0.207069
15608736	Rv1598c	-	gi|15608736|ref|NP_216114.1|	2	hypothetical protein Rv1598c [Mycobacterium tuberculosis H37Rv]	2351.32	2441.8	2382.05	1133.32	975.564	2306.04	3069.64	1504.08	4250.68	1308.44	1428.22	1517.45	2770.13	3770.3	2884.51	1705.65	1421.37	303.208	1868.74	1944.8	1169.61	989.482	2460.38	1942.65	0.700077	1.12608	0.171315	0.825149
15608737	Rv1599	hisD	gi|15608737|ref|NP_216115.1|	2	histidinol dehydrogenase [Mycobacterium tuberculosis H37Rv]	840.999	941.772	794.316	718.458	1734.11	0	697.203	673.974	667.684	607.554	671.339	575.434	985.088	822.388	790.873	634.138	1012.56	1349.45	117.001	1533.51	1310.73	1026.32	1087.8	70.1258	0.695642	1.14316	0.193024	0.821828
15608746	Rv1608c	bcpB	gi|15608746|ref|NP_216124.1|	2	peroxidoxin [Mycobacterium tuberculosis H37Rv]	609.6	855.535	692.235	76.6064	205.204	165.52	258.24	553.243	420.171	260.271	131.037	106.679	280.807	744.38	1100.99	766.657	822.459	852.621	167.398	223.271	105.825	444.885	217.141	182.518	0.389181	1.58983	0.66887	0.579776
15608747	Rv1609	trpE	gi|15608747|ref|NP_216125.1|	5	anthranilate synthase component I [Mycobacterium tuberculosis H37Rv]	1700.49	1068.35	1507.59	2919.96	953.526	3352.69	1415.28	1412.37	2178.06	2698.51	3237.17	2497.61	1020.29	1264.3	1002.05	1902.94	1034.52	1752.19	1364.84	6139.26	2446.79	2589.04	3139.16	3540.93	0.157347	0.6607	-0.597932	0.324356
15608749	Rv1611	trpC	gi|15608749|ref|NP_216127.1|	2	indole-3-glycerol phosphate synthase [Mycobacterium tuberculosis H37Rv]	89.2815	499.301	101.493	1342.14	424.351	790.925	140.733	5343.02	823.145	159.616	286.212	60.3704	110.423	1504.85	176.538	1395.38	1643.4	225.798	1186.26	262.09	118.645	703.216	646.366	1716.82	0.747655	0.777272	-0.363509	0.854412
15608750	Rv1612	trpB	gi|15608750|ref|NP_216128.1|	5	tryptophan synthase subunit beta [Mycobacterium tuberculosis H37Rv]	7729.14	8351.31	8076.64	5420.38	6347.76	5233.74	6676.47	5063.72	8666.39	5288.63	7749.93	4136.6	9198.02	7719.96	7560.01	5902.35	6144.59	6532.45	7990.39	6221.45	8445.77	8320.61	10309.2	6959.31	0.0740511	0.806458	-0.310329	0.204445
15608751	Rv1613	trpA	gi|15608751|ref|NP_216129.1|	5	tryptophan synthase subunit alpha [Mycobacterium tuberculosis H37Rv]	3002.35	4473.99	4491.01	12046.8	4705.47	4166.41	2837.22	9951.98	4967.26	4308.86	2317.97	4565.74	4059.13	6568.31	5389.43	4073.38	5055.87	9583.68	10417.7	3964.7	4905.52	6349.14	5752.29	9809.12	0.282374	0.755361	-0.404761	0.468013
15608752	Rv1614	lgt	gi|15608752|ref|NP_216130.1|	3	prolipoprotein diacylglyceryl transferase [Mycobacterium tuberculosis H37Rv]	1527.7	1068.35	1579.65	99.2049	766.5	438.583	1560.07	1001.23	1671.86	516.611	1004.43	518.741	1277.55	1177.46	1262.64	1502.14	526.782	997.502	638.639	3270.47	1283.6	2821.08	2961.11	4021.63	2.83217e-05	0.345196	-1.53451	0.000653975
15608755	Rv1617	pykA	gi|15608755|ref|NP_216133.1|	10	pyruvate kinase [Mycobacterium tuberculosis H37Rv]	24892.5	24326.5	22376.5	25771	31646.7	37895.1	28353.8	17373.7	26698.6	34418.2	42136.5	34255.5	31262.6	26099.4	24250.9	30224.8	34228.1	30886.5	27758.2	23003.1	32653.7	35566	37959	58289	0.00156227	0.661659	-0.59584	0.0138023
15608759	Rv1621c	cydD	gi|15608759|ref|NP_216137.1|	4	cytochrome biosyntheisis ABC transporter ATP-binding protein/permease CydD [Mycobacterium tuberculosis H37Rv]	300.089	180.579	241.496	73.6687	197.484	614.645	233.36	342.428	459.556	104.935	196.702	75.2589	142.877	401.012	207.897	88.0347	213.615	160.303	545.928	1242.61	911.436	27.8976	229.15	48.9943	0.20381	3.23668	1.69451	0.387049
15608764	Rv1626	-	gi|15608764|ref|NP_216142.1|	6	two-component system transcriptional regulator [Mycobacterium tuberculosis H37Rv]	9221.41	9989.65	11196.5	5166.62	8293.54	7198.93	7520.15	7825.37	8103.32	3756.79	3459.03	3003.14	7811.98	9460.17	8810.08	10595.1	9060.4	7230.09	7092.69	16416.5	4075.04	12672.5	10993.4	10492.2	0.0648334	0.691268	-0.532684	0.187717
15608765	Rv1627c	-	gi|15608765|ref|NP_216143.1|	4	nonspecific lipid-transfer protein [Mycobacterium tuberculosis H37Rv]	4315.52	4406.33	3092.73	3847.75	6488.39	5481.83	3757.76	4706.91	2494.08	4824.18	4546.96	3761.8	3795.28	4756.83	3398.12	3893.96	3087.79	3403.46	3438.31	2710.9	2865.58	3750.34	5543.52	3965.42	0.446501	0.895056	-0.159951	0.627449
15608767	Rv1629	polA	gi|15608767|ref|NP_216145.1|	13	DNA polymerase I [Mycobacterium tuberculosis H37Rv]	15522.6	14997	12595.9	22160.1	19564.9	19821.7	10173.6	16902.7	9722.41	17894.7	16261.4	22746.9	9211.18	16737.2	15773.9	17551.8	18255.5	21212.8	18849.2	8504.63	18427.3	19820.6	19928.7	16188.5	0.363134	0.875685	-0.191516	0.55397
15608768	Rv1630	rpsA	gi|15608768|ref|NP_216146.1|	13	30S ribosomal protein S1 [Mycobacterium tuberculosis H37Rv]	88880.8	75088.7	75513.9	181201	126445	158229	83673.8	68424.7	44448	90318.3	74576.1	137617	75226.1	71156.6	91756.9	90211.2	81657	74671.7	74309	45638.4	38199.8	101095	113618	68997.3	0.761001	0.930147	-0.10447	0.862586
15608769	Rv1631	coaE	gi|15608769|ref|NP_216147.1|	2	dephospho-CoA kinase CoaE [Mycobacterium tuberculosis H37Rv]	7632.32	9509.77	12233.1	5109.97	5630.53	4569.76	6803.55	9165.28	6931.48	3591.13	3628.91	3097.45	9661.84	8938.26	9405.46	4068.17	4696.35	3761.19	5450.14	6399.58	4520.91	3087.71	3196.64	2056.69	0.0249329	2.30881	1.20715	0.100989
15608774	Rv1636	TB15.3	gi|15608774|ref|NP_216152.1|	3	iron-regulated universal stress protein [Mycobacterium tuberculosis H37Rv]	4456.82	6582.97	6079.44	3648.81	938.518	1510.18	2205.43	9391.18	1821.39	1620.84	1195.37	2209.73	1717.82	5192.73	2953.66	2858.88	2461.98	1678.75	1035.45	2696.98	492.312	362.802	1744.89	797.998	0.138609	3.08504	1.62529	0.298995
15608775	Rv1637c	-	gi|15608775|ref|NP_216153.1|	2	hypothetical protein Rv1637c [Mycobacterium tuberculosis H37Rv]	2017.13	2649.1	2038.46	113.264	57.5536	845.599	837.444	884.639	2306.08	670.07	1072.06	254.275	1656.96	1544.68	1321.61	1855.11	2192.71	2295.89	737.155	949.876	831.208	990.146	1870.64	1258.97	0.861928	0.940793	-0.0880501	0.916983
15608776	Rv1638	uvrA	gi|15608776|ref|NP_216154.1|	9	excinuclease ABC subunit UvrA [Mycobacterium tuberculosis H37Rv]	6344.68	6351.66	4753.4	7136.6	10059.4	6077.24	6316.63	10029.4	5797.34	5895.81	6274.96	5481.73	5510.06	6464.04	5369.76	3200.18	5336.85	5870.8	7013.5	7598.68	9095.73	4949.96	6802.02	3995.93	0.233994	1.23353	0.302791	0.421044
15608785	Rv1647	-	gi|15608785|ref|NP_216163.1|	2	adenylate cyclase [Mycobacterium tuberculosis H37Rv]	20.1251	9.20386	24.3916	0.51738	0.974045	0	46.9198	1.56225	148.822	1.30548	1.93703	0	20.255	2.18266	6.09573	0.0544735	1.33306	0.00392854	34.5497	958.88	0.671535	1.10108	0.0409756	1.04386	0.628296	83.6386	6.3861	0.774695
15608788	Rv1650	pheT	gi|15608788|ref|NP_216166.1|	11	phenylalanine--tRNA ligase subunit beta [Mycobacterium tuberculosis H37Rv]	8935.57	10497	6639.98	12514.2	8088.09	10901.2	10505.2	8323.19	12881.1	12382.9	12438.6	11696.1	8563.41	8788.57	8222.61	8476.9	5864.87	9767.25	9756.66	16238.5	10226.5	12252	13055.6	10687.3	0.192277	0.84023	-0.251143	0.372812
15608790	Rv1652	argC	gi|15608790|ref|NP_216168.1|	2	N-acetyl-gamma-glutamyl-phoshate reductase [Mycobacterium tuberculosis H37Rv]	1280.19	1053.05	1329.59	1204.3	2373.06	1186.69	1785.12	642.256	1739.99	1358.04	1272.46	1430.01	1945.1	946.71	1806.92	589.47	486.007	595.1	614.345	366.484	183.045	1129.4	162.889	1305.52	0.435054	1.33013	0.411567	0.620148
15608791	Rv1653	argJ	gi|15608791|ref|NP_216169.1|	2	bifunctional glutamate N-acetyltransferase/amino-acid acetyltransferase [Mycobacterium tuberculosis H37Rv]	1035.37	891.056	820.501	846.392	1000.58	1534.89	748.924	1303.88	1092.23	798.243	633.246	1119.98	497.454	953.344	968.541	296.731	518.796	525.9	529.391	854.765	910.331	554.243	685.93	1233.49	0.885292	1.03262	0.0463153	0.931403
15608792	Rv1654	argB	gi|15608792|ref|NP_216170.1|	6	acetylglutamate kinase [Mycobacterium tuberculosis H37Rv]	8687.2	8081.34	9138.78	962.344	3203.2	2550.11	8901.56	6839.68	9226.21	2509.33	3037.29	2137.64	7628.24	6211.96	7793.39	9058.18	6974.88	8237.5	7524.94	6226.49	7149.61	8127.07	6939.15	10662.2	0.173108	0.733375	-0.447376	0.346899
15608793	Rv1655	argD	gi|15608793|ref|NP_216171.1|	3	acetylornithine aminotransferase [Mycobacterium tuberculosis H37Rv]	7593.2	7453.32	7530.1	4488.86	7678.29	16044.7	6380.1	5992.27	7811.46	8020.26	6508.98	6558.42	5234.15	4269.39	7358.85	4357.85	5520.43	5885	5424.77	4760.8	3743.72	4158.62	3717.61	3816.58	0.0841113	1.69353	0.760034	0.21856
15608796	Rv1658	argG	gi|15608796|ref|NP_216174.1|	4	argininosuccinate synthase [Mycobacterium tuberculosis H37Rv]	9133.53	8245.79	5693.59	11832.9	21478.3	8866.13	12674.2	13253.8	25914.4	10968	9450.73	13632.3	13462.2	8659.26	7489.64	7049.02	7087.1	13124.1	14119.7	21665	16738.1	9080.57	10471.8	9970.99	0.422545	1.26069	0.334209	0.608944
15608797	Rv1659	argH	gi|15608797|ref|NP_216175.1|	3	argininosuccinate lyase [Mycobacterium tuberculosis H37Rv]	2394.25	2623.28	2867.49	841.509	2255.36	1216.83	2819.13	2204.61	4446.35	854.478	1089.43	725.572	2494.25	1650.37	2068.08	1924.47	3088.91	3542.19	3896.06	4622.43	4273.76	3735.92	4451.55	4564.15	0.0200867	0.581425	-0.782335	0.0862406
15608799	Rv1661	pks7	gi|15608799|ref|NP_216177.1|	3	polyketide synthase [Mycobacterium tuberculosis H37Rv]	145.073	233.074	116.596	132.318	171.355	166.645	118.279	187.402	149.476	101.384	603.902	248.956	176.209	79.583	90.797	22.0729	75.6928	316.773	254.408	273.47	85.1653	0.278724	9.11879	24.3257	0.0304843	15.8798	3.98912	0.113451
15608817	Rv1679	fadE16	gi|15608817|ref|NP_216195.1|	4	acyl-CoA dehydrogenase FadE16 [Mycobacterium tuberculosis H37Rv]	5788.16	4919.35	5540.23	4252.93	5217.33	6766.71	4736.89	3600.71	5015.11	6301.26	8524.84	6535.03	4233.54	2130.98	3339.5	4545.19	1865.91	4785.46	9091.04	2220.27	4417.13	3722.1	5207.2	6285.93	0.910598	0.974847	-0.036753	0.948453
15608818	Rv1680	-	gi|15608818|ref|NP_216196.1|	2	hypothetical protein Rv1680 [Mycobacterium tuberculosis H37Rv]	4374.23	5146.68	4381.69	3878.3	8257.58	8617.02	4505.26	2262.95	4041.1	3896.99	5593.23	4161.79	5309.43	3023.64	3332.4	2628.99	3960.22	4508.23	9830.49	3942.44	5739.79	4022.95	5180.82	6582.66	0.71256	0.917537	-0.124161	0.832139
15608821	Rv1683	-	gi|15608821|ref|NP_216199.1|	23	bifunctional long-chain acyl-CoA synthase/lipase [Mycobacterium tuberculosis H37Rv]	38242.9	35026.8	28269.4	37792.9	46569.8	45835	37166.8	41094.1	41386.1	45012.4	50135.4	40190.2	33016.4	40500.7	34036.9	33804.8	40079.1	45391.5	40768.5	42147.8	56964.1	33830.7	41179.7	43500.9	0.773032	1.02875	0.0408973	0.867417
15608827	Rv1689	tyrS	gi|15608827|ref|NP_216205.1|	3	tyrosine--tRNA ligase [Mycobacterium tuberculosis H37Rv]	62.9166	0	91.1127	54.7794	0	165.374	255.049	13.7827	70.651	132.449	160.44	164.201	250.274	64.6798	62.0908	80.3547	0	0.727223	56.0453	33.9741	0	0	972.818	270.547	0.0042374	0.197494	-2.34012	0.0283237
15608837	Rv1699	pyrG	gi|15608837|ref|NP_216215.1|	3	CTP synthase [Mycobacterium tuberculosis H37Rv]	3953.86	3522.55	1484.81	3952.92	2051.5	6860.47	3596.82	5577.13	5415.03	3477.18	3600.71	4057.54	2575.71	2979.99	3068.47	2162.65	2211	1341.54	3052.74	426.029	1766.15	1993.22	1501.61	1464.38	0.0993725	1.93391	0.951522	0.242445
15608846	Rv1708	-	gi|15608846|ref|NP_216224.1|	3	initiation inhibitor protein [Mycobacterium tuberculosis H37Rv]	6241.92	3302.09	2562.85	782.6	3299.92	2241.11	5493.58	3381.23	4375.86	1232.74	1601.99	1330.15	4501.41	3122.46	3213.85	2859.7	4198.76	3675.02	5451.97	6285.49	7276.68	3105.04	3727.74	5764.42	0.608918	0.866761	-0.206293	0.766149
15608851	Rv1713	engA	gi|15608851|ref|NP_216229.1|	3	GTPase Der [Mycobacterium tuberculosis H37Rv]	769.652	794.474	637.724	556.931	1601.32	198.089	1039.5	930.274	1054.25	467.353	804.484	537.582	1141.89	939.652	819.87	199.761	696.692	1062.04	1533.63	1349.36	1674	579.944	1036.85	931.57	0.853138	1.05438	0.07639	0.912408
15608860	Rv1722	-	gi|15608860|ref|NP_216238.1|	2	carboxylase [Mycobacterium tuberculosis H37Rv]	2788.37	3745.38	2100.81	4175.72	736.876	2529.76	599.082	2394.41	382.474	7214.02	2980.61	5330.23	147.017	2643.16	2611.91	840.536	811.881	1158.84	829.485	34.5156	401.018	570.137	224.744	798.431	0.162719	3.98596	1.99493	0.330938
15608889	Rv1751	-	gi|15608889|ref|NP_216267.1|	10	oxidoreductase [Mycobacterium tuberculosis H37Rv]	46307.5	42415.7	43749.6	61019.8	68726.4	60260.4	46784	59461.1	54766.8	41633.7	47894.3	42107.3	42212.9	60141.7	41531	51087.2	35800.1	58588	49062.2	70782.9	68331.3	64051.6	61331.6	66813.9	0.0616056	0.81216	-0.300163	0.182482
15608892	Rv1754c	-	gi|15608892|ref|NP_216270.1|	5	hypothetical protein Rv1754c [Mycobacterium tuberculosis H37Rv]	7093.36	8056.72	7330.75	6111.28	5101.07	8629.27	2646.2	6591.32	3876.51	8154.26	5585.51	4995.44	1110.48	3763.42	3894.09	3124.99	5106.32	5572.99	4415.71	2670.6	4251.2	4723.2	4124.76	4492.29	0.560501	1.15742	0.210907	0.722676
15608907	Rv1769	-	gi|15608907|ref|NP_216285.1|	3	hypothetical protein Rv1769 [Mycobacterium tuberculosis H37Rv]	3486.03	3049.43	3529.53	6804.19	3119.31	4253.36	2079.11	4725.27	2807.83	6943.34	5676.79	4954.62	1988.94	4852.3	4271.46	6646.52	5846.12	4600.61	3333.01	3555.57	4402.99	6529.21	7504.09	740.959	0.591689	0.879197	-0.185742	0.752177
15608908	Rv1770	-	gi|15608908|ref|NP_216286.1|	6	hypothetical protein Rv1770 [Mycobacterium tuberculosis H37Rv]	14261.7	18968.5	13674.9	24104.9	25988.3	21322.6	14156.6	8738.86	17461.3	14376.4	15978.6	18501.1	18732.9	12397.2	14195.7	13769.7	13788.6	18982	25596.3	28206.2	22601.1	18423.7	28296.3	18594.5	0.239545	0.821964	-0.282852	0.425485
15608909	Rv1771	-	gi|15608909|ref|NP_216287.1|	6	L-gulono-1,4-lactone dehydrogenase [Mycobacterium tuberculosis H37Rv]	19486.2	17573.6	17468.9	33107.5	18593.7	32338.9	16200.5	16266.8	21794.9	30585.6	35867.8	28339.1	14322.6	15598	16382	11200.1	14581.2	10738.8	13048.6	17253	15080.3	16142	15379	21100.6	0.618876	1.12889	0.174904	0.774358
15608917	Rv1779c	-	gi|15608917|ref|NP_216295.1|	2	integral membrane protein [Mycobacterium tuberculosis H37Rv]	444.936	488.827	325.338	1196.61	159.257	1700.27	474.061	565.854	740.433	818.742	785.032	1116.21	562.176	1213.07	717.252	38.3102	296.439	21.2073	274.143	490.588	151.392	137.379	273.856	0	0.0834544	4.37016	2.12769	0.217968
15608920	Rv1782	eccB5	gi|15608920|ref|NP_216298.1|	6	ESX-5 type VII secretion system protein EccB5 [Mycobacterium tuberculosis H37Rv]	22191.4	18482.8	17007.1	10617.8	13128.5	18921.2	27323.5	25764.2	25049.4	18602.6	22025.1	17557.3	21709.3	29654.1	32856.3	15854.8	13937.2	10728	15466.4	11625.5	20628.7	17432.8	13083.9	24686.9	0.77846	1.05876	0.0823733	0.871052
15608931	Rv1794	-	gi|15608931|ref|NP_216310.1|	7	hypothetical protein Rv1794 [Mycobacterium tuberculosis H37Rv]	28562.1	21798.6	34963.3	5728.29	22920.8	8409.16	42959.6	26945.7	51560.3	13652.6	14826.3	7230.02	50760	33588.4	49758.3	17939.7	18477.3	22356.3	30680.2	21131.6	27487.4	25067	27358.6	36217.5	0.693805	0.889177	-0.169458	0.820612
15608935	Rv1798	eccA5	gi|15608935|ref|NP_216314.1|	4	ESX-5 type VII secretion system protein EccA [Mycobacterium tuberculosis H37Rv]	1333.1	1108.02	834.581	1408.98	1310.51	874.795	1179.52	1915.9	1181.76	1258.26	1124.5	1004.78	1032.6	1738.51	1799.72	428.692	361.545	628.931	618.001	608.777	711.035	269.339	365.288	309.78	0.00725424	3.39783	1.76461	0.0416401
15608949	Rv1812c	-	gi|15608949|ref|NP_216328.1|	5	dehydrogenase [Mycobacterium tuberculosis H37Rv]	5019.13	4896.03	3205.41	6963.46	4500.05	6948.24	4361.4	5813.23	4021.31	4617.05	5408.99	5312.39	2467	5355.91	4660.19	3670.21	2811.66	5105.06	4263.27	3885.1	5198.38	2528.86	2508.69	7913.68	0.680377	1.08631	0.119436	0.808793
15608957	Rv1820	ilvG	gi|15608957|ref|NP_216336.1|	2	acetolactate synthase large subunit IlvG [Mycobacterium tuberculosis H37Rv]	1286.97	1904.6	2104.54	1947.47	3204.81	1710.13	1046.45	1493.81	939.632	3767.46	4843.35	3473.65	1830.37	1722.74	1502.06	1985.45	564.05	922.077	1778.69	1220.38	1699.93	710.5	2255.61	1136.14	0.36887	1.426	0.511973	0.557696
15608958	Rv1821	secA2	gi|15608958|ref|NP_216337.1|	14	protein translocase subunit SecA [Mycobacterium tuberculosis H37Rv]	15837.6	15488.5	13029.1	17853.4	25708.6	11323	21032.5	20921.8	23404.8	25335.3	24843.8	15203.6	18443.6	18217.8	15901.7	17085.5	20054.4	33861.6	25303.1	27783.9	38711.7	19677.4	24018.4	28908.7	0.470677	0.876264	-0.190562	0.647979
15608964	Rv1827	garA	gi|15608964|ref|NP_216343.1|	4	glycogen accumulation regulator GarA [Mycobacterium tuberculosis H37Rv]	87007.6	107214	142503	20072	28252.6	22655.2	68664.1	69770.4	55781.4	29563.3	29570.7	24618.5	46278.2	72067.3	73593.3	47707.2	63560.7	45786.5	10259.4	53326.4	5147.8	60574.2	45923.1	43508.7	0.898676	1.05082	0.0715088	0.939357
15608969	Rv1832	gcvB	gi|15608969|ref|NP_216348.1|	4	glycine dehydrogenase [Mycobacterium tuberculosis H37Rv]	2684.85	2228.66	1741.02	3006.98	3269.49	2603.67	2577.82	3315.06	2256.28	3026.69	3738.44	3332.35	2748.28	3434.27	3049.33	2055.77	2360.46	3946.19	3099.33	5233.69	2459.34	4237.54	4897.06	5770.79	0.000327044	0.595834	-0.747017	0.00386368
15608970	Rv1833c	-	gi|15608970|ref|NP_216349.1|	7	haloalkane dehalogenase [Mycobacterium tuberculosis H37Rv]	12117.9	12749.9	10365.6	3107.41	6263.14	3714.02	10629.9	7675.25	13559.8	5979.7	6818.45	4909.85	9086.86	10359.3	7918.21	10283.1	13177.4	12343.9	8779.4	15323.2	9506.48	11841.7	9936.32	15131.2	0.148938	0.753464	-0.408389	0.313295
15608973	Rv1836c	-	gi|15608973|ref|NP_216352.1|	4	hypothetical protein Rv1836c [Mycobacterium tuberculosis H37Rv]	7182.74	4308.11	6267.17	1628.1	2575.68	2414.62	8589.17	3378.19	7965.93	3065.08	3755	4663.67	7644.56	4954.87	6159.24	9881.88	10591.1	9615.55	9175.72	6713.77	12712	11473.4	9892.86	13544.9	0.00852023	0.545228	-0.875067	0.0469883
15608974	Rv1837c	glcB	gi|15608974|ref|NP_216353.1|	28	malate synthase [Mycobacterium tuberculosis H37Rv]	158565	178496	141198	188005	135067	107669	114639	144489	121438	289073	211222	204149	116799	157554	135698	168698	163099	142117	156498	128895	99157.6	112147	127106	146109	0.302744	1.20945	0.274348	0.488183
15608978	Rv1841c	-	gi|15608978|ref|NP_216357.1|	2	hypothetical protein Rv1841c [Mycobacterium tuberculosis H37Rv]	168.401	121.045	22.8321	34.1605	301.22	226.153	327.459	53.9663	315.985	198.521	231.754	135.591	223.733	68.9452	155.023	140.145	36.9228	0	388.811	1282.32	1027.44	27.1605	169.892	227.767	0.537189	1.83622	0.876737	0.707098
15608979	Rv1842c	-	gi|15608979|ref|NP_216358.1|	2	hypothetical protein Rv1842c [Mycobacterium tuberculosis H37Rv]	742.195	594.028	605.098	319.658	1281.65	299.397	1003.44	544.208	1162.73	404.664	713.494	348.634	1176.13	486.656	646.228	687.22	691.283	939.603	1846.68	1667.59	3358.23	731.609	1109.22	1295.63	0.782107	0.889029	-0.169698	0.873418
15608980	Rv1843c	guaB1	gi|15608980|ref|NP_216359.1|	12	inosine-5'-monophosphate dehydrogenase [Mycobacterium tuberculosis H37Rv]	24279.7	28272.8	23960.7	13457.2	23004.8	18545.4	26138.6	19962.5	29638.6	23924.1	28606.1	16511	30559.1	33686.7	24018.2	23485.4	33078.1	54811.6	31090.2	30065.1	33552.5	38485.2	35114	53295.3	0.00906444	0.642433	-0.638382	0.0489865
15608989	Rv1852	ureG	gi|15608989|ref|NP_216368.1|	3	urease accessory protein UreG [Mycobacterium tuberculosis H37Rv]	3061.69	4173.76	3656.69	781.06	1476.61	466.354	3146.35	1787.32	3617.3	1888.77	2767.38	1096.35	2805.65	2300.21	2018.82	4607.35	3035.44	2947.63	4477.58	3075.81	3867.47	4943.65	6045.31	8044.79	7.90826e-05	0.428229	-1.22355	0.00133019
15608991	Rv1854c	ndh	gi|15608991|ref|NP_216370.1|	4	NADH dehydrogenase [Mycobacterium tuberculosis H37Rv]	2421.17	352.361	1098.45	383.984	153.598	237.183	3147.14	4516.1	6933.74	460.35	610.155	203.15	693.633	1234.1	504.174	139.926	774.139	361.704	982.774	4444.97	2311.41	836.391	633.556	1495.45	0.625845	1.53987	0.622805	0.774547
15608992	Rv1855c	-	gi|15608992|ref|NP_216371.1|	3	oxidoreductase [Mycobacterium tuberculosis H37Rv]	4682.35	3514.7	4408.63	2513.28	5922.37	2851.4	3663.17	2996.66	3513.54	2665.18	2794.94	1774.79	4322.94	4608.51	4792.71	6725.31	4981.05	1672.96	4069.8	6362.89	3701.42	4668.06	7849.27	2473.22	0.276451	0.786577	-0.346339	0.459697
15608993	Rv1856c	-	gi|15608993|ref|NP_216372.1|	3	oxidoreductase [Mycobacterium tuberculosis H37Rv]	1958.89	1696.16	2387.06	416.374	705.928	547.623	2538.71	882.928	3075.76	469.365	858.436	338.939	2446.49	1398.77	2094.48	3001.02	2623.98	2594.83	1740.77	4503.21	2880.96	3399.77	4685.72	3560.99	0.00620066	0.48035	-1.05784	0.037951
15609001	Rv1864c	-	gi|15609001|ref|NP_216380.1|	3	hypothetical protein Rv1864c [Mycobacterium tuberculosis H37Rv]	12907.1	12754.7	11712	10200.8	6708.79	8390.77	4995.97	23965.1	4840.8	9305.81	6873.72	9015.34	4522.28	15629.7	15500.1	6917.59	5292.86	6344.03	5831.03	3408.66	7778.98	6410.82	7330.09	3393.8	0.24461	1.60823	0.685475	0.428605
15609006	Rv1869c	-	gi|15609006|ref|NP_216385.1|	8	reductase [Mycobacterium tuberculosis H37Rv]	18382.3	19452.8	19088	23282.9	15430.8	17708.3	14420.4	20178.3	26029.4	23260.8	26136.1	25101.1	10759.8	24548.4	17367	14895.2	16497.7	15712.8	23655.4	46006.5	21911	19685.3	21212.5	31216.8	0.486832	0.871283	-0.198787	0.662144
15609008	Rv1871c	-	gi|15609008|ref|NP_216387.1|	3	hypothetical protein Rv1871c [Mycobacterium tuberculosis H37Rv]	6473.45	7117.68	5923.6	12074.7	1253.83	6629.93	3764.82	8147.01	3523.23	10420.2	7209.22	14972.6	3158.25	10903.2	7289.94	4476.74	4168.52	490.485	5738.56	9099.69	2530.65	1706.77	4336.76	156.242	0.0571326	3.11915	1.64115	0.172969
15609009	Rv1872c	lldD2	gi|15609009|ref|NP_216388.1|	25	L-lactate dehydrogenase [Mycobacterium tuberculosis H37Rv]	349504	340978	302807	391207	425270	467917	280550	291588	331332	542624	543616	478737	307021	357276	294608	358375	356155	393136	328533	434526	405338	695711	725653	1.03957e+06	1.41069e-07	0.463302	-1.10998	9.55505e-06
15609013	Rv1876	bfrA	gi|15609013|ref|NP_216392.1|	2	bacterioferritin BfrA [Mycobacterium tuberculosis H37Rv]	11219.5	12199.5	5716.42	6051.55	6532.81	9899.61	11510.1	11319.1	12811	6686.56	7086.21	5486.41	10270.5	11751.4	12779.8	12195.1	12676.9	8120.21	5070.23	4532.06	3876.65	10786.4	10252.6	7008.26	0.831931	0.956507	-0.0641523	0.900162
15609020	Rv1883c	-	gi|15609020|ref|NP_216399.1|	2	hypothetical protein Rv1883c [Mycobacterium tuberculosis H37Rv]	2949.52	6615.45	4278.13	1031.2	2061.68	1488.89	2092.56	1591.32	132.079	5046.9	2878.85	2696.44	1262.24	1413.2	1151.27	3962.9	3248.61	3757.43	677.259	2900.9	780.592	180.498	252.251	189.252	0.0259773	11.947	3.57858	0.103909
15609023	Rv1886c	fbpB	gi|15609023|ref|NP_216402.1|	6	diacylglycerol acyltransferase/mycolyltransferase Ag85B [Mycobacterium tuberculosis H37Rv]	107194	126149	113734	15216.9	50004.6	36656.4	87870.4	72280.7	126431	32305.1	43230.5	24365.6	89465.1	83258.6	75845.6	91291	109775	136304	110925	168813	132741	59643.4	67349.9	107827	0.720822	1.11566	0.157895	0.836978
15609033	Rv1896c	-	gi|15609033|ref|NP_216412.1|	3	S-adenosyl-L-methionine-dependent methyltransferase [Mycobacterium tuberculosis H37Rv]	775.596	737.232	234.174	169.617	209.119	38.1055	758.713	207.436	424.605	253.187	517.337	29.0296	1102.67	566.454	941.771	1518.76	1613.73	2619.69	1268.04	1175.48	1320.55	1737.36	765.278	1178.08	0.271654	0.639677	-0.644585	0.454255
15609036	Rv1899c	lppD	gi|15609036|ref|NP_216415.1|	4	lipoprotein LppD [Mycobacterium tuberculosis H37Rv]	6513.41	4524.91	7098.74	2568.66	1834.1	2762.14	9013.11	5765.94	6355.42	2220.88	2109.29	2774.51	7357.14	8775.12	8587.11	7244.14	6520.43	2338.45	1737.47	8163.99	2254.67	6070.59	6111.08	2747.75	0.953103	1.01927	0.0275341	0.973422
15609037	Rv1900c	lipJ	gi|15609037|ref|NP_216416.1|	2	lignin peroxidase LipJ [Mycobacterium tuberculosis H37Rv]	154.609	220.369	136.413	104.138	171.716	351.427	234.389	67.553	321.688	131.781	222.647	94.4358	196.27	157.243	117.017	17.6321	69.8035	299.583	239.099	958.638	79.1703	6.6611	296.017	18.8129	0.406421	1.93102	0.949359	0.596711
15609038	Rv1901	cinA	gi|15609038|ref|NP_216417.1|	3	protein CinA [Mycobacterium tuberculosis H37Rv]	3888.68	3480.4	2875.6	6804.25	5691.74	9450.02	5019	3666.76	5091.77	5567.29	6958.88	5094.5	5057.34	5290.15	4677.96	3650.59	4868.72	1130.9	4807.96	3925.62	813.672	5406.5	5446.43	10533.4	0.0580391	0.653367	-0.614035	0.174461
15609045	Rv1908c	katG	gi|15609045|ref|NP_216424.1|	34	catalase-peroxidase [Mycobacterium tuberculosis H37Rv]	705141	1.07293e+06	753588	459995	372149	392787	452840	774271	803401	1.12009e+06	1.46683e+06	497565	405839	877411	527652	574870	487795	662927	808189	694195	596927	428002	490712	527446	0.211468	1.43309	0.519134	0.396404
15609049	Rv1912c	fadB5	gi|15609049|ref|NP_216428.1|	4	oxidoreductase FadB [Mycobacterium tuberculosis H37Rv]	12409.2	12518.2	11083.8	3786.69	6266.74	4360.24	5701.77	7859.23	11259.9	10362.7	9060.35	11411	6569.24	11085.8	9668.26	6782.55	5475.9	9678.87	6567.11	11897.7	12488.7	6582.7	18182.8	6769.22	0.441023	0.843941	-0.244786	0.625808
15609051	Rv1914c	-	gi|15609051|ref|NP_216430.1|	3	hypothetical protein Rv1914c [Mycobacterium tuberculosis H37Rv]	1181.63	1306.2	1295.03	1285.55	1483.13	1655.28	1423.07	777.894	1220.2	506.345	865.476	425.113	1298.61	1105.34	841.656	561.707	995.526	1398.22	459.072	897.169	1525.18	622.189	2041.32	1546.07	0.210448	0.763816	-0.388703	0.395448
15609052	Rv1915	aceAa	gi|15609052|ref|NP_216431.1|	10	isocitrate lyase AceAa [Mycobacterium tuberculosis H37Rv]	19095.2	16126	16739.5	15157.5	9123.5	6446.24	18561.7	23413.3	24579.2	35655.3	21275.6	23520.3	8745.11	24600.3	18804	12180	11891.6	9602.41	10819.7	10006.9	8281.27	7233.45	4615.62	7457.46	0.0312825	2.55002	1.35051	0.11474
15609053	Rv1916	aceAb	gi|15609053|ref|NP_216432.1|	8	isocitrate lyase AceAb [Mycobacterium tuberculosis H37Rv]	25488.2	26224.3	25376.5	8813.72	18629.2	11885.4	29203.1	20476.1	35491.5	43042.1	40467.4	30389.3	26401.7	26455.1	22210.2	31936.2	38140.8	42029.9	33481.9	36726.6	30868.7	17310.6	23473.1	26093.3	0.250762	1.28966	0.366986	0.435512
15609063	Rv1926c	mpt63	gi|15609063|ref|NP_216442.1|	3	immunogenic protein Mpt63 [Mycobacterium tuberculosis H37Rv]	8611.95	10525	12419.9	8328.26	6936.69	2856.86	9728.93	6557.88	8959.81	4269.97	4650.5	3087.75	9373.23	7808.7	6648.66	8224.49	8833.91	10971.1	6459.12	6731.94	7345.2	8529.52	7307.71	11896.5	0.289519	0.820712	-0.285052	0.475205
15609069	Rv1932	tpx	gi|15609069|ref|NP_216448.1|	5	thiol peroxidase [Mycobacterium tuberculosis H37Rv]	12206.1	12348.6	18080.6	4112.04	6318	6498.22	16226.7	9933.4	17241	5179.6	6147.21	4159.23	15955.9	15438.4	17175.3	37465.5	34232.3	27246.6	8564	15838.3	11432.9	29834.3	30951.4	40484	0.00197163	0.425737	-1.23196	0.0158982
15609133	Rv1996	-	gi|15609133|ref|NP_216512.1|	2	universal stress protein [Mycobacterium tuberculosis H37Rv]	607.904	189.549	192.277	85.8969	50.1964	26.0287	1775.27	304.584	588.271	72.8603	123.23	1814.28	3332.54	169.677	1873.64	260.653	7.8471	7.38277	555.955	310.654	321.953	1769.35	1542.36	1362.63	0.0745099	0.38724	-1.3687	0.2046
15609141	Rv2004c	-	gi|15609141|ref|NP_216520.1|	6	hypothetical protein Rv2004c [Mycobacterium tuberculosis H37Rv]	3153.9	3018.67	3113.34	3292.11	1423.73	1605.13	4192.57	5831.65	4280.46	1934.11	1885.64	6168.66	3341	3649.52	4329.9	2969.59	2343.82	1529.54	2642.04	3961.1	4511.65	4812.13	12027.5	10176.3	1.63319e-05	0.365806	-1.45085	0.000436663
15609142	Rv2005c	-	gi|15609142|ref|NP_216521.1|	4	universal stress protein [Mycobacterium tuberculosis H37Rv]	30626.2	11888.4	12932.8	13937.5	19211.6	15198.5	51101.3	19972.6	13388.5	13945.9	10100.3	54112.2	59110.8	17349.3	47158.5	11544	12869.6	15083.4	19935.6	13279.2	16236.8	64375.8	53085.4	43976.6	0.00332305	0.423855	-1.23836	0.023446
15609161	Rv2024c	-	gi|15609161|ref|NP_216540.1|	2	hypothetical protein Rv2024c [Mycobacterium tuberculosis H37Rv]	786.524	1075.35	515.133	1322.64	899.127	777.118	732.454	781.489	1897.31	1678.15	2849.1	1535.4	727.931	1162.88	870.979	669.727	425.811	1057.3	1494.74	1406.04	2788.48	19.9647	99.7204	55.9388	0.0072227	20.7047	4.37189	0.0416401
15609166	Rv2029c	pfkB	gi|15609166|ref|NP_216545.1|	2	6-phosphofructokinase PfkB [Mycobacterium tuberculosis H37Rv]	272.662	0	49.3805	0	23.5657	3.71366	486.527	0	94.8243	0	10.5326	788.572	243.981	38.5999	47.8329	6.40275	0	57.6038	11.9353	21.5553	18.9199	1148.27	948.604	395.273	2.62515e-05	0.124769	-3.00266	0.000632748
15609167	Rv2030c	-	gi|15609167|ref|NP_216546.1|	9	hypothetical protein Rv2030c [Mycobacterium tuberculosis H37Rv]	32508	9042.34	12001.8	8815.24	20228.1	12495.9	42691.1	13655.8	13851.3	9967.57	9268.67	89852.3	34243.4	7862.28	22705	7710.26	7363.16	6970.35	13499.7	11890.5	11647.3	43334.6	36584.6	38428.6	0.0806778	0.48075	-1.05664	0.212354
15609168	Rv2031c	hspX	gi|15609168|ref|NP_216547.1|	10	alpha-crystallin [Mycobacterium tuberculosis H37Rv]	791471	127800	318683	137182	184321	112863	1.18974e+06	385602	205158	131847	116564	2.59423e+06	1.35029e+06	295963	1.09759e+06	159449	128562	132764	75947.1	99456.8	77606.2	621455	542839	345362	0.913513	0.919139	-0.121645	0.948453
15609169	Rv2032	acg	gi|15609169|ref|NP_216548.1|	7	NAD(P)H nitroreductase acg [Mycobacterium tuberculosis H37Rv]	16329.4	5591.81	6171.44	6799.21	4769.64	4666.74	25475.9	7038.07	9570.1	6873.94	8636.45	50388.9	30867.7	7061.91	19867.6	4011.35	5866.66	3603.22	8279.2	3852.49	8382.1	19883.7	11186.1	20926.3	0.413831	0.670665	-0.576335	0.604098
15609188	Rv2051c	ppm1	gi|15609188|ref|NP_216567.1|	2	polyprenol-monophosphomannose synthase [Mycobacterium tuberculosis H37Rv]	1709.98	1666.28	93.1902	1783.31	163.873	5270.41	1214.09	956.35	1277.44	2261.42	2447.5	1957.48	1138.99	1092.62	850.533	307.926	1586.99	105.57	76.7519	1728.52	286.742	1877.88	644.499	521.678	0.655275	1.31291	0.392766	0.79257
15609191	Rv2054	-	gi|15609191|ref|NP_216570.1|	4	hypothetical protein Rv2054 [Mycobacterium tuberculosis H37Rv]	10479.5	8120.68	8972.49	2955.78	2810.83	4480.31	6123.38	8039.25	4110.89	3708.94	2915.54	3397.05	5232.58	12615.2	13350.6	10424.4	8335.27	7908.81	3418.91	3850.9	4534.49	12900.6	13626.4	8352.24	0.0182932	0.556146	-0.846464	0.0815168
15609198	Rv2061c	-	gi|15609198|ref|NP_216577.1|	2	hypothetical protein Rv2061c [Mycobacterium tuberculosis H37Rv]	2733.53	2890.03	5049.57	234.084	1495.25	681.011	5018.21	1062.37	5430.92	518.425	2388.75	679.832	5618.14	3187.89	3734.55	3648.9	4451.24	4522	1456.87	8521.63	4483.29	6961.72	6151.68	3823.84	0.0752875	0.571914	-0.806131	0.205073
15609203	Rv2066	cobIJ	gi|15609203|ref|NP_216582.1|	2	bifunctional S-adenosyl-L-methionine-precorrin-2 methyl transferase/precorrin-3 methylase [Mycobacterium tuberculosis H37Rv]	1011.17	1267.59	967.01	1951.43	1628.07	852.499	912.663	2836.81	1142.85	1537.41	1252.35	1286.35	781.532	1145.88	875.072	868.253	970.888	1793.24	1365.6	3324.2	275.827	1237.59	1857.12	1283.07	0.767882	0.91523	-0.127794	0.866854
15609204	Rv2067c	-	gi|15609204|ref|NP_216583.1|	3	hypothetical protein Rv2067c [Mycobacterium tuberculosis H37Rv]	1995.12	2108.02	1686.71	2641.46	3560.95	7876.38	1250.13	2059.83	1082.77	2672.59	2883.6	3011.33	1387.02	1728.09	1581.67	1591.47	1996.78	1872.49	1914.53	3580.85	1841.87	1758.19	1570.46	2304.5	0.546847	1.27621	0.35187	0.715053
15609228	Rv2091c	-	gi|15609228|ref|NP_216607.1|	4	membrane protein [Mycobacterium tuberculosis H37Rv]	12411.5	10877.8	11239.2	6690.23	4142.83	6880.35	8077.76	8619.69	7176.84	10568.7	9344.47	10141.6	6689.09	10689	10665.2	14970.8	13014.2	6426.1	9781.87	7305.6	3737.95	4661.81	5962.84	3371.07	0.0173926	1.93376	0.95141	0.0784691
15609233	Rv2096c	pafB	gi|15609233|ref|NP_216612.1|	4	proteasome accessory factor B [Mycobacterium tuberculosis H37Rv]	3425.55	3739.86	3703.82	2585.06	3000.09	2562.88	3328.52	3612.49	5215.97	2151.45	2238.42	2122.07	2736.86	2474.07	2867.29	2413.56	3713.03	3695.15	5541.41	785.699	4542.32	2211.22	1685.62	1977.19	0.0749633	1.61621	0.692614	0.205073
15609234	Rv2097c	pafA	gi|15609234|ref|NP_216613.1|	8	proteasome accessory factor PafA [Mycobacterium tuberculosis H37Rv]	11770.7	9216.13	9099.26	11733.6	14217.7	21780.1	13085.4	9903.97	15751.9	11020.7	14848.6	11333	10437.7	9139.35	9200.68	9275.41	11911.5	12461.9	10646.9	21236.9	9250.27	10455.4	11261.4	14924.1	0.985664	1.00326	0.00469235	0.993709
15609246	Rv2109c	prcA	gi|15609246|ref|NP_216625.1|	2	proteasome subunit alpha [Mycobacterium tuberculosis H37Rv]	2094.28	1366.41	2173.41	242.686	353.057	2801.32	1473.32	824.03	473.459	477.297	534.145	437.795	1718.18	1397.06	992.201	2172.85	797.604	1020.68	1409.93	1940.19	2020.82	753.679	2196.86	0	0.554833	1.29374	0.371552	0.719018
15609247	Rv2110c	prcB	gi|15609247|ref|NP_216626.1|	5	proteasome subunit beta [Mycobacterium tuberculosis H37Rv]	7558.85	5850.26	8377.8	3270.21	10649.8	3302.45	7982.85	4746.15	8694.16	3117.15	2826.14	2866.7	6015.67	4937.44	6081.66	6819.52	10273.1	9346.33	9327.22	11661.2	14878	7506.07	7527.31	9163.5	0.61385	0.877225	-0.188982	0.769965
15609248	Rv2111c	pup	gi|15609248|ref|NP_216627.1|	2	ubiquitin-like protein Pup [Mycobacterium tuberculosis H37Rv]	2777.16	2204.67	4797.92	1677.17	683.144	0	4825.15	2197.45	5380.65	562.925	1341.09	326.5	6994.67	3893.39	4755.69	1349.9	0	1708.42	820.952	3574.32	776.209	5864.05	7101.31	3405.53	0.0222779	0.441964	-1.178	0.0939183
15609249	Rv2112c	dop	gi|15609249|ref|NP_216628.1|	4	pup deamidase/depupylase [Mycobacterium tuberculosis H37Rv]	2503.75	2784.33	2568.1	4633.89	3339.51	4943.83	1561.61	2226.11	2416.47	4828.46	5331.62	4036.24	2098.78	2677.91	2828.71	4884.93	4293.06	5331.26	3980.02	3418.22	5266.92	3291.92	9169.84	3535.97	0.0840312	0.678255	-0.560101	0.21856
15609252	Rv2115c	mpa	gi|15609252|ref|NP_216631.1|	7	proteasome-associated ATPase [Mycobacterium tuberculosis H37Rv]	6046.4	5239.87	4571.63	3421.59	7244.25	3837.16	8132.62	6223.67	8864.9	4525.16	7646.37	4768.41	5807.13	5582.16	5266.84	3821.39	5573.99	7712.58	5986.41	14016.3	10254.1	6430.07	6684.7	8765.48	0.553667	0.878437	-0.186989	0.719018
15609255	Rv2118c	-	gi|15609255|ref|NP_216634.1|	4	tRNA (adenine(58)-N(1))-methyltransferase [Mycobacterium tuberculosis H37Rv]	558.962	833.941	538.449	149.162	913.781	365.674	202.552	470.21	267.176	126.148	125.511	180.566	259.094	522.332	513.284	592.475	620.489	619.341	1204.87	614.735	1052.43	288.542	314.693	706.751	0.691385	1.17026	0.226832	0.818703
15609258	Rv2121c	hisG	gi|15609258|ref|NP_216637.1|	3	ATP phosphoribosyltransferase [Mycobacterium tuberculosis H37Rv]	5765.77	6416.35	5201.08	2301.97	4167.53	2967.91	3257.2	2830.9	4054.13	2684.72	3217.23	2863.16	3602.52	2913.51	3247.11	3103.08	4284.73	4580.64	5287.96	5328.45	5145.05	3695.43	3239.79	3691.23	0.551171	1.11878	0.161932	0.718857
15609266	Rv2129c	-	gi|15609266|ref|NP_216645.1|	6	oxidoreductase [Mycobacterium tuberculosis H37Rv]	15130.9	13419.8	14376.3	4659.47	8467.05	13332.1	11967.4	8565.85	12624.5	6544.46	9279.81	5579.79	15349.5	12106.1	13307.8	20787.1	19905.9	21149.8	9946.48	14016.3	16191.2	17427.4	19110.8	29450.7	0.00499354	0.577387	-0.79239	0.0323149
15609267	Rv2130c	mshC	gi|15609267|ref|NP_216646.1|	2	cysteine:1D-myo-inosityl 2-amino-2-deoxy--D-glucopyranoside ligase [Mycobacterium tuberculosis H37Rv]	928.123	843.767	610.159	1971.63	1105.41	1263.1	488.447	667.972	477.321	2046.74	1339.85	1869.14	292.534	1345.99	1058.5	609.789	492.178	111.908	445.028	1007.64	462.788	162.408	922.835	327.607	0.187144	1.96543	0.974846	0.364949
15609268	Rv2131c	cysQ	gi|15609268|ref|NP_216647.1|	5	3'-phosphoadenosine 5'-phosphate phosphatase [Mycobacterium tuberculosis H37Rv]	3899.74	3981.65	3163.45	456.805	700.754	2776.39	3640.47	2376.05	4300.8	683.947	1269.21	579.835	3235.53	1775.92	1984.13	4158.36	6080.44	4561.56	7243.09	1945.26	5010.38	4267.71	4041.61	4337.21	0.294692	0.720963	-0.472003	0.480589
15609277	Rv2140c	TB18.6	gi|15609277|ref|NP_216656.1|	4	hypothetical protein Rv2140c [Mycobacterium tuberculosis H37Rv]	27877.8	26480.5	35773.3	2308.67	6041.86	4041.08	29515	9267.2	19014.2	6315.88	10722.1	6527.3	30434.5	21857.1	23481.1	15092.7	19373.2	20246.9	4057.55	16014.2	4449.07	19924.6	25119.7	25693.2	0.234972	0.684404	-0.547079	0.421044
15609282	Rv2145c	wag31	gi|15609282|ref|NP_216661.1|	5	cell wall synthesis protein Wag31 [Mycobacterium tuberculosis H37Rv]	13535.9	38822.5	13987.7	10317.2	8645.03	11724.8	9740.1	13901.3	12261.3	17355.1	11692.2	11184.8	8019.21	12920.7	9759.76	15959.7	13587.7	18961.2	21177.1	27621.9	10908	7423.17	24648.7	2374.87	0.483327	1.29427	0.372137	0.660028
15609287	Rv2150c	ftsZ	gi|15609287|ref|NP_216666.1|	7	cell division protein FtsZ [Mycobacterium tuberculosis H37Rv]	4426.86	3404.53	4372.32	5647.64	6634.01	7560.87	4724.9	3818.8	6756.14	3057.43	2820.28	2705.07	4472.1	3213.63	4528.89	5784.22	4094.43	4380.52	5546.42	5433.78	3308.64	6682.34	5608.79	4361.8	0.264853	0.829468	-0.269742	0.447621
15609290	Rv2153c	murG	gi|15609290|ref|NP_216669.1|	3	UDP-N-acetylglucosamine--N-acetylmuramyl-(pentapeptide) pyrophosphoryl-undecaprenol-N-acetylglucosamine transferase [Mycobacterium tuberculosis H37Rv]	323.95	502.264	194.797	655.515	346.529	718.342	217.231	1377.05	330.746	304.52	264.047	378.817	310.865	749.536	158.629	1836.99	265.925	258.692	763.782	488.963	810.241	186.175	1179.57	267.127	0.975564	0.984892	-0.0219623	0.987853
15609294	Rv2157c	murF	gi|15609294|ref|NP_216673.1|	4	UDP-N-acetylmuramoyl-tripeptide--D-alanyl-D-alanine ligase [Mycobacterium tuberculosis H37Rv]	2570.22	2721.46	2358.56	3742.36	3251.8	5860.27	2537.82	2112	2473.51	3480.9	3941.53	3445.05	2071.93	2364.86	2295.25	2024.33	2059.03	2190.95	3111.03	3121.74	1162.62	2498.04	3159.03	3369.22	0.727591	0.932154	-0.101359	0.841481
15609295	Rv2158c	murE	gi|15609295|ref|NP_216674.1|	9	UDP-N-acetylmuramoylalanyl-D-glutamate--2,6-diaminopimelate ligase [Mycobacterium tuberculosis H37Rv]	10485.5	8224.67	9420.62	10764.1	11463	14718.6	9081.69	6813.44	8022.62	11248.6	13378.3	10689.6	7836.65	7503.79	7865.43	8904.9	11915.6	18503.3	11031.6	9015.65	5516.91	11488.9	12021.5	17049.6	0.0740502	0.748114	-0.41867	0.204445
15609296	Rv2159c	-	gi|15609296|ref|NP_216675.1|	11	hypothetical protein Rv2159c [Mycobacterium tuberculosis H37Rv]	11316.1	9913.26	11678.9	10234.9	9521.04	9123.83	11711	25116.6	11052.5	6775.67	6286.76	6585.37	12879.3	11674.5	10950.2	14280.4	20643.3	18354.9	9056.01	23791.4	18154.2	212346	231257	303680	1.38113e-17	0.0514436	-4.28086	7.01613e-15
15609298	Rv2161c	-	gi|15609298|ref|NP_216677.1|	2	hypothetical protein Rv2161c [Mycobacterium tuberculosis H37Rv]	41.2563	166.214	118.983	160.94	646.165	41.1463	491.051	99.3419	278.97	304.542	35.497	89.2248	177.09	63.0624	50.9051	95.5312	248.47	234.657	211.54	178.472	296.875	915.525	745.852	2880.54	1.44457e-05	0.126754	-2.9799	0.000407691
15609309	Rv2172c	-	gi|15609309|ref|NP_216688.1|	9	hypothetical protein Rv2172c [Mycobacterium tuberculosis H37Rv]	8675.35	9839.43	10128.3	1621.74	6918.16	3859.92	5315.85	3633.88	6748.2	2883.94	3808.06	1936.9	4592.92	2788.2	2924.71	13148.3	12744.2	15931	12756.1	12895.6	9921.85	12192.8	14936.7	24468.3	0.00224891	0.423807	-1.23852	0.0175553
15609315	Rv2178c	aroG	gi|15609315|ref|NP_216694.1|	8	phospho-2-dehydro-3-deoxyheptonate aldolase AroG [Mycobacterium tuberculosis H37Rv]	7130.2	6655.43	6475.1	5927.44	12419	7143.11	7979.5	9265.15	9424.43	5214.91	6553.17	5332.04	8768.28	7678.67	7976.94	11821.1	9419.86	14775.8	10438.4	5507.63	12155.4	11860	10283.9	11973.9	0.0762112	0.745574	-0.423577	0.205283
15609322	Rv2185c	TB16.3	gi|15609322|ref|NP_216701.1|	7	hypothetical protein Rv2185c [Mycobacterium tuberculosis H37Rv]	69481.9	64463.5	79437.6	13756.3	14887.2	14450.6	64362.2	47833.9	61868.3	17374.3	21232.1	22837.8	45533.6	44435.7	45399.4	42750.5	54821.7	45711	11290.1	25687.3	14977.6	38253	31799.1	36379.4	0.773585	1.10412	0.142897	0.867417
15609324	Rv2187	fadD15	gi|15609324|ref|NP_216703.1|	16	long-chain-fatty-acid--CoA ligase FadD15 [Mycobacterium tuberculosis H37Rv]	86797.9	88584.5	71238.4	103453	68973.2	94361.3	77782.4	77932.2	96363.2	112456	117332	107308	73315.7	86369.5	83631.2	58955.8	50180.7	59187.7	77875.2	79427.2	75831.9	46507.6	55368.3	58323.6	0.00918191	1.5582	0.639878	0.0493588
15609329	Rv2192c	trpD	gi|15609329|ref|NP_216708.1|	2	anthranilate phosphoribosyltransferase [Mycobacterium tuberculosis H37Rv]	983.41	1418.97	1186.73	944.013	2458.6	321.069	1197.69	772.236	1036.68	1137.71	1261	1161.11	1286	1080.91	998.677	1313.72	1826.22	2039.4	2284.96	876.88	1995.63	2013.06	1483.26	4268.37	0.00554161	0.507455	-0.978649	0.034757
15609332	Rv2195	qcrA	gi|15609332|ref|NP_216711.1|	5	ubiquinol-cytochrome C reductase rieske iron-sulfur subunit [Mycobacterium tuberculosis H37Rv]	6969.33	7541.26	4514.15	11873.4	24123.9	22877.1	14950.9	7706.67	10264.7	10733	11155.1	14782.7	13791.6	6325.9	9361.96	14409.7	12162.5	7580.38	8622.36	5135.96	5631.4	13041.9	14783.9	12339.8	0.444784	0.819869	-0.286535	0.627059
15609333	Rv2196	qcrB	gi|15609333|ref|NP_216712.1|	2	ubiquinol-cytochrome C reductase cytochrome subunit B [Mycobacterium tuberculosis H37Rv]	1620.66	1084.29	557.907	363.479	2984.62	1730.43	2535.47	1217.32	777.109	1257.91	2905.16	2305.51	1136.97	715.677	1712.7	3095.21	1721.03	1999.01	1147.11	732.998	260.428	2619.13	2195.37	2827.55	0.0560723	0.595595	-0.747595	0.17108
15609337	Rv2200c	ctaC	gi|15609337|ref|NP_216716.1|	6	cytochrome C oxidase subunit II [Mycobacterium tuberculosis H37Rv]	27758.7	18767.6	23037.4	33211.2	24942.2	21327.2	15830.8	23973	13239.4	25684.2	21490.2	38890.7	14475.7	16679.9	26784.2	23004.2	19315.3	15398.7	17602.5	9234.28	13560.9	20615.3	14892.8	16415.3	0.368534	1.22215	0.289424	0.557696
15609339	Rv2202c	adoK	gi|15609339|ref|NP_216718.1|	10	adenosine kinase [Mycobacterium tuberculosis H37Rv]	58444.9	52863.9	49886.6	45508.9	48639.2	53095.5	60364.3	44638	58099.9	58712.9	74216.8	51348.7	56244.6	41977.2	51906.6	44889.5	34324.6	35322.3	45138.9	46822	28040.2	37428.7	40899.5	34551.9	0.0609203	1.3168	0.397039	0.181592
15609341	Rv2204c	-	gi|15609341|ref|NP_216720.1|	5	hypothetical protein Rv2204c [Mycobacterium tuberculosis H37Rv]	6768.73	7214.15	7648.9	5622.47	11463.9	4678.48	6099.85	7410.12	5095.67	4804.82	4557.06	3970.35	5279.69	9566.38	7523.52	12098	11091.1	10420.5	3258.88	7319.33	6647.62	9594.59	8344.63	11329.8	0.0933816	0.724995	-0.463956	0.235382
15609347	Rv2210c	ilvE	gi|15609347|ref|NP_216726.1|	8	branched-chain amino acid aminotransferase [Mycobacterium tuberculosis H37Rv]	14904.7	15237.5	14918.7	18691.8	20955	20381.6	11624.6	14910.1	14566.8	21302.9	22953.4	27389.7	13385.6	16528.6	15015	8992.89	10071.9	11319.6	17251.4	27373.5	10356.9	11776.3	10845.6	9748.85	0.0751972	1.53636	0.61952	0.205073
15609348	Rv2211c	gcvT	gi|15609348|ref|NP_216727.1|	3	aminomethyltransferase [Mycobacterium tuberculosis H37Rv]	15675.9	18177	15778.3	18136.8	16846.9	22256.5	12478.5	14348.1	11097.6	21022.3	21482.1	21182.9	10980.9	15914.5	14841.8	15355.5	12076.5	10008.3	12322.3	7366.66	10811.8	16181.3	15804.9	20648.3	0.350099	0.863533	-0.211677	0.540579
15609349	Rv2212	-	gi|15609349|ref|NP_216728.1|	2	adenylyl cyclase [Mycobacterium tuberculosis H37Rv]	110.73	598.987	18.8906	0.370327	75.8833	664.092	363.829	321.948	582.029	335.883	211.262	15.1385	606.183	593.897	511.215	815.01	908.976	0	1049.94	1052.04	838.908	555.077	201.758	1452.62	0.261724	0.625572	-0.676752	0.44616
15609350	Rv2213	pepB	gi|15609350|ref|NP_216729.1|	9	cytosol aminopeptidase [Mycobacterium tuberculosis H37Rv]	60098.7	56022.4	52385	62423.5	73082.1	91698.4	59070.8	65742.5	48049.4	56416.4	57515.5	58300.5	53940.2	56096	63234.8	60963.9	60196.4	63253	58833.6	49010.8	52181.4	74482.7	54261.4	86391.1	0.0716877	0.835697	-0.258948	0.200647
15609351	Rv2214c	ephD	gi|15609351|ref|NP_216730.1|	6	oxidoreductase EphD [Mycobacterium tuberculosis H37Rv]	7350.65	7737.82	6235.11	13985.6	13580.1	7820.68	6947.63	4423.25	6770.94	12054.7	17110.3	10713.7	8140.1	6122.78	6288.93	5591.73	6396.32	9432.05	8032.22	8358.96	9811.66	8071.89	7919.54	9521.14	0.913913	1.02417	0.0344611	0.948453
15609352	Rv2215	dlaT	gi|15609352|ref|NP_216731.1|	11	pyruvate dehydrogenase E2 component dihydrolipoamide acyltransferase [Mycobacterium tuberculosis H37Rv]	90457.3	85816.1	96138.8	65179.1	75609.8	57624.3	84455.6	83455.4	97782.8	86539.2	71124.3	64594.5	79524.8	73903.4	73977.7	74282.3	83405.4	84138.8	112462	86085.7	105806	77105.5	94096.9	102136	0.307923	0.905399	-0.143374	0.495015
15609353	Rv2216	-	gi|15609353|ref|NP_216732.1|	5	epimerase family protein [Mycobacterium tuberculosis H37Rv]	11722.7	11513	11983	5397.14	11643.6	7360.77	14092.6	10541.2	12414.2	7107.72	8039.05	6569.82	12021.3	9594.75	10368.8	16460.4	14784.6	16098.7	13560.7	15693.4	13312.1	17817.3	18669	13408	0.0146227	0.687968	-0.539586	0.0681497
15609357	Rv2220	glnA1	gi|15609357|ref|NP_216736.1|	26	glutamine synthetase [Mycobacterium tuberculosis H37Rv]	564750	584381	619494	557793	669511	751565	516838	393390	448117	881725	1.07802e+06	775503	548298	383292	476607	582599	511436	584650	415274	496168	456467	622463	643427	709108	0.47561	0.889396	-0.169103	0.653883
15609359	Rv2222c	glnA2	gi|15609359|ref|NP_216738.1|	10	glutamine synthetase [Mycobacterium tuberculosis H37Rv]	16081.9	18075.7	15465.5	12119.6	14603.4	19325.2	11796.2	11636.3	16639.3	21535	29039.6	24037.1	14376.2	14990.2	12097.7	20696.1	16690	19732.7	19471.9	33816.3	15014.7	18185.6	24228.2	19372.3	0.444738	0.872228	-0.197223	0.627059
15609361	Rv2224c	caeA	gi|15609361|ref|NP_216740.1|	3	carboxylesterase A [Mycobacterium tuberculosis H37Rv]	9252.84	7173.54	8725.41	4295.07	9531.92	5647.49	9714.74	7058.83	7951	7370.58	7600.52	5223.91	8191.24	7528.7	7542.65	13135.8	10989	11967.3	9190.27	6281.94	10821.6	11873.6	11840.9	14986.1	0.00263391	0.646702	-0.628827	0.0198226
15609362	Rv2225	panB	gi|15609362|ref|NP_216741.1|	2	3-methyl-2-oxobutanoate hydroxymethyltransferase [Mycobacterium tuberculosis H37Rv]	65.0821	9.89253	27.8755	22.4668	63.0109	35.6635	65.5004	7.06507	37.0689	17.0603	8.85948	31.5558	51.0522	10.2643	24.0157	38.4067	359.867	142.81	13.7789	1280.52	1149.44	16.6721	6.24441	23.194	0.485549	10.7235	3.4227	0.661284
15609363	Rv2226	-	gi|15609363|ref|NP_216742.1|	7	hypothetical protein Rv2226 [Mycobacterium tuberculosis H37Rv]	6248.84	6595.49	5718.76	16539.8	6430.77	9209.15	3730.81	3969.44	3115.79	9081.43	7415.4	9029.94	3126.1	6193.85	5784.12	3899.57	3209.74	3430.12	6385.23	4597.94	4475.13	6156.47	5389.67	5771.85	0.857396	1.05743	0.0805557	0.915036
15609365	Rv2228c	-	gi|15609365|ref|NP_216744.1|	3	multifunctional RNASE H/alpha-ribazole phosphatase/acid phosphatase [Mycobacterium tuberculosis H37Rv]	172.609	277.9	265.138	1265.08	117.836	218.582	276.192	489.74	441.327	552.9	490.389	950.203	217.798	516.182	108.162	20.3867	180.046	0	451.823	776.734	628.635	64.0212	43.7995	1056.59	0.953302	1.03273	0.046466	0.973422
15609380	Rv2243	fabD	gi|15609380|ref|NP_216759.1|	3	malonyl CoA-acyl carrier protein transacylase [Mycobacterium tuberculosis H37Rv]	1577.39	1320.69	1503.88	636.909	569.492	355.379	2253.17	980.167	1041.73	707.399	649.988	824.209	1945.23	1016.45	2331.43	584.195	2838.79	2939.64	1847.24	1914.51	1818.58	2335.51	1869.3	1336.72	0.357563	0.764525	-0.387365	0.54794
15609381	Rv2244	acpM	gi|15609381|ref|NP_216760.1|	6	meromycolate extension acyl carrier protein [Mycobacterium tuberculosis H37Rv]	48388.7	91277.8	80495.1	83449	44864.9	42453.9	24964.6	144386	29620.3	45942.6	26503.7	54273.5	25320.3	124195	59879.7	113461	146173	113585	31107.1	57415.9	31479.8	76728.7	43591.1	55572.1	0.710508	1.15269	0.204999	0.832139
15609382	Rv2245	kasA	gi|15609382|ref|NP_216761.1|	18	3-oxoacyl-ACP synthase 1 [Mycobacterium tuberculosis H37Rv]	137414	133507	134426	114126	183376	148423	115717	79338.9	79223.4	109735	115804	103761	153368	99826.3	121223	199734	183132	210992	220777	101786	143772	162370	169637	171858	0.224104	0.819228	-0.287662	0.410251
15609383	Rv2246	kasB	gi|15609383|ref|NP_216762.1|	20	3-oxoacyl-ACP synthase 2 [Mycobacterium tuberculosis H37Rv]	123064	125098	120905	185918	198006	196728	96746.9	112757	87565.2	182385	205929	195430	119987	117730	122238	184054	160412	177816	169828	123439	115866	142684	150021	153276	0.999938	1.00001	1.71089e-05	0.99994
15609384	Rv2247	accD6	gi|15609384|ref|NP_216763.1|	9	acetyl-/propionyl-CoA carboxylase subunit beta [Mycobacterium tuberculosis H37Rv]	22670	26201.9	18783.4	20532.6	30078	29563	16773.4	8071.77	10602.2	39224.4	41212	42717.2	32355	15239.1	19029	36146.7	28826.1	44188.9	22854.7	11190.1	13184	18126.7	25982.3	5476.23	0.216799	1.52535	0.609139	0.401949
15609388	Rv2251	-	gi|15609388|ref|NP_216767.1|	4	flavoprotein [Mycobacterium tuberculosis H37Rv]	9966.2	7740.6	7286.58	6894.97	10150	14023.7	6601.03	6339.22	6382.76	11095.4	11598.6	10993.1	7718.26	8654.82	9089.19	8738.87	10023.6	11284.9	7369.49	9231.08	7491	7589.92	9072.48	8370.97	0.604039	1.0767	0.106611	0.762365
15609394	Rv2257c	-	gi|15609394|ref|NP_216773.1|	2	hypothetical protein Rv2257c [Mycobacterium tuberculosis H37Rv]	432.806	427.156	679.769	20.1099	48.3952	25.9926	473.45	252.741	356.509	148.001	33.6693	46.5506	491.106	439.898	768.884	360.839	325.604	165.61	229.158	527.501	29.101	582.484	145.514	546.908	0.37927	0.704013	-0.506326	0.569169
15609395	Rv2258c	-	gi|15609395|ref|NP_216774.1|	6	transcriptional regulator [Mycobacterium tuberculosis H37Rv]	9365.18	9074.41	8587.54	5147.52	11378.6	41226.9	11622.3	5592.1	10081.8	6067.43	7286.09	5492.28	15618.5	7089.54	12067.5	12999.5	17170.3	16190.8	11315	12301.1	10910.2	15539.1	16581.9	17652.7	0.290672	0.70773	-0.498729	0.476327
15609396	Rv2259	mscR	gi|15609396|ref|NP_216775.1|	4	S-nitrosomycothiol reductase MscR [Mycobacterium tuberculosis H37Rv]	7499.59	7121.04	7156.86	5577.74	6104.93	9603.32	5819.16	5708.35	5413.83	7943.1	11061.5	6667.59	5140.39	7696.07	6771.12	7812.7	6331.05	5937.99	7402.63	4959.49	5278.17	7251.68	2885.27	6215.54	0.181937	1.24932	0.321145	0.358233
15609426	Rv2289	cdh	gi|15609426|ref|NP_216805.1|	4	CDP-diacylglycerol pyrophosphatase [Mycobacterium tuberculosis H37Rv]	3664.02	2616.59	4106.69	2915.44	6181.03	5356.03	5533.39	6904.4	5419.6	4061.72	3504.42	3105.51	5710.76	4293.09	4390.99	7181.24	8632.81	9325.41	5237.26	9020.9	21529.9	17583.2	25157.3	24254.6	1.5749e-06	0.274415	-1.86557	7.27315e-05
15609428	Rv2291	sseB	gi|15609428|ref|NP_216807.1|	2	thiosulfate sulfurtransferase SseB [Mycobacterium tuberculosis H37Rv]	819.256	665.836	840.087	70.686	79.1154	30.8747	1086.87	432.717	807.937	100.295	105.691	68.8264	953.299	751.635	998.84	0.033728	560.777	747.703	836.425	1889.7	637.685	76.1935	242.256	118.765	0.121986	4.07917	2.02827	0.275265
15609431	Rv2294	-	gi|15609431|ref|NP_216810.1|	5	cystathionine beta-lyase [Mycobacterium tuberculosis H37Rv]	2175.1	2001.83	2347.97	205.577	1277.09	1852.11	2167.83	1093.01	2682.8	500.885	985.366	470.839	2870.64	2321.19	2409.31	2779.5	3406.99	3878.89	3452.42	7196.58	5380.81	4726.85	5513.53	5396.81	0.00953649	0.470095	-1.08898	0.0501586
15609433	Rv2296	-	gi|15609433|ref|NP_216812.1|	10	haloalkane dehalogenase [Mycobacterium tuberculosis H37Rv]	40338.1	37190.9	39901.8	22361.2	11839.7	25305.9	22254.3	51392.1	25136.9	16014.3	15716.5	19720.6	18503.3	49144.2	38043.3	22684	15045.6	12728.9	12359.9	12979.6	22909.2	26573.6	26347.7	21100.9	0.930877	1.02589	0.0368755	0.958228
15609435	Rv2298	-	gi|15609435|ref|NP_216814.1|	8	oxidoreductase [Mycobacterium tuberculosis H37Rv]	30766.2	33761.3	30125.2	16160.9	30769.7	40362.4	29151.3	33282.7	36452.7	24256.6	16512.4	18485	29966.1	36327.7	44352.3	45513.4	39399.9	37931.7	29469.6	23991.2	41858.7	38176.3	38925.3	43618.1	0.111194	0.791559	-0.337232	0.259113
15609436	Rv2299c	htpG	gi|15609436|ref|NP_216815.1|	31	chaperone protein HtpG [Mycobacterium tuberculosis H37Rv]	77970.4	78607.5	70995.6	89522.8	79986.7	97383.4	60493.1	60013.2	67630.1	101058	118651	97558.8	63729.3	68741.7	65918.5	68854.2	79622.6	92833.9	82665.3	64416.7	50859.3	76151.1	83712.1	75689.3	0.956669	0.993113	-0.00997032	0.975879
15609442	Rv2305	-	gi|15609442|ref|NP_216821.1|	6	hypothetical protein Rv2305 [Mycobacterium tuberculosis H37Rv]	3785.62	2897.15	1954.13	5328.37	2350.48	6742	2975.1	3852.56	2975.29	5312.07	3534.3	6043.63	2611.97	5172.1	3459.64	2562.12	3652.21	1286.82	3768.81	2832.31	2592.45	1802.81	2692.98	1447.54	0.06327	1.8193	0.863386	0.185252
15609451	Rv2314c	-	gi|15609451|ref|NP_216830.1|	6	hypothetical protein Rv2314c [Mycobacterium tuberculosis H37Rv]	3532.35	3674.29	3535.25	8103.4	6849.62	6894.31	3793.36	3410.85	5212.67	5168.41	5473.98	5517.97	4024.25	4545.56	3958.82	3471.15	3733.4	3818.75	5515.06	4192.33	3278.38	4100.28	4398.36	5270.68	0.938096	1.01368	0.0196073	0.962732
15609452	Rv2315c	-	gi|15609452|ref|NP_216831.1|	5	hypothetical protein Rv2315c [Mycobacterium tuberculosis H37Rv]	613.511	690.75	477.262	1445.55	930.761	923.687	734.65	1568.41	1092.02	2394.83	3058.15	2183.13	704.649	921.484	599.132	695.468	743.293	929.016	1168.79	1964.34	899.634	472.676	189.391	762.898	0.0986068	2.48011	1.31041	0.242445
15609482	Rv2345	-	gi|15609482|ref|NP_216861.1|	4	transmembrane protein [Mycobacterium tuberculosis H37Rv]	5184.86	4484.27	5072.37	5502.01	5141.72	5933.82	2293.73	6183.39	2554.66	4675.12	4429.08	4819.94	2231.89	5872.17	5647.97	4385.77	4266.54	3940.08	3033.55	2550.66	3518.25	4055.88	3125.2	4442.96	0.515178	1.12724	0.172799	0.686904
15609487	Rv2350c	plcB	gi|15609487|ref|NP_216866.1|	3	membrane-associated phospholipase B [Mycobacterium tuberculosis H37Rv]	5790.81	5073.62	4829.14	2885.17	5262.85	5930.02	5368.96	4513.23	6219.32	3766.43	3769.42	2991.08	3897.37	3365.44	3390.1	5942.38	8775.16	6978.25	8720.23	4611.34	7718.7	5867.81	6744.96	9676.75	0.0560403	0.703719	-0.506928	0.17108
15609494	Rv2357c	glyS	gi|15609494|ref|NP_216873.1|	5	glycine--tRNA ligase [Mycobacterium tuberculosis H37Rv]	3345.92	2818.45	3318.1	1443.22	2648.27	4636.58	3524.45	1793.41	3174.67	3302.93	4102.59	3022.09	3610.01	3661.55	3339.07	2429.74	2110.88	2030.33	2731	3638.37	2325.54	4244.96	1868.92	4551.85	0.314421	0.84392	-0.244821	0.500708
15609500	Rv2363	amiA2	gi|15609500|ref|NP_216879.1|	5	amidase [Mycobacterium tuberculosis H37Rv]	4240.57	4255.4	3612.44	3338.03	3498.23	4241.73	3878.4	4547.57	5212.32	2570.98	2590.31	2243.64	4235.02	4196.67	3887.78	4843.84	5085.51	9011.64	5268.9	6534.24	7419.05	5235.33	7118.1	7698.76	0.0358464	0.674755	-0.567564	0.126899
15609510	Rv2373c	dnaJ2	gi|15609510|ref|NP_216889.1|	2	chaperone protein DnaJ [Mycobacterium tuberculosis H37Rv]	239.539	396.821	271.802	45.7249	74.8771	32.7589	283.81	261.758	509.049	132.158	157.927	70.4928	269.079	159.039	161.45	38.5072	31.1504	190.204	282.786	853.492	27.3013	216.071	357.723	169.046	0.774358	0.863429	-0.21185	0.867417
15609528	Rv2391	sirA	gi|15609528|ref|NP_216907.1|	9	sulfite reductase [Mycobacterium tuberculosis H37Rv]	9179.65	11414.9	9951.48	12732.1	6979.7	11542.2	7277.14	13849.9	10169.5	12667.2	10635.4	12041	7032.23	18552.6	11304.7	6398.53	19505.8	7488.05	5941.07	32801.8	7982.68	12128.4	13184.2	6539.36	0.769928	1.10084	0.138605	0.867417
15609531	Rv2394	ggtB	gi|15609531|ref|NP_216910.1|	2	gamma-glutamyltranspeptidase precursor GgtB [Mycobacterium tuberculosis H37Rv]	175.954	140.6	123.713	27.2807	150.478	12.1241	135.438	45.7393	116.486	302.817	370.468	359.85	102.722	51.5513	462.981	96.3022	51.8	400.219	16.6207	355.508	36.8196	1830.58	427.81	1016.94	5.9236e-06	0.154204	-2.69709	0.000189039
15609547	Rv2410c	-	gi|15609547|ref|NP_216926.1|	2	hypothetical protein Rv2410c [Mycobacterium tuberculosis H37Rv]	3265.52	3294.99	3257.68	191.963	2057.87	252.61	4286.83	2304.51	4712.22	876.854	2220.02	306.675	3445.11	1144.59	2418.49	792.511	4135.96	5568.02	4358.06	6106.92	8216.49	6641.79	6880.41	10645.8	0.000882239	0.373658	-1.42021	0.00829958
15609548	Rv2411c	-	gi|15609548|ref|NP_216927.1|	6	hypothetical protein Rv2411c [Mycobacterium tuberculosis H37Rv]	4255.47	3523.31	4129.66	4709.18	4221.29	5671.4	3751.12	4832.99	4046.32	7604.14	7497.57	6464.25	2604.22	3776.21	4194.52	2293.13	2412.09	1375.57	2333.01	2267.95	2908.82	1759.52	2752.87	2774.34	0.120844	1.66393	0.734594	0.274669
15609564	Rv2427c	proA	gi|15609564|ref|NP_216943.1|	4	gamma-glutamyl phosphate reductase [Mycobacterium tuberculosis H37Rv]	9264.83	12438	9105.78	10220	13802.8	12966.5	8435.64	6355.05	10594	9839.16	12022.1	8308.46	7857.49	11179.7	8430.24	9409.66	11786.3	12124.3	20875.6	9076.96	20406.4	8751.81	13090.2	14480.8	0.676974	0.922282	-0.11672	0.807634
15609565	Rv2428	ahpC	gi|15609565|ref|NP_216944.1|	3	alkyl hydroperoxide reductase subunit C [Mycobacterium tuberculosis H37Rv]	563.725	258.287	364.988	141.662	300.168	43.3063	6789.82	956.198	1810.01	203.509	190.555	134.221	412.531	66.8702	186.958	794.355	1708.86	2475.89	166.345	772.438	1283.95	1986.12	2061.32	1027.96	0.402789	0.552374	-0.856282	0.594666
15609566	Rv2429	ahpD	gi|15609566|ref|NP_216945.1|	2	alkyl hydroperoxide reductase AphD [Mycobacterium tuberculosis H37Rv]	582.327	224.198	637.752	189.013	219.863	1125.55	1854.54	1171.08	1398.1	193.313	102.293	160.834	159.63	228.812	161.399	1220.87	789.936	2021.87	232.486	1758.27	2110.4	1327.72	1407.69	1991.65	0.0731381	0.499934	-1.00019	0.203584
15609576	Rv2439c	proB	gi|15609576|ref|NP_216955.1|	2	glutamate 5-kinase protein [Mycobacterium tuberculosis H37Rv]	723.143	494.86	398.039	1369.69	1105.67	1341.22	736.78	803.906	662.79	721.214	427.696	718.257	220.424	785.691	1041.09	839.145	342.525	634.242	445.933	537.064	263.508	493.309	701.923	179.756	0.233521	1.51824	0.602397	0.421044
15609579	Rv2442c	rplU	gi|15609579|ref|NP_216958.1|	2	50S ribosomal protein L21 [Mycobacterium tuberculosis H37Rv]	4617.19	5013.78	6709.3	2915.25	5345.6	8187.93	5061.18	3289.63	3084.24	2053.44	2585.17	3856.45	6251.98	3355.16	4977.82	2377.43	3140.12	1684.34	848.718	1410.51	448.013	1847.52	257.655	1607.74	0.0518124	2.97083	1.57087	0.161477
15609581	Rv2444c	rne	gi|15609581|ref|NP_216960.1|	9	ribonuclease E [Mycobacterium tuberculosis H37Rv]	7083.72	9352.54	7035.08	18766.2	6379	8881.37	3971.04	14243	3969.67	13918.9	11269.7	16244.2	4086.39	9489.47	7773.81	8654.25	8011.45	4060	6649.86	4941.17	2456.66	3055.21	7241.83	2053.95	0.112372	2.05001	1.03563	0.261259
15609582	Rv2445c	ndkA	gi|15609582|ref|NP_216961.1|	5	nucleoside diphosphate kinase [Mycobacterium tuberculosis H37Rv]	2825.95	4165.57	4340.33	1755.17	1067.11	4432.8	3300.45	3762.41	3279.35	949.091	888.951	1406.05	3687.43	6789.33	4652.55	8178.22	7883.8	5825.67	400.266	550.575	671.376	4781.01	6992.46	4694.61	0.151655	0.614283	-0.703024	0.317041
15609585	Rv2448c	valS	gi|15609585|ref|NP_216964.1|	16	valine--tRNA ligase [Mycobacterium tuberculosis H37Rv]	18829.4	16625.6	17330.2	13700.3	18816.8	12304.2	18185.5	17759.1	20831.1	18259.7	22616.7	16557.4	16740.2	17832.1	17280.4	19705.5	15179.3	18715.3	20253.1	20950	20851.9	14474.9	15824.1	20726.1	0.50994	1.06201	0.0867958	0.682607
15609586	Rv2449c	-	gi|15609586|ref|NP_216965.1|	7	trans-acting enoyl reductase [Mycobacterium tuberculosis H37Rv]	5034.85	3784.72	5497.94	1593.26	3802.49	1119.57	5581.2	2627.86	3586.99	2916.94	2819.76	2339.87	5660.29	4388.61	3535.71	4107.35	5629.11	3958.27	5185.29	8645.39	6157.58	4749.97	5650.66	9545.03	0.0396657	0.630091	-0.666369	0.135236
15609591	Rv2454c	-	gi|15609591|ref|NP_216970.1|	5	2-oxoglutarate oxidoreductase subunit KorB [Mycobacterium tuberculosis H37Rv]	12116.8	8905.49	8782.39	6149.31	7239.39	7859.39	11424.3	13136.2	12783.9	10146.2	11230.3	9891.65	9039.39	12446.1	12096.6	9307.32	5224.68	6568.01	6683.58	10110	12456.5	18311.6	22001.9	19217.6	6.00115e-07	0.488574	-1.03335	3.58657e-05
15609592	Rv2455c	-	gi|15609592|ref|NP_216971.1|	10	2-oxoglutarate oxidoreductase subunit KorA [Mycobacterium tuberculosis H37Rv]	31674.5	23569.3	26090.1	18533.9	35574.4	23213.5	38468.9	37093	45745.2	27914.4	37477.5	26892.8	38479.9	31914.9	31029.1	29008.8	30590.4	31057.6	28934.9	40081.6	54468.1	41148.4	41586.7	71837.9	0.00383393	0.63568	-0.653628	0.0264985
15609594	Rv2457c	clpX	gi|15609594|ref|NP_216973.1|	3	ATP-dependent CLP protease ATP-binding subunit ClpX [Mycobacterium tuberculosis H37Rv]	146.485	50.895	56.6362	76.2022	149.311	317.623	330.463	150.497	374.813	5.16522	30.534	57.3851	227.458	97.6956	85.8756	297.893	197.756	235.048	28.2404	1324.19	116.506	1712.84	461.877	598.93	0.00226353	0.224392	-2.15591	0.0175553
15609597	Rv2460c	clpP2	gi|15609597|ref|NP_216976.1|	3	ATP-dependent CLP protease proteolytic subunit 2 [Mycobacterium tuberculosis H37Rv]	32916.5	31042.6	40803.6	14016	24228.2	18154.6	35765.6	24588.8	30117.7	13723.5	12163	12327	31728.9	25392.1	30935.4	35692.3	31185.6	32219.3	11671.8	26741.4	15278.1	37080.8	39646.7	45547.8	0.00936941	0.62002	-0.689613	0.0498394
15609599	Rv2462c	tig	gi|15609599|ref|NP_216978.1|	14	trigger factor [Mycobacterium tuberculosis H37Rv]	54839.4	56080.7	72945.3	67836.7	93199.1	69903.6	58381.4	46604.2	51336.5	46240.7	53533.2	44691.8	54773.8	49042.1	48277.4	46602.7	73103.9	84908.2	71049.3	41839	32891.8	58090.7	57829.3	57750.3	0.989895	1.00196	0.00283205	0.995775
15609613	Rv2476c	gdh	gi|15609613|ref|NP_216992.1|	38	NAD-dependent glutamate dehydrogenase [Mycobacterium tuberculosis H37Rv]	94057.2	92735.8	84415.8	97955.5	111570	101970	96669.7	87694.3	88528.3	102856	120032	93771.4	77569.9	89604.2	83255.9	79593.5	76285.5	94032.6	97310	86372.5	89932	90744.4	100220	96064.3	0.641744	0.968651	-0.0459514	0.781789
15609614	Rv2477c	-	gi|15609614|ref|NP_216993.1|	12	macrolide ABC transporter ATP-binding protein [Mycobacterium tuberculosis H37Rv]	31832	30638	25446.5	67646.3	43012.5	41875.4	33079.6	44845.4	33358.3	38303	33427.1	40974.3	29043.2	38335.8	29131.5	24854.2	27803.3	41204.4	41728.5	38582.1	27432.3	37210.9	32737.2	48397.2	0.593251	0.920495	-0.119518	0.752488
15609619	Rv2482c	plsB2	gi|15609619|ref|NP_216998.1|	4	glycerol-3-phosphate acyltransferase [Mycobacterium tuberculosis H37Rv]	6693.03	7492.76	5472.89	9081.17	16517	7609.12	7660.12	3949.29	6929.63	16668.6	12214.7	8929.84	6381.68	5086.59	4884.7	6773.26	7418.56	9758.16	10487.2	4633.42	13470.7	12745.8	8759.38	14856.7	0.113299	0.699762	-0.515063	0.262812
15609620	Rv2483c	plsC	gi|15609620|ref|NP_216999.1|	3	bifunctional L-3-phosphoserine phosphatase/1-acyl-sn-glycerol-3-phosphate acyltransferase [Mycobacterium tuberculosis H37Rv]	1207.87	853.839	1043.15	2351.1	2814.64	4041.02	508.981	928.487	679.828	1086.16	600.69	781.566	223.695	475.225	632.365	795.205	735.474	1173.53	2142.03	606.471	2098.11	690.353	698.354	1195.18	0.517354	1.42529	0.511253	0.688901
15609621	Rv2484c	-	gi|15609621|ref|NP_217000.1|	2	diacyglycerol O-acyltransferase [Mycobacterium tuberculosis H37Rv]	314.31	331.397	211.869	1231.22	1142.11	1537.61	395.303	590.029	406.949	388.729	261.709	592.802	173.438	408.749	120.934	206.639	260.452	332.128	339.955	135.152	529.6	263.906	433.393	162.462	0.415883	1.64682	0.71968	0.604562
15609632	Rv2495c	bkdC	gi|15609632|ref|NP_217011.1|	5	branched-chain keto acid dehydrogenase E2 component [Mycobacterium tuberculosis H37Rv]	17992.1	24986.9	15001	45152.1	24685.8	19717	7804.62	65968.8	8281.34	30569.2	9385.34	43276.4	5508.37	64462.4	29138.9	31516.1	24796.8	20560.7	22639.5	7958.64	21212.6	29197.3	24822.6	12068.8	0.717244	1.16859	0.224768	0.834731
15609633	Rv2496c	bkdB	gi|15609633|ref|NP_217012.1|	3	branched-chain keto acid dehydrogenase E1 component subunit beta [Mycobacterium tuberculosis H37Rv]	1803.17	1548.27	1674.47	925.271	1418.71	1079.38	2369.64	1733.14	3750.92	1316.52	1828.13	618.452	3432.7	2337.7	1853.63	1532.82	1667.39	2131.36	1945.83	3770.94	3066.86	1572.15	1226.65	814.841	0.142952	1.65268	0.724804	0.304485
15609634	Rv2497c	bkdA	gi|15609634|ref|NP_217013.1|	2	branched-chain keto acid dehydrogenase E1 component subunit alpha [Mycobacterium tuberculosis H37Rv]	2047.47	1794.54	2440.21	3325.44	4684.12	1905.84	1833.49	2093.32	1054.73	1686.39	1274.06	1662.45	1679.61	1413.44	2191.02	2159.53	1753.39	1659.22	3071.97	1469.62	769.086	1800.49	1534.66	2112.67	0.720671	1.10054	0.138217	0.836978
15609637	Rv2500c	fadE19	gi|15609637|ref|NP_217016.1|	4	acyl-CoA dehydrogenase FadE19 [Mycobacterium tuberculosis H37Rv]	12062.5	11161.5	13564.7	9556.42	12844	9295.12	12537.6	11811.1	17370.8	10453.8	12591	8019.56	12858.9	12306	12715.9	13363.1	11273.6	13614.6	9091.13	18248.2	15684.8	15240.2	10159.5	16980.8	0.302204	0.877846	-0.187961	0.488183
15609638	Rv2501c	accA1	gi|15609638|ref|NP_217017.1|	2	acetyl-/propionyl-CoA carboxylase subunit alpha [Mycobacterium tuberculosis H37Rv]	390.719	671.489	585.388	672.408	645.054	1291.28	673.949	371.547	1263.28	708.412	1156.32	555.307	673.591	602.632	523.78	609.197	920.49	99.6189	838.712	759.732	109.585	116.901	230.071	382.514	0.0296343	2.76564	1.46761	0.111927
15609639	Rv2502c	accD1	gi|15609639|ref|NP_217018.1|	2	acetyl-/propionyl-CoA carboxylase subunit beta [Mycobacterium tuberculosis H37Rv]	551.497	359.744	618.429	1248.9	1422.33	487.059	572.989	351.55	469.422	1103.42	1168.99	841.969	759.065	850.404	746.736	621.135	394.368	525.505	561.828	791.372	399.701	684.05	983.735	760.248	0.581139	0.873512	-0.1951	0.740825
15609646	Rv2509	-	gi|15609646|ref|NP_217025.1|	7	short-chain type dehydrogenase/reductase [Mycobacterium tuberculosis H37Rv]	7880.27	8753.85	8388.23	7469.81	5450.76	10708.4	8928.83	6775.29	7654.65	6046.57	5187.57	5674.96	7628.61	13249.7	10687.6	7720.98	6410.24	7236.74	7695.36	7361.67	5719.54	8560.38	9534.04	8258.9	0.379819	0.881589	-0.181822	0.569169
15609647	Rv2510c	-	gi|15609647|ref|NP_217026.1|	5	hypothetical protein Rv2510c [Mycobacterium tuberculosis H37Rv]	3182.62	2644.89	2109.56	767.701	3224.79	576.337	3227.78	2269	3190.69	1452.03	1968.37	1003.01	3635.83	2810.37	2437.1	1650.77	2001.98	4418.19	3376.09	4674.1	2943.78	3156.99	3039.99	3399.54	0.328501	0.797387	-0.326648	0.519062
15609658	Rv2521	bcp	gi|15609658|ref|NP_217037.1|	3	peroxiredoxin [Mycobacterium tuberculosis H37Rv]	21396.8	18299.9	25719.7	4094.31	8906.15	7445.77	14789.5	4788.4	13513	8154.87	15670.4	8757.4	9014.46	7951.7	8273.38	6652.56	6752.22	8177.03	5137.56	6632.86	4542.16	7074.91	6648.41	10734.5	0.55686	1.25388	0.326401	0.719809
15609661	Rv2524c	fas	gi|15609661|ref|NP_217040.1|	58	fatty acid synthase [Mycobacterium tuberculosis H37Rv]	191391	130296	102816	98888.4	189027	170353	151480	120230	83116.7	158304	132381	114327	157307	123012	124876	255539	221816	263104	190326	84179	94874.1	151240	154230	149042	0.970973	0.992476	-0.0108962	0.986508
15609665	Rv2528c	mrr	gi|15609665|ref|NP_217044.1|	6	restriction system protein [Mycobacterium tuberculosis H37Rv]	3020.2	2301.68	3716.77	1167.59	4032.63	3017.39	4118.96	2388.09	3680.73	1454.44	1501.79	1406.77	4603.45	2476.13	3445.11	3612.93	4527.2	2807.68	4475.52	4206.58	3761.28	4920.74	6073.18	8717.66	0.000129977	0.476319	-1.07	0.00178455
15609671	Rv2534c	efp	gi|15609671|ref|NP_217050.1|	2	elongation factor P [Mycobacterium tuberculosis H37Rv]	2472.72	2766.77	3784.08	1157.86	1129.61	870.255	2221.92	1581.97	3168.57	996.836	1791.09	1215.2	2449.34	1673.98	2016.37	1556.81	1432.75	1979.05	534.35	1542.52	191.694	934.867	1292.58	1253	0.269272	1.49955	0.58453	0.452199
15609672	Rv2535c	pepQ	gi|15609672|ref|NP_217051.1|	7	cytoplasmic peptidase PepQ [Mycobacterium tuberculosis H37Rv]	22225.1	21296.8	21318.1	24764.1	28141.6	26521.7	18382.9	14636.3	11504.9	22132.3	21345.3	25324.4	21461.5	13956.2	18825.2	26951.1	16889.6	21418.1	16953	9073.29	12161.5	21064.1	17289.7	14040.5	0.478077	1.1323	0.179259	0.654617
15609675	Rv2538c	aroB	gi|15609675|ref|NP_217054.1|	2	3-dehydroquinate synthase [Mycobacterium tuberculosis H37Rv]	413.35	557.858	291.064	18.4753	9.811	0	432.445	31.0962	1416.13	174.136	209.506	158.991	279.577	88.3033	266.695	0	194.521	440.236	416.294	3621.02	589.874	31.4685	556.622	130.565	0.645766	1.91019	0.933716	0.784806
15609677	Rv2540c	aroF	gi|15609677|ref|NP_217056.1|	4	chorismate synthase [Mycobacterium tuberculosis H37Rv]	1006.81	1325.07	998.506	412.986	664.807	617.106	957.594	1679.12	1349.88	280.233	506.78	176.891	1092.62	1150.36	867.889	1625.57	1996.16	2973.81	3024.83	2313.17	2370.5	896.194	851.008	996.437	0.434274	1.42619	0.512168	0.620148
15609692	Rv2555c	alaS	gi|15609692|ref|NP_217071.1|	5	alanine--tRNA ligase [Mycobacterium tuberculosis H37Rv]	7086.84	7772.27	6937.27	15473.7	4891.96	10802.8	7394.77	7326.04	7696.58	12662.3	10765.5	12987.4	5473.06	11935.9	11089.6	4569.67	2602.69	2882.99	8060.38	1356.95	1886.3	4331.41	3736.08	5698.88	0.193781	1.67754	0.746343	0.3743
15609700	Rv2563	-	gi|15609700|ref|NP_217079.1|	7	glutamine ABC transporter permease [Mycobacterium tuberculosis H37Rv]	14932.3	11988.8	13752.7	6640.31	13619	13969.8	14980.4	14063.2	17498.9	9071.91	10810.1	8128.11	17198.5	19074.4	18621.5	20603.4	17902.3	15958.8	14534.3	8802.27	23386.4	24201.8	20772.1	35957	0.000340046	0.539327	-0.890769	0.00388188
15609701	Rv2564	glnQ	gi|15609701|ref|NP_217080.1|	6	glutamine ABC transporter ATP-binding protein [Mycobacterium tuberculosis H37Rv]	16465.4	14364.2	16602	14879.9	15215.3	15568.8	16011.8	13797.4	19188.4	16077.3	18604.4	16326.2	18886.4	18170.6	17661.2	23627.7	15048.3	16561.7	13584.2	30364.4	17112.5	27804.6	31729.7	32240.6	5.95399e-06	0.566788	-0.819119	0.000189039
15609702	Rv2565	-	gi|15609702|ref|NP_217081.1|	10	NTE family protein [Mycobacterium tuberculosis H37Rv]	9418.75	11153.2	10250.2	11297.2	18430	18862.6	15513.9	13399	16351.6	12049.4	13567.4	12028.2	13933.2	12418	10637.7	9546.38	13394.2	15409.7	15027.4	25161.5	22063.9	12515.2	17208.2	17442.6	0.564561	0.908381	-0.138631	0.72515
15609703	Rv2566	-	gi|15609703|ref|NP_217082.1|	7	hypothetical protein Rv2566 [Mycobacterium tuberculosis H37Rv]	6674.38	4582.27	5260.25	2925.26	2613.52	10051.9	6382.87	6486.86	5847.79	3404.42	7687.49	5314.22	5594.9	5766.31	5006.99	3615.85	2443.96	3221.58	2862.05	3189.95	3977.2	5585.06	6627.45	9412.72	0.0662415	0.679828	-0.556759	0.190655
15609704	Rv2567	-	gi|15609704|ref|NP_217083.1|	5	alanine/leucine-rich protein [Mycobacterium tuberculosis H37Rv]	46.3753	218.387	33.4254	1168.5	1169.62	626.529	437.964	29.2371	247.138	1281.01	1102.93	804.093	867.692	106.515	69.0137	477.243	279.676	532.604	1087.4	962.79	169.32	866.992	226.595	362.803	0.788581	1.14936	0.200835	0.875627
15609709	Rv2572c	aspS	gi|15609709|ref|NP_217088.1|	2	aspartate--tRNA ligase [Mycobacterium tuberculosis H37Rv]	395.488	565.824	558.768	997.322	268.136	47.7784	46.5615	635.443	172.256	1467.24	445.869	1455.55	56.9901	645.106	632.726	51.3024	196.694	113.029	361.64	486.088	369.959	0	51.5606	26.3459	0.078239	18.2816	4.19232	0.208091
15609711	Rv2574	-	gi|15609711|ref|NP_217090.1|	2	hypothetical protein Rv2574 [Mycobacterium tuberculosis H37Rv]	3245.28	3412.23	4984.62	489.216	3026.92	3367.92	5481.55	1822.58	7363.18	1371.98	3328.01	1260.44	4224	2454.21	2885.3	2585.89	2039.68	6345.12	2920.21	5846.01	2436.59	4293.74	4143.28	2317.2	0.845591	0.941703	-0.0866554	0.90529
15609719	Rv2582	ppiB	gi|15609719|ref|NP_217098.1|	4	peptidyl-prolyl cis-trans isomerase B [Mycobacterium tuberculosis H37Rv]	4981.66	3987.07	5015.74	7571.54	8793.06	5897.28	9717.04	6190.25	8818.52	9145.86	9266.03	9176.78	7086.95	4218.27	4435.22	5672.84	9366.2	16095.2	6184.36	11344.1	15120.9	6048.48	7553.78	15552.2	0.435202	0.823619	-0.279952	0.620148
15609722	Rv2585c	-	gi|15609722|ref|NP_217101.1|	2	lipoprotein [Mycobacterium tuberculosis H37Rv]	17.2939	80.0116	6.9778	526.55	0	150.404	3.20909	52.294	0.473952	347.055	23.772	353.421	0	110.357	65.3911	0	4.09493	250.901	40.4693	479.197	26.3898	0	18.6918	7.71964	0.267371	13.7292	3.77918	0.44975
15609725	Rv2588c	yajC	gi|15609725|ref|NP_217104.1|	2	membrane protein secretion factor YajC [Mycobacterium tuberculosis H37Rv]	2553.46	1608.11	4639.24	654.54	806.503	327.582	4760.45	2496.29	5794.91	144.008	346.914	270.708	3444.98	2147.39	2255.44	201.062	388.475	323.362	1203.76	3021.99	1158.5	4473.81	137.06	6482.02	0.124658	0.496427	-1.01035	0.277747
15609726	Rv2589	gabT	gi|15609726|ref|NP_217105.1|	2	4-aminobutyrate aminotransferase [Mycobacterium tuberculosis H37Rv]	802.207	1395.98	505.786	496.961	1902.4	1478.75	1543.5	246.31	1520.22	899.555	736.329	320.11	1030.04	1068.29	712.203	556.58	1410.22	1655.42	2401.26	1863.07	990.659	735.29	321.995	572.561	0.106163	2.06293	1.0447	0.252603
15609727	Rv2590	fadD9	gi|15609727|ref|NP_217106.1|	5	fatty-acid--CoA ligase FadD9 [Mycobacterium tuberculosis H37Rv]	5580.06	5578.96	4291.58	3884.18	6501.36	5337.69	2971.82	4110.4	2401.95	4994.47	4228.04	5970.5	2620.17	5188.7	4688.34	5831.41	6458.72	6405.75	4599.91	3403.27	5326.64	9887.87	9241.82	9537.79	1.33377e-06	0.500188	-0.999457	6.77554e-05
15609742	Rv2605c	tesB2	gi|15609742|ref|NP_217121.1|	2	acyl-CoA thioesterase TesB [Mycobacterium tuberculosis H37Rv]	6173.36	4220.95	4053.7	9808.24	4179.56	8402.46	3865.02	4171.21	2195.77	6631.05	4762.56	6480.91	2596.34	3832.88	5029.72	3282.56	4185.71	2378.49	1949.46	2010.93	1910.07	3269.11	2427.52	1925.7	0.156518	1.72652	0.787869	0.323874
15609743	Rv2606c	snzP	gi|15609743|ref|NP_217122.1|	5	pyridoxine biosynthesis protein [Mycobacterium tuberculosis H37Rv]	29052.8	29621.1	32446.9	13299.5	28071.1	29292.6	27354.1	23117.7	23228.9	15328	17609.4	12563.5	24054.6	23988	28395.5	30112.4	30070.5	23912.5	29588	22899.7	24254.3	31598.2	26001	50645.8	0.0118459	0.683979	-0.547977	0.0578627
15609744	Rv2607	pdxH	gi|15609744|ref|NP_217123.1|	2	pyridoxine/pyridoxamine 5'-phosphate oxidase [Mycobacterium tuberculosis H37Rv]	306.953	323.178	138.734	89.5797	1296.25	859.547	410.709	402.492	1057.4	149.45	11.8437	241.171	435.639	132.065	385.154	284.23	542.361	359.263	732.887	785.31	579.49	321.47	365.776	107.98	0.349346	1.71087	0.77473	0.540237
15609751	Rv2614c	thrS	gi|15609751|ref|NP_217130.1|	7	threonine--tRNA ligase [Mycobacterium tuberculosis H37Rv]	9548.38	10354.3	9094.4	7224.3	3471.78	3420.97	7930.59	7341.15	8988.53	12425.5	11852.9	9481.19	8781.87	8985.25	7482.49	4808.4	5628.06	6568.11	7940.82	4382.25	4928.66	4402.96	4918.11	3656.04	0.0372054	1.76839	0.822434	0.129899
15609759	Rv2622	-	gi|15609759|ref|NP_217138.1|	2	methyltransferase [Mycobacterium tuberculosis H37Rv]	4035.96	2929.81	4081.29	2574.41	4358.44	3658.03	2887.74	1954.04	2976.58	2390.15	2686.77	2166.56	2698.77	1805.92	1989.56	3281.7	3501.96	2842.07	3891.3	3674.34	2945.81	3240.34	2252.85	3771.18	0.876884	0.976571	-0.0342039	0.929003
15609760	Rv2623	TB31.7	gi|15609760|ref|NP_217139.1|	10	universal stress protein [Mycobacterium tuberculosis H37Rv]	69293.6	31443.6	34749.6	30152.6	41837.2	29565.3	123865	53525.1	33123.5	24528.6	24405.5	84856.1	133318	34252.3	94462.8	27703.6	26899.7	27950.8	36581.4	49172.8	36643.6	145003	99842.8	112806	0.00187207	0.418734	-1.25589	0.0157466
15609761	Rv2624c	-	gi|15609761|ref|NP_217140.1|	4	universal stress protein [Mycobacterium tuberculosis H37Rv]	2379.43	1304.95	1657.53	2328.01	3030.38	2125.05	4379.8	1116.95	1481.91	1956.73	1764.07	6328.14	3897.31	689.665	2817.55	633.303	850.009	1214.29	1788.71	1621.65	2219.3	3012.92	5476.77	738.559	0.331857	0.705671	-0.502933	0.520644
15609763	Rv2626c	hrp1	gi|15609763|ref|NP_217142.1|	2	hypoxic response protein [Mycobacterium tuberculosis H37Rv]	15158.9	2436.02	5791.63	7435.62	14323.1	7300.89	24402.2	9856.31	5449.45	3065.39	2112.3	11985.7	35867.4	8796.19	33976	3576.4	3166.44	7608.28	5255.02	3701.94	3450.3	38465	30505.5	21578.8	0.00296754	0.33875	-1.56171	0.0216908
15609764	Rv2627c	-	gi|15609764|ref|NP_217143.1|	3	hypothetical protein Rv2627c [Mycobacterium tuberculosis H37Rv]	3007.47	971.248	1382.35	3208.53	4943.38	2577.35	5978.77	2354.93	1701.59	1628.62	1698.15	5233.54	9401.13	2185.93	4595.7	1502.54	1415.63	2327.63	2160.66	4374.55	936.132	8306.92	7552.77	8120.03	0.000533923	0.378807	-1.40046	0.00583297
15609766	Rv2629	-	gi|15609766|ref|NP_217145.1|	11	hypothetical protein Rv2629 [Mycobacterium tuberculosis H37Rv]	16962.5	6008.37	5941.6	6260.18	4920.95	7849.05	24379.6	9458.23	9079.75	7233.49	7746.16	29487.9	26703.6	9496.24	19444.9	3798.01	4178.97	5533.38	8513.32	8099.74	8344.73	18418.5	12693.3	18815.7	0.223062	0.656496	-0.607141	0.40908
15609810	Rv2673	aftC	gi|15609810|ref|NP_217189.1|	2	alpha-(1-_3)-arabinofuranosyltransferase [Mycobacterium tuberculosis H37Rv]	362.816	149.02	95.6621	428.346	171.073	1077.51	565.993	656.087	235.767	160.401	507.865	268.069	519.974	451.769	337.783	765.973	584.279	313.091	384.452	975.159	788.284	1596.83	2010.09	3459.53	8.70603e-08	0.198107	-2.33565	6.80409e-06
15609813	Rv2676c	-	gi|15609813|ref|NP_217192.1|	3	hypothetical protein Rv2676c [Mycobacterium tuberculosis H37Rv]	1907.68	1660	2709.33	1306.44	602.99	756.916	1489.27	560.389	1489.25	1326.22	819.632	606.629	850.656	1150.03	1232.35	1562.6	1335.58	174.834	193.302	1105.43	66.9206	851.31	440.791	352.091	0.163077	1.99025	0.992949	0.330938
15609816	Rv2679	echA15	gi|15609816|ref|NP_217195.1|	2	enoyl-CoA hydratase EchA15 [Mycobacterium tuberculosis H37Rv]	1844.56	2216.78	1193.78	83.5262	1955.37	2413.14	2071.65	844.319	2631.05	435.126	1720.46	576.645	2314.64	1181.71	1592.84	2949.75	2582.24	2280.55	3863.17	1369.45	1219.62	2726.43	1842.55	4689.63	0.0402878	0.576149	-0.795487	0.136441
15609839	Rv2702	ppgK	gi|15609839|ref|NP_217218.1|	2	polyphosphate glucokinase [Mycobacterium tuberculosis H37Rv]	2012.61	2236.9	2776.88	184.934	678.8	117.26	2028.21	884.113	1404.73	298.38	402.651	195.05	1767.99	1879.58	1652.01	2831.88	3964.88	4698.09	4586.84	2319.86	4311.75	935.963	2817.05	1453.09	0.79971	1.13146	0.178185	0.883122
15609840	Rv2703	sigA	gi|15609840|ref|NP_217219.1|	5	RNA polymerase sigma factor SigA [Mycobacterium tuberculosis H37Rv]	5764.83	5997.57	4285.41	7446.45	7519.85	6456.8	4862.57	4974.23	4590.9	6301.44	3682.59	5328.57	3539.5	4032.56	5884.7	5878.78	10488.8	8203.66	7205.64	4179.39	6115.65	3857.78	6471.6	4845.53	0.450685	1.15548	0.208489	0.631581
15609848	Rv2711	ideR	gi|15609848|ref|NP_217227.1|	5	iron-dependent repressor and activator IdeR [Mycobacterium tuberculosis H37Rv]	1325.41	1539.26	1575.34	310.399	766.849	1226.05	1547.4	2001.83	1825.45	333.736	735.3	368.904	1486.66	1524.32	1588.63	2955.4	3734.42	3849.84	1640.66	3324.43	1709.62	5435.66	3922.29	4445.79	0.00010661	0.366049	-1.44989	0.00158923
15609850	Rv2713	sthA	gi|15609850|ref|NP_217229.1|	6	pyridine nucleotide transhydrogenase [Mycobacterium tuberculosis H37Rv]	4592.72	6876.78	4459.63	11616.9	7180.36	7837.19	2583.49	7054.89	2812.41	13346.7	10830	11664.8	2299.63	7270.96	4984.15	3085.79	3780.64	3985.3	3652.22	2823.37	3901.6	4203.77	4021.42	3998.04	0.335199	1.48008	0.565675	0.522335
15609851	Rv2714	-	gi|15609851|ref|NP_217230.1|	4	alanine/leucine-rich protein [Mycobacterium tuberculosis H37Rv]	892.325	1064.37	1293.88	179.711	604.771	279.455	867.497	425.189	704.235	277.549	261.653	179.509	929.325	332.835	758.105	478.005	1357.26	1907.22	1716.31	1324.87	1408.42	1534.02	1850.55	1979.86	0.00507842	0.459175	-1.12288	0.0324508
15609852	Rv2715	-	gi|15609852|ref|NP_217231.1|	8	hydrolase [Mycobacterium tuberculosis H37Rv]	11981.3	10636.7	10595.2	6163.52	5816.76	11118.3	13313.8	14117.7	19240.6	13013.3	12928	8916.61	6699.15	8527.81	9188.3	5342.16	5380.54	6286.49	5043.94	11112.8	13119.9	11248.9	9152.18	20892.6	0.136126	0.721462	-0.471004	0.297428
15609853	Rv2716	-	gi|15609853|ref|NP_217232.1|	3	hypothetical protein Rv2716 [Mycobacterium tuberculosis H37Rv]	663.195	2132.72	259.23	4270.72	4408.17	3887.56	250.061	1159.08	76.1448	3885.32	6107.94	3798.66	2488.12	2183.34	2291.42	1554.48	2750.87	910.349	2000.41	2092.24	2625.81	1650.84	1137.45	434.884	0.181644	2.20704	1.14211	0.358233
15609855	Rv2718c	nrdR	gi|15609855|ref|NP_217234.1|	2	transcriptional regulator NrdR [Mycobacterium tuberculosis H37Rv]	4716.72	3478.59	4696.53	603.257	2092.47	1571.92	5538.06	3797.72	5494.74	545.21	1243.29	610.228	5554.33	4711.37	3208.44	3091.64	4152.55	4078.89	2291.17	3310.62	6947.61	4357.14	3770.21	6383.58	0.213626	0.70622	-0.501811	0.399713
15609858	Rv2721c	-	gi|15609858|ref|NP_217237.1|	7	transmembrane alanine/glycine-rich protein [Mycobacterium tuberculosis H37Rv]	12744.5	8666.16	11762.9	4994.22	6073.66	9090.95	10471.6	9640.65	12433.8	7338.28	7416.71	11221.6	13751.4	12365.2	12860.5	13761.7	16446.4	20146.7	11255.8	13824.8	20621.3	16337.7	18560.2	17419.1	0.0262518	0.674156	-0.568845	0.104187
15609861	Rv2724c	fadE20	gi|15609861|ref|NP_217240.1|	2	acyl-CoA dehydrogenase FadE20 [Mycobacterium tuberculosis H37Rv]	318.817	306.83	254.807	454.828	259.012	224.745	270.1	723.661	179.86	401.984	232.018	636.261	214.253	480.765	524.936	538.86	289.815	164.681	105.756	114.76	282.484	281.011	312.647	356.988	0.878376	1.0488	0.0687339	0.929612
15609868	Rv2731	-	gi|15609868|ref|NP_217247.1|	2	alanine/arginine-rich protein [Mycobacterium tuberculosis H37Rv]	982.636	1058.9	1048.66	166.782	201.816	1446.9	622.542	574.282	1477.62	994.78	684.85	355.705	716.41	728.763	673.971	1624.6	2013.18	960.947	1636.29	928.395	222.243	1376.11	1130.66	283.052	0.951558	0.979084	-0.0304952	0.973422
15609869	Rv2732c	-	gi|15609869|ref|NP_217248.1|	2	transmembrane protein [Mycobacterium tuberculosis H37Rv]	144.802	175.358	37.1783	223.226	18.081	16.1078	204.426	1091.23	400.737	200.12	303.205	227.263	230.376	693.356	298.225	6.00128	66.3616	84.0498	120.159	544.879	217.848	353.307	414.19	442.917	0.332206	0.625877	-0.676049	0.520644
15609874	Rv2737c	recA	gi|15609874|ref|NP_217253.1|	3	recombinase A [Mycobacterium tuberculosis H37Rv]	358.283	195.933	304.814	135.494	222.654	28.0208	660.775	282.662	338.085	113.344	149.677	84.2239	455.988	320.912	366.496	577.871	59.3227	397.422	180.145	1940.13	812.415	980.71	1283.84	730.928	0.0201171	0.380797	-1.39291	0.0862406
15609877	Rv2740	ephG	gi|15609877|ref|NP_217256.1|	6	epoxide hydrolase [Mycobacterium tuberculosis H37Rv]	16322	26728.4	24091.2	16859.8	9254.74	14807.1	13242.7	18648.1	14346.9	22222.8	22138.2	23763.6	16844.1	21720.5	18651.7	8075.02	7708.74	6060.74	1673.6	3684.39	646.329	7995.99	11133.6	9513.11	0.278094	1.53363	0.616948	0.461673
15609888	Rv2751	-	gi|15609888|ref|NP_217267.1|	4	hypothetical protein Rv2751 [Mycobacterium tuberculosis H37Rv]	4452.76	5625.2	5023.67	6271.05	9372.55	9228.83	7001.22	5320.04	5694.62	6520.48	9222.2	7113.41	6253.94	4080.98	5519.36	3097.77	3681.51	2821.25	4602.47	2651.73	2690.59	4126.92	5460.49	7828.34	0.833895	0.953535	-0.0686429	0.900358
15609890	Rv2753c	dapA	gi|15609890|ref|NP_217269.1|	2	4-hydroxy-tetrahydrodipicolinate synthase [Mycobacterium tuberculosis H37Rv]	4388.14	3938.96	4271.87	1003.5	2683.58	2444.78	3813.34	4307.43	3112.25	1091.25	1375.58	1174.31	3394.93	3513.69	3386.32	3251.23	4413.31	4069.03	4646.64	4884.14	5262.95	3864.79	3183.42	4141.92	0.627795	0.899099	-0.153448	0.774695
15609910	Rv2773c	dapB	gi|15609910|ref|NP_217289.1|	2	4-hydroxy-tetrahydrodipicolinate reductase [Mycobacterium tuberculosis H37Rv]	5314.17	5167.67	6373.19	3100.98	4122.49	8883.22	4734.14	3606.5	5262.14	2117.21	2764.68	2112.16	4697.75	4476.76	4755.16	3994.69	6326.82	253.636	4632.78	4596.8	3097.32	3804.84	1122.71	9253	0.749949	0.910606	-0.1351	0.85516
15609915	Rv2778c	-	gi|15609915|ref|NP_217294.1|	3	hypothetical protein Rv2778c [Mycobacterium tuberculosis H37Rv]	0	25.9793	0	167.314	23.5672	3.38847	49.2107	599.646	22.3051	61.8482	154.711	358.071	4.44397	34.0147	20.15	7.20303	33.596	338.851	9.47377	130.554	54.8944	611.906	1151.24	307.709	6.82872e-05	0.144814	-2.78773	0.00117593
15609917	Rv2780	ald	gi|15609917|ref|NP_217296.1|	3	L-alanine dehydrogenase [Mycobacterium tuberculosis H37Rv]	153.618	392.526	111.017	34.4965	1.51252	198.916	27.585	294.377	327.206	9.63848	93.0155	27.3029	14.4833	100.69	72.3451	111.802	10.0986	40.3973	182.161	191.133	831.301	207.191	500.917	152.162	0.270149	0.53565	-0.900638	0.452923
15609920	Rv2783c	gpsI	gi|15609920|ref|NP_217299.1|	26	bifunctional guanosine pentaphosphate synthetase/polyribonucleotide nucleotidyltransferase [Mycobacterium tuberculosis H37Rv]	281968	286605	279755	306900	475987	233473	210017	181626	219869	500961	440822	323014	257375	248270	238575	279603	305841	376547	373105	141346	158989	160140	160541	193960	0.0482457	1.69901	0.764691	0.154916
15609922	Rv2785c	rpsO	gi|15609922|ref|NP_217301.1|	2	30S ribosomal protein S15 [Mycobacterium tuberculosis H37Rv]	4736.69	4159.82	6876.51	3814.08	2062.89	3987.57	3556.43	3070.75	3505.22	1777.78	1424.39	2017.37	4035.79	4269.03	4978.21	7584.1	8167.8	5373.09	1045.58	891.723	1641.89	7892.26	7625.88	3260.07	0.0692826	0.600823	-0.734988	0.196623
15609926	Rv2789c	fadE21	gi|15609926|ref|NP_217305.1|	2	acyl-CoA dehydrogenase FadE21 [Mycobacterium tuberculosis H37Rv]	374.532	498.031	766.896	1032.57	136.554	1394.19	24.7833	1077.81	862.83	414.222	552.123	612.373	315.982	555.179	694.49	53.5262	71.39	759.227	0	17.4144	240.546	47.2236	1121.36	160.829	0.832827	1.12345	0.167932	0.900162
15609930	Rv2793c	truB	gi|15609930|ref|NP_217309.1|	2	tRNA pseudouridine synthase B [Mycobacterium tuberculosis H37Rv]	250.239	373.244	159.979	360.24	410.267	570.534	95.7186	101.975	109.243	513.331	321.888	407.55	130.272	258.934	255.591	12.8396	178.54	171.199	308.306	186.616	169.043	112.134	164.216	130.244	0.179551	1.87816	0.909321	0.356297
15609968	Rv2831	echA16	gi|15609968|ref|NP_217347.1|	5	enoyl-CoA hydratase EchA16 [Mycobacterium tuberculosis H37Rv]	10261.2	10438	9414.47	2179.02	2816.35	4083.09	9933.51	4354.45	9369.26	3445.13	4661.22	2989.01	13225.2	9106.91	11097.3	12782.7	12196.8	9613.25	8977.17	8970.19	8082.97	16059.5	17678.8	25095.1	3.74778e-05	0.407925	-1.29362	0.000782301
15609974	Rv2837c	-	gi|15609974|ref|NP_217353.1|	2	bifunctional oligoribonuclease/PAP phosphatase NrnA [Mycobacterium tuberculosis H37Rv]	573.984	548.997	694.039	2554.11	1901.58	3455.57	928.257	618.446	391.783	1089.57	871.717	1381.02	957.686	702.209	1278.58	855.484	860.483	608.095	893.249	705.567	722.753	897.07	326.587	876.202	0.399447	1.53705	0.620168	0.59074
15609976	Rv2839c	infB	gi|15609976|ref|NP_217355.1|	14	translation initiation factor IF-2 [Mycobacterium tuberculosis H37Rv]	19408.5	15691.1	22652.2	36227.8	24868.7	36733.1	20620.3	18971.5	17836.6	23613.1	34807.2	25997.1	22595.2	21611.6	22802.8	17754.5	13332.9	18266	16425.8	23674.8	16977.1	24262.3	26618.8	33062.6	0.170949	0.801333	-0.319526	0.344611
15609982	Rv2845c	proS	gi|15609982|ref|NP_217361.1|	8	proline--tRNA ligase [Mycobacterium tuberculosis H37Rv]	7716.4	8087.03	8022.69	5025.82	9250.32	5963.79	5292.98	5215.89	7845.15	7538.64	10757.8	7394.04	7357.67	6061.33	6900.95	4908.23	6669.27	6792.98	6663.55	5626.93	5806.31	7141.14	8528.6	3773.15	0.671547	1.06464	0.0903653	0.804589
15609987	Rv2850c	-	gi|15609987|ref|NP_217366.1|	2	magnesium chelatase [Mycobacterium tuberculosis H37Rv]	552.526	48.7755	709.566	884.149	789.759	1091.12	392.875	313.414	660.225	182.637	598.172	409.172	388.042	28.986	133.206	149.678	19.1696	420.012	722.147	246.423	882.926	245.493	225.086	469.673	0.446035	1.46207	0.548008	0.627449
15609989	Rv2852c	mqo	gi|15609989|ref|NP_217368.1|	2	malate:quinone oxidoreductase [Mycobacterium tuberculosis H37Rv]	177.856	250.487	124.605	345.094	215.575	845.173	390.224	543.036	386.267	0	177.723	317.892	323.51	481.343	392.904	78.183	0	0	170.42	687.375	29.9205	178.932	179.406	147.676	0.404443	1.67629	0.745272	0.594666
15609995	Rv2858c	aldC	gi|15609995|ref|NP_217374.1|	5	aldehyde dehydrogenase AldC [Mycobacterium tuberculosis H37Rv]	1262.94	1358.35	1342.62	1179.1	1070.53	705.748	1252.15	1421.61	1387.02	1815.31	2087.65	1611.93	1515.47	1146.39	1116.98	296.345	661.81	303.075	1287.83	1984.27	406.597	134.904	537.958	678.612	0.0200015	2.66521	1.41425	0.0862406
15609997	Rv2860c	glnA4	gi|15609997|ref|NP_217376.1|	3	glutamine synthetase [Mycobacterium tuberculosis H37Rv]	3608.83	5251.91	4312.69	7481.23	8541.01	10279.9	4689.18	4400.42	5371.59	7470.57	9834.35	7200.71	5030.76	3208.21	4143.7	3389.15	5562.92	7018.61	6821.71	4001.53	6003.83	2859.39	2881.71	4791.61	0.0646433	1.67672	0.745642	0.187717
15610005	Rv2868c	gcpE	gi|15610005|ref|NP_217384.1|	5	4-hydroxy-3-methylbut-2-en-1-yl diphosphate synthase [Mycobacterium tuberculosis H37Rv]	15912.7	11843.3	11523.5	7656.42	14335.9	8470.95	18952.3	15477.4	16903.7	9304.23	11893.9	15631.7	18295.3	16897.1	15444.8	14893.4	15411.9	18707.9	21733.4	19650.8	22826.2	27424.3	29027.8	32705.2	7.10898e-06	0.515568	-0.955764	0.000212433
15610019	Rv2882c	frr	gi|15610019|ref|NP_217398.1|	3	ribosome recycling factor [Mycobacterium tuberculosis H37Rv]	4705.82	6150.4	5821.54	402.706	1729.29	1654.8	4437.15	2893.29	3750.36	796.946	962.624	510.31	4058.89	3655.57	3799.46	7683.45	6020.04	4661.67	1203.94	474.112	630.834	9542.71	7989.98	7382.38	0.000802952	0.378447	-1.40184	0.00783081
15610020	Rv2883c	pyrH	gi|15610020|ref|NP_217399.1|	5	uridylate kinase [Mycobacterium tuberculosis H37Rv]	3057.38	2799.02	3805.42	1040.24	1405.3	1735.06	3292.64	2970.74	3278.13	1483.85	918.743	651.746	3007.67	4031.06	3400.85	3579.57	3905.87	4006.51	5254.33	2691.05	3890.16	4703.74	5985.8	5658.22	0.00187271	0.526113	-0.926557	0.0157466
15610025	Rv2888c	amiC	gi|15610025|ref|NP_217404.1|	5	amidase AmiC [Mycobacterium tuberculosis H37Rv]	2583.71	2411.82	2079.94	1618.91	3986.45	1832.89	1753.77	2281.37	2229.54	1418.53	1715.86	1405.23	1597.67	2467.81	1981.68	2191.12	2617.85	2913.71	422.972	5949.86	4156.12	2784.47	3306.05	4668.19	0.0988103	0.658826	-0.602031	0.242445
15610026	Rv2889c	tsf	gi|15610026|ref|NP_217405.1|	6	elongation factor EF-Ts [Mycobacterium tuberculosis H37Rv]	13521.8	17294.8	15924.5	12493.7	11717.4	10928.3	10805.4	10865.7	10565	10201.4	9623.16	9369.77	10769.8	17353.3	12354.6	9114.2	15032.9	9686.51	19891.1	10736.4	7435.73	6584.95	3520.21	6874.35	0.00256391	2.15121	1.10515	0.0194398
15610027	Rv2890c	rpsB	gi|15610027|ref|NP_217406.1|	6	30S ribosomal protein S2 [Mycobacterium tuberculosis H37Rv]	8391.5	6965.14	6570.13	17597.5	2810.78	4486.5	7257.91	15031.8	6203.28	7806.42	4560.41	16365.6	5629.26	9967.43	11001.6	12236.8	1959.67	6926.59	9222.17	4052.94	1282.05	10154.4	13301.2	3345.08	0.722325	0.886574	-0.173687	0.837765
15610032	Rv2895c	viuB	gi|15610032|ref|NP_217411.1|	2	mycobactin utilization protein ViuB [Mycobacterium tuberculosis H37Rv]	10593	9483.07	11432.4	16536.1	22690	19740.1	8356.02	12692.6	8457.41	10791.9	11325.5	12499.2	10371.3	12305.9	10204.4	9775.8	11257.9	15498.1	11431.3	6616.62	10303.5	11027	9953.8	13732.9	0.845471	1.03854	0.05456	0.90529
15610037	Rv2900c	fdhF	gi|15610037|ref|NP_217416.1|	2	formate dehydrogenase subunit alpha FdhF [Mycobacterium tuberculosis H37Rv]	35.6596	5.41707	16.7643	130.958	81.7367	348.089	75.4641	7.02865	5.4526	196.597	34.5924	751.996	380.629	153.349	432.422	48.1224	16.0081	0.213155	10.1124	11.9155	24.8749	73.2038	39.5929	10.0099	0.435026	3.21924	1.68672	0.620148
15610041	Rv2904c	rplS	gi|15610041|ref|NP_217420.1|	3	50S ribosomal protein L19 [Mycobacterium tuberculosis H37Rv]	9501.82	9692.15	13912.1	9802.83	6961.58	10237	12872	8785.66	6321.99	5638.34	4853.83	10549.4	9370.07	8701.73	10080.9	6381.37	3329.13	3162.97	1864.46	1211.66	2043.65	4440.37	3473.01	2684.4	0.0857849	2.09309	1.06563	0.221212
15610045	Rv2908c	-	gi|15610045|ref|NP_217424.1|	2	hypothetical protein Rv2908c [Mycobacterium tuberculosis H37Rv]	5032.52	3969.61	3215.02	242.468	629.432	604.257	6834.19	3448.59	1809.44	943.237	979.79	3187.14	6664.53	2762.45	5426.86	2242.25	3517.69	2952.19	1703.9	1016.43	1773.19	11224.4	7651.24	7841.98	4.39311e-05	0.315229	-1.66553	0.000842151
15610053	Rv2916c	ffh	gi|15610053|ref|NP_217432.1|	10	signal recognition particle protein [Mycobacterium tuberculosis H37Rv]	3458.14	3541.06	2927.6	2721.97	5347.35	9984.94	5465.6	3171.52	5379.11	2224.18	2198.07	2321.19	5430.67	4521.23	4479.2	4111.46	3770.6	4790.71	4736.36	15493	5334.43	7939.2	7383.27	4829.07	0.301096	0.718899	-0.476139	0.4879
15610055	Rv2918c	glnD	gi|15610055|ref|NP_217434.1|	2	bifunctional uridylyltransferase/uridylyl-removing enzyme [Mycobacterium tuberculosis H37Rv]	136.608	178.882	119.335	36.6351	67.9554	6.25134	227.131	108.488	125.453	144.826	92.8434	91.6262	113.911	64.8974	113.912	5.31809	59.8791	59.8418	65.7194	1133.29	83.9571	14.9462	59.646	9.12541	0.403383	5.18198	2.3735	0.594666
15610058	Rv2921c	ftsY	gi|15610058|ref|NP_217437.1|	6	signal recognition particle receptor FtsY [Mycobacterium tuberculosis H37Rv]	6680.42	4578.38	7224.74	2207.63	1467.67	2607.82	3067.58	5679.77	3314.31	2915.56	2924.4	2552.47	3156.9	4803.75	4563.03	7514.32	4795.99	5681.77	5872.68	7964.63	8686.57	8023.85	10300.4	9064.42	0.00170349	0.512519	-0.964322	0.0147927
15610062	Rv2925c	rnc	gi|15610062|ref|NP_217441.1|	3	ribonuclease III [Mycobacterium tuberculosis H37Rv]	42.3858	242.739	176.916	0	25.3669	83.6098	63.7658	28.0973	280.844	108.353	48.5461	30.6298	91.3311	184.103	94.6707	256.494	49.7425	221.422	68.914	23.6198	82.6322	2.2699	330.466	1041.03	0.00433368	0.229212	-2.12524	0.0287274
15610064	Rv2927c	-	gi|15610064|ref|NP_217443.1|	2	hypothetical protein Rv2927c [Mycobacterium tuberculosis H37Rv]	2055.63	1710.49	2563.21	566.815	218.401	874.626	1602.3	1123.39	1023.65	603.994	588.941	607.336	1529.88	1229	2239.01	2162.34	766.961	1377.29	1460.11	268.52	328.043	3358.63	241.12	1435.96	0.337206	0.706382	-0.501479	0.524257
15610065	Rv2928	tesA	gi|15610065|ref|NP_217444.1|	5	thioesterase TesA [Mycobacterium tuberculosis H37Rv]	10206.4	9614.42	10613.2	1322.95	7388.12	813.045	12517	5980.04	10119.4	2893.92	4942.06	2745.34	11603.9	7637.91	9230.59	12903.7	11631.3	18048.1	14036.1	15425.1	14631.1	17134.8	17714.5	20276.3	0.0039547	0.503535	-0.989836	0.0267865
15610068	Rv2931	ppsA	gi|15610068|ref|NP_217447.1|	3	phthiocerol synthesis polyketide synthase type I PpsA [Mycobacterium tuberculosis H37Rv]	459.084	3.23539	37.6967	526.528	890.472	258.638	1719.57	744.785	1525.37	218.82	450.188	72.1059	368.678	81.8444	51.375	924.922	1089.15	2212.12	489.531	1249.65	1896.84	1287.69	1428.7	3031.01	0.0113701	0.379566	-1.39758	0.0560779
15610069	Rv2932	ppsB	gi|15610069|ref|NP_217448.1|	4	phthiocerol synthesis polyketide synthase type I PpsB [Mycobacterium tuberculosis H37Rv]	950.208	1028.96	981.378	479.76	2316.25	0	2500.18	1061.09	2826.37	1124.28	2087.83	481.354	1384.53	556.653	772.721	2505.75	2982.87	6864.93	1875.38	2164.43	4098.02	2709.1	1144.71	4363.44	0.365904	0.678763	-0.559021	0.556524
15610070	Rv2933	ppsC	gi|15610070|ref|NP_217449.1|	7	phthiocerol synthesis polyketide synthase type I PpsC [Mycobacterium tuberculosis H37Rv]	5181.6	3908.18	3435.69	2186.03	4651.81	4298.18	4767.11	2405.38	3466.33	3508.76	6477.75	2596.33	9055.85	6080.92	6659.02	14577.9	9891.56	11994.1	6657.36	4861.03	9591.14	9618.76	11185.1	8279.78	0.0743005	0.620143	-0.689327	0.204578
15610071	Rv2934	ppsD	gi|15610071|ref|NP_217450.1|	6	phthiocerol synthesis polyketide synthase type I PpsD [Mycobacterium tuberculosis H37Rv]	2512.15	1945.05	2143.72	2212.48	4032.08	2351.49	2699.06	1919.02	2539.79	2678.74	3758.26	2765.61	4348.92	3232.94	3336.38	5357.35	6020.09	9141.77	3053.06	6649.35	8363.62	6165.41	8850.32	6708.77	0.0134246	0.533045	-0.907671	0.0631452
15610072	Rv2935	ppsE	gi|15610072|ref|NP_217451.1|	14	phthiocerol synthesis polyketide synthase type I PpsE [Mycobacterium tuberculosis H37Rv]	4378.79	4809.35	4245.76	8985.72	10446.4	15902.8	2844.22	3611.28	2936.77	11701	10852.5	8519.02	7221.32	6780.59	6461.93	12045.5	13139.8	14757.6	9419.58	11562.9	14294	9538.59	10948.2	9505.67	0.625765	0.880778	-0.18315	0.774547
15610077	Rv2940c	mas	gi|15610077|ref|NP_217456.1|	38	multifunctional mycocerosic acid synthase [Mycobacterium tuberculosis H37Rv]	85109.5	60323.1	61878.2	71640.4	115842	113653	101866	92915.4	66831.5	88913.8	119664	81599.4	110859	105024	102481	173580	141658	185482	86035.2	112530	123302	137446	155321	157094	0.0296209	0.699006	-0.516624	0.111927
15610078	Rv2941	fadD28	gi|15610078|ref|NP_217457.1|	6	long-chain-fatty-acid--AMP ligase FadD28 [Mycobacterium tuberculosis H37Rv]	46251.5	42507.6	37083.2	64081.7	79841.2	71103.6	40275	45054.6	39361	76469.9	93203.7	66390.7	43478.6	53692.8	50069.1	53225.9	53749.3	73783.4	68904.2	63166.9	45445.1	44522	38462.4	46665.9	0.135609	1.33011	0.411541	0.297426
15610082	Rv2945c	lppX	gi|15610082|ref|NP_217461.1|	3	lipoprotein LppX [Mycobacterium tuberculosis H37Rv]	6304.93	4804.68	7702.05	1255.03	5882.74	1815.24	8358.16	4346.78	6361.42	1547.88	2567.01	1165.25	7908.94	5430.82	5813.59	11871.1	14084.5	9557.24	2479.11	13352.1	2070.24	5485.85	5670.01	9098.47	0.730412	0.879381	-0.18544	0.843293
15610083	Rv2946c	pks1	gi|15610083|ref|NP_217462.1|	3	polyketide synthase [Mycobacterium tuberculosis H37Rv]	641.166	1139.49	1399.43	742.147	1529.73	739.773	1706.01	942.259	1627.29	543.576	569.374	237.973	1752.13	874.428	1441.03	1685.8	2590.73	2125.22	1495.68	2117.61	2006.04	510.036	1652.26	345.124	0.221863	1.58996	0.668993	0.408357
15610085	Rv2948c	fadD22	gi|15610085|ref|NP_217464.1|	5	p-hydroxybenzoyl--AMP ligase [Mycobacterium tuberculosis H37Rv]	2086.29	1938.37	1885.45	5184.08	2887.49	728.513	3547.08	1412.04	3500.18	2635.73	2906.59	2322.32	4811.83	1940.34	2558.67	7244.27	4976.36	8634.29	2405.22	6328.33	6158.22	3358.14	5681.49	3968.29	0.576501	0.835663	-0.259007	0.737688
15610088	Rv2951c	-	gi|15610088|ref|NP_217467.1|	12	phthiodiolone/phenolphthiodiolone dimycocerosates ketoreductase [Mycobacterium tuberculosis H37Rv]	22831.2	18974.8	21147.2	4936.95	9832.33	9498.89	21247.5	14399.3	24132.7	10819	14718	8279.78	20702.9	15209.9	14880.4	21333.4	19594	27298.3	22151	40592.5	39310.5	31529.7	33696.9	40083.9	0.00724408	0.545178	-0.875202	0.0416401
15610090	Rv2953	-	gi|15610090|ref|NP_217469.1|	15	trans-acting enoyl reductase [Mycobacterium tuberculosis H37Rv]	28906.7	30554.1	20464.8	40449.6	15446.5	37269.7	25015.2	32615.9	28800.9	46698.8	41475.3	48375.7	26555.9	41069.7	35108.3	25862.4	22058.9	25052.6	20531.4	30728.9	36682.5	33195.6	32582	30951.9	0.876786	0.974328	-0.0375213	0.929003
15610092	Rv2955c	-	gi|15610092|ref|NP_217471.1|	2	hypothetical protein Rv2955c [Mycobacterium tuberculosis H37Rv]	118.921	29.5089	22.2058	0	0	41.3439	158.03	23.3849	162.209	99.1472	8.34005	211.767	129.358	67.8245	22.9483	24.0779	29.667	0	0	7.65696	31.5241	0	320.414	0	0.334054	0.529633	-0.916934	0.521674
15610093	Rv2956	-	gi|15610093|ref|NP_217472.1|	4	hypothetical protein Rv2956 [Mycobacterium tuberculosis H37Rv]	1087.18	4136.47	2955.77	4945.78	8257.05	5177.69	2079.85	2934.57	3965.51	4651.04	4183.87	4140	2122.06	2939.04	2911.24	1336.99	4176.18	3767.49	3264.2	1740.32	2661.4	504.936	365.945	1012.88	0.00569794	5.56893	2.4774	0.035516
15610094	Rv2957	-	gi|15610094|ref|NP_217473.1|	3	PGL/p-HBAD biosynthesis glycosyltransferase [Mycobacterium tuberculosis H37Rv]	1781.12	1635.01	1445.96	1386.87	1394.44	1684.1	2248.31	1447.17	1791.79	1879.62	1490.15	1165.26	1613.86	1413.65	1272.63	1934.96	1102.52	757.64	1734.97	2620.31	3056.77	713.384	825.32	1505.58	0.0501791	1.63571	0.709921	0.158822
15610096	Rv2959c	-	gi|15610096|ref|NP_217475.1|	3	rhamnosyl O-methyltransferase [Mycobacterium tuberculosis H37Rv]	4318.63	3738	3408.41	2180.6	5015.86	1779.37	3836.36	1976.13	3789.49	2077.37	3540.89	2597.01	3441.49	1347.81	1928.46	3564.68	4031.64	4843.69	5720.63	3210.31	5098.63	3029.31	3654.3	6443.61	0.232251	0.777506	-0.363074	0.420618
15610104	Rv2967c	pca	gi|15610104|ref|NP_217483.1|	15	pyruvate carboxylase [Mycobacterium tuberculosis H37Rv]	17975.7	18663.2	14309.3	15761.4	29030.8	21936.7	19678.5	16192.3	21353	15918.5	25625.1	15838.3	19256.2	18675.3	18065.1	19383	18575.7	23941.8	18561.8	13514.9	21818.6	24142.7	24359.2	30261.1	0.00599236	0.732896	-0.44832	0.0371234
15610106	Rv2969c	-	gi|15610106|ref|NP_217485.1|	4	hypothetical protein Rv2969c [Mycobacterium tuberculosis H37Rv]	8873.81	7240.99	7830.78	8736.99	12657.4	10725.9	8510.57	13619.4	9342.51	5563.71	7075.49	5941.29	8157.31	10144.5	9318.62	13038.2	10632.3	21671.6	8324.47	20291.7	13565.2	23279.1	19401.1	19264.6	0.000524774	0.510276	-0.97065	0.00579533
15610107	Rv2970c	lipN	gi|15610107|ref|NP_217486.1|	11	lipase/esterase LipN [Mycobacterium tuberculosis H37Rv]	22370.2	21528.5	20525.7	15707	24043.7	24469.3	22972.4	17720.6	32625.7	20531.3	31449.2	20449.8	21214.7	15769.3	18648	20498.7	19191.7	23536.7	22794.9	43687.2	37018.3	24363.2	34418.1	33671.5	0.106098	0.767578	-0.381614	0.252603
15610108	Rv2971	-	gi|15610108|ref|NP_217487.1|	10	oxidoreductase [Mycobacterium tuberculosis H37Rv]	55733.2	57046.2	54775.1	40529.9	42813	63593.4	54689.1	47725.5	64372.4	39438.5	46639.3	33467.1	52619.7	51519.2	54266.6	68506.6	52759.5	48854.3	56533.8	54415	45762	33794.4	39605.1	36647.3	0.00699244	1.40987	0.495558	0.0410654
15610110	Rv2973c	recG	gi|15610110|ref|NP_217489.1|	2	ATP-dependent DNA helicase RecG [Mycobacterium tuberculosis H37Rv]	244.879	318.878	208.368	560.14	213.019	796.156	355.636	790.122	314.137	571.36	544.784	543.149	249.001	540.607	422.703	279.225	184.018	262.671	435.928	550.235	397.019	1014.96	289.075	68.8382	0.782294	0.913831	-0.13	0.873418
15610118	Rv2981c	ddlA	gi|15610118|ref|NP_217497.1|	4	D-alanine--D-alanine ligase [Mycobacterium tuberculosis H37Rv]	6651.62	7724.22	5527.84	9271.86	8666.59	11444.7	6294.54	9353.82	6648.19	7978.02	7318.01	9231.06	7754.03	9381.32	8748.09	6436.84	7756.28	5563.33	9730.07	9059.37	6951.09	7882.48	10175.5	9195.91	0.242862	0.87794	-0.187806	0.427639
15610119	Rv2982c	gpdA2	gi|15610119|ref|NP_217498.1|	2	glycerol-3-phosphate dehydrogenase [Mycobacterium tuberculosis H37Rv]	1653.78	1411.5	1578.36	317.259	1119.83	376.3	2034.05	1590.8	2976.01	730.592	1115.91	582.621	2292.23	1684.2	2004.75	3193.91	2494.01	2248.09	3564.14	2819.52	3875.64	3986.66	4771.78	7369.46	4.10939e-05	0.35133	-1.5091	0.000818656
15610121	Rv2984	ppk1	gi|15610121|ref|NP_217500.1|	16	polyphosphate kinase [Mycobacterium tuberculosis H37Rv]	19151	11760.5	13063.2	12791.2	17458	11697.9	31463.7	23733	37914.2	17644.3	18731.2	15827.7	35119.1	36442.1	34112.6	14355.8	16796.4	14872.8	11496.1	21689.8	13029.9	17900.5	19457.1	19740.5	0.793744	1.07372	0.102615	0.879438
15610122	Rv2985	mutT1	gi|15610122|ref|NP_217501.1|	2	8-oxo-dGTP diphosphatase [Mycobacterium tuberculosis H37Rv]	2912.4	1684	3753.93	3252.59	2287.02	3932.51	2951.8	3608.8	3332.29	2954.89	2812.69	2482.69	1337.03	3601.92	3900	1789.45	5164.03	1465.38	1429.22	959.722	1702.02	2644.47	446.414	1658.22	0.102765	1.72406	0.785813	0.246253
15610123	Rv2986c	hupB	gi|15610123|ref|NP_217502.1|	6	DNA-binding protein HU [Mycobacterium tuberculosis H37Rv]	316115	306678	341825	109256	92653.6	188201	156402	163863	139094	114062	103370	104016	108918	162790	196729	280939	213138	206977	211902	119699	98540.7	184963	168856	158828	0.880203	1.04087	0.057783	0.929612
15610124	Rv2987c	leuD	gi|15610124|ref|NP_217503.1|	3	3-isopropylmalate dehydratase small subunit [Mycobacterium tuberculosis H37Rv]	4297.65	2944.45	4091.27	1138.84	3210.21	2763.92	7220.1	3081.68	5044.02	819.89	885.587	950.373	6375.39	2133.36	4301.78	4140.63	4694.71	4749.11	1991.6	3553.62	1386.76	7275.18	7692.6	7320.62	0.000812315	0.447221	-1.16094	0.00783081
15610125	Rv2988c	leuC	gi|15610125|ref|NP_217504.1|	2	3-isopropylmalate dehydratase large subunit [Mycobacterium tuberculosis H37Rv]	368.725	192.938	200.196	606.419	731.125	1290.05	414.154	336.63	549.186	239.731	153.23	732.123	433.047	122.631	352.483	243.52	358.822	211.848	96.4105	262.357	244.147	781.322	717.257	210.304	0.303193	0.680459	-0.55542	0.488183
15610132	Rv2995c	leuB	gi|15610132|ref|NP_217511.1|	2	3-isopropylmalate dehydrogenase [Mycobacterium tuberculosis H37Rv]	6367.99	7340.19	8368.18	7638.62	13802.6	11346	8106.76	6079.16	9348.36	5755.5	8229.91	5031.54	7019.9	5862.08	5927.15	7965.38	11356.6	10784.9	13838.5	10197.6	10500.2	7907.47	12142.2	15439.8	0.0680492	0.728052	-0.457886	0.194208
15610139	Rv3002c	ilvN	gi|15610139|ref|NP_217518.1|	3	acetolactate synthase small subunit [Mycobacterium tuberculosis H37Rv]	247.501	292.578	510.872	252.276	133.475	192.643	1042.78	243.266	1105.73	14.0273	67.974	33.6701	1142.21	855.728	730.59	617.424	721.137	722.96	16.7343	89.1066	34.1276	1115.21	743.341	1228.98	0.0174547	0.419513	-1.25321	0.0784691
15610143	Rv3006	lppZ	gi|15610143|ref|NP_217522.1|	4	lipoprotein LppZ [Mycobacterium tuberculosis H37Rv]	4713.26	4700.7	4490.09	3951.86	5587.38	2658.83	4127.98	4831.87	4466.92	4429.3	4799.77	4707.29	4649.36	8653.35	5489.49	4748.48	4843.6	4764.36	4910.5	4067.39	4837.56	7078.79	7601.45	9999.1	5.37663e-05	0.581339	-0.782549	0.000975475
15610146	Rv3009c	gatB	gi|15610146|ref|NP_217525.1|	10	aspartyl/glutamyl-tRNA(Asn/Gln) amidotransferase subunit B [Mycobacterium tuberculosis H37Rv]	18231.1	18925.3	16690.1	18288.7	30948.1	24176.4	18360.8	16041.4	16497	21864.6	26794.9	20894.5	20059.2	17936.1	19049.1	16083.8	20301.9	26100.6	21598.3	13981.3	16905.1	17146.1	13774.8	19187.3	0.200487	1.19664	0.258984	0.382884
15610147	Rv3010c	pfkA	gi|15610147|ref|NP_217526.1|	2	6-phosphofructokinase [Mycobacterium tuberculosis H37Rv]	1490.91	975.9	1166.17	905.795	704.025	794.965	1423.89	1222.91	965.141	594.52	674.467	332.886	1350.57	1688.02	1186.14	1302.77	556.75	1203.97	1039.18	3912.93	1121.4	2273.57	3548.44	2643.95	0.00105218	0.415332	-1.26766	0.0095448
15610150	Rv3013	-	gi|15610150|ref|NP_217529.1|	2	hypothetical protein Rv3013 [Mycobacterium tuberculosis H37Rv]	46.3356	22.2966	96.8847	0	17.5717	75.2386	105.753	124.304	226.355	0.520754	4.97957	0	38.586	150.749	72.3689	16.3957	12.3159	3.13675	2.05642	0.00738288	33.9501	171.068	35.9897	0	0.635902	0.7243	-0.465341	0.779344
15610151	Rv3014c	ligA	gi|15610151|ref|NP_217530.1|	4	DNA ligase A [Mycobacterium tuberculosis H37Rv]	7004.7	4994.15	10162.7	4890.94	7699.44	7832.27	6584.84	5239.38	7695.23	6001.59	8286.95	5326.25	5488.57	4760.49	4383.3	6036.02	3928.07	5715.53	5426.35	4628.22	6191.05	6807.79	6059.39	11592.3	0.0671613	0.749203	-0.416571	0.192214
15610152	Rv3015c	-	gi|15610152|ref|NP_217531.1|	3	hypothetical protein Rv3015c [Mycobacterium tuberculosis H37Rv]	84.1419	75.6725	156.218	23.5947	53.4626	33.3321	170.375	79.2737	137.954	0	0.829367	3.86766	158.63	177.616	138.306	412.747	593.36	389.701	465.922	117.75	694.031	316.502	201.307	379.288	0.367041	0.631686	-0.66272	0.557419
15610165	Rv3028c	fixB	gi|15610165|ref|NP_217544.1|	15	electron transfer flavoprotein subunit alpha [Mycobacterium tuberculosis H37Rv]	250592	253678	308875	92704.7	211621	173051	243029	212803	269370	125124	130028	100855	241312	201355	223548	274244	273289	259057	406245	305470	248435	268490	308070	359948	0.0765771	0.732918	-0.448277	0.205283
15610166	Rv3029c	fixA	gi|15610166|ref|NP_217545.1|	11	electron transfer flavoprotein subunit beta [Mycobacterium tuberculosis H37Rv]	109153	104539	117500	54161.6	109640	76538.2	71220.4	77992.7	75981.5	65702.5	71991.6	57238.6	64951.7	83470.8	83526.7	86680.7	104573	92372.8	128460	77446.4	67249.8	75585.4	80376.5	82745.6	0.670185	1.06549	0.0915234	0.803905
15610177	Rv3040c	-	gi|15610177|ref|NP_217556.1|	2	hypothetical protein Rv3040c [Mycobacterium tuberculosis H37Rv]	429.666	350.005	388.532	8.91964	193.453	293.619	215.066	116.571	312.474	29.45	52.3143	23.6687	176.456	157.487	253.867	527.743	1080.27	907.178	823.121	304.431	547.862	362.107	402.508	965.028	0.217921	0.594024	-0.751407	0.402559
15610179	Rv3042c	serB2	gi|15610179|ref|NP_217558.1|	4	phosphoserine phosphatase SerB [Mycobacterium tuberculosis H37Rv]	6363.25	6577.16	6236.46	8404.34	10167.5	5289.31	7017.37	5498.34	8415.03	6870.97	8980.81	5404.52	5987.04	5531.87	4948.91	4579.96	4858.4	12284.7	11119.4	28001.4	10716.6	9082.64	12597.7	18122.7	0.119217	0.621824	-0.685423	0.272803
15610181	Rv3044	fecB	gi|15610181|ref|NP_217560.1|	3	FeIII-dicitrate-binding periplasmic lipoprotein [Mycobacterium tuberculosis H37Rv]	3236.61	2529.3	3342.42	1202.49	4543.18	3123.72	6073.36	3487.41	5372.22	2395.34	3027.09	1969.36	4732.29	3210.95	3697.71	7022.88	4858.06	6273.49	4830.62	3189.95	5271.02	6156.82	6046.48	10456.4	0.00169725	0.525725	-0.927621	0.0147927
15610182	Rv3045	adhC	gi|15610182|ref|NP_217561.1|	11	NADP-dependent alcohol dehydrogenase [Mycobacterium tuberculosis H37Rv]	53451.7	51435.6	49024.2	57563.6	55669.9	49712.3	53273.3	33446.6	35360.7	74051.4	80885.7	78124.5	66817.2	43433.3	50728.5	67292.6	53112	59962.2	45574.6	49476.7	37739.7	66028	73547	89332.3	0.0124032	0.715284	-0.483411	0.0597233
15610187	Rv3050c	-	gi|15610187|ref|NP_217566.1|	2	AsnC family transcriptional regulator [Mycobacterium tuberculosis H37Rv]	3100.07	1911.75	3751.79	1764.64	2731.03	1709.32	2765.42	1924.08	1991.36	1100.34	904.084	789.284	2053.94	1608.64	1763.01	3577.29	3829.75	2742.39	3146.44	1652.1	1414	3510.75	3005.1	4732.04	0.0113636	0.587168	-0.768155	0.0560779
15610188	Rv3051c	nrdE	gi|15610188|ref|NP_217567.1|	16	ribonucleoside-diphosphate reductase subunit alpha [Mycobacterium tuberculosis H37Rv]	26742.5	18854	21420.9	29230.3	28358.2	35250.1	59945.2	32942.5	48092.6	26637.9	30699.2	25389.1	57535.5	46502.2	48866.6	31849.3	19696.7	22452.1	16738.9	16330.8	25471.8	38221.7	39943.5	39143.4	0.353214	0.814708	-0.295645	0.54396
15610195	Rv3058c	-	gi|15610195|ref|NP_217574.1|	3	TetR family transcriptional regulator [Mycobacterium tuberculosis H37Rv]	4185.09	6085.89	4959.52	5686.81	6094.59	4834.8	4068.07	5589.13	4424.46	5184.45	6425.62	4627.09	4929.49	4544.97	5857.02	4781.32	5269.5	3631.67	4303.82	6770.26	3445.18	5026.69	5395.04	3675.73	0.554384	1.0711	0.0990958	0.719018
15610196	Rv3059	cyp136	gi|15610196|ref|NP_217575.1|	3	cytochrome P450 Cyp136 [Mycobacterium tuberculosis H37Rv]	1780.51	1525.55	1804.29	302.327	808.951	450.231	1618.35	1455.11	3318.53	1391.87	2639.58	1237.04	1236.39	1187.58	1874.46	953.168	1288.06	1329.02	1632.69	3308.94	2483.64	1515.96	1493.59	2560.21	0.600751	0.862471	-0.213452	0.761051
15610198	Rv3061c	fadE22	gi|15610198|ref|NP_217577.1|	4	acyl-CoA dehydrogenase FadE22 [Mycobacterium tuberculosis H37Rv]	4861.19	5600.72	5518.23	5295.03	9566.33	4757.95	5195.87	5448.65	6909.28	7273.89	9895.46	6660.65	3628.13	5386.35	5151.16	3938.88	7106.94	9483.41	5983.57	6284.28	8186.87	4658.18	1906.11	8679.04	0.332017	1.23832	0.308385	0.520644
15610212	Rv3075c	-	gi|15610212|ref|NP_217591.1|	9	hypothetical protein Rv3075c [Mycobacterium tuberculosis H37Rv]	8857.66	10216.4	10779.9	7043.19	7878.72	9026.02	5684.48	8597.87	4687.13	5868.22	4804.98	4218.43	3560.69	6996.66	10290.1	6849.63	7427.52	6180.11	8919.44	2776.54	4747.61	4801.84	3997.38	2948.49	0.0387482	1.76826	0.822334	0.133001
15610217	Rv3080c	pknK	gi|15610217|ref|NP_217596.1|	4	serine/threonine-protein kinase PknK [Mycobacterium tuberculosis H37Rv]	1037.49	1252.91	798.292	290.422	3218.79	1450.6	1398.94	499.958	1776.69	468.644	1485.31	546.576	987.617	724.634	545.596	331.428	1344.61	3218.1	3086.47	1333.27	3436.72	311.068	724.062	485.879	0.151607	2.74565	1.45715	0.317041
15610218	Rv3081	-	gi|15610218|ref|NP_217597.1|	3	hypothetical protein Rv3081 [Mycobacterium tuberculosis H37Rv]	543.007	482.503	515.251	11818.8	3334.56	23220.6	74.3231	588.287	168.081	6029.36	5207.92	6174.77	48.1162	469.707	512.624	2348.51	4531.18	1427.35	1312.72	141.518	1189.28	1157.69	347.315	129.087	0.391614	6.13172	2.61629	0.581695
15610225	Rv3088	tgs4	gi|15610225|ref|NP_217604.1|	4	diacyglycerol O-acyltransferase [Mycobacterium tuberculosis H37Rv]	122.381	256.643	136.877	146.646	536.213	1657.44	220.507	72.8319	269.441	104.258	98.7846	159.68	401.592	178.911	65.8459	88.3444	518.512	786.109	1272.14	123.275	1257.3	646.713	783.014	916.633	0.176856	0.515919	-0.954782	0.35286
15610226	Rv3089	fadD13	gi|15610226|ref|NP_217605.1|	3	long chain-fatty-acid--CoA ligase FadD13 [Mycobacterium tuberculosis H37Rv]	2182.38	3300.49	1928.64	2456.83	1238.87	4167.71	6634.78	4627.3	1496.1	5072.34	2476.45	5301.88	2766.48	3937.95	3196.02	2616.57	3577.51	1877.85	1845.04	3922.99	1882.05	2072.43	2879.53	2252.49	0.371034	1.31875	0.399175	0.559304
15610227	Rv3090	-	gi|15610227|ref|NP_217606.1|	3	alanine/valine-rich protein [Mycobacterium tuberculosis H37Rv]	4867.07	5028.45	4429.31	1750.67	1368.96	1813.56	6093.27	11226.3	7775.01	2483.19	2861.87	2159.33	4916.85	4873.23	4487.7	390.519	1573.28	865.609	4674.01	12714.6	1310.05	374.301	389.122	1756.27	0.0953466	4.97015	2.31329	0.238381
15610228	Rv3091	-	gi|15610228|ref|NP_217607.1|	7	hypothetical protein Rv3091 [Mycobacterium tuberculosis H37Rv]	3331.39	2752.45	1476.29	4432.59	4107.77	4240.2	3415.34	2822.22	3524.18	4211.71	5237.67	4211.24	3563.67	3500.99	2969.5	2302.32	2924.22	3434.22	3930.27	3025.64	4548.8	2751.55	3849.42	4478.75	0.748451	0.953643	-0.0684788	0.854412
15610231	Rv3094c	-	gi|15610231|ref|NP_217610.1|	2	hypothetical protein Rv3094c [Mycobacterium tuberculosis H37Rv]	207.124	246.744	251.389	168.612	53.8304	31.9642	238.519	217.311	432.825	418.869	563.846	426	317.876	439.005	442.194	133.421	269.009	123.492	154.816	555.077	144.844	0	1.06654	0	0.0064428	781.804	9.61066	0.0386941
15610236	Rv3099c	-	gi|15610236|ref|NP_217615.1|	3	hypothetical protein Rv3099c [Mycobacterium tuberculosis H37Rv]	6967.21	6513.11	7020.15	7692.7	2464.01	11356.3	5727.85	5976.88	5436.5	3218.69	3225.32	2809.17	6083.65	6791.74	5934.83	4311.2	7678.48	5446.61	6294.11	6194.18	4842.06	8710.01	9635.87	11850.2	0.00196588	0.577108	-0.793087	0.0158982
15610239	Rv3102c	ftsE	gi|15610239|ref|NP_217618.1|	4	cell division ATP-binding protein FtsE [Mycobacterium tuberculosis H37Rv]	10196.3	9942.1	12620	9013.51	9579.64	14225.6	10486	8792.49	9878.2	9807.81	10795.3	9082.29	7934.86	8066.55	8264.62	9143.59	7652.35	5182.7	6297.07	5754.68	7134.49	9332.45	9997.15	11999.7	0.283642	0.865689	-0.20808	0.469349
15610242	Rv3105c	prfB	gi|15610242|ref|NP_217621.1|	2	peptide chain release factor PrfB [Mycobacterium tuberculosis H37Rv]	1153.22	1008	1336.97	1279.17	849.203	913.103	1322.33	1053.24	1669.15	869.046	1643.84	998.109	1440.14	1209.77	965.293	787.529	141.624	988.684	774.643	3209.29	590.683	1349.38	1355.48	1266.1	0.624664	0.870716	-0.199725	0.774547
15610243	Rv3106	fprA	gi|15610243|ref|NP_217622.1|	10	NADPH-ferredoxin reductase FprA [Mycobacterium tuberculosis H37Rv]	25941.9	27505.5	25309.3	29230.4	18876.2	27978.4	14993.1	31420.6	15935.2	26046.9	21435.5	24928.7	12490.9	28839.8	24453.2	19532.3	16818.9	18048.3	14028	19915.9	13422	8221.22	11254.6	11105.4	0.00294655	2.13554	1.0946	0.0216908
15610244	Rv3107c	agpS	gi|15610244|ref|NP_217623.1|	2	alkyldihydroxyacetonephosphate synthase [Mycobacterium tuberculosis H37Rv]	547.53	473.515	428.454	491.608	393.898	220.406	236.903	801.52	198.975	676.184	731.537	614.99	197.215	555.033	829.823	96.9385	305.616	468.856	466.183	396.569	236.464	48.8545	43.9147	25.348	0.00317859	11.3304	3.50213	0.0225855
15610264	Rv3127	-	gi|15610264|ref|NP_217643.1|	6	hypothetical protein Rv3127 [Mycobacterium tuberculosis H37Rv]	16821.3	2681.32	3455.62	3830.79	3765.55	4955.5	19095.4	4358.41	4009.78	3309.13	3078.61	56123.7	22387.2	4034.88	27267.9	4753.51	2133.83	4298.3	4235.44	3937.6	3368.67	26291.6	26628.3	13286.3	0.121438	0.435657	-1.19873	0.275241
15610266	Rv3130c	tgs1	gi|15610266|ref|NP_217646.1|	9	diacyglycerol O-acyltransferase [Mycobacterium tuberculosis H37Rv]	9183.2	1863.84	3229.64	4715.03	5472.25	5390.77	25094.8	4627.94	4937.59	2456.93	2567.64	17674.6	22242.3	3929.36	12112.5	2499.86	3755.94	1217.19	2920.35	4599.82	6849.26	41414.7	22451.7	38787.3	3.08517e-06	0.205046	-2.28598	0.000116094
15610268	Rv3132c	devS	gi|15610268|ref|NP_217648.1|	12	two component sensor histidine kinase DevS [Mycobacterium tuberculosis H37Rv]	26596.8	17626.1	18892.8	30653.6	49742.9	45465.9	39491.5	18783.8	21951.4	19832.3	24698.8	41855.3	39817.1	15776.4	25268.9	25807.1	34716.4	47680.5	38786.3	16535.8	35843.9	31961	35345.7	31664.4	0.680628	0.917762	-0.123808	0.808793
15610269	Rv3133c	devR	gi|15610269|ref|NP_217649.1|	4	two component transcriptional regulator DevR [Mycobacterium tuberculosis H37Rv]	20621.3	22158.9	20212.9	4418.38	9616.35	8929.71	31082.1	12896.4	16298.3	6682.88	5004.5	6321.66	24581.6	12456.6	17880.7	32024.4	29246.9	33141.1	8821.38	21505.6	10771.6	38621.1	17810.9	30402.9	0.0509187	0.583494	-0.777211	0.160078
15610275	Rv3139	fadE24	gi|15610275|ref|NP_217655.1|	6	acyl-CoA dehydrogenase FadE24 [Mycobacterium tuberculosis H37Rv]	13990.6	8622.37	9752.05	8834.9	6925.46	13480.8	15549.1	21126.3	33500.9	14189.2	16779.6	11842.6	6926.35	14679.1	10383.4	3112.79	7010.51	8967.92	10242.3	27043.6	31072.1	19134.6	20016.7	18028.9	0.298598	0.7346	-0.444969	0.485401
15610276	Rv3140	fadE23	gi|15610276|ref|NP_217656.1|	5	acyl-CoA dehydrogenase FadE23 [Mycobacterium tuberculosis H37Rv]	6944.27	3041.66	3839.2	3290.77	3389.4	6591.47	8290.21	9533.83	13440.4	4686.89	7709.75	4099.25	2733.15	4847.74	3150.87	1488.56	2705.88	2470.54	5951.32	24218.6	14984.5	13046.7	5025.15	13511.2	0.239018	0.621528	-0.686108	0.425293
15610277	Rv3141	fadB4	gi|15610277|ref|NP_217657.1|	6	NADPH quinone oxidoreductase FadB [Mycobacterium tuberculosis H37Rv]	10986.5	11866	11086.6	5405.98	15048	11156.8	15081.2	10284.4	19770.3	7779.97	12855.1	7268.53	13585.2	11647.9	11345	10562.1	11060.4	12201.8	18875	17064.3	23464.2	16197.4	13759.5	27573.1	0.0363331	0.666473	-0.585381	0.128175
15610283	Rv3147	nuoC	gi|15610283|ref|NP_217663.1|	3	NADH-quinone oxidoreductase subunit C [Mycobacterium tuberculosis H37Rv]	516.015	1208.19	626.822	1149.85	75.3728	181.423	287.896	913.594	556.206	593.214	488.453	1086.18	170.281	963.799	692.957	71.2456	223.726	16.9896	431.418	183.546	51.3715	39.5203	94.201	6.06723	0.057892	10.7188	3.42207	0.174461
15610284	Rv3148	nuoD	gi|15610284|ref|NP_217664.1|	8	NADH-quinone oxidoreductase subunit D [Mycobacterium tuberculosis H37Rv]	16608.1	18387.3	12186.2	14628.4	12903.2	21515	14825	16080.6	15317.4	21247.5	17636.6	19821.9	13887.5	15542	17441.5	14258.4	11044.1	14069.4	17870.7	9862.79	11934.7	15342	18462.5	14928	0.728013	0.958788	-0.0607164	0.841481
15610285	Rv3149	nuoE	gi|15610285|ref|NP_217665.1|	3	NADH-quinone oxidoreductase subunit E [Mycobacterium tuberculosis H37Rv]	2089.38	3077.65	3352.75	858.026	927.508	821.148	3011.85	2508.04	2487.77	512.334	305.146	475.44	826.102	2770.65	3281.68	3189.83	4309.19	3159.16	6121.76	2670.01	725.732	3708.64	2550.78	3409.94	0.291853	0.701497	-0.511492	0.477492
15610287	Rv3151	nuoG	gi|15610287|ref|NP_217667.1|	12	NADH-quinone oxidoreductase subunit G [Mycobacterium tuberculosis H37Rv]	30295.3	31716	24786.7	30614.5	50072.5	26782.9	34282.6	20878.9	33824.3	47051.9	43524.4	35402.2	34001.5	28094.8	28197.3	31825	28306.7	43092.3	36251	19358.4	33134.1	24664.2	35054.4	47387.3	0.592265	0.922309	-0.116678	0.752177
15610293	Rv3157	nuoM	gi|15610293|ref|NP_217673.1|	2	NADH-quinone oxidoreductase subunit M [Mycobacterium tuberculosis H37Rv]	1260.22	771.791	747.667	341.241	910.471	317.271	1242.19	1033.7	1023.75	463.259	536.407	406.65	858.103	723.777	683.219	843.315	633.735	1128.61	1370.66	2154.28	1835.31	1281.55	1438.78	1463.09	0.0995074	0.658574	-0.602583	0.242445
15610297	Rv3161c	-	gi|15610297|ref|NP_217677.1|	4	dioxygenase [Mycobacterium tuberculosis H37Rv]	408.352	351.847	368.441	1210.05	534.934	2527.9	412.16	366.402	418.95	947.418	902.519	1463.46	1410.1	702.151	1069.68	4346.36	2752.67	3007.34	709.832	1201.39	412.542	2619.59	753.32	1739.91	0.46427	0.713178	-0.487665	0.642641
15610304	Rv3168	-	gi|15610304|ref|NP_217684.1|	4	aminoglycoside phosphotransferase [Mycobacterium tuberculosis H37Rv]	5030.58	5757.31	4248.33	9081.63	4708.74	8523.22	3054.63	4504.52	3400.22	7831.43	5977.79	7591.49	2174.92	4400.98	4600.5	1731.98	2691.46	3844.56	2403.68	1328.46	3228.68	1769.43	1911.67	3429.01	0.107201	1.93116	0.949464	0.253884
15610305	Rv3169	-	gi|15610305|ref|NP_217685.1|	5	hypothetical protein Rv3169 [Mycobacterium tuberculosis H37Rv]	1866.57	6296.55	1632.34	859.13	4841.21	3395.05	1455.49	2714.69	1813.38	3609.44	2641.74	2910.13	2605.43	3887.22	3422.6	6196.61	6329.32	5373.32	4795.24	1632.87	3439.37	2265.75	1731.16	3604.03	0.389073	1.34791	0.430723	0.579776
15610306	Rv3170	aofH	gi|15610306|ref|NP_217686.1|	3	flavin-containing monoamine oxidase [Mycobacterium tuberculosis H37Rv]	133.646	75.702	137.806	23.3087	317.556	249.238	313.782	78.5595	550.67	136.878	265.276	26.6308	313.759	216.07	75.8184	81.2921	68.3048	23.8523	183.919	560.795	1091.15	23.3147	761.604	422.161	0.312615	0.582754	-0.779042	0.499818
15610329	Rv3193c	-	gi|15610329|ref|NP_217709.1|	12	transmembrane protein [Mycobacterium tuberculosis H37Rv]	25658.3	19206.3	16054.2	20999.3	31229.5	38745.3	25769.8	24887.4	20514.2	25249.6	35388.7	25749	22512.3	22894.3	19586	19676.8	21434.8	17146.2	25669	24192.7	27467.4	29002	31368.8	25412.8	0.210568	0.849365	-0.235543	0.395448
15610333	Rv3197	-	gi|15610333|ref|NP_217713.1|	6	ABC transporter ATP-binding protein [Mycobacterium tuberculosis H37Rv]	2084.18	2532	1721.33	2012.01	1904.47	2783.7	1981.43	2018.38	2641.61	2471.38	1287.85	838.229	1541.2	1694.67	1852.65	4187.13	5051.82	8662.86	3342.67	4965.57	3912.6	4319.96	2695.95	8774.06	0.0532914	0.538206	-0.893771	0.165578
15610336	Rv3200c	-	gi|15610336|ref|NP_217716.1|	9	transmembrane cation transporter [Mycobacterium tuberculosis H37Rv]	5315.87	6892.99	4738.31	7536.85	2496.75	6338.7	5408.25	9872.45	8571.76	6773.3	5756.03	6913.28	4189.26	8547.89	7124.06	2190.45	3798.76	4041.15	8170.06	8344.46	4369.3	1289.22	3920.97	1548.78	0.00634312	2.69251	1.42895	0.0385905
15610341	Rv3205c	-	gi|15610341|ref|NP_217721.1|	2	hypothetical protein Rv3205c [Mycobacterium tuberculosis H37Rv]	13187	13477.6	12289.6	14662.6	17853.4	27848.3	12554.6	8957.29	11876.6	13196.1	18263.3	13426.4	11982.7	9455.65	10611.3	11734.4	12297.8	3587.71	13369.9	7754.81	4406.83	13161.6	10934.5	23046.9	0.324742	0.796344	-0.328536	0.513923
15610347	Rv3211	rhlE	gi|15610347|ref|NP_217727.1|	4	ATP-dependent RNA helicase RhlE [Mycobacterium tuberculosis H37Rv]	127.037	101.461	111.28	2732.63	552.495	1405.14	281.417	746.846	53.3315	433.644	331.098	430.092	220.479	467.106	148.5	245.83	204.66	210.689	803.495	245.766	32.6911	316.379	272.749	129.596	0.525541	1.96493	0.974478	0.697973
15610348	Rv3212	-	gi|15610348|ref|NP_217728.1|	3	alanine/valine-rich protein [Mycobacterium tuberculosis H37Rv]	5786.56	7381.74	5202.65	2610.63	1224.34	2092.58	2963.12	3040.55	2836.67	2977.87	2836.19	2749.44	1513.72	2664.63	1633.83	1698.01	1807.4	619.225	3832.99	3644.84	1975.09	1017.92	1813.65	964.292	0.0956269	2.2992	1.20113	0.238381
15610349	Rv3213c	-	gi|15610349|ref|NP_217729.1|	6	SOJ/ParA-like protein [Mycobacterium tuberculosis H37Rv]	20064.6	20560.5	17134.5	17462.2	12755.1	15862.6	13666.4	16589.2	12001.7	12007.4	12113.3	12479.8	11775.8	15468.9	17941.5	18653.2	11779.3	13757	13371.4	5433.34	11659.8	9040.44	8024.22	7978.93	0.00841852	1.72578	0.787245	0.0467389
15610351	Rv3215	entC	gi|15610351|ref|NP_217731.1|	3	isochorismate synthase [Mycobacterium tuberculosis H37Rv]	289.943	44.3158	139.266	401.134	582.825	490.254	886.254	23.913	576.575	411.47	587.443	370.117	884.294	198.188	83.9461	1.08662	49.4012	203.254	445.066	452.317	91.1078	1631.55	1737.38	106.159	0.00191167	0.296485	-1.75397	0.0157907
15610360	Rv3224	-	gi|15610360|ref|NP_217740.1|	13	iron-regulated short-chain dehydrogenase/reductase [Mycobacterium tuberculosis H37Rv]	22051.4	24753.7	8881.72	16615.3	20991.7	31382.7	14653.8	9602.6	10831	18761.8	19590	16096	14640.2	13491.5	14966.9	34067.2	32708.2	23931.1	28250.4	20674.1	18581.3	39005.6	21828	37368.8	0.0108674	0.604469	-0.726259	0.0552065
15610363	Rv3227	aroA	gi|15610363|ref|NP_217744.1|	2	3-phosphoshikimate 1-carboxyvinyltransferase [Mycobacterium tuberculosis H37Rv]	1953.7	1874.23	1747.57	1070.72	3772.93	2859.03	2099.03	1171.87	2812.9	1644.99	1605.33	1554.48	2530.39	2260.54	2461.18	2213.5	2580.92	2469.52	3335.45	1684.46	2626.94	3767.35	4096.17	4310.06	0.000139655	0.54368	-0.879171	0.00189186
15610366	Rv3230c	-	gi|15610366|ref|NP_217747.1|	2	stearoyl-CoA 9-desaturase electron transfer partner [Mycobacterium tuberculosis H37Rv]	2134.32	2188.58	1859.73	349.194	874.566	205.251	2610.44	4595.13	2265.99	1773.73	2134.29	1518.61	1705.26	1778.46	1475.68	10536.2	2171.72	3123.13	2066.54	4188.36	6842.67	6562.28	6379.56	7972.81	0.00502838	0.385225	-1.37623	0.0323344
15610370	Rv3234c	tgs3	gi|15610370|ref|NP_217751.1|	3	diacyglycerol O-acyltransferase [Mycobacterium tuberculosis H37Rv]	2069.16	2349.4	2466.27	4108.63	2326.55	3484.18	2023.82	4176.58	1390.55	3073.88	2227.4	2933.61	1654.61	3555.86	2384.23	1491.17	2083.03	3391.44	1812.14	1413.32	1277.58	392.645	567.13	268.837	0.0006943	6.01066	2.58752	0.00709374
15610382	Rv3246c	mtrA	gi|15610382|ref|NP_217763.1|	7	two component DNA-binding response regulator MtrA [Mycobacterium tuberculosis H37Rv]	35844.6	29178.9	30753.1	26254	34165.8	33710.2	33486.1	23650.5	34217.5	25894.9	34545.4	34210	34586.7	24175.4	32646.7	36161.5	30513.2	23182	39210.6	20279.2	18438.8	38283.7	40955.4	34986	0.0327657	0.794303	-0.332239	0.119319
15610384	Rv3248c	sahH	gi|15610384|ref|NP_217765.1|	22	adenosylhomocysteinase [Mycobacterium tuberculosis H37Rv]	285606	241405	235238	208253	198963	206523	253878	380149	258667	424388	371752	378437	197858	272575	246364	214919	208111	215527	199329	195322	233551	146597	165105	198667	0.0450582	1.51902	0.603139	0.147674
15610390	Rv3254	-	gi|15610390|ref|NP_217771.1|	2	hypothetical protein Rv3254 [Mycobacterium tuberculosis H37Rv]	62.9305	250.827	246.342	697.379	311.267	225.722	86.4946	42.2865	660.64	1278.04	1439.18	870.515	356.673	153.442	356.997	511.85	332.394	59.5733	1.4652	1594.37	408.496	83.1233	0	1157.35	0.842246	1.14551	0.195994	0.903614
15610391	Rv3255c	manA	gi|15610391|ref|NP_217772.1|	3	mannose-6-phosphate isomerase [Mycobacterium tuberculosis H37Rv]	4598.41	4011.87	4761.62	5384.33	10021.9	1373.28	4950.6	3336.39	5627.56	2061.52	3697.44	3359.43	5984.85	3714.65	3845.75	4025.31	5044.53	8161.65	9506.21	8509.51	6360.79	5378.96	8218.53	8865.65	0.108089	0.688986	-0.537453	0.254209
15610392	Rv3256c	-	gi|15610392|ref|NP_217773.1|	3	hypothetical protein Rv3256c [Mycobacterium tuberculosis H37Rv]	4956.8	3567.43	4733.28	6341.17	4572.63	5905.86	7714.24	4335.13	9438.42	4069.29	5029.92	4229.16	5800.37	5568.39	5583.45	6018.89	5783.3	5319.3	6126.67	6921.07	5332.39	9665.1	5486.92	8188.46	0.0195464	0.718232	-0.477479	0.084868
15610393	Rv3257c	pmmA	gi|15610393|ref|NP_217774.1|	5	phosphomannomutase PmmA [Mycobacterium tuberculosis H37Rv]	2519.47	2533.26	2578.49	1175.58	1795.09	2644.87	2714.22	2883.88	3971.74	1639.71	2642.57	1581.43	2700.88	2650.71	2402.9	2222.94	2695.96	4951.84	5358.85	2668.43	4008.63	952.367	620.517	962.379	0.00435435	3.28743	1.71696	0.0287274
15610398	Rv3262	fbiB	gi|15610398|ref|NP_217779.1|	2	coenzyme F420:L-glutamate ligase [Mycobacterium tuberculosis H37Rv]	1030.62	2754.87	885.946	2362.81	1291.19	1402.12	932.126	768.774	333.881	1022.5	427.089	659.907	1137.32	1049.68	1189.54	1058.04	922.552	674.687	505.258	170.795	497.111	326.384	418.914	661.33	0.153585	2.14056	1.09799	0.319759
15610406	Rv3270	ctpC	gi|15610406|ref|NP_217787.1|	6	manganese/zinc-exporting P-type ATPase [Mycobacterium tuberculosis H37Rv]	4617.98	4921.68	3542.55	3583.6	6225.43	4910.18	3158.27	3809.84	3399.91	8639.09	5257.73	4449.16	2742.47	4070.4	3528.02	3801.42	3441.13	3093.93	3035.15	2694.68	3137.74	3612.53	3935.5	3980.8	0.756192	1.0664	0.0927466	0.859842
15610409	Rv3273	-	gi|15610409|ref|NP_217790.1|	5	transmembrane carbonic anhydrase [Mycobacterium tuberculosis H37Rv]	13664.3	9296.37	7821.74	8270.11	11738.6	14188.3	13166.5	15071.6	7355.82	9250.08	8294.34	8394.73	11113.5	10181.4	7921.41	13619.6	7696.9	8504.05	12467.6	11090.6	10601.9	21147.7	22286.5	29085.9	3.12849e-08	0.432805	-1.20821	3.17854e-06
15610410	Rv3274c	fadE25	gi|15610410|ref|NP_217791.1|	15	acyl-CoA dehydrogenase FadE25 [Mycobacterium tuberculosis H37Rv]	32974.7	41209.7	34209.8	43388.1	18455.7	20398.7	27901.2	53390.8	29490	27288.7	22506.9	30272.2	27913.4	56876.9	38786.5	48754.8	40909	35352.8	32630.4	41742.5	33802.2	42245	54098.5	49457.7	0.0382454	0.723348	-0.467239	0.132619
15610412	Rv3276c	purK	gi|15610412|ref|NP_217793.1|	4	N5-carboxyaminoimidazole ribonucleotide synthase [Mycobacterium tuberculosis H37Rv]	1930.78	1953.87	2317.39	756.27	990.469	1430	1950.19	1359.23	1877.16	1201.86	1429.61	1027.86	2355.6	1757.2	1843.03	2064.22	4104.31	4503.56	5578.34	1497.84	2975.48	2367.01	2690.28	2370.54	0.64362	0.86363	-0.211515	0.783135
15610416	Rv3280	accD5	gi|15610416|ref|NP_217797.1|	14	propionyl-CoA carboxylase subunit beta [Mycobacterium tuberculosis H37Rv]	56671.3	60091.3	53814.6	104424	45630.1	112348	44077.9	48703.9	41962.5	90129.9	105497	95970.9	49074	64320.3	68956	40978.1	40333	43502.8	61918.8	42230.8	28015.1	38028.8	37792.3	32413.2	0.0935968	1.71408	0.777431	0.235382
15610419	Rv3283	sseA	gi|15610419|ref|NP_217800.1|	4	thiosulfate sulfurtransferase SseA [Mycobacterium tuberculosis H37Rv]	252.072	542.587	1051.84	606.221	1188.51	926.888	250.079	460.012	346.785	850.738	652.081	406.082	334.436	167.765	346.46	479.983	516.708	247.181	164.746	574.334	622.446	11315.1	14675.3	12922.1	8.35933e-21	0.0403394	-4.63167	8.49308e-18
15610421	Rv3285	accA3	gi|15610421|ref|NP_217802.1|	22	bifunctional protein acetyl-/propionyl-CoA carboxylase subunit alpha AccA [Mycobacterium tuberculosis H37Rv]	193973	202432	168260	288351	345666	385006	209210	164782	168242	253538	325167	252763	255965	190612	200966	231806	264070	270473	273827	147364	190197	169854	191417	173913	0.129459	1.33003	0.411457	0.286558
15610426	Rv3290c	lat	gi|15610426|ref|NP_217807.1|	6	L-lysine-epsilon aminotransferase [Mycobacterium tuberculosis H37Rv]	3289.99	6205.04	3093.19	1333.36	2999.57	1453.33	1578.5	2493.87	2538.72	5186.45	6146.71	3436.23	1495.75	8333.53	5480.38	1738.79	1532.62	783.692	6239.92	5248.03	3851.73	1193.14	1851.84	505.483	0.0707363	2.99596	1.58302	0.19908
15610431	Rv3295	-	gi|15610431|ref|NP_217812.1|	2	TetR family transcriptional regulator [Mycobacterium tuberculosis H37Rv]	2248.84	1905.28	1800.2	634.648	916.091	2622.82	1550.42	932.255	1597.4	901	964.805	684.159	2160.41	1915.93	2409.69	5696.33	4228.89	3850.68	1154.1	2249.77	867.954	3348.78	2804.7	3442.33	0.120338	0.614727	-0.701981	0.274132
15610432	Rv3296	lhr	gi|15610432|ref|NP_217813.1|	2	ATP-dependent helicase [Mycobacterium tuberculosis H37Rv]	908.017	1093.03	859.74	285.599	2749.03	639.963	1457.27	400.47	1612.22	477.961	2057.17	276.794	1311.76	244.353	359.725	153.016	613.585	1999.58	2367.62	3252.57	3969.41	914.926	1079.16	1037.19	0.66584	1.27664	0.352348	0.802483
15610438	Rv3302c	glpD2	gi|15610438|ref|NP_217819.1|	6	glycerol-3-phosphate dehydrogenase [Mycobacterium tuberculosis H37Rv]	3304.42	2069.01	2804.35	1135.88	1531.07	2315.15	5995.2	2500.51	6678.11	2026.04	2740.65	2589.48	3915.9	3080.94	2802.66	2709.41	3271.96	3389.64	2802.74	18750.4	17149.4	5981.63	5207.95	9047.51	0.417833	0.660477	-0.59842	0.605953
15610439	Rv3303c	lpdA	gi|15610439|ref|NP_217820.1|	8	NAD(P)H quinone reductase LpdA [Mycobacterium tuberculosis H37Rv]	2033.29	4473.22	2793.56	4481.54	4464.57	2009.88	5108.09	6171.04	6205.85	3458.49	3519.35	3393.73	3939.29	7198.02	5762.2	3136.28	3487.14	5623.47	5390.95	5153.51	3414.13	1525.6	2493.53	3720.83	0.0510486	1.68361	0.751559	0.160078
15610447	Rv3311	-	gi|15610447|ref|NP_217828.1|	3	hypothetical protein Rv3311 [Mycobacterium tuberculosis H37Rv]	5421.7	4332.62	5552.51	2726.59	5477.07	5349.71	5315.93	4189	4970.67	3293.87	4213.08	2704.97	6766.77	5531.6	5162.38	7469.16	9686.02	10990	5293.09	5268.63	8726.99	10240.3	1647.87	17974	0.0386679	0.566615	-0.81956	0.133001
15610449	Rv3313c	add	gi|15610449|ref|NP_217830.1|	3	adenosine deaminase [Mycobacterium tuberculosis H37Rv]	3637.82	3074.25	2799.52	6058.73	7179.41	6356.98	2476.2	4091.88	2247.68	3549.16	3035.58	4057.4	2400.99	4149.22	4213.46	7743.8	4484.58	5071.38	2303.83	1872.81	3673.57	7695.72	4802.36	1680.86	0.536497	0.851144	-0.232524	0.707098
15610450	Rv3314c	deoA	gi|15610450|ref|NP_217831.1|	2	thymidine phosphorylase [Mycobacterium tuberculosis H37Rv]	3614.99	3923.22	2990.96	5809.64	1158.54	8662.65	3267.91	9211.44	3670.04	3791.35	3222.55	3646.91	3870.93	6730.13	3322.77	2028.72	3903.28	2551.45	6383.44	3402.8	2868.81	3186.41	6689.36	824.41	0.640532	1.17531	0.233046	0.781789
15610454	Rv3318	sdhA	gi|15610454|ref|NP_217835.1|	8	succinate dehydrogenase flavoprotein subunit [Mycobacterium tuberculosis H37Rv]	30601.1	26965.7	26038.3	20326	29598	27779	24624.1	29391.1	24306.4	25075	28866.8	23564.8	25580	30280.4	26008	26195.4	25073	25057.6	23926.7	30431	26455.7	29999.8	29015.6	44045.9	0.0017606	0.770892	-0.375398	0.0151591
15610455	Rv3319	sdhB	gi|15610455|ref|NP_217836.1|	2	succinate dehydrogenase iron-sulphur protein subunit [Mycobacterium tuberculosis H37Rv]	701.528	511.695	0.984725	1.86108	0.80275	15.464	1036.99	414.106	1284.82	396.794	891.982	563.79	696.653	352.822	349.377	0	254.525	295.954	705.427	1632.6	682.518	589.629	34.9414	309.122	0.452069	1.651	0.723342	0.632648
15610476	Rv3340	metC	gi|15610476|ref|NP_217857.1|	4	O-acetylhomoserine sulfhydrylase [Mycobacterium tuberculosis H37Rv]	8292.63	6936.85	9350.12	3411.92	3311.49	3456.63	7651.63	8973.03	8561.94	7337.69	7532.02	7296.7	5907.27	6045.98	5916.34	8018.22	8034.96	7546.78	4059.01	4523.47	3188.89	5004.56	2962.97	9135.02	0.580577	1.1306	0.177094	0.740825
15610492	Rv3356c	folD	gi|15610492|ref|NP_217873.1|	2	bifunctional methylenetetrahydrofolate dehydrogenase/methenyltetrahydrofolate cyclohydrolase [Mycobacterium tuberculosis H37Rv]	1324.73	1383.1	1260.05	1654.97	1445.59	3023.16	865.666	1616	1049.33	2091.66	2413.84	2120.58	1081.91	1201.1	1285.64	658.125	1042.53	792.506	1482.64	365.82	708.007	692.595	1071.21	724.447	0.158074	1.65733	0.728861	0.32445
15610501	Rv3365c	-	gi|15610501|ref|NP_217882.1|	8	hypothetical protein Rv3365c [Mycobacterium tuberculosis H37Rv]	1361.82	1269.99	1737.66	1113.17	2028.17	2190.53	1283.05	1093.78	1089.01	781.309	1209.59	1240.33	2632.3	2273.7	1899.58	2025.19	1517.73	1919.18	20261.7	10451.3	1911.99	2088.82	3062.15	3842.13	0.976185	0.97362	-0.038569	0.987853
15610512	Rv3376	-	gi|15610512|ref|NP_217893.1|	2	phosphatase [Mycobacterium tuberculosis H37Rv]	1102.85	948.659	1001.86	1337.78	856.875	1313.16	1173.5	1682.39	1360.47	991.301	583.765	1063.65	855.555	1041.81	1269.2	1336.74	1787.74	4576.22	457.027	1244.1	1241.32	1620.51	2119.87	1638.27	0.313863	0.723124	-0.467685	0.500605
15610525	Rv3389c	htdY	gi|15610525|ref|NP_217906.1|	7	3-hydroxyacyl-thioester dehydratase HtdY [Mycobacterium tuberculosis H37Rv]	19099.6	20057.7	17333.4	11385.9	15716.7	13707.8	16993.8	14227.7	12110.8	13001	15368.5	11440.7	19914.4	20147.8	22907.9	23543.9	22880	17678.1	16052.4	13461.1	13067.1	24947.3	27250	33458.8	6.26259e-05	0.58389	-0.776233	0.00109703
15610528	Rv3392c	cmaA1	gi|15610528|ref|NP_217909.1|	3	cyclopropane mycolic acid synthase CmaA [Mycobacterium tuberculosis H37Rv]	1126.04	783.665	1444.65	824.599	205.847	280.177	1504.01	816.741	1388.3	1021.08	1081.79	739.277	1601.6	953.571	1310.26	1104.52	716.201	86.9494	965.852	1057.53	384.009	246.502	229.34	248.648	0.0121733	3.82469	1.93534	0.0588954
15610532	Rv3396c	guaA	gi|15610532|ref|NP_217913.1|	5	GMP synthase [Mycobacterium tuberculosis H37Rv]	3518.07	3181.08	3265.63	1176.13	2013.17	1819.65	4633.85	2808.07	4711.34	2014.57	2759.49	1487.76	4088.53	2553.83	2707.18	3771.54	3511.92	5992.21	6688.88	11874.8	4152.15	5547.63	6592.68	5712.48	0.123002	0.629993	-0.666593	0.275265
15610535	Rv3399	-	gi|15610535|ref|NP_217916.1|	2	S-adenosylmethionine-dependent methyltransferase [Mycobacterium tuberculosis H37Rv]	333.105	37.2457	672.071	277.08	48.1565	69.3517	435.039	327.666	897.949	164.59	21.4382	189.084	13.7562	402.657	141.074	271.467	234.71	255.329	345.018	322.716	533.055	9.18687	160.909	105.511	0.155502	3.10616	1.63513	0.323088
15610536	Rv3400	-	gi|15610536|ref|NP_217917.1|	3	hydrolase [Mycobacterium tuberculosis H37Rv]	13823	13976.6	15426.9	4355.11	15063.5	10465.6	14421.2	8207.45	14000.5	6029.23	9315.35	5621.26	19567.4	12366.8	10744.4	25914.7	22867.9	28429	32072	12757	21855.8	19637.8	33687.9	32779.8	0.00809017	0.526398	-0.925773	0.0451627
15610537	Rv3401	-	gi|15610537|ref|NP_217918.1|	10	glycosyl hydrolase [Mycobacterium tuberculosis H37Rv]	12520.2	13187.2	11092.6	14668.8	11766.7	13798.4	8986.08	15607.7	7880.6	24445.4	17464.4	18024.6	7807.1	16963.9	14401.4	11723.4	11411.6	10889	9449.12	6686.57	10025.8	17797.4	20412.8	14250.1	0.0764356	0.731984	-0.450116	0.205283
15610540	Rv3404c	-	gi|15610540|ref|NP_217921.1|	2	hypothetical protein Rv3404c [Mycobacterium tuberculosis H37Rv]	789.875	1431.58	473.989	772.225	383.45	390.318	259.956	3866.1	419.654	431.566	464.892	772.016	469.853	1711.59	1133.15	510.015	463.731	876.894	222.237	519.291	957.37	377.695	284.613	386.951	0.320598	2.35809	1.23762	0.509746
15610545	Rv3409c	choD	gi|15610545|ref|NP_217926.1|	2	cholesterol oxidase [Mycobacterium tuberculosis H37Rv]	696.783	723.983	525.555	360.626	209.57	378.766	436.752	706.763	603.777	760.221	980.184	820.249	395.278	590.146	764.219	765.995	560.66	1030	943.198	552.437	965.394	2913.25	2870.97	1083.07	5.75229e-07	0.286463	-1.80358	3.58657e-05
15610546	Rv3410c	guaB3	gi|15610546|ref|NP_217927.1|	6	oxidoreductase [Mycobacterium tuberculosis H37Rv]	25441.4	22134.5	20715.9	17086	32797	20456.9	23708.5	21164.9	24269.1	19233.4	22291.6	19655.8	21789.2	17139.4	18629.2	20900.5	22882.6	22876.3	36023.2	24547.2	32181.4	27007.8	31337.4	32870.7	0.0234826	0.761027	-0.393981	0.09778
15610547	Rv3411c	guaB2	gi|15610547|ref|NP_217928.1|	7	inosine-5'-monophosphate dehydrogenase [Mycobacterium tuberculosis H37Rv]	10964.4	10262.2	9893.38	6799.76	17974.4	12346.3	12488.1	5977.26	9617.35	8053.38	10279.5	8118.67	10943.6	6778.79	8567.36	9534.23	12999.9	14542.9	21047.3	4919.52	9772.92	11954.9	15644.4	15898.1	0.100714	0.728717	-0.456569	0.244214
15610553	Rv3417c	groEL1	gi|15610553|ref|NP_217934.1|	17	chaperonin GroEL [Mycobacterium tuberculosis H37Rv]	252511	218028	247364	172011	208728	238176	237655	185309	198383	157126	175117	180921	211410	175774	200724	231533	290726	275789	294134	206259	252998	240626	271179	280321	0.0733934	0.83152	-0.266177	0.203737
15610554	Rv3418c	groES	gi|15610554|ref|NP_217935.1|	6	chaperonin GroES [Mycobacterium tuberculosis H37Rv]	305875	269821	440573	90824.5	112315	105077	365006	180873	218946	87021.7	102250	109318	285011	231760	244849	176886	242215	163225	48556	96917.6	43757.6	113063	111202	106770	0.238335	1.69213	0.758839	0.425249
15610568	Rv3432c	gadB	gi|15610568|ref|NP_217949.1|	4	glutamate decarboxylase GadB [Mycobacterium tuberculosis H37Rv]	457.925	403.61	399.063	122.797	92.7818	125.348	472.577	123.757	569.169	67.5521	151.756	93.3761	175.078	236.72	169.49	275.27	283.128	216.984	557.641	596.418	195.481	137.95	517.637	139.887	0.925599	1.03908	0.0553059	0.958026
15610572	Rv3436c	glmS	gi|15610572|ref|NP_217953.1|	15	glucosamine--fructose-6-phosphate aminotransferase [Mycobacterium tuberculosis H37Rv]	39463.8	32938	33724.5	30733.9	54140.4	48785.4	40652.4	35381.2	44690.7	43315	53789.2	40442.6	43294.1	38013.5	35742.5	37971.4	37838.9	40214.2	39161.2	38596.6	63622.9	45074.7	52269.3	73214.4	0.00952922	0.730803	-0.452445	0.0501586
15610574	Rv3438	-	gi|15610574|ref|NP_217955.1|	2	hypothetical protein Rv3438 [Mycobacterium tuberculosis H37Rv]	576.207	1031.64	735.101	1520.82	408.67	926.799	57.3343	1021.83	912.661	920.891	461.503	899.54	763.437	1917.7	1024.31	404.045	1218.7	1251.92	1823.44	892.57	2289.29	1234.38	139.322	3441.94	0.189941	0.624702	-0.67876	0.369693
15610579	Rv3443c	rplM	gi|15610579|ref|NP_217960.1|	2	50S ribosomal protein L13 [Mycobacterium tuberculosis H37Rv]	2632.18	2234.06	2981.2	5193.38	4250.55	2331.91	1947.22	6229.71	1080.09	2394.22	1222.5	4779.73	1565.54	6465.92	4614.4	3585.49	2127.64	1609.09	580.643	1979.25	1435.31	1901.13	11183.4	1091.34	0.224984	0.617144	-0.69632	0.410685
15610592	Rv3456c	rplQ	gi|15610592|ref|NP_217973.1|	4	50S ribosomal protein L17 [Mycobacterium tuberculosis H37Rv]	5470.84	4738.12	7855.07	1502.12	2838.66	15880.1	5282.97	4491.33	3943.13	991.352	699.862	1081.86	4100.3	3555.51	5313.17	10355.7	7030.3	4861.45	1282.24	1787.24	763.14	13231.5	12371.2	7451.17	0.00756292	0.405505	-1.30221	0.0431681
15610593	Rv3457c	rpoA	gi|15610593|ref|NP_217974.1|	16	DNA-directed RNA polymerase subunit alpha [Mycobacterium tuberculosis H37Rv]	147333	130565	141240	109730	136505	222817	132874	129587	145313	81843.8	80795.6	75213	123027	113068	123181	177290	142275	135290	141767	109210	120308	217824	215332	224321	0.00010793	0.590837	-0.759167	0.00158923
15610594	Rv3458c	rpsD	gi|15610594|ref|NP_217975.1|	4	30S ribosomal protein S4 [Mycobacterium tuberculosis H37Rv]	28841.3	21137.7	29136.4	23152.5	29147.1	18043.5	19676.1	27502.9	17217	13892.1	9816.27	13798.1	23113.5	23623.4	29491	30538.9	29350.3	26475	10487.1	16482.5	14822.4	36384.1	37343.4	20241	0.0391214	0.692854	-0.529377	0.133829
15610596	Rv3460c	rpsM	gi|15610596|ref|NP_217977.1|	2	30S ribosomal protein S13 [Mycobacterium tuberculosis H37Rv]	2763.59	2145.73	2844.97	1746.57	657.647	483.142	2000.3	4438.96	1189.06	391.985	168.542	567.803	1885.06	3277.8	3455	1980.83	1730.47	417.163	378.455	1186.12	840.134	1249.26	3537.64	5947.06	0.0288626	0.459813	-1.12088	0.110242
15610600	Rv3464	rmlB	gi|15610600|ref|NP_217981.1|	4	dTDP-glucose 4,6-dehydratase [Mycobacterium tuberculosis H37Rv]	931.938	932.759	673.631	2170.53	3015.05	2525.85	917.021	1083.28	608.559	1960.35	1901.2	2354.88	1635.41	1686.33	871.597	2141.52	2240.7	3229.83	3016.34	2508.08	2118.42	2738.46	2393.77	3801.71	0.0317768	0.616002	-0.698993	0.116134
15610601	Rv3465	rmlC	gi|15610601|ref|NP_217982.1|	2	dTDP-4-dehydrorhamnose 3,5-epimerase [Mycobacterium tuberculosis H37Rv]	3.47669	0	0	45.128	9.50294	27.7263	0	396.271	5.22709	20.1315	54.9824	24.7619	12.354	30.2294	10.9372	0	0	23.3746	6.89036	726.217	11.5146	30.4506	11.4518	5.88634	0.620515	4.21117	2.07422	0.774547
15610621	Rv3485c	-	gi|15610621|ref|NP_218002.1|	2	short-chain type dehydrogenase/reductase [Mycobacterium tuberculosis H37Rv]	702.71	663.946	726.656	7.7268	68.3554	305.764	293.246	348.888	758.994	264.031	496.232	293.473	78.4563	720.669	1091.65	726.136	866.233	409.542	417.351	152.343	242.22	736.794	408.351	487.072	0.634201	0.843255	-0.24596	0.779139
15610626	Rv3490	otsA	gi|15610626|ref|NP_218007.1|	2	trehalose-phosphate synthase [Mycobacterium tuberculosis H37Rv]	2209.7	2131.26	1813.9	2115.84	2453.19	5562.54	2180.86	1643.13	2184.69	3123.67	4555.01	2962.7	2697.9	2338.27	2368	1378.02	2764.24	3562.13	2252.11	3366.25	1443.41	2788.12	2968.63	526.79	0.418505	1.25286	0.325227	0.605953
15610630	Rv3494c	mce4F	gi|15610630|ref|NP_218011.1|	3	Mce family protein Mce4 [Mycobacterium tuberculosis H37Rv]	1989.95	2466.47	1298.37	2205.75	1314.82	1603.74	981.187	2518.18	1977.68	2052.22	2204.03	2398.88	761.925	2307.12	1477.89	2145.82	1159.27	939.868	1601.16	1554.3	2994.35	849.429	637.356	482.059	0.00373518	2.75383	1.46144	0.0259927
15610631	Rv3495c	lprN	gi|15610631|ref|NP_218012.1|	3	Mce family lipoprotein LprN [Mycobacterium tuberculosis H37Rv]	2554.06	2333.18	2633.48	1362.37	3129.71	2425.08	2550.2	1806.37	2779.36	1721.06	1487.78	1622.57	2142.44	1454.55	1438.85	2033.86	2413.59	2532.26	3308.89	2316.9	3674.4	2641.55	2492.44	5450.15	0.0175668	0.644103	-0.634636	0.078625
15610632	Rv3496c	mce4D	gi|15610632|ref|NP_218013.1|	2	Mce family protein Mce4D [Mycobacterium tuberculosis H37Rv]	1131.57	1077.59	1225.24	678.483	570.04	992.755	957.383	1087.16	978.045	476.028	405	315.425	843.759	957.26	847.013	822.035	1482.05	831.297	647.205	2162.2	2870.4	1886.86	1759.82	392.42	0.390219	0.755399	-0.404689	0.580472
15610633	Rv3497c	mce4C	gi|15610633|ref|NP_218014.1|	4	Mce family protein Mce4C [Mycobacterium tuberculosis H37Rv]	2590.9	1667.03	2443.6	844.79	4374.32	3216.85	5334.18	4001.8	5324.16	2580.65	2609.38	1276.86	5884.73	5028.17	3999.77	3657.15	4595.61	2656.29	2784.03	3199.34	4918.25	2622.06	5082.44	5900.35	0.244676	0.766406	-0.38382	0.428605
15610634	Rv3498c	mce4B	gi|15610634|ref|NP_218015.1|	2	Mce family protein Mce4B [Mycobacterium tuberculosis H37Rv]	1569.07	1405.36	1197.4	960.653	3172.76	1578.14	1600.23	1258.07	2148.55	1541.9	1844.59	1560.79	2032.27	1422.81	1518.78	1898.03	2175.36	2357.5	2603.47	4677.55	4763.93	1564.35	1612.04	3400.98	0.837261	0.940177	-0.088996	0.90112
15610645	Rv3509c	ilvX	gi|15610645|ref|NP_218026.1|	8	acetohydroxyacid synthase large subunit [Mycobacterium tuberculosis H37Rv]	66240.9	65196	51966.3	37626	66203.1	40329.3	51382.3	38676.3	47481.4	39033.3	49422.3	37627.5	59743.7	45591.4	52023.5	62586.1	71248.4	82559.2	75052.2	47141.6	58001.4	79795.3	76108.9	102823	0.00084443	0.632288	-0.661347	0.00801814
15610654	Rv3518c	cyp142	gi|15610654|ref|NP_218035.1|	3	cytochrome P450 monooxygenase Cyp142 [Mycobacterium tuberculosis H37Rv]	1119.07	854.3	859.586	68.1914	442.668	1067.03	827.641	557.647	1315.79	665.592	301.77	417.165	1065.78	652.429	757.922	1014.85	1302.71	1710.6	1336.61	1748.63	1771.08	1967.02	1218.96	1638.07	0.0309884	0.588037	-0.766021	0.114488
15610655	Rv3519	-	gi|15610655|ref|NP_218036.1|	3	hypothetical protein Rv3519 [Mycobacterium tuberculosis H37Rv]	1312.06	1390.8	1596.9	1229.74	173.538	291.929	887.485	2979.66	2357.88	572.206	977.693	351.347	720.244	1016.01	1138.99	752.515	139.858	1831.86	603.263	539.517	129.537	1005.19	1488.99	1597.32	0.415934	0.732985	-0.448145	0.604562
15610656	Rv3520c	-	gi|15610656|ref|NP_218037.1|	4	coenzyme F420-dependent oxidoreductase [Mycobacterium tuberculosis H37Rv]	8429.97	6733.25	9127.53	4153.58	6387.01	7719.38	9465.46	6415.02	10611.4	8258.5	13648.4	8162.99	10944.6	7187.12	6147.7	12312.8	7895.81	14405.2	10616.1	12293.1	12038.4	11408.9	12605.7	22504.3	0.00395433	0.59255	-0.754992	0.0267865
15610659	Rv3523	ltp3	gi|15610659|ref|NP_218040.1|	2	lipid carrier protein [Mycobacterium tuberculosis H37Rv]	17.4038	50.857	47.8149	16.8932	0.619366	15.0143	43.4215	8.38227	142.363	23.4443	57.4053	22.3782	257.563	62.1506	52.5651	50.86	1.46271	27.5697	148.874	107.942	2.74867	0.300096	6.60947	0.148387	0.166581	23.4332	4.55048	0.337145
15610662	Rv3526	kshA	gi|15610662|ref|NP_218043.1|	2	3-ketosteroid-9-alpha-hydroxylase oxygenase subunit [Mycobacterium tuberculosis H37Rv]	771.5	879.205	788.594	581.272	546.695	872.81	619.832	257.614	429.584	716.054	868.024	934.562	811.129	639.767	719.501	648.374	539.721	372.357	706.649	221.792	289.141	797.245	1138.94	112.351	0.739436	0.921506	-0.117935	0.84889
15610664	Rv3528c	-	gi|15610664|ref|NP_218045.1|	2	hypothetical protein Rv3528c [Mycobacterium tuberculosis H37Rv]	5778.09	12408.3	7575.49	8300.64	3377.39	2637.21	6532.99	9245.44	9149.99	5988.27	6393.85	11325.3	6241.28	10296.2	6481.82	7002.43	7858.24	7550.81	6582.97	10054.9	4778.56	7185.92	7836.52	13121.1	0.217899	0.789628	-0.340755	0.402559
15610683	Rv3547	ddn	gi|15610683|ref|NP_218064.1|	3	deazaflavin-dependent nitroreductase [Mycobacterium tuberculosis H37Rv]	8518.57	9005.18	9787.55	6686.04	7456.39	10161.1	9288.87	7668.73	8722.49	4802.87	4578.85	4908.03	11645.7	9517.61	9024.26	17073.9	17852.9	15591.6	7004.97	5133.1	7563.26	13128.4	11614.7	10519.3	0.251555	0.777811	-0.362508	0.436143
15610692	Rv3556c	fadA6	gi|15610692|ref|NP_218073.1|	3	acetyl-CoA acetyltransferase FadA [Mycobacterium tuberculosis H37Rv]	735.307	803.566	518.421	85.3657	194.733	94.978	342.873	289.853	557.044	333.417	783.029	325.702	468.655	369.476	468.41	985.339	411.478	1884.68	91.6496	2154.03	220.654	959.549	526.888	39.0148	0.836711	1.1349	0.182567	0.90112
15610697	Rv3561	fadD3	gi|15610697|ref|NP_218078.1|	2	fatty-acid--CoA ligase FadD3 [Mycobacterium tuberculosis H37Rv]	628.435	412.837	361.397	685.145	1082.43	594.822	548.934	528.101	591.676	520.199	963.395	687.621	758.642	566.965	677.546	800.559	881.715	1620.19	2046.11	320.726	350.995	643.999	257.326	1933.61	0.502782	0.787542	-0.344571	0.677488
15610699	Rv3563	fadE32	gi|15610699|ref|NP_218080.1|	2	acyl-CoA dehydrogenase FadE32 [Mycobacterium tuberculosis H37Rv]	254.768	374.095	314.311	1084.85	320.611	166.66	164.123	249.592	332.188	316.705	246.887	343.73	124.708	502.208	180.296	1099.87	720.773	129.565	443.426	176.52	390.024	50.9628	32.2746	12.8036	0.0442923	11.8043	3.56124	0.146383
15610701	Rv3565	aspB	gi|15610701|ref|NP_218082.1|	3	aspartate aminotransferase AspB [Mycobacterium tuberculosis H37Rv]	365.605	601.743	105.055	0	16.1477	0	305.715	103.205	406.428	215.934	160.53	250.591	89.6017	144.717	176.98	157.526	205.567	13.7209	420.198	566.734	20.9605	110.362	141.846	179.247	0.562922	1.43268	0.518715	0.723962
15610704	Rv3568c	hsaC	gi|15610704|ref|NP_218085.1|	2	extradiol dioxygenase [Mycobacterium tuberculosis H37Rv]	133.941	230.596	161.354	1251.27	0	815.897	136.442	0	204.524	660.39	606.983	802.107	97.6699	50.1343	214.317	6.19968	2.3061	3.85941	397.284	15.1025	0.0311502	20.2514	13.2753	5.2368	0.215861	21.3397	4.41547	0.400941
15610705	Rv3569c	hsaD	gi|15610705|ref|NP_218086.1|	5	4,5:9,10-diseco-3-hydroxy-5,9,17-trioxoandrosta-1(10),2-diene-4-oate hydrolase [Mycobacterium tuberculosis H37Rv]	8886.59	10708.3	8101.44	20083.8	12293.2	9738.17	4577.53	16330.3	4768.16	13130.7	5606.81	15754	3763.76	15537.5	9921.29	10911.3	6777.24	6228.63	7329.4	5946.06	4619.89	5585.27	9312.98	2200.11	0.17476	1.67948	0.748012	0.349519
15610706	Rv3570c	hsaA	gi|15610706|ref|NP_218087.1|	4	flavin-dependent monooxygenase oxygenase subunit HsaA [Mycobacterium tuberculosis H37Rv]	13754.2	14737.5	7585.93	15400.3	16236.8	18270.1	11445.6	12180.9	14218.6	17715.8	23061.5	16587.3	11442.4	10308.1	13607	7507.27	10461.7	11723.8	15961.1	8313.36	10517.4	6558.59	7786.6	5695.07	0.00774582	2.00337	1.00243	0.0438151
15610711	Rv3575c	-	gi|15610711|ref|NP_218092.1|	2	LacI family transcriptional regulator [Mycobacterium tuberculosis H37Rv]	414.302	385.115	414.14	527.882	763.702	833.547	350.069	172.207	249.788	159.847	172.043	133.075	406.409	155.752	204.51	208.938	709.743	584.602	727.84	462.127	294.708	430.846	745.355	871.556	0.0487751	0.581148	-0.783023	0.155346
15610715	Rv3579c	-	gi|15610715|ref|NP_218096.1|	2	tRNA/rRNA methyltransferase [Mycobacterium tuberculosis H37Rv]	1076.58	795.534	903.356	3191.7	2282.26	3685.59	1349.59	542.544	996.381	1453.07	1098.87	1732.7	1763.69	1929.59	2332.24	1187.95	593.559	390.538	664.018	798.852	132.422	790.849	321.872	876.929	0.19855	2.0751	1.05318	0.382783
15610718	Rv3582c	ispD	gi|15610718|ref|NP_218099.1|	3	2-C-methyl-D-erythritol 4-phosphate cytidylyltransferase [Mycobacterium tuberculosis H37Rv]	4827.84	4579.43	5254.7	1485.98	1877.91	2018.93	5289.68	2647.7	5946.7	1962.23	4647.34	1781.13	3935.23	1450.2	2512.4	3284.19	6741.69	9089.33	5790.55	7791.79	6193.05	2760.35	9167.13	7197.02	0.1525	0.665623	-0.587222	0.318152
15610720	Rv3584	lpqE	gi|15610720|ref|NP_218101.1|	2	lipoprotein LpqE [Mycobacterium tuberculosis H37Rv]	367.797	202.727	260.244	1061.53	894.361	1016.85	379.33	538.986	284.293	1381.81	908.728	687.601	161.46	250.941	401.764	427.399	147.863	815.174	317.659	292.31	197.482	698.681	1171.37	687.205	0.140318	0.614293	-0.703002	0.301022
15610722	Rv3586	-	gi|15610722|ref|NP_218103.1|	3	DNA integrity scanning protein DisA [Mycobacterium tuberculosis H37Rv]	5651.93	2701.67	3300.78	4734.65	4566.32	3261.53	3440.87	4553.78	3387.83	4063.36	5403.75	4195.87	3207.99	3758.32	4666.9	5446.94	4185.95	2601.7	3082	2384.53	1741.79	6522.71	4938.31	4557.79	0.0300792	0.716466	-0.481031	0.112411
15610727	Rv3591c	-	gi|15610727|ref|NP_218108.1|	2	hydrolase [Mycobacterium tuberculosis H37Rv]	1348.52	4571.16	446.081	1090.13	1047.34	1010.91	983.16	2369.47	1188.9	1131.58	1632.19	503.744	2171.53	1974.75	2661.21	3238.29	4513.7	1297.33	2932.97	3212.73	1717.35	3777.41	3435.28	2308.16	0.102081	0.615837	-0.699379	0.246253
15610733	Rv3597c	lsr2	gi|15610733|ref|NP_218114.1|	2	iron-regulated H-NS-like protein [Mycobacterium tuberculosis H37Rv]	37762.6	34227.7	45092.9	35006.6	33480.5	20312.7	17285.5	41436.5	13818.5	22086	18057.9	30325.5	16330.5	35315.6	34945.7	41470.8	28411.1	15133.5	15447.9	10923.9	18143.9	56975.5	51397.1	58943.2	0.000162236	0.48242	-1.05164	0.00216884
15610734	Rv3598c	lysS	gi|15610734|ref|NP_218115.1|	2	lysine--tRNA ligase [Mycobacterium tuberculosis H37Rv]	2860.15	2902.87	2796.18	5439.92	3656.96	7337.84	2829.9	4676.62	2666.21	3599.93	3469.8	3512.69	3316.6	3493.45	3153.92	3889.5	3569.99	3327.89	2553.75	3968.49	3480.27	3942.13	4718.13	4998.06	0.171657	0.80017	-0.321621	0.344672
15610738	Rv3602c	panC	gi|15610738|ref|NP_218119.1|	4	pantothenate synthetase [Mycobacterium tuberculosis H37Rv]	5482.93	3876.09	5013.68	2878.14	7946.56	8898.22	7584.93	4346.91	5413.83	1947.64	2436.76	2075.89	5066.21	2257.03	3791.77	6350	6043.02	4515.24	7813.1	3262.19	6479.54	9304.27	9643.23	16302.2	9.09519e-05	0.419374	-1.25369	0.00144386
15610745	Rv3609c	folE	gi|15610745|ref|NP_218126.1|	2	GTP cyclohydrolase I [Mycobacterium tuberculosis H37Rv]	1003.49	1042.04	998.643	1401.71	507.906	415.125	763.658	2024.41	990.643	189.449	146.645	555.693	575.535	890.468	815.066	566.124	180.932	265.732	923.236	1272.5	708.35	416.093	480.381	58.8924	0.10776	2.42799	1.27977	0.254024
15610746	Rv3610c	ftsH	gi|15610746|ref|NP_218127.1|	3	zinc metalloprotease FtsH [Mycobacterium tuberculosis H37Rv]	1651.14	1147.47	1458.83	466.005	738.898	1568.89	2112.12	431.504	1828.25	535.031	764.674	337.555	2247.04	882.288	1209.14	885.307	4935.43	5972.44	3986.49	5302.48	2392.24	2426.36	3258.08	2574.23	0.425531	0.706672	-0.500887	0.611513
15610752	Rv3616c	espA	gi|15610752|ref|NP_218133.1|	3	ESX-1 secretion-associated protein EspA [Mycobacterium tuberculosis H37Rv]	10032.7	9616.53	8060.63	2265.45	4264.08	4512.35	9754.64	12802.9	13652.8	5430.33	5257.2	4103.04	6950.34	4123.81	6550.93	23512.7	25222.3	36536.2	10236.8	6603.69	8311.39	23136.2	17556.9	20358.4	0.0571746	0.509642	-0.972444	0.172969
15610759	Rv3623	lpqG	gi|15610759|ref|NP_218140.1|	4	lipoprotein LpqG [Mycobacterium tuberculosis H37Rv]	19516.6	9146.73	18822.4	5925.12	3305.22	7427.98	11418	9820.66	9643.52	6470.7	4433.45	9971.61	8960.93	12686.4	32279	4180.44	7516.52	5171.92	5607.93	3954.13	2018.24	19495.1	9845.36	7057.59	0.5343	0.778212	-0.361766	0.705916
15610780	Rv3644c	-	gi|15610780|ref|NP_218161.1|	2	DNA polymerase [Mycobacterium tuberculosis H37Rv]	1274.41	846.093	1176.45	450.77	1381.88	4021.89	1558.03	982.313	1361.68	301.008	293.752	174.019	1608.93	1144.13	1293.35	1089.48	949.774	1134.39	1557.25	1154.01	1585.56	1109.51	1268.96	1954.37	0.614728	0.835452	-0.25937	0.770115
15610782	Rv3646c	topA	gi|15610782|ref|NP_218163.1|	15	DNA topoisomerase I [Mycobacterium tuberculosis H37Rv]	19958.8	16708.2	21607.5	27376.6	18630.2	22534.8	18955.4	18435.9	18404.3	22587.7	29266.9	27960.5	13747	20223.7	19685.6	19865.4	9728.29	12209.4	14483.5	18084	12591.6	12739.3	18726.2	21891.7	0.65644	1.0791	0.109835	0.793035
15610784	Rv3648c	cspA	gi|15610784|ref|NP_218165.1|	3	cold shock protein A [Mycobacterium tuberculosis H37Rv]	2642.64	3556.47	5033.12	4629.61	1105.2	1994.3	1827.52	1283.24	1367.77	4062.12	4570.33	5517.83	2910.81	3718.49	2486.82	872.883	2304.06	251.616	650.787	889.817	213.424	601.471	522.679	94.6111	0.0443217	6.08215	2.60458	0.146383
15610787	Rv3651	-	gi|15610787|ref|NP_218168.1|	2	hypothetical protein Rv3651 [Mycobacterium tuberculosis H37Rv]	0.292027	45.9936	0	476.572	60.0515	102.564	290.178	579.655	31.7028	4.16266	134.498	181.742	151.538	209.359	31.35	60.8681	112.654	81.271	0	137.273	9.94615	237.588	187.224	84.298	0.660209	0.758093	-0.399553	0.796642
15610803	Rv3667	acs	gi|15610803|ref|NP_218184.1|	6	acetyl-CoAsynthetase [Mycobacterium tuberculosis H37Rv]	9878.83	8302.81	9166.99	10264.2	14790.1	12472.7	10879.7	8172.53	11281.5	11749.3	13941.3	10210.7	10591.9	12170	10233.8	7133.54	7267.46	8942.84	11881.6	10786.1	12183.1	12105	9034.77	19372.8	0.0714534	0.783888	-0.35128	0.200543
15610807	Rv3671c	-	gi|15610807|ref|NP_218188.1|	4	serine protease [Mycobacterium tuberculosis H37Rv]	3359.21	2922.25	2431.33	2023.61	2225.58	1504.77	2838.62	2596.69	2577.43	2500.93	1677.95	1428.32	2423.26	2759.48	2478.98	2434.52	2720.02	4777.77	3278.58	4376.58	3715.59	2756.64	3980.82	6218.29	0.0129575	0.629081	-0.668683	0.0620982
15610812	Rv3676	crp	gi|15610812|ref|NP_218193.1|	8	cAMP receptor protein [Mycobacterium tuberculosis H37Rv]	74255.3	51716.3	79348.5	21030.2	25465.6	38832.1	71358.6	62145.4	80864.2	19239.9	24480.3	17999.7	51458.3	47326.9	52988	72151.5	60478	47241.1	39092.5	51915.7	31137.7	76863.9	65230.4	89885.8	0.0276026	0.628456	-0.670115	0.107039
15610814	Rv3678c	-	gi|15610814|ref|NP_218195.1|	2	hypothetical protein Rv3678c [Mycobacterium tuberculosis H37Rv]	7366.38	10088.3	11685.3	3007.47	8046.64	1628.61	9316.86	4960.64	8756.52	1944.93	3172.44	2369.58	8297.57	5810.4	6144.4	21286.9	29659.7	27967.5	5400.8	3834.71	3819.81	17808.7	17965.1	21644.6	0.0385656	0.459199	-1.12281	0.133001
15610815	Rv3679	-	gi|15610815|ref|NP_218196.1|	6	anion transporter ATPase [Mycobacterium tuberculosis H37Rv]	10217.5	10257.7	10655.3	2890.41	8814.7	7376.22	10837.9	7423.36	11868.8	4880.59	6006.87	3643.72	10754.2	9401.46	9689.06	10925.9	13430.4	14254.2	13496	16363	15154.2	13190.6	14541.8	20135.8	0.0133894	0.621771	-0.685544	0.0631452
15610816	Rv3680	-	gi|15610816|ref|NP_218197.1|	8	anion transporter ATPase [Mycobacterium tuberculosis H37Rv]	10934.1	9169.66	10252.1	7658.14	7090.58	6563.53	9471.75	9909.51	6764.33	7647.74	6949.68	5180.36	7079.64	11395.1	10200.2	8947.68	6287.87	5845.21	7829.08	5401.54	7685.41	9449.53	6401.96	16112.2	0.0762373	0.752028	-0.411142	0.205283
15610819	Rv3683	-	gi|15610819|ref|NP_218200.1|	2	hypothetical protein Rv3683 [Mycobacterium tuberculosis H37Rv]	1478.79	1138.14	1648.75	820.431	784.488	930.137	1102.07	886.189	358.517	1360.21	1028.49	1318.04	500.024	1177.26	1776.25	1206.78	1351	677.398	361.35	913.497	276.389	922.25	426.657	449.364	0.122282	1.67575	0.744808	0.275265
15610828	Rv3692	moxR2	gi|15610828|ref|NP_218209.1|	7	methanol dehydrogenase transcriptional regulator MoxR [Mycobacterium tuberculosis H37Rv]	13940.5	13106.4	15634	11425.6	14611.9	15056.1	14314.8	14514.7	21631.6	7266.33	7155.75	6006.34	13101.4	11909.5	11812.7	10772.2	8334.77	16740.3	17089.2	8422.08	25740.8	17015.2	8581.96	15238.4	0.90686	0.974595	-0.0371246	0.946937
15610832	Rv3696c	glpK	gi|15610832|ref|NP_218213.1|	2	glycerol kinase [Mycobacterium tuberculosis H37Rv]	61.9786	277.75	100.868	13.8848	289.2	45.6883	148.117	293.343	142.635	518.85	715.831	479.834	53.8959	231.961	150.888	101.915	61.4121	40.7087	263.748	459.444	102.925	12.5949	34.2665	150.026	0.191241	3.30493	1.72462	0.371512
15610835	Rv3699	-	gi|15610835|ref|NP_218216.1|	3	hypothetical protein Rv3699 [Mycobacterium tuberculosis H37Rv]	21531.5	20794.7	21527.9	11289.3	16468.5	14618.6	18250	15269.4	17250.9	12235.8	13778.6	9589.51	18240.7	19684.8	18679.5	25307.9	22808.7	23803	17157.1	21372.5	15757.6	27514.2	28015.4	18987.5	0.0151341	0.719713	-0.474506	0.070211
15610844	Rv3708c	asd	gi|15610844|ref|NP_218225.1|	9	aspartate-semialdehyde dehydrogenase [Mycobacterium tuberculosis H37Rv]	15013.6	11926.2	15104	10440.9	16869.8	17649	18577.2	13592.9	19430.9	8152.84	8730.25	7047.52	17854.9	13255.4	15501.4	17074.4	22204.1	21613.7	21888.8	26110.4	22717.9	21970.3	20777.9	27785.9	0.0291802	0.690154	-0.535009	0.111038
15610845	Rv3709c	ask	gi|15610845|ref|NP_218226.1|	6	aspartokinase [Mycobacterium tuberculosis H37Rv]	20535	17126.7	16804.9	12158	21210	21260.1	20951.6	16133.6	20471.2	14336.1	16749.4	10792.6	18394.5	17395.4	18232	16743.4	18848.6	14485.3	12460.9	12784.8	21186.7	19796.9	21784.8	25423.5	0.0157648	0.765528	-0.385473	0.0728045
15610848	Rv3712	-	gi|15610848|ref|NP_218229.1|	2	ligase [Mycobacterium tuberculosis H37Rv]	692.305	1327.96	605.893	2298.76	221.112	929.755	572.525	1288.64	771.145	933.817	722.179	1656.36	543.453	4519.26	1066.52	203.814	116.619	401.707	1142.89	1491.91	139.605	203.627	315.099	65.2962	0.157709	5.29486	2.40459	0.324356
15610852	Rv3716c	-	gi|15610852|ref|NP_218233.1|	2	hypothetical protein Rv3716c [Mycobacterium tuberculosis H37Rv]	7271.47	6602.33	12783.5	653.45	892.385	1145.46	6446.68	3586.72	3316.6	610.08	640.413	722.262	6878.28	6750.73	6340.5	10362	14555.7	13407.9	1296.51	2924.33	2237.86	6604.69	6477.64	5816.45	0.685529	0.827152	-0.273776	0.813665
15610854	Rv3718c	-	gi|15610854|ref|NP_218235.1|	3	hypothetical protein Rv3718c [Mycobacterium tuberculosis H37Rv]	4306.87	3383.96	6792.31	322.147	1358	463.523	5861.45	1976.6	3121.82	1152.48	1599.62	1488.13	3648.12	2839.77	3494.34	2676.58	3707.89	3980.69	789.73	284.597	804.878	442.456	947	1421.19	0.138363	2.74739	1.45806	0.298995
15610855	Rv3719	-	gi|15610855|ref|NP_218236.1|	9	hypothetical protein Rv3719 [Mycobacterium tuberculosis H37Rv]	11420.2	9797.61	7656.63	22528.3	9979.76	19221.4	15929.4	15511.5	16892.9	14961.9	13219.2	14723	14099.8	14575.1	12712	13278.6	9802.3	8204.61	9330.56	11681.3	11684.8	14229.9	7660.65	19653.3	0.79272	0.953248	-0.0690765	0.879262
15610857	Rv3721c	dnaZX	gi|15610857|ref|NP_218238.1|	3	DNA polymerase III subunit gamma/tau [Mycobacterium tuberculosis H37Rv]	1341.73	1927.34	1256.35	1743.21	1581.76	2639.85	982.07	1488.55	49.6525	1307.87	1674.24	1455.34	1343.83	1443.94	1617.03	671.639	1251.81	1021.35	1081.59	554.858	979.432	914.326	694.629	708.167	0.102895	1.69012	0.757122	0.246253
15610861	Rv3725	-	gi|15610861|ref|NP_218242.1|	2	oxidoreductase [Mycobacterium tuberculosis H37Rv]	1360.72	1547.75	1415.7	585.409	670.96	385.406	1198.88	1575.59	1453.29	985.226	893.164	902.192	1287.76	1411.25	1657.55	968.092	1105.93	466.47	1539.46	2910.2	160.582	343.42	586.611	97.4708	0.0275452	3.40376	1.76713	0.107039
15610862	Rv3726	-	gi|15610862|ref|NP_218243.1|	6	dehydrogenase [Mycobacterium tuberculosis H37Rv]	6052.83	6313.79	8054.29	5131.8	6054.27	5748.52	3344.71	3622.74	3038.09	7558	8060.91	5788.56	2429.44	5389.1	4194.59	3557.75	2464.2	2476.76	3263.98	4057.12	3026.05	5319.65	5035.36	8142.29	0.220779	0.769437	-0.378125	0.407099
15610868	Rv3732	-	gi|15610868|ref|NP_218249.1|	2	hypothetical protein Rv3732 [Mycobacterium tuberculosis H37Rv]	1448.48	1378.38	1774.75	2367.18	297.306	1214.96	1508.21	887.19	2200.17	2011.7	1744.36	2152.63	1221.52	1825.76	2038.59	974.515	763.662	248.037	744.877	1173.59	2032.25	308.381	1569.93	221.492	0.0757974	2.04156	1.02967	0.205283
15610870	Rv3734c	tgs2	gi|15610870|ref|NP_218251.1|	12	diacyglycerol O-acyltransferase [Mycobacterium tuberculosis H37Rv]	21152.5	20174.1	19796.9	26478	36916.7	30068.8	19649.2	16768.9	15994.8	20473.8	20663.4	15814.2	27020.1	22020	21655.8	20065.9	21261.5	17964.7	23312.3	21562.1	23357.1	22085.7	20265.8	26367.3	0.762404	0.96079	-0.0577062	0.862586
15610894	Rv3758c	proV	gi|15610894|ref|NP_218275.1|	3	glycine betaine/carnitine/choline/L-proline ABC transporter ATP-binding protein ProV [Mycobacterium tuberculosis H37Rv]	1334.22	1105.71	1385.55	559.19	2016.19	471.774	1881.66	702.032	2761.14	614.034	901.192	540.329	1527.13	768.845	1015.07	2130.59	1004.82	209.801	2100.8	1844.52	2156.4	980.399	1232.37	2198.84	0.674382	0.875319	-0.192119	0.806989
15610899	Rv3763	lpqH	gi|15610899|ref|NP_218280.1|	4	lipoprotein LpqH [Mycobacterium tuberculosis H37Rv]	20847	31663.7	23513.7	7969.89	2497.82	3539.69	4650.06	30050.6	7948.19	5526.37	3363.75	7389.76	3122.61	36093.2	26256.8	11890.2	4576.57	4345.63	2445.21	6444.88	783.046	11631.7	9803.93	324.871	0.518315	1.60789	0.685166	0.689277
15610908	Rv3772	hisC2	gi|15610908|ref|NP_218289.1|	2	histidinol-phosphate aminotransferase [Mycobacterium tuberculosis H37Rv]	182.281	432.508	302.378	239.41	298.004	434.069	72.2675	73.2298	85.1781	648.976	513.34	507.304	113.282	394.043	357.057	30.1911	199.201	75.284	46.1974	43.1941	99.2776	1347.5	229.597	71.0636	0.0871835	0.446095	-1.16458	0.224249
15610910	Rv3774	echA21	gi|15610910|ref|NP_218291.1|	11	enoyl-CoA hydratase EchA21 [Mycobacterium tuberculosis H37Rv]	26251	21415.9	24546.9	26515.6	21202.2	30607.4	15465.5	19476.8	13463.6	28357.5	28690.2	43463.5	18058.2	24832.9	26337.2	15821.3	15641.4	13262.7	23665.4	24321.1	9299.49	17689.8	20879.5	16091.1	0.360134	1.23018	0.298872	0.551049
15610911	Rv3775	lipE	gi|15610911|ref|NP_218292.1|	3	lipase LipE [Mycobacterium tuberculosis H37Rv]	704.956	525.961	320.448	259.678	795.261	2442.74	269.374	440.674	218.298	946.156	172.333	545.799	377.727	581.016	456.335	352.146	1104.94	130.911	349.654	627.492	289.64	1731.33	957.113	910.368	0.0505828	0.472836	-1.08059	0.159603
15610913	Rv3777	-	gi|15610913|ref|NP_218294.1|	2	oxidoreductase [Mycobacterium tuberculosis H37Rv]	717.699	1044.78	833.705	894.363	417.593	1482.36	778.061	396.139	1152.38	1902.69	2002.25	1710.52	1101.04	931.664	1099.86	979.718	1106.2	1186.49	1739.1	1452.93	1204.46	931.576	835.244	2110.19	0.626651	0.889272	-0.169303	0.774547
15610914	Rv3778c	-	gi|15610914|ref|NP_218295.1|	6	aminotransferase [Mycobacterium tuberculosis H37Rv]	13669.3	12742.8	14349.7	13064.6	12075.6	15903.1	13206	10740.4	13060.1	17822.9	19451.4	16924.9	12563.5	13119.1	15148.9	14009.6	13214.6	15521.3	10832.8	11773	13593	12363.3	15333.4	15649.2	0.709229	0.96495	-0.0514738	0.832139
15610917	Rv3781	rfbE	gi|15610917|ref|NP_218298.1|	2	O-antigen/lipopolysaccharide ABC transporter ATP-binding protein RfbE [Mycobacterium tuberculosis H37Rv]	100.014	24.9704	61.701	0	0	0	64.6676	7.66095	88.6083	0	7.56235	5.42931	1.18275	34.5346	8.15344	73.8648	0	23.2908	25.3396	1474.89	115.789	283.882	108.611	295.137	0.500858	0.43995	-1.18459	0.675792
15610926	Rv3790	dprE1	gi|15610926|ref|NP_218307.1|	5	decaprenylphosphoryl-beta-D-ribose oxidase [Mycobacterium tuberculosis H37Rv]	3826.91	3578.8	3967.53	2430.03	4231.92	4141.16	4918.98	3506.67	4636.86	3986.56	4442.85	5051.22	5311.94	4277.12	3991.3	3336.5	3953.81	3592.94	3163.2	4495.42	4057.3	6423.79	5867.62	9038.76	3.84639e-06	0.568604	-0.814503	0.000139569
15610927	Rv3791	dprE2	gi|15610927|ref|NP_218308.1|	3	decaprenylphosphoryl-D-2-keto erythropentose reductase [Mycobacterium tuberculosis H37Rv]	3198.59	2706.6	2863.41	1993.24	3073.1	2281.83	3299.77	2299.29	4024.15	1532.2	2240.79	1738.23	3406.9	3127.47	3535.95	3210.48	3794.71	3563.81	1576.21	2617.37	2052.86	4049.3	4147.92	6729.8	0.00033672	0.556393	-0.845825	0.00388188
15610929	Rv3793	embC	gi|15610929|ref|NP_218310.1|	2	arabinosyltransferase C [Mycobacterium tuberculosis H37Rv]	140.665	96.2395	64.0891	2.79812	27.1835	4.91094	183.83	94.0372	121.463	55.7894	129.969	31.6651	116.851	75.2212	73.4248	240.536	9.86925	91.0182	109.357	391.911	480.035	149.357	883.193	63.2639	0.0368716	0.331243	-1.59404	0.129178
15610930	Rv3794	embA	gi|15610930|ref|NP_218311.1|	2	arabinosyltransferase A [Mycobacterium tuberculosis H37Rv]	4612.18	2862.89	2228.44	2056.11	6933.59	2498.48	4936.46	2453.38	3675.19	6475.64	9302.92	5737.32	3895.8	2192.14	2314.69	5149.98	6991.06	10371.9	20455.4	9076.21	12154.8	6489.79	10611.7	13974	0.122894	0.580956	-0.783498	0.275265
15610936	Rv3800c	pks13	gi|15610936|ref|NP_218317.1|	43	polyketide synthase [Mycobacterium tuberculosis H37Rv]	191555	216567	160678	114046	211284	279766	173812	118643	128098	167835	371414	241766	215902	179833	195347	261627	237635	318235	198428	152657	178493	271225	252923	314996	0.064851	0.734358	-0.445445	0.187717
15610937	Rv3801c	fadD32	gi|15610937|ref|NP_218318.1|	24	long-chain-fatty-acid--AMP ligase FadD32 [Mycobacterium tuberculosis H37Rv]	284734	310973	235980	270239	302026	352334	226577	258409	247369	467457	563640	428602	314259	333500	344735	264284	278508	221744	227270	201714	240106	206582	258300	223578	0.177125	1.32272	0.403504	0.35286
15610940	Rv3804c	fbpA	gi|15610940|ref|NP_218321.1|	5	diacylglycerol acyltransferase/mycolyltransferase Ag85A [Mycobacterium tuberculosis H37Rv]	58778.1	48390.4	51599	17542.3	49593.8	32597.2	78965.4	76448.8	99872.7	22646.6	34667.5	17071.9	52901	53234.7	40425.5	60382.3	67277.7	79030.6	70349.9	122041	128049	65905.3	75076.3	137779	0.103009	0.646671	-0.628896	0.246253
15610943	Rv3807c	-	gi|15610943|ref|NP_218324.1|	2	decaprenylphosphoryl-5-phosphoribose phosphatase [Mycobacterium tuberculosis H37Rv]	1470.36	1323.42	1838.61	57.1026	399.954	238.986	1094.41	382.858	1162.42	86.3459	150.297	73.5099	1503.86	1358.08	1011.83	2110.76	1730.39	1186.24	389.628	275.931	234.118	2045.67	107.024	3763.49	0.0441502	0.436554	-1.19577	0.146383
15610944	Rv3808c	glfT2	gi|15610944|ref|NP_218325.1|	4	galactofuranosyl transferase GlfT [Mycobacterium tuberculosis H37Rv]	3929.28	5171.23	3387.58	5610.28	7058.81	9118.68	4602.37	3732.9	7390.94	4815.1	7160.96	5806.38	4555.02	4071.09	3772.51	3177.85	5988.49	6138.4	5829.7	10709.7	8162.25	4073.97	6897.9	6865.73	0.855205	0.96257	-0.0550367	0.913658
15610945	Rv3809c	glf	gi|15610945|ref|NP_218326.1|	4	UDP-galactopyranose mutase [Mycobacterium tuberculosis H37Rv]	966.25	562.376	630.189	2104.07	2270.07	2296.26	598.757	861.471	928.078	2841.25	4207.33	2382.42	1046.37	997.342	1007.32	828.992	1534.82	1832.04	2367.04	1270.54	2408.13	2573.32	1295.11	3233.3	0.209818	0.682753	-0.550565	0.395448
15610954	Rv3818	-	gi|15610954|ref|NP_218335.1|	2	hypothetical protein Rv3818 [Mycobacterium tuberculosis H37Rv]	3207.16	3150.71	3480.92	3863.18	11108.8	2943.19	5148.7	3895.39	4890.71	2558.09	2348.85	2895.79	5455.34	2477.4	2636.36	2385.8	5455.03	8544.79	4855.57	4902.48	5582.08	4199.84	1964.17	5295.5	0.67957	1.14423	0.19438	0.808793
15610955	Rv3819	-	gi|15610955|ref|NP_218336.1|	2	hypothetical protein Rv3819 [Mycobacterium tuberculosis H37Rv]	714.217	517.832	477.613	38.5915	0	249.138	629.973	488.194	820.78	16.5803	60.5361	80.8355	356.655	503.299	527.776	368.196	198.179	74.8875	22.8135	32.614	53.3191	245.868	145.663	172.474	0.490496	1.57852	0.658568	0.666236
15610961	Rv3825c	pks2	gi|15610961|ref|NP_218342.1|	17	phthioceranic/hydroxyphthioceranic acid synthase [Mycobacterium tuberculosis H37Rv]	21074.7	20613.5	13950.4	18654.1	26573.2	50961.2	19849.5	13778.7	10612.7	21687.8	52137.1	44685.6	27137	15650.5	19734.9	49116.4	39012.6	62984.1	10371.7	28922.8	31810.4	50148.6	63715	57521.5	0.00485302	0.499559	-1.00127	0.0316068
15610962	Rv3826	fadD23	gi|15610962|ref|NP_218343.1|	3	long-chain-fatty-acid--CoA ligase FadD23 [Mycobacterium tuberculosis H37Rv]	4343.71	4360.11	3652.14	4112.64	6573.61	7049.39	4130.88	3331.25	4364.11	6919.71	9242.22	6248.52	6747.81	3998.54	4425.27	6961.59	7170.51	10718.5	5242.6	4536.89	6574.97	7969.38	8204.35	8329.39	0.0439398	0.703729	-0.506907	0.146383
15610965	Rv3829c	-	gi|15610965|ref|NP_218346.1|	6	dehydrogenase [Mycobacterium tuberculosis H37Rv]	11686.6	13232.6	8411.36	10328.7	18896	12309.2	7502.73	4421.04	6996.81	13837.7	13037	12995.2	9487.22	6967.56	9867.29	10620.6	15549.1	16298.1	13169.9	6605.29	9697.79	1900	1862.52	4200.04	0.000705185	4.16086	2.05688	0.00709374
15610967	Rv3831	-	gi|15610967|ref|NP_218348.1|	3	hypothetical protein Rv3831 [Mycobacterium tuberculosis H37Rv]	1947.38	2795.17	1533.35	466.769	393.131	74.9569	1427.35	584.838	3276.55	1710.44	5783.13	1593.14	2484.67	1128.98	1868.62	27.3864	316.071	834.652	1917.35	11609.7	849.657	123.144	17.1022	4.41086	0.20148	42.0929	5.39551	0.384059
15610970	Rv3834c	serS	gi|15610970|ref|NP_218351.1|	3	serine--tRNA ligase [Mycobacterium tuberculosis H37Rv]	4818.91	4828.16	4291.87	7045.5	13069.2	7107.61	5802.47	3417.12	6883.73	7227.05	9778.5	6257.08	6114.65	4857.89	4252.51	6552.3	7996.15	9117.85	5917.59	6796.68	9478.63	7463.47	7336.65	12936.7	0.0982493	0.729362	-0.455293	0.242445
15610974	Rv3838c	pheA	gi|15610974|ref|NP_218355.1|	2	prephenate dehydratase [Mycobacterium tuberculosis H37Rv]	2862.22	2887.03	3624.21	2387.75	5181.11	3944.3	3628.32	1631.64	4193.28	2569.72	4618.01	1744.96	3735.77	2757.7	3461.34	3821.97	5327.4	4663.1	6218.69	2825.09	6277.09	4039.2	6938.19	7253.74	0.010299	0.614026	-0.703628	0.0533866
15610977	Rv3841	bfrB	gi|15610977|ref|NP_218358.1|	6	bacterioferritin BfrB [Mycobacterium tuberculosis H37Rv]	184563	150905	207913	57041.8	47583.4	56775.1	278542	248361	172695	48488.4	51085.7	63192.8	365628	252386	438746	92694.2	82267.2	83096.6	24894.8	55660.8	33925.4	156567	158058	156857	0.836192	0.907911	-0.139377	0.90112
15610982	Rv3846	sodA	gi|15610982|ref|NP_218363.1|	3	superoxide dismutase [Mycobacterium tuberculosis H37Rv]	42831.8	48721	55680.2	15295.5	26584.4	19757.1	53232.1	27597.4	53099.8	21992.8	22600.6	15294.7	43202.5	26055.7	32681.2	49261.4	44487.1	52482.3	15917.3	65624.1	19724.3	60875.4	58376.6	67219.6	0.0104233	0.576207	-0.795342	0.0537569
15610985	Rv3849	espR	gi|15610985|ref|NP_218366.1|	3	ESX-1 transcriptional regulator EspR [Mycobacterium tuberculosis H37Rv]	8650.43	10421.4	12187.6	5742.6	1273.52	3731.67	7259.27	4141.25	5623.83	4749.08	3527.16	4787.96	6001.77	6246.24	6221.73	4902.46	5536.72	4304.63	2950.78	750.905	1590.38	6758.51	5756.91	1158.34	0.686953	1.15551	0.208532	0.814404
15610986	Rv3850	-	gi|15610986|ref|NP_218367.1|	2	hypothetical protein Rv3850 [Mycobacterium tuberculosis H37Rv]	12831.9	14062.6	21560.4	8593.24	3873.83	14708.1	8309.05	8772.96	10309.7	4228.49	4751.77	3609.51	8734.06	9635.01	10789.5	15014.8	13986.7	8819.77	1793.51	4074.43	2235.34	14657	12092.8	17070.9	0.081253	0.621672	-0.685775	0.212766
15610994	Rv3858c	gltD	gi|15610994|ref|NP_218375.1|	9	glutamate synthase small subunit [Mycobacterium tuberculosis H37Rv]	1149.13	1307.34	840.833	7593.42	1546.08	4496.52	1469.43	1372.29	1086.63	4781.38	3336.07	4808.26	1331.87	2297.09	1492.86	925.029	951.998	798.962	1793.28	1713.35	603.379	667.526	548.603	795.11	0.170302	3.2457	1.69853	0.34399
15610995	Rv3859c	gltB	gi|15610995|ref|NP_218376.1|	5	glutamate synthase large subunit [Mycobacterium tuberculosis H37Rv]	4744.23	5962.69	2232.41	7000.29	9516.62	7803.75	6896.54	6049	11363.8	6901.35	8444.78	6206.74	5980.56	5997.07	5687.36	2550.27	4202.19	2514.76	6700.64	4984.69	3287.1	5949.06	4513.31	4492.86	0.483012	1.1943	0.256161	0.660028
15611000	Rv3864	espE	gi|15611000|ref|NP_218381.1|	6	ESX-1 secretion-associated protein EspE [Mycobacterium tuberculosis H37Rv]	21121.9	15128.5	17276	2177.18	6316.4	2226.83	31867	18694.9	42741.5	5016.29	5570.86	3419.23	13640.1	12286.9	10817.3	38785.9	32597.7	63361.4	34406.5	55874	37549.9	19530.2	19400.4	21523.3	0.832172	1.11272	0.154086	0.900162
15611001	Rv3865	espF	gi|15611001|ref|NP_218382.1|	2	ESX-1 secretion-associated protein EspF [Mycobacterium tuberculosis H37Rv]	11744.6	9310.89	13934.6	2924.01	17562.5	1164.38	13736.8	6768.43	8730.62	7061.34	8208.21	2874.38	10579.3	6918.67	6842.5	27664.7	17656.1	27745.2	12026.3	22126.2	8528.11	18192.1	21480.9	18391.4	0.0907794	0.600584	-0.735563	0.23058
15611002	Rv3866	espG1	gi|15611002|ref|NP_218383.1|	2	ESX-1 secretion-associated protein EspG [Mycobacterium tuberculosis H37Rv]	22.1465	133.075	45.3987	18.2407	8.37466	31.4226	10.576	397.545	73.7941	29.7522	61.6405	18.8544	3.09359	90.0444	14.1501	165.678	156.908	187.778	774.78	147.373	178.623	0	1.27602	0	0.253941	287.642	8.16813	0.436823
15611004	Rv3868	eccA1	gi|15611004|ref|NP_218385.1|	9	ESX-1 secretion system protein EccA1 [Mycobacterium tuberculosis H37Rv]	27143.4	26468.9	21869.4	26074.4	40054.3	36518.2	30052.3	26828.4	37209.5	23979.3	34369.6	20212.1	25812.6	25355.5	19054.6	36898	50486.6	57197.7	43773.2	36625	42045.2	30667	29156.1	44617.2	0.742257	0.94111	-0.0875648	0.851166
15611006	Rv3870	eccCa1	gi|15611006|ref|NP_218387.1|	3	ESX-1 secretion system protein EccCa [Mycobacterium tuberculosis H37Rv]	394.286	113.677	126.231	354.994	17.2921	0	396.188	221.655	425.967	777.509	516.278	336.798	369.899	178.343	230.513	97.6787	84.694	287.468	438.144	684.692	63.121	58.4017	184.179	242.898	0.312688	1.79953	0.847619	0.499818
15611007	Rv3871	eccCb1	gi|15611007|ref|NP_218388.1|	3	ESX-1 secretion system protein EccCb [Mycobacterium tuberculosis H37Rv]	785.059	552.198	2821.69	283.498	17.1646	89.4672	276.969	672.05	546.987	1370.03	1699.44	1032.77	455.801	651.214	686.949	304.698	1199.32	1274.98	2439.66	1857.27	1678.93	329.26	709.266	182.657	0.215149	2.42109	1.27566	0.400351
15611010	Rv3874	esxB	gi|15611010|ref|NP_218391.1|	4	ESAT-6-like protein EsxB [Mycobacterium tuberculosis H37Rv]	5995.19	7366.79	11122	1423.29	2239	1216.55	1721.1	4914.05	2938.95	1190.68	985.423	756.555	747.455	9194.51	7035.12	33829	46185.5	3734.8	1022.46	800.28	431.917	738.334	983.663	511.463	0.377055	9.26498	3.21179	0.566697
15611012	Rv3876	espI	gi|15611012|ref|NP_218393.1|	6	ESX-1 secretion-associated protein EspI [Mycobacterium tuberculosis H37Rv]	9186.03	8931.81	8345.15	12161.8	4612.65	9595.88	6318.08	7932.28	7148.48	12778.1	11270.3	15047.4	4240.06	11241	11236	4198.04	4994.01	5450.76	6067.19	4140.22	3523.17	5643.28	9370.22	1804.43	0.26105	1.4306	0.516624	0.445759
15611013	Rv3877	eccD1	gi|15611013|ref|NP_218394.1|	2	ESX-1 secretion system protein EccD1 [Mycobacterium tuberculosis H37Rv]	290.67	262.693	158.414	93.9448	808.958	164.608	351.932	261.041	203.792	167.397	237.977	87.7481	78.7352	150.343	272.302	132.891	108.134	723.959	948.233	3955.24	1842.78	505.888	2124	169.638	0.485376	0.576721	-0.794055	0.661284
15611015	Rv3879c	espK	gi|15611015|ref|NP_218396.1|	6	ESX-1 secretion-associated protein EspK [Mycobacterium tuberculosis H37Rv]	3350.98	3030.84	2307.83	3577.5	4492.5	4585.37	1992.97	1486.63	2502.01	3099.52	3732.74	3608.84	1274.09	3323.87	3014.18	7702.31	7429.02	5755.46	4220.51	823.841	1829.22	3468.44	3268.8	2692.45	0.75294	1.10805	0.148028	0.857609
15611018	Rv3882c	eccE1	gi|15611018|ref|NP_218399.1|	3	ESX-1 secretion system protein EccE1 [Mycobacterium tuberculosis H37Rv]	209.585	71.0398	50.8766	1.18722	37.585	0	235.084	60.7796	557.113	58.8004	66.6357	19.2505	239.711	337.182	148.398	1.86531	0.00132128	171.124	273.401	1066.78	170.232	153.44	0.00239127	372.418	0.97593	1.02598	0.0369979	0.987853
15611024	Rv3888c	-	gi|15611024|ref|NP_218405.1|	3	membrane protein [Mycobacterium tuberculosis H37Rv]	2457.12	2026.69	1833.05	768.654	810.859	397.331	1826.05	1559.92	828.293	1472.27	1522.04	1062.63	2102.73	1603.83	1879.26	1965.51	1706.91	1081.15	1523.71	1246.29	1083.84	2621.49	1786.09	2258.31	0.025861	0.65918	-0.601256	0.103853
15611030	Rv3894c	eccC2	gi|15611030|ref|NP_218411.1|	2	ESX-2 type VII secretion system protein EccC [Mycobacterium tuberculosis H37Rv]	123.59	57.0156	202.121	1.51206	362.713	222.707	7.0997	39.3003	126.233	391.311	847.956	72.8601	2.56504	659.675	732.596	242.596	25.3419	371.822	223.266	0	161.268	82.3008	0	0.795001	0.179432	8.37853	3.0667	0.356297
15611045	Rv3909	-	gi|15611045|ref|NP_218426.1|	3	hypothetical protein Rv3909 [Mycobacterium tuberculosis H37Rv]	214.458	251.774	174.051	64.1132	342.079	414.892	339.398	184.479	715.926	329.826	366.868	149.676	407.492	327.48	306.503	41.7461	433.506	976.484	665.537	746.384	1101.43	313.468	284.513	671.997	0.926447	0.962233	-0.055542	0.958026
15611046	Rv3910	-	gi|15611046|ref|NP_218427.1|	4	peptidoglycan biosynthesis protein [Mycobacterium tuberculosis H37Rv]	2320.05	2110.48	2134.61	234.123	1161.95	1086.62	3172.13	2668.47	3699.36	1616.87	1983	1498.97	3265.58	2318.82	1811.49	2623.62	1715.52	2708.34	3843.65	9250.75	3628.35	2945.2	5523.38	4427.47	0.130853	0.607636	-0.71872	0.289015
15611049	Rv3913	trxB2	gi|15611049|ref|NP_218430.1|	3	thioredoxin reductase [Mycobacterium tuberculosis H37Rv]	2485.31	2055.98	3831.14	2437.12	2987.1	3756.13	3140.35	1469.91	2412.2	2502.49	3123.71	2298.47	2899.74	1906.08	2617.03	2254.2	1851.75	1493.68	1444.34	2131.37	1261.14	2769.24	2670.95	5569.09	0.0232522	0.653464	-0.613819	0.0972192
15611050	Rv3914	trxC	gi|15611050|ref|NP_218431.1|	2	thioredoxin TrxC [Mycobacterium tuberculosis H37Rv]	4450.71	6060.98	6239.23	4366.52	2116.28	3445.48	5946	5439	7520.98	3198.53	2394.61	3589.46	7049.26	7656.56	6237.39	8822.05	11343.7	10551.3	2233.82	4179.82	2089.21	6801.52	9976.97	8736.07	0.0725594	0.643503	-0.635981	0.202528
15611056	Rv3920c	-	gi|15611056|ref|NP_218437.1|	2	hypothetical protein Rv3920c [Mycobacterium tuberculosis H37Rv]	2509.9	2417.06	2591.26	642.086	376.04	386.225	1074.4	1203.26	687.575	324.407	207.92	224.073	540.776	1184.39	1457.13	973.576	2048.66	2105.71	1163.64	450.141	456.86	767.055	1616.75	200.551	0.63507	1.27277	0.347973	0.779265
15611057	Rv3921c	-	gi|15611057|ref|NP_218438.1|	2	membrane protein insertase YidC [Mycobacterium tuberculosis H37Rv]	663.056	1263.01	847.386	49.387	283.111	0	356.609	867.436	289.339	730.717	31.3624	694.533	155.777	1228.92	885.346	416.569	151.82	171.913	0	1660.78	165.912	1713.66	2186.68	1060.98	0.000955204	0.314231	-1.6701	0.00874312
57116685	Rv0050	ponA1	gi|57116685|ref|YP_177687.1|	2	bifunctional penicillin-insensitive transglycosylase/penicillin-sensitive transpeptidase [Mycobacterium tuberculosis H37Rv]	369.581	175.462	310.98	219.45	109.686	27.4242	254.123	108.386	169.985	291.23	143.966	186.546	62.0679	133.916	154.716	70.0935	74.9526	297.348	412.247	1113.62	660.503	68.8297	411.584	116.85	0.71175	1.27876	0.354742	0.832139
57116693	Rv0129c	fbpC	gi|57116693|ref|YP_177694.1|	3	diacylglycerol acyltransferase/mycolyltransferase Ag85C [Mycobacterium tuberculosis H37Rv]	21075.4	17386.3	19248.3	4889.23	6120.08	4867.57	16231.4	29176.1	21025.9	5021.6	3411.49	3757.7	14749.6	25984.3	21592.7	13955.3	17108.3	13503	24993.6	8413.44	9263.05	3378.19	3851.13	4259.93	0.035839	3.75226	1.90776	0.126899
57116699	Rv0164	TB18.5	gi|57116699|ref|YP_177617.1|	2	hypothetical protein Rv0164 [Mycobacterium tuberculosis H37Rv]	10236.9	9084.83	14288.8	3665.21	3790.77	3955.19	13928.3	5607.42	15893.5	2550.98	3735.48	3574.45	15191.8	8137.35	10817.4	18847.8	11571.4	12817.9	2040.63	3428.46	3565.34	16180.2	18442.5	22284.9	0.00291536	0.443651	-1.1725	0.0216205
57116701	Rv0169	mce1A	gi|57116701|ref|YP_177701.1|	8	Mce family protein Mce1A [Mycobacterium tuberculosis H37Rv]	36615.3	33406.3	30987.7	16760.3	28762.9	18565.9	33228	26295.5	32149.9	18808.6	23450.2	20428.6	33109.6	25972.4	25308.9	32795.5	30162.4	40516.6	39733.7	40576.4	59115.6	69811.5	76110.9	104955	6.80717e-08	0.368279	-1.44113	5.76341e-06
57116702	Rv0183	-	gi|57116702|ref|NP_214697.2|	6	lysophospholipase [Mycobacterium tuberculosis H37Rv]	9770.49	8810.99	7896.92	4565.46	6982.99	10213.7	9974.52	7705.67	9707.86	3710.17	4109.25	3424.65	9340.09	9088.6	9155.33	11055.2	9376.54	6614.2	13130.3	6831.27	18222.6	13926.8	8291.89	19389	0.0263765	0.616942	-0.696794	0.104226
57116704	Rv0234c	gabD1	gi|57116704|ref|NP_216247.2|	6	succinate-semialdehyde dehydrogenase [Mycobacterium tuberculosis H37Rv]	8937.83	14989.6	6093.04	18012	7714.96	18827.7	6561.52	9691.48	11289.4	14566.1	13366.1	11789.1	4647	10312.8	7219.8	4955.8	4755.3	5879.87	15494.9	12512.2	5604.23	6434.51	8020.59	4402.69	0.158762	1.61525	0.691761	0.324983
57116706	Rv0237	lpqI	gi|57116706|ref|YP_177702.1|	4	lipoprotein LpqI [Mycobacterium tuberculosis H37Rv]	517.535	319.039	993.707	115.966	229.3	323.58	1014.47	141.28	947.572	162.732	430.769	135.857	982.318	295.367	288.8	1295.77	1667.13	2695.25	2783.94	3347.14	3226.77	1623.56	291.275	3119.59	0.36399	0.621841	-0.685384	0.554444
57116717	Rv0296c	-	gi|57116717|ref|YP_177712.1|	3	sulfatase [Mycobacterium tuberculosis H37Rv]	4457.32	3175.03	4246.25	3752.39	5298.63	3674.64	4574.02	3952.15	4207.11	2722.66	2988.17	2967.69	3529.82	3157.52	3898.95	2195.61	3030.53	2564.31	3061.23	4412.26	2350.47	2543.14	1223.32	3207.89	0.0284272	1.5202	0.604262	0.109402
57116724	Rv0352	dnaJ1	gi|57116724|ref|YP_177719.1|	4	chaperone protein DnaJ [Mycobacterium tuberculosis H37Rv]	120742	101229	154811	35713.5	83834	86884.8	94088.8	73113.3	84325.8	29087.6	31051.2	26522.3	71969.2	61965.7	74649.8	110163	138060	143302	154331	91929.6	88641.7	98693.3	117263	129240	0.264246	0.768265	-0.380323	0.447621
57116727	Rv0379	secE2	gi|57116727|ref|YP_177722.1|	3	protein translocase subunit SecE [Mycobacterium tuberculosis H37Rv]	33020	28289.9	42038.7	5192.4	11494.3	8105.95	44525.5	17001.3	30682.9	22002	29851.5	26401.9	51618.9	28967	29054.8	46197.3	46670.8	50878.5	19636.2	13273.8	17143.4	42003.5	38457.5	45306.5	0.127141	0.683855	-0.548237	0.28266
57116735	Rv0469	umaA	gi|57116735|ref|YP_177729.1|	9	mycolic acid synthase UmaA [Mycobacterium tuberculosis H37Rv]	22857.6	22271.8	20881	26316.6	27663	23310.7	20954.3	21900.1	24615.7	32114.5	29713.8	37705.8	20260.6	24245	25322.1	26464.1	22191.5	22127.1	20686.3	26569.4	23392.6	31989.8	43700.1	32042.2	0.000700727	0.691615	-0.531959	0.00709374
57116736	Rv0470c	pcaA	gi|57116736|ref|YP_177730.1|	9	cyclopropane mycolic acid synthase [Mycobacterium tuberculosis H37Rv]	10350.4	8517.76	9157.57	8468.51	8786.58	7980.05	10500.1	8470.27	10357.7	8339.55	8814.05	9648.8	10432.8	7629.18	9784.77	12090.1	12583.7	11216.3	12971.7	8702.76	8622.97	10695.6	8245.43	13657.3	0.264907	0.891483	-0.165721	0.447621
57116738	Rv0480c	-	gi|57116738|ref|NP_214994.2|	2	amidohydrolase [Mycobacterium tuberculosis H37Rv]	205.501	173.031	185.993	79.6624	276.499	193.252	103.191	57.2252	120.065	60.1436	115.865	82.8303	281.193	317.569	233.184	26.1654	162.114	63.92	208.683	587.152	125.181	141.509	140.034	57.1229	0.415864	1.54321	0.625933	0.604562
57116739	Rv0489	gpm1	gi|57116739|ref|YP_177731.1|	6	2,3-bisphosphoglycerate-dependent phosphoglycerate mutase [Mycobacterium tuberculosis H37Rv]	12291.6	11519	11136.9	4212.01	4727.69	6283.32	10473.1	6359.36	13839.1	4201.83	5892.72	4896.88	9358.57	9682.8	8490.58	8258.87	12021.5	6143.54	12061.4	15866.3	5566.21	6798.94	11557.9	7832.95	0.999183	0.999753	-0.000356486	0.99994
57116746	Rv0505c	serB1	gi|57116746|ref|YP_177732.1|	3	phosphoserine phosphatase SerB [Mycobacterium tuberculosis H37Rv]	2610.03	2817.62	3098.55	4002.32	10863.3	4864.33	3543.58	2403.29	3275.69	936.203	993.968	524.389	2901.41	1990.48	1955.92	4749.36	7005.87	6293.07	7598.48	3467.16	10478.2	3574.31	4876.33	7036.36	0.548363	0.796734	-0.327829	0.716115
57116747	Rv0511	hemD	gi|57116747|ref|YP_177733.1|	6	uroporphyrin-III C-methyltransferase [Mycobacterium tuberculosis H37Rv]	8282.27	6387.84	7590.13	13133.8	26139.2	18996.9	16482.2	6807.18	10044.9	12595.2	16515.1	10590.2	12783.3	7676.95	9304.04	9919.32	16363.7	15894.6	18001.5	10105.7	18498	15095.3	15565.7	27545.4	0.0611265	0.667851	-0.582402	0.181592
57116754	Rv0558	menH	gi|57116754|ref|YP_177738.1|	4	demethylmenaquinone methyltransferase [Mycobacterium tuberculosis H37Rv]	2005.93	2162.92	3106.61	1175.86	3845.3	2762.27	3574.41	3094.95	4030.64	2310.36	2832.23	1369.41	2779.27	2651.14	2389.39	3003.95	3588.58	3733.95	2234.21	2825.55	4571.55	2161.59	2979.22	1751.05	0.285719	1.24471	0.315808	0.471251
57116765	Rv0638	secE1	gi|57116765|ref|YP_177743.1|	2	preprotein translocase SecE [Mycobacterium tuberculosis H37Rv]	617.825	565.246	1584.24	466.869	0	932.177	611.386	490.473	1175.51	166.173	108.943	117.986	201.808	971.654	1075.22	870.18	855.287	718.584	225.176	609.45	29.4735	0	498.114	0.123049	0.111022	3.55357	1.82927	0.259113
57116767	Rv0675	echA5	gi|57116767|ref|YP_177745.1|	2	enoyl-CoA hydratase EchA5 [Mycobacterium tuberculosis H37Rv]	7037.97	5608.53	6309.17	5434.36	8076.57	8334.88	9732.51	4837.15	9082.69	7092.81	12328.6	10029	9003.44	5463.24	4835.05	11501.1	11426.9	8683.59	9090.94	6261.43	7643.54	14589	12478.2	24189.3	3.4397e-05	0.467714	-1.0963	0.000759724
57116768	Rv0684	fusA1	gi|57116768|ref|YP_177746.1|	27	elongation factor G [Mycobacterium tuberculosis H37Rv]	67024.2	54897.5	57289.6	116813	145940	72312.9	72215.9	61556.2	60753.7	137226	90356.9	98546.7	83722.2	71174.2	73971.6	66772.3	66197.5	78269.4	76334.1	58395.4	66214	117420	112636	123087	0.0183898	0.677988	-0.560669	0.0815899
57116779	Rv0761c	adhB	gi|57116779|ref|YP_177754.1|	15	alcohol dehydrogenase B [Mycobacterium tuberculosis H37Rv]	84764.2	83382.5	84893.8	72603.5	71576.7	64607.5	100280	77423	89928.5	69439.1	83443.3	69021.8	102212	95424.2	105083	62296.2	64642.6	71952.8	58074.9	71169.8	80883	80419.9	90802.1	100083	0.184934	0.875715	-0.191467	0.362029
57116784	Rv0794c	-	gi|57116784|ref|YP_177756.1|	2	oxidoreductase [Mycobacterium tuberculosis H37Rv]	3612.15	1299.9	1165.78	1279.66	2430.4	2518.83	5270.36	1678.17	2168.65	1446.53	1958.04	3397.14	5650.95	1836.81	5116.75	598.693	581.924	650.772	943.997	2076.34	1320.41	4839.03	5240.04	2543.07	0.0485349	0.531971	-0.910582	0.155067
57116786	Rv0824c	desA1	gi|57116786|ref|YP_177758.1|	12	acyl-ACP desaturase DesA [Mycobacterium tuberculosis H37Rv]	41099.6	22618.5	21147.8	29569.9	52361.2	22293	99776	32812.1	23974.9	34625.7	31852.4	99592	83517.3	28202.4	86490.4	27307.6	33608	30498.5	30594.3	30926.7	30893.4	161028	149867	191729	6.67108e-08	0.254027	-1.97695	5.76341e-06
57116798	Rv0928	pstS3	gi|57116798|ref|YP_177768.1|	3	phosphate ABC transporter substrate-binding lipoprotein PstS [Mycobacterium tuberculosis H37Rv]	44.5413	20.7934	55.528	108.096	396.059	422.364	94.2754	92.8036	164.047	45.365	110.83	58.3936	645.08	665.224	851.968	2382	3864.14	2878.7	3373.9	49.4013	222.792	1192.29	2207.79	2589.49	0.109559	0.394646	-1.34137	0.25648
57116800	Rv0932c	pstS2	gi|57116800|ref|YP_177769.1|	5	phosphate ABC transporter substrate-binding lipoprotein PstS [Mycobacterium tuberculosis H37Rv]	22905	21545.7	23102.5	4603.09	17798.5	11528.3	21833.6	14114.6	22302.8	12667.1	19179.5	10813.7	17250.9	12289.9	16413	33304.8	21957.3	23074	27564.9	32675	26612.2	22298.3	24664.2	27192.7	0.252845	0.796662	-0.32796	0.436806
57116801	Rv0934	pstS1	gi|57116801|ref|YP_177770.1|	8	phosphate ABC transporter substrate-binding lipoprotein PstS [Mycobacterium tuberculosis H37Rv]	112887	112826	144730	50629.9	105828	92113.7	106685	81154.2	113244	71321.1	73045.5	50305.9	120333	72824.1	103101	161363	175399	192819	30856.4	132223	153277	197823	213338	288226	0.000102783	0.461009	-1.11713	0.00155862
57116804	Rv0966c	-	gi|57116804|ref|NP_215481.2|	2	hypothetical protein Rv0966c [Mycobacterium tuberculosis H37Rv]	206.058	472.804	239.82	139.703	0	133.421	35.2596	148.198	33.9809	177.817	356.704	170.512	49.2339	105.401	173.038	0	380.195	362.878	43.4815	312.349	51.3033	70.1718	188.526	266.467	0.962103	0.977152	-0.0333454	0.979455
57116810	Rv0994	moeA1	gi|57116810|ref|YP_177776.1|	3	molybdopterin molybdenumtransferase 1 [Mycobacterium tuberculosis H37Rv]	10227.7	10741.5	8790.87	13091	21239.7	27292.6	9840.69	7175.03	13602.1	15370.8	18355.5	14016.3	13578.6	9780.77	10275.8	17625.6	17086.3	13509.4	16178.7	7896.62	15746.8	11359.7	13625.3	23832.1	0.447809	0.85281	-0.229704	0.628417
57116820	Rv1077	cbs	gi|57116820|ref|YP_177782.1|	9	cystathionine beta-synthase [Mycobacterium tuberculosis H37Rv]	20079.1	20309	20027.9	17917.1	23805.1	24670.2	19727.8	19277.4	20062.1	23532.7	22699.3	23441.3	15471.2	21418.1	18276.3	19852.9	22097.4	18510.4	20885	18119.8	13769	22343.5	16427.8	28684	0.254527	0.89784	-0.15547	0.436823
57116829	Rv1110	lytB2	gi|57116829|ref|YP_177788.1|	3	4-hydroxy-3-methylbut-2-enyl diphosphate reductase [Mycobacterium tuberculosis H37Rv]	2230.3	1586.82	1683.12	2369.31	1592.97	2625.68	2134.16	2945.07	1640.58	2756.5	2992.82	4052.43	2720.87	1238.54	1925.94	1246.39	2059.04	1639	1933.63	1204.46	1083.05	1945.74	3163.62	3291.72	0.129139	0.742432	-0.429669	0.286474
57116832	Rv1121	zwf1	gi|57116832|ref|YP_177789.1|	2	glucose-6-phosphate 1-dehydrogenase [Mycobacterium tuberculosis H37Rv]	2897.59	2226.59	1928.54	2279.55	3708.54	3497.2	2132.92	1908.71	1808.86	2287.84	2119	1941.76	995.414	1039.4	911.957	1013.13	7777.1	2494.2	1916.2	2382.6	1675.69	1118.62	1621.38	4251.61	0.99994	1.00003	4.30857e-05	0.99994
57116841	Rv1196	PPE18	gi|57116841|ref|YP_177795.1|	2	PPE family protein PPE18 [Mycobacterium tuberculosis H37Rv]	220.401	0	220.008	737.984	300.771	99.7382	315.411	236.23	92.4752	230.894	103.811	326.593	458.165	180.188	314.892	519.632	679.99	551.625	115.918	88.3033	180.439	24495.1	17823.2	33484.2	3.73999e-14	0.0112576	-6.47296	1.26661e-11
57116842	Rv1202	dapE	gi|57116842|ref|YP_177796.1|	2	succinyl-diaminopimelate desuccinylase DapE [Mycobacterium tuberculosis H37Rv]	567.283	1625.58	449.38	1527.22	3734.68	3116.89	1439.76	999.754	1196.38	968.248	2122.43	1239.93	1732.56	735.477	1563.45	798.148	1359.42	349.538	2168.08	58.3285	248.42	446.712	857.621	1637.98	0.527278	1.35952	0.443099	0.698771
57116844	Rv1223	htrA	gi|57116844|ref|NP_215739.2|	7	serine protease HtrA [Mycobacterium tuberculosis H37Rv]	13269.1	13050.2	14370.7	16724.5	7323.03	9656.85	9906.77	18529.4	12991.1	14082.2	15049.6	15297.7	10751.5	13020.7	15778.8	9311.86	7669.43	9411.29	10086.1	9600.72	6016.99	12284	11519.5	6083.93	0.337465	1.20403	0.267876	0.524257
57116849	Rv1327c	glgE	gi|57116849|ref|NP_215843.2|	12	alpha-1,4-glucan:maltose-1-phosphate maltosyltransferase [Mycobacterium tuberculosis H37Rv]	34827.3	36191.1	37071.6	22102.9	35009.1	29845.9	35507.6	24774.5	38380.7	31520.4	34458.5	23817.9	32912.4	25378.4	27821.6	34285.2	32504.6	31245.9	40943.3	43002.7	34366.4	28936.8	33120.6	39369.3	0.738711	0.96617	-0.049651	0.84889
57116856	Rv1384	carB	gi|57116856|ref|YP_177804.1|	12	carbamoyl-phosphate synthase large subunit [Mycobacterium tuberculosis H37Rv]	11383.9	11440.9	9888.43	11271.3	23339.4	10860.4	9825.93	12766.8	11149.9	9941.83	11208.6	7815.51	9842.6	11186.9	8573.47	27558	22065.8	22420.1	15152	14608.2	17034.5	26549.9	22428.1	23789.4	0.00409061	0.568022	-0.81598	0.0275236
57116872	Rv1479	moxR1	gi|57116872|ref|YP_177816.1|	17	transcriptional regulator MoxR1 [Mycobacterium tuberculosis H37Rv]	145526	132761	146391	74953.2	141291	151956	163703	138324	172767	83600.7	101863	66253.8	154773	135257	133583	184623	178003	189753	200663	190517	200163	171430	187478	235603	0.0449362	0.74172	-0.431053	0.147674
57116875	Rv1489	-	gi|57116875|ref|YP_177645.1|	2	hypothetical protein Rv1489 [Mycobacterium tuberculosis H37Rv]	403.358	317.421	193.522	8.64982	257.332	1284.89	442.773	79.5205	299.792	746.655	998.385	6.45829	1300.23	313.044	544.77	1028.1	615.508	28.6494	106.805	157.486	93.5709	7690.5	961.636	15833.1	1.62496e-05	0.0538338	-4.21534	0.000436663
57116881	Rv1516c	-	gi|57116881|ref|NP_216032.2|	2	sugar transferase [Mycobacterium tuberculosis H37Rv]	226.426	245.075	293.322	56.6086	51.1454	1.65293	351.088	309.126	270.363	93.7024	140.415	81.6765	232.229	186.878	214.375	10.2931	38.1783	42.3297	198.367	441.478	45.6978	25.9856	52.0773	1.18154	0.0671089	6.36445	2.67003	0.192214
57116893	Rv1623c	cydA	gi|57116893|ref|YP_177824.1|	2	cytochrome D ubiquinol oxidase subunit I CydA [Mycobacterium tuberculosis H37Rv]	6712.87	3349.32	3439.23	534.729	3676.41	3264.82	5757.96	5565.74	5673.69	763.45	3682.51	558.681	5051.04	4813.48	2527.8	2434.24	3458.72	4383.03	4116.01	17126.2	29422.7	18800.1	25608.6	48599	2.34142e-05	0.178653	-2.48477	0.000594721
57116903	Rv1731	gabD2	gi|57116903|ref|NP_214748.2|	10	succinate-semialdehyde dehydrogenase [Mycobacterium tuberculosis H37Rv]	29267.6	29623.6	25411.4	19768.7	23320.6	17066.9	27316.6	24203.5	31254.2	29722.6	38897	29584.2	27310	25555.5	25297.4	23981.5	31792.5	40669.3	35328.7	37884.1	43964.9	35034	34480.4	46737.3	0.0378445	0.758479	-0.398819	0.131678
57116921	Rv1808	PPE32	gi|57116921|ref|YP_177844.1|	2	PPE family protein PPE32 [Mycobacterium tuberculosis H37Rv]	2500.36	2441.19	2300.95	680.594	1541.45	1696.22	2304.23	4045.19	3811.32	1772.81	2428.63	1628.17	1887.97	2960.5	2870.66	1702.54	2323.4	2449.42	1930.18	3079.79	3884.52	5419.86	4458.01	4842.03	5.16492e-05	0.487582	-1.03628	0.000954101
57116925	Rv1844c	gnd1	gi|57116925|ref|YP_177848.1|	6	6-phosphogluconate dehydrogenase [Mycobacterium tuberculosis H37Rv]	24594.6	27866.5	25477.8	7435.76	15815.3	14698.4	14019	19883.6	22869.2	13166.3	15013.9	10882.1	17247.7	23455.2	18398.3	21351.5	27068.7	31600	36261.5	21239.6	23154.6	7528.13	7110.13	5543.8	0.00304663	3.05434	1.61086	0.0221098
57116926	Rv1860	apa	gi|57116926|ref|YP_177849.1|	3	alanine/proline-rich secreted protein Apa [Mycobacterium tuberculosis H37Rv]	1758	4216.78	2135.73	939.858	528.052	686.7	631.86	1471.27	870.647	2571.4	1324.38	644.01	1430.67	1995.26	1610.82	1100.48	1361.84	1305.19	957.387	2324.33	443.36	807.226	399.612	615.03	0.119947	2.37652	1.24885	0.273856
57116935	Rv2006	otsB1	gi|57116935|ref|YP_177855.1|	2	trehalose-6-phosphate phosphatase OtsB [Mycobacterium tuberculosis H37Rv]	2346.67	1467.06	1758.09	3313.69	8461	3283.51	3332.2	1826.75	2487.26	2879.04	3092.13	2583.78	2949.32	1468.6	2050.27	1621.18	1708.92	3995.13	2012.96	2495.32	2188.29	3196	3422.01	4255.87	0.321895	0.753066	-0.409152	0.51021
57116972	Rv2334	cysK1	gi|57116972|ref|YP_177868.1|	2	O-acetylserine sulfhydrylase [Mycobacterium tuberculosis H37Rv]	301.242	222.939	344.416	39.5009	63.977	60.6203	92.0589	189.886	85.53	49.8632	0.598597	25.6937	0	79.0323	104.306	278.979	1182.6	896.947	1020.97	0	252.793	49.5992	178.744	9.72309	0.407121	3.17556	1.66701	0.596875
57116987	Rv2416c	eis	gi|57116987|ref|NP_216932.2|	22	enhanced intracellular survival protein [Mycobacterium tuberculosis H37Rv]	1.56953e+06	2.10696e+06	1.55165e+06	165366	145640	170293	502939	584370	474941	565833	654825	572295	95739.9	100616	134610	105132	87408.1	99537.8	668678	365893	450083	125147	112387	141203	0.228275	4.21414	2.07524	0.415641
57116990	Rv2438c	nadE	gi|57116990|ref|NP_216954.2|	3	glutamine-dependent NAD(+) synthetase [Mycobacterium tuberculosis H37Rv]	2372.6	2669.2	2044.75	1538.28	2222.42	875.14	1689.88	2225.05	2415.07	2480.16	2964.15	2392.18	1922.28	2114.43	1984.93	1617.81	896.215	1623.95	1902.05	2917.34	1638.09	1972.78	3245.24	2048.73	0.273678	0.835625	-0.259072	0.455831
57116992	Rv2461c	clpP1	gi|57116992|ref|YP_177883.1|	3	ATP-dependent CLP protease proteolytic subunit 1 [Mycobacterium tuberculosis H37Rv]	13297	12624.1	14592.9	6818.26	6854.98	9579.55	11193.3	10779.8	11961.5	7277.97	7956.49	6628.18	9559.37	11588.5	13347.7	6676.21	6164.42	8387.85	5527.8	12158.7	3891.04	9700.39	7274.87	11109.1	0.994328	1.0014	0.00201616	0.998258
57116993	Rv2465c	rpiB	gi|57116993|ref|YP_177884.1|	2	ribose-5-phosphate isomerase B [Mycobacterium tuberculosis H37Rv]	185.991	9.56997	345.414	76.4357	605.487	136.292	197.697	90.568	261.47	19.3489	61.1791	16.272	467.47	400.524	330.743	16.6199	366.643	615.718	39.1303	318.755	291.132	437.248	0	2980	0.00957753	0.202856	-2.30147	0.0501586
57116994	Rv2467	pepN	gi|57116994|ref|YP_177885.1|	14	aminopeptidase PepN [Mycobacterium tuberculosis H37Rv]	17519.3	19867	15589.9	27666.8	29143.3	20252.2	17655.3	18664.9	16741	35040	35122.8	26930.6	19203.7	16254.3	17804.1	13955.3	21088.8	19902	27593.5	12058.8	12963.6	10222.9	13671.3	20407.6	0.138373	1.42212	0.508042	0.298995
57117000	Rv2531c	-	gi|57117000|ref|YP_177889.1|	3	amino acid decarboxylase [Mycobacterium tuberculosis H37Rv]	5100.62	3053.91	2705.47	3805.04	8790.8	4668.17	5761.3	2606.64	5355.85	4299.97	5561.69	5749.73	4957.98	2470.32	2877.87	6983.57	6201.19	6799.77	6037.99	4431.62	6032.76	4681.55	3374.58	4135.49	0.368676	1.22159	0.288762	0.557696
57117001	Rv2579	dhaA	gi|57117001|ref|YP_177890.1|	2	haloalkane dehalogenase [Mycobacterium tuberculosis H37Rv]	13051.5	12485.4	11484.4	6780.93	17769.9	10949.7	12204.6	9239.88	13885	12348.9	13573.4	9096.98	12248.7	9911.68	9761.8	12401.1	17071.2	21075.3	19345.4	14434.3	18960.6	13589.5	15543	20065.3	0.180659	0.80747	-0.308519	0.357099
57117015	Rv2691	ceoB	gi|57117015|ref|YP_177900.1|	2	TRK system potassium uptake protein CeoB [Mycobacterium tuberculosis H37Rv]	71.2996	128.38	212.127	2.15111	7.8388	0	114.955	38.1062	180.91	32.6543	77.1586	15.1846	108.727	70.5873	61.7413	10.4801	59.2499	55.5704	56.5134	568.402	67.3094	127.911	65.0833	214.477	0.559964	0.679924	-0.556554	0.722676
57117016	Rv2692	ceoC	gi|57117016|ref|YP_177901.1|	3	TRK system potassium uptake protein CeoC [Mycobacterium tuberculosis H37Rv]	473.603	928.256	642.202	328.157	196.303	314.321	297.519	201.392	1020.61	87.7512	386.749	92.8626	257.457	295.63	349.659	421.268	96.8663	227.462	447.803	4946.13	339.133	671.113	965.611	541.895	0.821878	0.809893	-0.304197	0.894993
57117019	Rv2744c	35kd_ag	gi|57117019|ref|YP_177903.1|	9	alanine-rich protein [Mycobacterium tuberculosis H37Rv]	16281.8	25132.9	25468.6	21140.2	11904.3	18877.9	10128.2	20561	9248.39	14603.8	11472.8	11582.6	14762.5	24650	23154.4	27460.2	26849.6	31451.3	23511.3	18630.6	15867.7	33030	33702	15759.8	0.0628432	0.697455	-0.519827	0.185069
57117027	Rv2847c	cysG	gi|57117027|ref|NP_215025.2|	3	multifunctional uroporphyrin-III C-methyltransferase/precorrin-2 oxidase/ferrochelatase [Mycobacterium tuberculosis H37Rv]	1661.89	2212.41	1701.6	1039.41	563.227	1064.29	1884.64	809.81	2540.29	2166.32	2118.99	1578.1	1791.38	1257.15	1234.89	186.897	393.32	453.968	2958.57	1310.24	3732.62	18.7448	78.9567	219.369	0.0110408	14.7151	3.87922	0.0553552
57117030	Rv2855	mtr	gi|57117030|ref|YP_177910.1|	4	mycothione reductase [Mycobacterium tuberculosis H37Rv]	767.732	811.397	542.68	636.293	898.505	1879.5	1204.44	426.84	2607.97	1544.53	2091.62	1175.46	1423.29	664.085	610.344	1035.38	874.057	1443.8	2016.21	1980.52	1816.77	355.402	133.6	1373.76	0.109521	2.02858	1.02047	0.25648
57117036	Rv2922c	smc	gi|57117036|ref|NP_217438.2|	6	chromosome partition protein Smc [Mycobacterium tuberculosis H37Rv]	2390.63	2002.13	2776.78	2046.57	2060.56	1471.49	3321.71	2054.31	3776.5	2169.52	3158.9	2318.25	3503.9	2845.53	2856.9	1837.98	3181.49	6692.92	3771.78	6274.24	4940.2	4784.8	2732.15	5388.04	0.180175	0.724551	-0.464841	0.356839
57117038	Rv2930	fadD26	gi|57117038|ref|NP_217446.2|	8	fatty-acid--CoA ligase FadD26 [Mycobacterium tuberculosis H37Rv]	5333.56	1295.46	2477.67	6088.81	6052.48	6498.38	8594.27	10557.5	8711.73	4585.6	5641.78	4195.07	5113.25	4921.87	4644.69	5019.33	7043.94	7193.46	2509.87	7804.76	12719.7	5097.95	4387.33	5747.97	0.545622	1.19103	0.252214	0.71437
57117041	Rv2992c	gltS	gi|57117041|ref|YP_177915.1|	8	glutamate--tRNA ligase [Mycobacterium tuberculosis H37Rv]	17946.5	19903.6	12378	24388.9	34418	33525.6	20694.9	17804	22209.4	21641.8	25066.9	19083.4	20373.4	18872.7	17473.2	16981.8	20684.7	22831.1	22283.7	20705.3	19551.2	17376.4	18046.7	17572.5	0.222604	1.20985	0.274834	0.408979
57117042	Rv2996c	serA1	gi|57117042|ref|YP_177916.1|	23	D-3-phosphoglycerate dehydrogenase [Mycobacterium tuberculosis H37Rv]	108057	113156	89681.8	157568	156792	190127	104136	104706	124163	160593	164757	146959	98485.2	123349	113551	154701	131995	127708	136793	219249	132694	160585	171115	150473	0.206972	0.847124	-0.239355	0.390862
57117044	Rv3003c	ilvB1	gi|57117044|ref|YP_177917.1|	3	acetolactate synthase large subunit IlvB [Mycobacterium tuberculosis H37Rv]	141.212	49.718	65.6601	565.684	656.084	589.709	538.505	180.779	407.38	545.897	215.205	558.474	439.801	431.271	203.637	64.1397	360.742	190.241	307.353	28.4751	407.8	20.1436	33.9698	362.972	0.138529	2.3797	1.25078	0.298995
57117051	Rv3048c	nrdF2	gi|57117051|ref|YP_177921.1|	4	ribonucleoside-diphosphate reductase subunit beta NrdF2 [Mycobacterium tuberculosis H37Rv]	5925.85	4538.3	5967.8	4322.83	5304.59	5579.83	5892.65	3391.89	3786.8	3859.41	4674.86	4100.29	5085.17	3745.81	3138.29	6257.87	6405.47	8155.47	8147.21	4105.61	3639.49	7475.1	5851.02	10329.1	0.00645899	0.640301	-0.643177	0.0386941
57117053	Rv3077	-	gi|57117053|ref|YP_177923.1|	2	hydrolase [Mycobacterium tuberculosis H37Rv]	267.527	203.862	209.794	229.243	109.331	137.207	249.553	259.104	371.37	321.377	765.763	538.157	202.388	80.6061	103.972	24.359	158.134	435.968	268.127	6.62994	30.6099	154.114	18.405	18.2322	0.121637	3.72443	1.89702	0.275241
57117065	Rv3136	PPE51	gi|57117065|ref|YP_177935.1|	3	PPE family protein PPE51 [Mycobacterium tuberculosis H37Rv]	9040.26	4056.04	6629.9	2352.6	3817.24	5820.81	18296	14300	11430.7	1564.95	1829.01	1690.62	9338.75	8651.59	9666.59	7323.01	6346.89	7438.35	3077.95	6460.39	5216.33	14271.4	21098.2	28914	4.28401e-05	0.320784	-1.64032	0.00083703
57117072	Rv3206c	moeB1	gi|57117072|ref|YP_177942.1|	5	adenylyltransferase/sulfurtransferase [Mycobacterium tuberculosis H37Rv]	6415.87	7550.61	4546.06	10729.8	4274.35	12208.3	4193.22	6668.31	6058.69	6639.22	6345.02	6895.49	2997.33	5496.93	4739.49	3404.5	2774.31	2334.27	3695.92	3775.4	4517.88	4010.82	4761.16	4490.84	0.453386	1.25228	0.324553	0.633618
57117073	Rv3208A	TB9.4	gi|57117073|ref|YP_177943.1|	2	hypothetical protein Rv3208A [Mycobacterium tuberculosis H37Rv]	881.475	853.031	1965.9	438.808	289.127	92.0051	1745.58	258.619	1613.96	316.102	650.654	472.795	2935.82	1527.73	1330.07	35.2059	947.247	108.986	169.796	613.91	56.8039	435.012	747.936	64.3711	0.382873	1.98181	0.986817	0.572341
57117074	Rv3214	gpm2	gi|57117074|ref|YP_177944.1|	2	phosphoglycerate mutase [Mycobacterium tuberculosis H37Rv]	3.04023	35.0556	36.9345	13.9867	74.3256	0	52.2889	23.5492	60.5819	2.14942	8.07251	6.67041	48.6119	29.294	26.4645	0.576437	0	6.16396	10.3054	188.496	57.7685	7.22863	0	0.233782	0.241187	13.1006	3.71156	0.426167
57117080	Rv3240c	secA1	gi|57117080|ref|YP_177950.1|	12	protein translocase subunit SecA [Mycobacterium tuberculosis H37Rv]	35164.9	31425.6	31268.2	30526.5	23536.6	24722.7	35963.7	26354.9	31988.9	27153.2	33481.4	28257.3	37268.4	36721.2	36410.6	27012.1	25957.4	38806.4	26471	35964.7	23957.4	25149.5	30485.6	51243.4	0.233175	0.866689	-0.206413	0.421044
57117081	Rv3264c	manB	gi|57117081|ref|YP_177951.1|	7	D-alpha-D-mannose-1-phosphate guanylyltransferase ManB [Mycobacterium tuberculosis H37Rv]	13057.5	14243	12318.4	13545.1	11181.1	18791.2	10400.2	12537.3	9379.43	14810.6	15887	12831.8	9321.03	10750.5	11472.4	12603.7	9523.53	9974.82	12941.3	12688.5	6709.21	8865.48	10972.8	7876.6	0.0779776	1.31424	0.394228	0.20794
57117084	Rv3293	pcd	gi|57117084|ref|YP_177953.1|	2	piperideine-6-carboxylic acid dehydrogenase [Mycobacterium tuberculosis H37Rv]	1115.36	1286.02	851.694	2523.32	101.955	1435.75	681.093	1556.25	703.637	1627.76	1061.4	1455.83	563.455	1113.53	903.857	320.722	799.121	562.305	982.338	30.2951	129.103	755.191	276.509	919.621	0.419249	1.44992	0.535971	0.605953
57117086	Rv3305c	amiA1	gi|57117086|ref|YP_177955.1|	2	N-acyl-L-amino acid amidohydrolase AmiA [Mycobacterium tuberculosis H37Rv]	2496.85	2007.08	1370.86	5217.76	2239.08	2873.42	1763.25	4320.03	1923.25	4065.53	1894.22	4621.18	2219.23	3384.43	3374.36	2680.49	2156.91	2170.27	3350.8	1945.61	2439.73	4110.72	1659.62	3552.73	0.630932	0.896614	-0.157442	0.776717
57117089	Rv3322c	-	gi|57117089|ref|YP_177958.1|	2	methyltransferase [Mycobacterium tuberculosis H37Rv]	300.264	294.763	167.912	24.8571	43.7185	1.12027	228.315	335.552	258.032	0.672343	84.3235	39.1335	249.816	366.178	408.249	0	0	603.701	139.854	527.194	0	14.6915	0	1249.26	0.200157	0.460421	-1.11897	0.382884
57117112	Rv3479	-	gi|57117112|ref|NP_217996.2|	6	transmembrane protein [Mycobacterium tuberculosis H37Rv]	3548.86	3978.56	3512.31	1224.82	1692.42	2420.59	2708.39	2476.98	2376.96	2715.58	5143.44	3073.79	1563.35	2193.22	3523.77	4791.8	3351.74	1195.27	2579.17	2081.26	2098.9	320.228	227.971	227.455	0.000559856	10.7285	3.42338	0.00598752
57117128	Rv3580c	cysS1	gi|57117128|ref|YP_177992.1|	4	cysteine--tRNA ligase [Mycobacterium tuberculosis H37Rv]	4953.71	4102.67	3759.67	4707	4707.72	4987.21	3312.39	6115.58	3731.28	3842.1	3326.66	6760	4025.15	6886.52	5795.14	3538.82	5498.71	4560.12	3034.28	3686.81	3207.98	4475.72	3254.02	4519.78	0.552348	1.10254	0.140836	0.719018
57117131	Rv3596c	clpC1	gi|57117131|ref|YP_177995.1|	24	ATP-dependent protease ATP-binding subunit ClpC [Mycobacterium tuberculosis H37Rv]	77898.8	66240	79430.9	68009.3	89615.1	45679.7	100904	81406.6	84971.5	110331	83558.2	77330.4	80691.1	80401.3	82975.7	88133.4	88467.2	103088	85837.5	89040.1	77443.1	98019	97886.8	96725.8	0.0789474	0.850144	-0.234221	0.208882
57117137	Rv3634c	galE1	gi|57117137|ref|NP_215015.2|	2	UDP-glucose 4-epimerase [Mycobacterium tuberculosis H37Rv]	3999.61	4998.11	3618.96	9023.39	5206.95	6317.73	2884.82	5267.71	3762.22	6138.66	3854.18	5890.9	3279.08	5097.78	4171.08	4455.09	4685.96	8936.66	4751.65	5214.69	4356.57	5784.56	6163.03	8313.69	0.0911133	0.746757	-0.421289	0.230851
57117147	Rv3722c	-	gi|57117147|ref|NP_218239.2|	4	hypothetical protein Rv3722c [Mycobacterium tuberculosis H37Rv]	12229.7	13275.7	13746.1	21364.7	21091.1	37081.1	13694.7	12667.2	16216.8	22379.7	25361.7	20865.7	15543.1	16559.6	14705.3	11996.9	9157.52	12901	13912.3	16988.7	11760.6	14479.7	14363	17552.3	0.713962	1.08848	0.12231	0.832819
57117157	Rv3796	-	gi|57117157|ref|YP_178016.1|	3	hypothetical protein Rv3796 [Mycobacterium tuberculosis H37Rv]	2960.81	2057.4	3635.16	2435	4373.39	3883.64	3851.46	2785.88	3569.18	1978.23	3378.56	1487.91	3873.95	2593.3	3288.96	5941.5	3800.72	4771.97	4132.03	3739.59	4518.58	4589.8	3911.28	6506.94	0.0309778	0.695411	-0.524062	0.114488
57117158	Rv3799c	accD4	gi|57117158|ref|NP_218316.2|	16	propionyl-CoA carboxylase subunit beta AccD [Mycobacterium tuberculosis H37Rv]	30506.2	28771.2	30666.7	30449.2	36196.4	34524.3	25760.9	22471.9	25401.9	31953.4	36465.2	31880.2	29051.3	25360.5	28335.5	26189.4	26678.2	38348.9	30205.1	31226	22994.7	29542.2	27491.8	34058	0.798985	0.97772	-0.0325073	0.883122
57117159	Rv3803c	fbpD	gi|57117159|ref|YP_178017.1|	5	MPT51/MPB51 antigen [Mycobacterium tuberculosis H37Rv]	4405.07	5510.75	9443.42	1487.42	2391.2	754.894	5127.69	3131.36	5127.12	746.86	1414.08	895.296	3234.14	3779.91	2296.94	8325.14	7116.79	4243.41	5076.69	6910.74	6579.36	3920.93	4295.28	4503.89	0.973847	0.988292	-0.0169904	0.987853
57117165	Rv3875	esxA	gi|57117165|ref|YP_178023.1|	3	ESAT-6 protein EsxA [Mycobacterium tuberculosis H37Rv]	1095.96	909.809	1036.43	617.102	787.41	433.537	421.07	1222.72	227.648	751.358	756.245	616.742	544.837	1760.79	738.532	7454.64	17727.4	11794.3	963.319	839.305	1244.5	1522.39	4682.87	3041.9	0.8192	0.802463	-0.317493	0.893992
57117168	Rv3907c	pcnA	gi|57117168|ref|YP_178026.1|	5	poly(A) polymerase PcnA [Mycobacterium tuberculosis H37Rv]	7368.73	5951.21	6363.91	7790.01	7846.03	10716.3	5843.49	4729.43	5630.51	7715.88	8807.87	7389.12	3927.68	3963.7	4586.39	5140.52	6078.33	5081.22	5766.78	5401.52	2534.38	4977.3	5400.74	5158.67	0.397934	1.18276	0.242154	0.58936
57117170	Rv3917c	parB	gi|57117170|ref|NP_218435.2|	2	chromosome partitioning protein ParB [Mycobacterium tuberculosis H37Rv]	308.326	413.934	40.6608	1.64568	548.106	303.432	483.794	90.9216	554.063	125.947	314.757	17.8186	561.231	258.141	394.103	64.2076	884.417	470.46	837.86	135.185	168.977	157.987	259.301	19.4369	0.231376	2.28257	1.19066	0.419904
57117171	Rv3918c	parA	gi|57117171|ref|NP_218434.2|	2	chromosome partitioning protein ParA [Mycobacterium tuberculosis H37Rv]	192.771	472.874	184.502	1984.98	147.871	596.912	283.786	235.827	154.782	1339.54	615.3	1602.97	233.662	655.753	829.261	23.2419	127.753	279.576	264.689	330.558	18.2167	0	0	372.271	0.241118	4.05803	2.02078	0.426167
161352467	Rv1248c	-	gi|161352467|ref|NP_215764.2|	21	multifunctional 2-oxoglutarate dehydrogenase E1 component /2-oxoglutarate dehydrogenase dihydrolipoyllysine-residue succinyltransferase [Mycobacterium tuberculosis H37Rv]	56300.1	46044.5	35655.8	99816.2	65446.3	86918.9	49147.4	55664.6	37545.9	71941.7	72753.1	87049.5	42784.4	47925.2	50314.3	53333.6	42511.7	48900.8	48600.9	37377.6	31325.9	94257.8	39427.9	32134.2	0.980291	1.0057	0.00820355	0.99102
345462027	Rv3710	leuA	gi|345462027|ref|NP_218227.3|	8	2-isopropylmalate synthase [Mycobacterium tuberculosis H37Rv]	2498.99	2839.12	2147.44	4235.63	2109.33	4049.85	1894.5	3281.32	2501.8	4020.61	5393.09	4408.31	1430.05	2386.83	2103.39	859.407	1418.68	1867.16	3499.56	2941.56	1198.88	1177.59	1338.49	908.775	0.0356637	2.38115	1.25166	0.126899
448816588	Rv1783	eccC5	gi|448816588|ref|YP_007410461.1|	17	ESX-5 type VII secretion system protein EccC5 [Mycobacterium tuberculosis H37Rv]	23007.9	15762.5	13168.7	14645.3	23463	27627.7	34421.8	27982.1	33360.2	18465.7	27764.2	18692.2	41239.8	36424.3	35804.8	17901.7	15513.4	15704.2	19130.1	20585.9	18722	22111.8	23109.4	25467.4	0.965283	1.00923	0.0132541	0.98171
448824735	Rv0005	gyrB	gi|448824735|ref|NP_214519.2|	11	DNA gyrase subunit B [Mycobacterium tuberculosis H37Rv]	18231.6	18686.2	16630.7	22243.3	24886.4	9488.16	18342.1	19902.3	16289.4	31675.8	23175.1	25932.4	19468.3	20031.7	18899.1	18372	13498	18691.3	13988.7	12723.5	14659.2	23186	16391.1	22531.3	0.542818	0.910426	-0.135387	0.712536
448824750	Rv0861c	ercc3	gi|448824750|ref|NP_215376.3|	4	DNA helicase Ercc3 [Mycobacterium tuberculosis H37Rv]	1078.68	1130.41	767.95	2242.39	1452.23	1663.86	1096.81	1307.61	907.177	1648.2	1446.34	1825.42	815.857	928.517	740.41	600.274	905.688	1999.86	1335.13	2736.91	1142.34	1308.83	451.783	1220.16	0.332577	1.33101	0.412522	0.520644
448824751	Rv0969	ctpV	gi|448824751|ref|NP_215484.3|	6	copper transporter ATPase V [Mycobacterium tuberculosis H37Rv]	2590.95	2805.47	2365.7	2463.75	2821.01	4337.86	1962.05	3666.24	2404.56	4392.12	3705.32	4165.1	2084.69	3488.98	3356.37	2715.32	1964.22	3047.27	2519.35	2128.72	1656.25	3379.89	2825.5	3179.15	0.622986	0.923119	-0.115412	0.774547
448824752	Rv0981	mprA	gi|448824752|ref|NP_215496.2|	2	two-component response regulator MrpA [Mycobacterium tuberculosis H37Rv]	1088.97	1184.25	1347.96	628.525	2619.44	407.425	1651.74	1181.41	2660.83	515.083	936.343	744.966	1869.9	1590.07	1736.92	1279.25	2287.59	2195.42	1444.77	1137.63	1126.77	2573.21	3049.93	5101.53	9.28497e-05	0.394754	-1.34097	0.00145131
448824753	Rv1093	glyA1	gi|448824753|ref|YP_177787.3|	6	serine hydroxymethyltransferase [Mycobacterium tuberculosis H37Rv]	11676.4	11730.7	10096.7	7753.29	3792.31	7379.56	9154.05	21896.1	11245.2	9019.91	7387.54	7944.65	9069.03	13428.8	10383.7	6022.33	10095.2	7697.86	11640.5	15038.1	5531.88	11939.9	11387.1	7908.53	0.826686	0.951225	-0.0721421	0.897343
448824754	Rv1099c	glpX	gi|448824754|ref|NP_215615.3|	5	fructose 1,6-bisphosphatase [Mycobacterium tuberculosis H37Rv]	9620.89	9714.22	10112.3	11169	15835.2	13242.9	9634.49	7827.61	8404.88	10703.2	11061.2	9374.72	11225.6	9670.55	8380.9	11229.9	11052	11941.1	12106.5	9617.82	9812.24	14192.7	15824.1	20205.5	3.77291e-05	0.63073	-0.664906	0.000782301
448824765	Rv1866	-	gi|448824765|ref|NP_216382.3|	2	hypothetical protein Rv1866 [Mycobacterium tuberculosis H37Rv]	369.337	614.131	192.011	665.428	797.212	1266.38	377.857	386.179	677.828	1327.27	1097.52	812.3	674.413	805.152	571.03	76.6637	848.747	594.657	480.291	873.579	256.364	507.163	289.766	868.465	0.622269	1.1807	0.239646	0.774547
448824766	Rv1874	-	gi|448824766|ref|NP_216390.3|	2	hypothetical protein Rv1874 [Mycobacterium tuberculosis H37Rv]	1114.22	1626.14	1804.35	366.649	1079.16	5.6779	1449.12	898.12	2146.49	626.795	1125.52	53.1682	2435.83	1619.63	2227.49	362.181	140.806	3232.1	540.531	353.786	1613.95	4946.27	493.127	180.39	0.344995	0.630977	-0.66434	0.534322
448824767	Rv1880c	cyp140	gi|448824767|ref|NP_216396.3|	5	cytochrome P450 Cyp140 [Mycobacterium tuberculosis H37Rv]	4839.82	2546.44	2548.43	5376.18	7013.88	7450.78	2910.72	3303.36	1925.43	3932.15	3811.37	3373.9	2578.67	3914.93	3183.43	4825.25	4265.79	4699.49	4657.86	3548.68	4479.97	3387.09	5719.44	5871.02	0.288855	0.812516	-0.299532	0.474881
448824769	Rv1925	fadD31	gi|448824769|ref|NP_216441.2|	19	fatty-acid--CoA ligase FadD31 [Mycobacterium tuberculosis H37Rv]	96511.1	92774.5	73850.1	73372.6	87963.9	85907.6	90771.6	83463.1	90175.1	110500	127188	98756.3	99579.1	109932	97959.2	81259.7	89408.5	83241.5	97212	77865.3	90640.7	102858	105184	109326	0.0889096	0.872503	-0.196767	0.228111
448824772	Rv2048c	pks12	gi|448824772|ref|NP_216564.2|	5	polyketide synthase [Mycobacterium tuberculosis H37Rv]	1793.81	588.186	436.174	249.945	1810.36	1347.41	1594.21	475.666	1256.66	815.566	771.83	484.884	4392.34	1119.65	1828.3	2177.56	2469.51	6050.53	1604.53	3647.02	5485.55	6331.1	5730.6	2944.1	0.00662141	0.38461	-1.37853	0.0393413
448824774	Rv2101	helZ	gi|448824774|ref|NP_216617.2|	2	helicase HelZ [Mycobacterium tuberculosis H37Rv]	21.312	4.62048	20.2195	66.7042	489.943	121.829	27.304	137.616	92.7914	139.412	22.2302	119.96	24.0448	58.224	41.6627	243.292	0	78.5315	57.1719	393.109	248.913	9.19337	30.3083	5.7077	0.206046	7.61185	2.92825	0.389838
448824776	Rv2155c	murD	gi|448824776|ref|NP_216671.3|	5	UDP-N-acetylmuramoylalanine--D-glutamate ligase [Mycobacterium tuberculosis H37Rv]	584.923	514.039	1428.71	1088.71	1206.5	1262.17	653.043	565.374	882.463	1293.17	1187.59	722.788	1553.82	732.073	1255.31	1013.95	513.321	744.923	576.135	1299.6	404.512	900.696	1644.08	554.265	0.654766	0.898118	-0.155023	0.79257
448824777	Rv2165c	-	gi|448824777|ref|NP_216681.4|	2	rRNA small subunit methyltransferase H [Mycobacterium tuberculosis H37Rv]	87.0698	144.658	280.788	58.9466	75.6295	132.453	44.3572	135.279	161.2	88.862	72.2086	0	85.966	342.791	370.312	347.15	224.105	250.797	150.093	127.887	163.007	193.698	92.1141	121.018	0.710548	1.17408	0.231531	0.832139
448824781	Rv2241	aceE	gi|448824781|ref|NP_216757.3|	30	pyruvate dehydrogenase E1 component [Mycobacterium tuberculosis H37Rv]	74167.4	76067.6	66646.6	65052.4	64616	75640.9	77202.7	75225.1	87815.4	81994.4	124456	86039.8	69966.2	78679.4	65286.7	65159.1	56571	70177.7	74191.2	74848.4	56653.8	59350.7	54189.3	71091.7	0.13759	1.21203	0.277429	0.298995
448824785	Rv2402	-	gi|448824785|ref|NP_216918.3|	4	trehalase [Mycobacterium tuberculosis H37Rv]	3574.8	4008.04	2913.89	3501.8	9658.09	3493.7	4723.13	1909.28	4798.3	5638.43	10180.3	5738.34	6038.88	4233.51	3829.41	3377.91	4791.13	6229.17	7991.09	9718.94	5850.97	4155.51	5226.49	7396.92	0.859816	0.955272	-0.0660161	0.916458
448824786	Rv2413c	-	gi|448824786|ref|NP_216929.3|	2	hypothetical protein Rv2413c [Mycobacterium tuberculosis H37Rv]	694.588	518.229	833.786	739.241	345.269	283.575	818.149	8133.28	867.75	429.773	175.319	352.364	759.007	576.212	623.713	516.204	358.744	633.645	978.839	821.264	1516.26	720.487	2047.77	611.14	0.898454	0.886685	-0.173506	0.939357
448824794	Rv2950c	fadD29	gi|448824794|ref|NP_217466.3|	3	long-chain-fatty-acid--AMP ligase FadD29 [Mycobacterium tuberculosis H37Rv]	1166.74	891.224	744.031	2021.69	785.094	1603.81	602.319	1649.45	275.178	3434.21	1931.88	4076.57	417.688	1679.58	1768.1	1120.32	901.279	309.14	478.587	218.24	308.937	327.915	1087.64	146.65	0.238575	2.41272	1.27066	0.425249
448824796	Rv3001c	ilvC	gi|448824796|ref|NP_217517.3|	8	ketol-acid reductoisomerase [Mycobacterium tuberculosis H37Rv]	10966.4	19683.1	11130.1	28489.1	10148.8	12116.4	11046.2	19832.2	10974.6	30725	18383.9	36470.7	10353.5	21297.6	16920.4	13641.8	11957.5	12474.7	10481.1	12436.7	10748.4	19862.3	17207.2	20526.1	0.508238	0.844008	-0.244671	0.682127
448824797	Rv3011c	gatA	gi|448824797|ref|NP_217527.2|	3	glutamyl-tRNA(GLN) amidotransferase subunit A [Mycobacterium tuberculosis H37Rv]	663.826	684.426	294.703	318.863	92.3921	1347.35	561.085	344.909	319.614	250.846	332.347	320.187	156.015	404.986	615.608	1698.96	2995.56	1110.12	928.169	1266.15	1441.95	227.844	2090.4	651.619	0.624225	0.776758	-0.364463	0.774547
448824799	Rv3131	-	gi|448824799|ref|NP_217647.3|	5	NAD(P)H nitroreductase [Mycobacterium tuberculosis H37Rv]	13342.7	3265.53	7558.23	4594.62	6539.97	6315.75	24276.1	7125.01	6767.5	4668.16	4086.08	17156.7	27437.9	5760.37	20918.2	4618.85	1663.59	4449.46	4647.59	4848.77	3571.52	28718.7	31833.1	24220.8	0.000207984	0.30942	-1.69236	0.00264139
448824803	Rv3241c	-	gi|448824803|ref|NP_217758.3|	2	hypothetical protein Rv3241c [Mycobacterium tuberculosis H37Rv]	351.956	854.859	298.635	624.382	561.754	723.867	44.7228	39.8975	277.243	567.112	514.351	868.045	384.229	27.5271	246.084	94.0368	324.903	236.786	142.525	198.068	123.11	64.6026	61.1729	1660.37	0.312878	0.600184	-0.736524	0.499818
448824807	Rv3324c	moaC3	gi|448824807|ref|NP_217841.3|	2	cyclic pyranopterin monophosphate synthase accessory protein [Mycobacterium tuberculosis H37Rv]	983.003	1103.91	972.727	506.772	1041.16	503.029	971.514	765	1436.97	208.239	704.683	360.804	690.266	433.462	207.089	1079.76	505.494	2.01403	92.6097	1732.95	449.357	225.228	439.509	138.951	0.113695	2.62199	1.39066	0.263131
448824809	Rv3329	-	gi|448824809|ref|NP_217846.3|	2	aminotransferase [Mycobacterium tuberculosis H37Rv]	2110.67	2271.41	1812.74	1600.72	1217.12	1882.7	2356.72	2177.62	2230.92	2432.6	2981.89	1916.78	1978.84	2533.21	1681.88	2115.72	2209.91	1419.45	2198.42	1779.79	1551.27	399.381	1581.5	945.588	0.000668394	2.07272	1.05153	0.00692947
448824817	Rv3684	-	gi|448824817|ref|NP_218201.3|	7	lyase [Mycobacterium tuberculosis H37Rv]	2297.21	2810.65	2191.45	6578.88	1325.46	2258.32	2706.46	1724.98	2290.41	6863.94	8329.67	5722.78	2729.22	2652.05	3180.69	1416.73	2891.44	3780.12	3781.79	9676.22	5215.88	3690.54	3027.16	3368.35	0.737356	1.13912	0.187915	0.848536
448824818	Rv3720	-	gi|448824818|ref|NP_218237.3|	7	fatty acid synthase [Mycobacterium tuberculosis H37Rv]	16768.2	13273.3	13353.8	12037.7	21936.9	20239.9	20489.7	17119.6	21279.6	10726.7	12251.8	9563.38	17019.2	15071.5	15171.5	18591.4	18252.3	14536.2	14367.2	22968.8	27781.2	26872.7	27735.4	47580.5	5.07194e-05	0.493206	-1.01974	0.000954101
636483424	Rv1703c	-	gi|636483424|ref|NP_216219.4|	9	methyltransferase [Mycobacterium tuberculosis H37Rv]	31504.1	34335.2	26839.4	25728.4	39126.9	30287.2	25241.2	26408.2	28297.4	21829.8	27119.1	24161.4	24658	31558.8	25048.3	30085.7	31216.8	31254.6	41632	37505.3	35111.1	33481.9	44047.5	59737.4	0.000615852	0.654563	-0.611396	0.00651777
